# Supplementary material for: C-glycoside synthesis through radical cross-coupling of glycohydrazides
Source: Nature. 2026 Jun 22;655(8125):1195–203. doi: 10.1038/s41586-026-10807-x (PMC13421352; doi:10.1038/s41586-026-10807-x)
Supplement: Supplementary file 2 — Crystallographic data for compound Ribose-hydrazide 78. [file 41586_2026_10807_MOESM2_ESM.cif]

data_baran992_0m_a
_audit_creation_date               2026-04-28
_audit_creation_method
;
Olex2 1.5
(compiled 2026.04.10 svn.r48fbca5a for OlexSys, GUI svn.r7537)
;
_shelx_SHELXL_version_number       '2019/3'
_audit_contact_author_address      ?
_audit_contact_author_email        ?
_audit_contact_author_name         ''
_audit_contact_author_phone        ?
_publ_contact_author_id_orcid      ?
_publ_section_references
;
Dolomanov, O.V., Bourhis, L.J., Gildea, R.J, Howard, J.A.K. & Puschmann, H.
 (2009), J. Appl. Cryst. 42, 339-341.

Sheldrick, G.M. (2008). Acta Cryst. A64, 112-122.

Sheldrick, G.M. (2015). Acta Cryst. A71, 3-8.
;
_chemical_name_common              ?
_chemical_name_systematic          ?
_chemical_formula_moiety           'C12 H18 N2 O6 S'
_chemical_formula_sum              'C12 H18 N2 O6 S'
_chemical_formula_weight           318.34
_chemical_absolute_configuration   ad
_chemical_melting_point            ?
loop_
  _atom_type_symbol
  _atom_type_description
  _atom_type_scat_dispersion_real
  _atom_type_scat_dispersion_imag
  _atom_type_scat_source
 'C' 'C' 0.0033 0.0016 'International Tables Vol C Tables 4.2.6.8 and 6.1.1.4'
 'H' 'H' 0.0000 0.0000 'International Tables Vol C Tables 4.2.6.8 and 6.1.1.4'
 'N' 'N' 0.0061 0.0033 'International Tables Vol C Tables 4.2.6.8 and 6.1.1.4'
 'O' 'O' 0.0106 0.0060 'International Tables Vol C Tables 4.2.6.8 and 6.1.1.4'
 'S' 'S' 0.1246 0.1234 'International Tables Vol C Tables 4.2.6.8 and 6.1.1.4'

_shelx_space_group_comment
;
The symmetry employed for this shelxl refinement is uniquely defined
by the following loop, which should always be used as a source of
symmetry information in preference to the above space-group names.
They are only intended as comments.
;
_space_group_crystal_system        'orthorhombic'
_space_group_IT_number             19
_space_group_name_H-M_alt          'P 21 21 21'
_space_group_name_Hall             'P 2ac 2ab'
loop_
  _space_group_symop_operation_xyz
 'x, y, z'
 '-x+1/2, -y, z+1/2'
 '-x, y+1/2, -z+1/2'
 'x+1/2, -y+1/2, -z'

_cell_length_a                     5.5104(6)
_cell_length_b                     8.0986(9)
_cell_length_c                     30.376(4)
_cell_angle_alpha                  90
_cell_angle_beta                   90
_cell_angle_gamma                  90
_cell_volume                       1355.6(3)
_cell_formula_units_Z              4
_cell_measurement_reflns_used      6647
_cell_measurement_temperature      100
_cell_measurement_theta_max        26.354
_cell_measurement_theta_min        2.602
_shelx_estimated_absorpt_T_max     0.995
_shelx_estimated_absorpt_T_min     0.968
_exptl_absorpt_coefficient_mu      0.270
_exptl_absorpt_correction_T_max    0.7454
_exptl_absorpt_correction_T_min    0.6248
_exptl_absorpt_correction_type     multi-scan
_exptl_absorpt_process_details
;
SADABS-2016/2 (Bruker,2016/2) was used for absorption correction.
wR2(int) was 0.1108 before and 0.0756 after correction.
The Ratio of minimum to maximum transmission is 0.8382.
The \l/2 correction factor is Not present.
;
_exptl_absorpt_special_details     ?
_exptl_crystal_colour              'clear colourless'
_exptl_crystal_colour_lustre       clear
_exptl_crystal_colour_primary      colourless
_exptl_crystal_density_diffrn      1.560
_exptl_crystal_density_meas        ?
_exptl_crystal_density_method      ?
_exptl_crystal_description         needle
_exptl_crystal_F_000               672
_exptl_crystal_size_max            0.12
_exptl_crystal_size_mid            0.02
_exptl_crystal_size_min            0.02
_exptl_transmission_factor_max     ?
_exptl_transmission_factor_min     ?
_diffrn_reflns_av_R_equivalents    0.0792
_diffrn_reflns_av_unetI/netI       0.0543
_diffrn_reflns_Laue_measured_fraction_full  1.000
_diffrn_reflns_Laue_measured_fraction_max  0.999
_diffrn_reflns_limit_h_max         6
_diffrn_reflns_limit_h_min         -6
_diffrn_reflns_limit_k_max         10
_diffrn_reflns_limit_k_min         -10
_diffrn_reflns_limit_l_max         38
_diffrn_reflns_limit_l_min         -36
_diffrn_reflns_number              17061
_diffrn_reflns_point_group_measured_fraction_full  1.000
_diffrn_reflns_point_group_measured_fraction_max  0.999
_diffrn_reflns_theta_full          25.242
_diffrn_reflns_theta_max           26.417
_diffrn_reflns_theta_min           1.341
_diffrn_ambient_temperature        100
_diffrn_detector                   'Bruker Photon III Area Detector'
_diffrn_detector_area_resol_mean   7.407
_diffrn_detector_type              'CPAD Area Detector'
_diffrn_measured_fraction_theta_full  1.000
_diffrn_measured_fraction_theta_max  0.999
_diffrn_measurement_device         'Fixed Chi Three-Circle Diffractometer'
_diffrn_measurement_device_type    'Bruker D8 Venture'
_diffrn_measurement_method         '\w and \f scans'
_diffrn_radiation_monochromator    'Double Bounce Multilayer Mirrors'
_diffrn_radiation_probe            X-ray
_diffrn_radiation_type             MoK\a
_diffrn_radiation_wavelength       0.71073
_diffrn_radiation_xray_symbol      K-L~3~
_diffrn_source                     'Micro Focus Rotating Anode'
_diffrn_source_current             50.0
_diffrn_source_power               2.5
_diffrn_source_type                'Bruker TXS'
_diffrn_source_voltage             50.0
_diffrn_standards_number           0
_reflns_Friedel_coverage           0.677
_reflns_Friedel_fraction_full      1.000
_reflns_Friedel_fraction_max       0.999
_reflns_number_gt                  2381
_reflns_number_total               2770
_reflns_special_details
;
 Reflections were merged by SHELXL according to the crystal
 class for the calculation of statistics and refinement.
 
 _reflns_Friedel_fraction is defined as the number of unique
 Friedel pairs measured divided by the number that would be
 possible theoretically, ignoring centric projections and
 systematic absences.
;
_reflns_threshold_expression       'I > 2\s(I)'
_computing_cell_refinement         'SAINT v8.40B (Bruker, 2019)'
_computing_data_collection         'APEX5 v2023.9-2 (Bruker, 2023)'
_computing_data_reduction          'SAINT v8.40B (Bruker, 2019)'
_computing_molecular_graphics      'Olex2 1.5 (Dolomanov et al., 2009)'
_computing_publication_material    'Olex2 1.5 (Dolomanov et al., 2009)'
_computing_structure_refinement    'XL  (Sheldrick, 2008)'
_computing_structure_solution      'SHELXT  (Sheldrick, 2015)'
_refine_diff_density_max           0.262
_refine_diff_density_min           -0.394
_refine_diff_density_rms           0.066
_refine_ls_abs_structure_details
;
 Flack x determined using 855 quotients [(I+)-(I-)]/[(I+)+(I-)]
 (Parsons, Flack and Wagner, Acta Cryst. B69 (2013) 249-259).
;
_refine_ls_abs_structure_Flack     0.09(7)
_refine_ls_extinction_coef         .
_refine_ls_extinction_method       none
_refine_ls_goodness_of_fit_ref     1.081
_refine_ls_hydrogen_treatment      mixed
_refine_ls_matrix_type             full
_refine_ls_number_parameters       200
_refine_ls_number_reflns           2770
_refine_ls_number_restraints       2
_refine_ls_R_factor_all            0.0563
_refine_ls_R_factor_gt             0.0411
_refine_ls_restrained_S_all        1.080
_refine_ls_shift/su_max            0.000
_refine_ls_shift/su_mean           0.000
_refine_ls_structure_factor_coef   Fsqd
_refine_ls_weighting_details      
 'w=1/[\s^2^(Fo^2^)+(0.0209P)^2^+1.0351P] where P=(Fo^2^+2Fc^2^)/3'
_refine_ls_weighting_scheme        calc
_refine_ls_wR_factor_gt            0.0804
_refine_ls_wR_factor_ref           0.0871
_refine_special_details            ?
_olex2_refinement_description
;
1. Fixed Uiso
 At 1.2 times of:
  All C(H) groups, All C(H,H) groups, All N(H) groups
 At 1.5 times of:
  All C(H,H,H) groups, All O(H) groups
2. Restrained distances
 N1-H1 = N2-H2A
 0.88 with sigma of 0.01
3.a Ternary CH refined with riding coordinates:
 C2(H2B), C3(H3A), C4(H4A), C5(H5)
3.b Secondary CH2 refined with riding coordinates:
 C1(H1A,H1B)
3.c Aromatic/amide H refined with riding coordinates:
 C7(H7), C8(H8), C11(H11), C12(H12)
3.d Idealised Me refined as rotating group:
 C10(H10A,H10B,H10C)
3.e Idealised tetrahedral OH refined as rotating group:
 O2(H2), O3(H3), O4(H4)
;
_atom_sites_solution_hydrogens     mixed
_atom_sites_solution_primary       dual
_atom_sites_solution_secondary     ?
loop_
  _atom_site_label
  _atom_site_type_symbol
  _atom_site_fract_x
  _atom_site_fract_y
  _atom_site_fract_z
  _atom_site_U_iso_or_equiv
  _atom_site_adp_type
  _atom_site_occupancy
  _atom_site_site_symmetry_order
  _atom_site_calc_flag
  _atom_site_refinement_flags_posn
  _atom_site_refinement_flags_adp
  _atom_site_refinement_flags_occupancy
  _atom_site_disorder_assembly
  _atom_site_disorder_group
 S1 S 0.67068(17) 0.03595(12) 0.38047(3) 0.0171(2) Uani 1 1 d . . . . .
 O1 O 0.2740(5) 0.3395(3) 0.28493(8) 0.0189(6) Uani 1 1 d . . . . .
 O2 O -0.0650(5) 0.5992(4) 0.26920(9) 0.0245(7) Uani 1 1 d . . . . .
 H2 H -0.139630 0.658625 0.251012 0.037 Uiso 1 1 calc R U . . .
 O3 O 0.1877(5) 0.8304(3) 0.32226(8) 0.0196(6) Uani 1 1 d . . . . .
 H3 H 0.054332 0.808546 0.334310 0.029 Uiso 1 1 calc R U . . .
 O4 O 0.0453(5) 0.5237(4) 0.35761(9) 0.0261(7) Uani 1 1 d . . . . .
 H4 H -0.043889 0.500114 0.336085 0.039 Uiso 1 1 calc R U . . .
 O5 O 0.8636(4) 0.1528(3) 0.38554(9) 0.0223(6) Uani 1 1 d . . . . .
 O6 O 0.7272(5) -0.1267(3) 0.36370(8) 0.0210(6) Uani 1 1 d . . . . .
 N1 N 0.3694(6) 0.2624(4) 0.35820(11) 0.0180(7) Uani 1 1 d D . . . .
 H1 H 0.215(3) 0.254(5) 0.3652(12) 0.022 Uiso 1 1 d D U . . .
 N2 N 0.4744(6) 0.1089(4) 0.34486(10) 0.0178(7) Uani 1 1 d D . . . .
 H2A H 0.370(6) 0.034(4) 0.3358(12) 0.021 Uiso 1 1 d D U . . .
 C1 C 0.3091(7) 0.4613(5) 0.25125(11) 0.0208(8) Uani 1 1 d . . . . .
 H1A H 0.237053 0.421592 0.223343 0.025 Uiso 1 1 calc R U . . .
 H1B H 0.485052 0.478159 0.246391 0.025 Uiso 1 1 calc R U . . .
 C2 C 0.1930(7) 0.6235(5) 0.26409(12) 0.0199(8) Uani 1 1 d . . . . .
 H2B H 0.224306 0.708066 0.240785 0.024 Uiso 1 1 calc R U . . .
 C3 C 0.2991(7) 0.6808(5) 0.30748(11) 0.0167(8) Uani 1 1 d . . . . .
 H3A H 0.474381 0.705734 0.302167 0.020 Uiso 1 1 calc R U . . .
 C4 C 0.2883(7) 0.5482(5) 0.34271(12) 0.0190(8) Uani 1 1 d . . . . .
 H4A H 0.388574 0.585278 0.368299 0.023 Uiso 1 1 calc R U . . .
 C5 C 0.3951(7) 0.3868(5) 0.32526(12) 0.0171(8) Uani 1 1 d . . . . .
 H5 H 0.571620 0.403511 0.319041 0.020 Uiso 1 1 calc R U . . .
 C6 C 0.5230(6) 0.0156(5) 0.43164(12) 0.0156(8) Uani 1 1 d . . . . .
 C7 C 0.3111(7) -0.0764(4) 0.43422(12) 0.0175(8) Uani 1 1 d . . . . .
 H7 H 0.244898 -0.126627 0.408638 0.021 Uiso 1 1 calc R U . . .
 C8 C 0.1969(7) -0.0941(5) 0.47478(12) 0.0184(8) Uani 1 1 d . . . . .
 H8 H 0.050977 -0.156150 0.476658 0.022 Uiso 1 1 calc R U . . .
 C9 C 0.2927(7) -0.0226(5) 0.51271(11) 0.0183(8) Uani 1 1 d . . . . .
 C10 C 0.1662(8) -0.0398(5) 0.55627(12) 0.0244(8) Uani 1 1 d . . . . .
 H10A H -0.000455 -0.078013 0.551477 0.037 Uiso 1 1 calc R U . . .
 H10B H 0.163320 0.067415 0.571215 0.037 Uiso 1 1 calc R U . . .
 H10C H 0.253251 -0.120065 0.574536 0.037 Uiso 1 1 calc R U . . .
 C11 C 0.5084(7) 0.0669(5) 0.50914(13) 0.0196(9) Uani 1 1 d . . . . .
 H11 H 0.577529 0.114949 0.534779 0.023 Uiso 1 1 calc R U . . .
 C12 C 0.6240(7) 0.0871(5) 0.46888(12) 0.0180(8) Uani 1 1 d . . . . .
 H12 H 0.770045 0.148984 0.466865 0.022 Uiso 1 1 calc R U . . .

loop_
  _atom_site_aniso_label
  _atom_site_aniso_U_11
  _atom_site_aniso_U_22
  _atom_site_aniso_U_33
  _atom_site_aniso_U_23
  _atom_site_aniso_U_13
  _atom_site_aniso_U_12
 S1 0.0136(4) 0.0188(4) 0.0189(4) 0.0019(4) 0.0022(4) 0.0013(4)
 O1 0.0212(14) 0.0188(13) 0.0166(13) -0.0006(11) -0.0056(11) -0.0014(12)
 O2 0.0152(13) 0.0272(16) 0.0311(17) 0.0024(13) -0.0055(12) 0.0015(12)
 O3 0.0176(14) 0.0179(13) 0.0234(14) -0.0036(11) 0.0031(12) 0.0031(13)
 O4 0.0216(14) 0.0254(16) 0.0314(16) 0.0018(14) 0.0089(12) 0.0020(14)
 O5 0.0124(13) 0.0264(14) 0.0281(15) 0.0038(12) 0.0028(11) -0.0048(12)
 O6 0.0205(14) 0.0174(14) 0.0251(14) -0.0011(11) 0.0059(11) 0.0052(12)
 N1 0.0174(17) 0.0155(16) 0.0211(17) 0.0005(13) 0.0053(14) 0.0031(14)
 N2 0.0203(17) 0.0149(17) 0.0183(17) -0.0010(13) -0.0015(13) 0.0014(14)
 C1 0.024(2) 0.0225(19) 0.0162(18) 0.0028(16) 0.0009(16) 0.000(2)
 C2 0.0153(18) 0.022(2) 0.023(2) 0.0019(16) 0.0002(16) -0.0001(18)
 C3 0.0124(18) 0.0187(19) 0.0189(19) -0.0027(15) 0.0009(16) 0.0020(16)
 C4 0.0174(19) 0.0213(19) 0.0183(19) -0.0047(16) 0.0017(15) -0.0018(17)
 C5 0.0153(18) 0.020(2) 0.016(2) 0.0028(16) -0.0027(14) 0.0001(16)
 C6 0.0158(18) 0.016(2) 0.0156(19) 0.0005(15) 0.0011(14) 0.0039(16)
 C7 0.0183(19) 0.018(2) 0.0164(19) 0.0002(14) 0.0000(16) 0.0007(18)
 C8 0.0146(18) 0.0169(19) 0.024(2) 0.0004(15) 0.0024(16) -0.0008(17)
 C9 0.0184(19) 0.0177(19) 0.0189(19) 0.0001(16) 0.0004(15) 0.0033(18)
 C10 0.0254(19) 0.027(2) 0.020(2) -0.0019(17) 0.0040(18) -0.001(2)
 C11 0.0180(19) 0.020(2) 0.021(2) -0.0035(16) -0.0034(15) 0.0025(16)
 C12 0.0147(19) 0.0165(19) 0.023(2) -0.0016(15) -0.0018(15) -0.0019(16)

_geom_special_details
;
 All esds (except the esd in the dihedral angle between two l.s. planes)
 are estimated using the full covariance matrix.  The cell esds are taken
 into account individually in the estimation of esds in distances, angles
 and torsion angles; correlations between esds in cell parameters are only
 used when they are defined by crystal symmetry.  An approximate (isotropic)
 treatment of cell esds is used for estimating esds involving l.s. planes.
;
loop_
  _geom_bond_atom_site_label_1
  _geom_bond_atom_site_label_2
  _geom_bond_distance
  _geom_bond_site_symmetry_2
  _geom_bond_publ_flag
 S1 O5 1.432(3) . ?
 S1 O6 1.446(3) . ?
 S1 N2 1.639(3) . ?
 S1 C6 1.762(4) . ?
 O1 C1 1.434(4) . ?
 O1 C5 1.446(4) . ?
 O2 H2 0.8400 . ?
 O2 C2 1.444(5) . ?
 O3 H3 0.8400 . ?
 O3 C3 1.430(4) . ?
 O4 H4 0.8400 . ?
 O4 C4 1.427(4) . ?
 N1 H1 0.882(13) . ?
 N1 N2 1.430(4) . ?
 N1 C5 1.427(5) . ?
 N2 H2A 0.880(13) . ?
 C1 H1A 0.9900 . ?
 C1 H1B 0.9900 . ?
 C1 C2 1.512(5) . ?
 C2 H2B 1.0000 . ?
 C2 C3 1.515(5) . ?
 C3 H3A 1.0000 . ?
 C3 C4 1.518(5) . ?
 C4 H4A 1.0000 . ?
 C4 C5 1.528(5) . ?
 C5 H5 1.0000 . ?
 C6 C7 1.387(5) . ?
 C6 C12 1.387(5) . ?
 C7 H7 0.9500 . ?
 C7 C8 1.391(5) . ?
 C8 H8 0.9500 . ?
 C8 C9 1.393(5) . ?
 C9 C10 1.502(5) . ?
 C9 C11 1.397(5) . ?
 C10 H10A 0.9800 . ?
 C10 H10B 0.9800 . ?
 C10 H10C 0.9800 . ?
 C11 H11 0.9500 . ?
 C11 C12 1.389(5) . ?
 C12 H12 0.9500 . ?

loop_
  _geom_angle_atom_site_label_1
  _geom_angle_atom_site_label_2
  _geom_angle_atom_site_label_3
  _geom_angle
  _geom_angle_site_symmetry_1
  _geom_angle_site_symmetry_3
  _geom_angle_publ_flag
 O5 S1 O6 118.71(17) . . ?
 O5 S1 N2 108.81(17) . . ?
 O5 S1 C6 108.04(17) . . ?
 O6 S1 N2 103.75(16) . . ?
 O6 S1 C6 108.96(17) . . ?
 N2 S1 C6 108.12(17) . . ?
 C1 O1 C5 111.1(3) . . ?
 C2 O2 H2 109.5 . . ?
 C3 O3 H3 109.5 . . ?
 C4 O4 H4 109.5 . . ?
 N2 N1 H1 113(3) . . ?
 C5 N1 H1 109(3) . . ?
 C5 N1 N2 112.0(3) . . ?
 S1 N2 H2A 113(3) . . ?
 N1 N2 S1 113.2(2) . . ?
 N1 N2 H2A 115(3) . . ?
 O1 C1 H1A 109.5 . . ?
 O1 C1 H1B 109.5 . . ?
 O1 C1 C2 110.9(3) . . ?
 H1A C1 H1B 108.1 . . ?
 C2 C1 H1A 109.5 . . ?
 C2 C1 H1B 109.5 . . ?
 O2 C2 C1 109.1(3) . . ?
 O2 C2 H2B 109.8 . . ?
 O2 C2 C3 109.2(3) . . ?
 C1 C2 H2B 109.8 . . ?
 C1 C2 C3 109.1(3) . . ?
 C3 C2 H2B 109.8 . . ?
 O3 C3 C2 111.5(3) . . ?
 O3 C3 H3A 107.1 . . ?
 O3 C3 C4 111.2(3) . . ?
 C2 C3 H3A 107.1 . . ?
 C2 C3 C4 112.4(3) . . ?
 C4 C3 H3A 107.1 . . ?
 O4 C4 C3 111.0(3) . . ?
 O4 C4 H4A 108.3 . . ?
 O4 C4 C5 110.7(3) . . ?
 C3 C4 H4A 108.3 . . ?
 C3 C4 C5 110.2(3) . . ?
 C5 C4 H4A 108.3 . . ?
 O1 C5 C4 110.0(3) . . ?
 O1 C5 H5 108.9 . . ?
 N1 C5 O1 111.2(3) . . ?
 N1 C5 C4 108.8(3) . . ?
 N1 C5 H5 108.9 . . ?
 C4 C5 H5 108.9 . . ?
 C7 C6 S1 119.3(3) . . ?
 C12 C6 S1 119.7(3) . . ?
 C12 C6 C7 121.0(3) . . ?
 C6 C7 H7 120.5 . . ?
 C6 C7 C8 119.1(3) . . ?
 C8 C7 H7 120.5 . . ?
 C7 C8 H8 119.4 . . ?
 C7 C8 C9 121.2(3) . . ?
 C9 C8 H8 119.4 . . ?
 C8 C9 C10 120.9(3) . . ?
 C8 C9 C11 118.3(3) . . ?
 C11 C9 C10 120.8(3) . . ?
 C9 C10 H10A 109.5 . . ?
 C9 C10 H10B 109.5 . . ?
 C9 C10 H10C 109.5 . . ?
 H10A C10 H10B 109.5 . . ?
 H10A C10 H10C 109.5 . . ?
 H10B C10 H10C 109.5 . . ?
 C9 C11 H11 119.3 . . ?
 C12 C11 C9 121.3(3) . . ?
 C12 C11 H11 119.3 . . ?
 C6 C12 C11 119.0(3) . . ?
 C6 C12 H12 120.5 . . ?
 C11 C12 H12 120.5 . . ?

loop_
  _geom_torsion_atom_site_label_1
  _geom_torsion_atom_site_label_2
  _geom_torsion_atom_site_label_3
  _geom_torsion_atom_site_label_4
  _geom_torsion
  _geom_torsion_site_symmetry_1
  _geom_torsion_site_symmetry_2
  _geom_torsion_site_symmetry_3
  _geom_torsion_site_symmetry_4
  _geom_torsion_publ_flag
 S1 C6 C7 C8 179.1(3) . . . . ?
 S1 C6 C12 C11 -178.6(3) . . . . ?
 O1 C1 C2 O2 -61.6(4) . . . . ?
 O1 C1 C2 C3 57.5(4) . . . . ?
 O2 C2 C3 O3 -58.3(4) . . . . ?
 O2 C2 C3 C4 67.4(4) . . . . ?
 O3 C3 C4 O4 53.8(4) . . . . ?
 O3 C3 C4 C5 176.8(3) . . . . ?
 O4 C4 C5 O1 68.5(4) . . . . ?
 O4 C4 C5 N1 -53.5(4) . . . . ?
 O5 S1 N2 N1 -60.3(3) . . . . ?
 O5 S1 C6 C7 172.5(3) . . . . ?
 O5 S1 C6 C12 -9.5(4) . . . . ?
 O6 S1 N2 N1 172.4(2) . . . . ?
 O6 S1 C6 C7 -57.2(3) . . . . ?
 O6 S1 C6 C12 120.8(3) . . . . ?
 N2 S1 C6 C7 54.9(3) . . . . ?
 N2 S1 C6 C12 -127.1(3) . . . . ?
 N2 N1 C5 O1 61.0(4) . . . . ?
 N2 N1 C5 C4 -177.7(3) . . . . ?
 C1 O1 C5 N1 -177.4(3) . . . . ?
 C1 O1 C5 C4 62.0(4) . . . . ?
 C1 C2 C3 O3 -177.4(3) . . . . ?
 C1 C2 C3 C4 -51.7(4) . . . . ?
 C2 C3 C4 O4 -72.1(4) . . . . ?
 C2 C3 C4 C5 50.9(4) . . . . ?
 C3 C4 C5 O1 -54.7(4) . . . . ?
 C3 C4 C5 N1 -176.7(3) . . . . ?
 C5 O1 C1 C2 -64.1(4) . . . . ?
 C5 N1 N2 S1 126.2(3) . . . . ?
 C6 S1 N2 N1 56.8(3) . . . . ?
 C6 C7 C8 C9 -0.6(6) . . . . ?
 C7 C6 C12 C11 -0.6(5) . . . . ?
 C7 C8 C9 C10 179.0(4) . . . . ?
 C7 C8 C9 C11 -0.5(6) . . . . ?
 C8 C9 C11 C12 1.0(6) . . . . ?
 C9 C11 C12 C6 -0.5(6) . . . . ?
 C10 C9 C11 C12 -178.4(4) . . . . ?
 C12 C6 C7 C8 1.2(5) . . . . ?

_shelx_res_file
;
TITL Baran992_0m_a.res in P2(1)2(1)2(1)
    baran992_0m_a.res
    created by SHELXL-2019/3 at 14:56:09 on 28-Apr-2026
REM Old TITL Baran992_0m in P2(1)2(1)2(1)
REM SHELXT solution in P2(1)2(1)2(1): R1 0.103, Rweak 0.037, Alpha 0.007
REM <I/s> 0.312 for 17 systematic absences, Orientation as input
REM Flack x = -0.072 ( 0.120 ) from 516 Parsons' quotients
REM Formula found by SHELXT: C13 N O6 S
CELL 0.71073 5.5104 8.0986 30.3765 90 90 90
ZERR 4 0.0006 0.0009 0.0042 0 0 0
LATT -1
SYMM 0.5-X,-Y,0.5+Z
SYMM -X,0.5+Y,0.5-Z
SYMM 0.5+X,0.5-Y,-Z
SFAC C H N O S
UNIT 48 72 8 24 4
DFIX 0.88 0.01 N1 H1 N2 H2a

L.S. 10
PLAN  5
SIZE 0.02 0.02 0.12
TEMP -173.15
CONF
BOND
LIST 4
MORE -1
BOND $H
fmap 2
acta
REM <olex2.extras>
REM <HklSrc "%.\\Baran992_0m.hkl">
REM </olex2.extras>

WGHT    0.020900    1.035100
FVAR       0.67558
S1    5    0.670684    0.035949    0.380471    11.00000    0.01362    0.01876 =
         0.01888    0.00192    0.00217    0.00133
O1    4    0.274036    0.339503    0.284931    11.00000    0.02125    0.01883 =
         0.01657   -0.00059   -0.00557   -0.00144
O2    4   -0.065023    0.599240    0.269202    11.00000    0.01521    0.02724 =
         0.03107    0.00238   -0.00554    0.00146
AFIX 147
H2    2   -0.139630    0.658625    0.251012    11.00000   -1.50000
AFIX   0
O3    4    0.187698    0.830442    0.322256    11.00000    0.01764    0.01791 =
         0.02340   -0.00358    0.00314    0.00308
AFIX 147
H3    2    0.054332    0.808546    0.334310    11.00000   -1.50000
AFIX   0
O4    4    0.045272    0.523705    0.357614    11.00000    0.02164    0.02536 =
         0.03139    0.00181    0.00894    0.00201
AFIX 147
H4    2   -0.043889    0.500114    0.336085    11.00000   -1.50000
AFIX   0
O5    4    0.863563    0.152838    0.385543    11.00000    0.01238    0.02641 =
         0.02808    0.00379    0.00276   -0.00482
O6    4    0.727168   -0.126732    0.363697    11.00000    0.02048    0.01743 =
         0.02514   -0.00112    0.00590    0.00524
N1    3    0.369358    0.262395    0.358205    11.00000    0.01743    0.01553 =
         0.02105    0.00049    0.00530    0.00315
H1    2    0.214532    0.254125    0.365235    11.00000   -1.20000
N2    3    0.474441    0.108866    0.344865    11.00000    0.02027    0.01487 =
         0.01834   -0.00102   -0.00152    0.00138
H2A   2    0.370004    0.033906    0.335849    11.00000   -1.20000
C1    1    0.309136    0.461316    0.251254    11.00000    0.02361    0.02253 =
         0.01620    0.00275    0.00087   -0.00002
AFIX  23
H1A   2    0.237053    0.421592    0.223343    11.00000   -1.20000
H1B   2    0.485052    0.478159    0.246391    11.00000   -1.20000
AFIX   0
C2    1    0.192985    0.623494    0.264089    11.00000    0.01530    0.02189 =
         0.02266    0.00194    0.00023   -0.00013
AFIX  13
H2B   2    0.224306    0.708066    0.240785    11.00000   -1.20000
AFIX   0
C3    1    0.299058    0.680839    0.307476    11.00000    0.01235    0.01874 =
         0.01894   -0.00270    0.00093    0.00200
AFIX  13
H3A   2    0.474381    0.705734    0.302167    11.00000   -1.20000
AFIX   0
C4    1    0.288266    0.548169    0.342711    11.00000    0.01743    0.02129 =
         0.01830   -0.00466    0.00169   -0.00177
AFIX  13
H4A   2    0.388574    0.585278    0.368299    11.00000   -1.20000
AFIX   0
C5    1    0.395107    0.386810    0.325256    11.00000    0.01526    0.02040 =
         0.01555    0.00276   -0.00271    0.00007
AFIX  13
H5    2    0.571620    0.403511    0.319041    11.00000   -1.20000
AFIX   0
C6    1    0.523004    0.015608    0.431639    11.00000    0.01579    0.01553 =
         0.01560    0.00047    0.00110    0.00386
C7    1    0.311101   -0.076409    0.434223    11.00000    0.01829    0.01774 =
         0.01639    0.00015   -0.00001    0.00068
AFIX  43
H7    2    0.244898   -0.126627    0.408638    11.00000   -1.20000
AFIX   0
C8    1    0.196939   -0.094123    0.474778    11.00000    0.01457    0.01689 =
         0.02359    0.00038    0.00242   -0.00083
AFIX  43
H8    2    0.050977   -0.156150    0.476658    11.00000   -1.20000
AFIX   0
C9    1    0.292691   -0.022572    0.512710    11.00000    0.01843    0.01769 =
         0.01892    0.00012    0.00040    0.00332
C10   1    0.166213   -0.039806    0.556269    11.00000    0.02544    0.02716 =
         0.02049   -0.00192    0.00396   -0.00064
AFIX 137
H10A  2   -0.000455   -0.078013    0.551477    11.00000   -1.50000
H10B  2    0.163320    0.067415    0.571215    11.00000   -1.50000
H10C  2    0.253251   -0.120065    0.574536    11.00000   -1.50000
AFIX   0
C11   1    0.508446    0.066927    0.509145    11.00000    0.01801    0.01985 =
         0.02087   -0.00347   -0.00342    0.00252
AFIX  43
H11   2    0.577529    0.114949    0.534779    11.00000   -1.20000
AFIX   0
C12   1    0.623993    0.087117    0.468881    11.00000    0.01467    0.01653 =
         0.02270   -0.00162   -0.00182   -0.00192
AFIX  43
H12   2    0.770045    0.148984    0.466865    11.00000   -1.20000
AFIX   0
HKLF 4


REM  Baran992_0m_a.res in P2(1)2(1)2(1)
REM wR2 = 0.0871, GooF = S = 1.081, Restrained GooF = 1.080 for all data
REM R1 = 0.0411 for 2381 Fo > 4sig(Fo) and 0.0563 for all 2770 data
REM 200 parameters refined using 2 restraints

END

WGHT      0.0209      1.0285

REM Highest difference peak  0.262,  deepest hole -0.394,  1-sigma level  0.066
Q1    1   0.8208 -0.1344  0.4016  11.00000  0.05    0.26
Q2    1   0.6201  0.1323  0.3410  11.00000  0.05    0.26
Q3    1   0.3571  0.0416  0.5023  11.00000  0.05    0.25
Q4    1  -0.0027  0.4151  0.3880  11.00000  0.05    0.24
Q5    1   0.6678  0.1376  0.4198  11.00000  0.05    0.24
;
_shelx_res_checksum                41285
_shelx_hkl_file
;
   1   0   0 -1.6631 4.51445   2
   1   0   0 3.87367 5.75918   3
  -1   0   0 5.04984 5.07006   3
  -1   0   0 0.22304 4.31615   2
   2   0   0 3746.28 214.002   3
   2   0   0 3826.65 212.561   2
  -2   0   0 3721.36 212.313   2
  -2   0   0 3536.23 213.644   3
  -3   0   0 4.32130 6.98258   2
   3   0   0 0.36359 8.60201   3
   3   0   0 7.68657 6.80063   2
  -3   0   0 5.51768 8.31869   3
  -4   0   0 63.6021 13.3810   2
  -4   0   0 49.6721 12.1874   3
   4   0   0 49.9548 13.2605   3
   4   0   0 62.0139 10.7275   2
   5   0   0 16.3402 13.4009   3
   5   0   0 -5.4687 8.66526   2
  -5   0   0 0.87192 9.86486   2
  -5   0   0 15.2118 11.4211   3
   6   0   0 581.736 48.0883   3
   6   0   0 481.365 36.8642   2
  -6   0   0 485.809 42.3827   2
   0  -1   0 -3.2523 2.68197   2
   0  -1   0 -3.5027 4.08382   3
   0   1   0 0.80397 2.68200   2
   0   1   0 1.61112 3.90167   3
  -1   1   0 3367.33 195.070   2
   1  -1   0 3199.22 194.957   2
   1  -1   0 3597.82 195.547   3
  -1   1   0 3261.45 195.193   3
   1   1   0 3702.91 195.752   3
  -1  -1   0 3315.72 195.727   3
   2   1   0 1019.69 58.3886   2
   2   1   0 962.693 61.8014   3
  -2   1   0 961.310 60.9771   3
  -2  -1   0 1001.68 58.3715   2
   2  -1   0 972.345 61.3023   3
  -2  -1   0 993.175 60.9590   3
  -2   1   0 1075.95 59.8275   2
   2  -1   0 991.560 59.8791   2
  -3  -1   0 6.65481 6.21245   2
  -3  -1   0 3.15731 7.69903   3
   3  -1   0 -7.6316 7.16675   2
   3   1   0 -4.3457 5.68096   2
   3  -1   0 5.91607 8.59474   3
   3   1   0 5.51436 10.0613   3
  -3   1   0 2.45566 7.69291   2
  -3   1   0 4.84557 8.22079   3
   4   1   0 140.484 24.0931   3
  -4   1   0 146.503 17.4441   2
  -4  -1   0 150.035 15.7189   2
   4  -1   0 151.477 17.0414   2
  -4   1   0 173.617 22.4933   3
  -4  -1   0 176.126 20.9628   3
   4   1   0 110.558 17.0162   2
   4  -1   0 154.784 21.4205   3
   5   1   0 55.7961 17.7810   3
   5  -1   0 50.0209 15.6467   3
   5  -1   0 61.7883 13.0551   2
  -5  -1   0 83.9113 14.1135   2
  -5  -1   0 56.9453 14.7199   3
   5   1   0 58.1284 11.3055   2
  -5   1   0 76.4699 14.0430   2
  -5   1   0 45.5579 15.1990   3
   6   1   0 -7.1459 9.29936   2
   6   1   0 3.99101 16.2988   3
  -6   1   0 0.84162 12.5565   2
   6   1   0 20.7734 12.5398   2
   6  -1   0 -7.7428 14.2329   3
   0   2   0 9672.37 544.892   2
   0   2   0 9999.99 546.072   3
   0  -2   0 9075.16 545.934   3
  -1   2   0 11.9527 6.35238   3
  -1  -2   0 18.3740 8.08585   3
   1  -2   0 51.3829 11.5126   3
   1   2   0 16.6503 9.05180   3
  -1   2   0 5.60939 6.88739   2
   1  -2   0 16.8050 6.41766   2
  -2   2   0 80.7980 13.5459   3
  -2   2   0 53.4581 17.3308   2
   2   2   0 52.7755 11.2776   3
  -2  -2   0 37.3377 10.1679   3
   2  -2   0 74.7321 12.1954   2
  -3  -2   0 71.7549 15.4590   3
   3   2   0 41.0075 8.71607   2
  -3   2   0 57.1364 10.5677   2
   3  -2   0 38.1730 11.0421   3
  -3   2   0 50.5276 10.3110   3
   3   2   0 72.9796 17.1363   3
   3  -2   0 64.5136 12.6219   2
   3   2   0 41.6708 7.61782   2
  -4   2   0 48.0822 11.7379   2
   4  -2   0 48.9469 13.0352   3
   4   2   0 42.8840 14.4196   3
  -4  -2   0 40.0234 11.8295   3
   4   2   0 40.1257 9.34298   2
   4  -2   0 65.3264 14.3787   2
   4   2   0 45.1631 8.64900   2
  -4   2   0 30.7375 11.7148   3
   5   2   0 184.253 17.0187   2
   5  -2   0 186.756 27.7546   3
   5   2   0 147.764 29.2077   3
   5  -2   0 144.525 21.0644   2
   5   2   0 171.872 18.5245   2
   6   2   0 202.064 20.3269   2
  -6   2   0 240.020 26.1354   2
   6  -2   0 244.135 33.9533   3
   6   2   0 241.013 23.1912   2
   6   2   0 295.836 36.3798   3
   0   3   0 5.27660 9.19420   3
   0  -3   0 1.85216 8.18360   3
   0  -3   0 4.57684 5.56750   2
   0   3   0 1.19596 5.98828   2
  -1   3   0 281.697 19.7360   4
   1   3   0 276.916 24.3642   3
   1  -3   0 282.799 22.6442   3
  -1  -3   0 284.727 24.4766   3
   1  -3   0 326.699 21.3701   2
  -1   3   0 271.201 21.8338   2
  -1   3   0 283.628 21.6728   3
  -2  -3   0 309.512 27.0956   3
  -2   3   0 318.074 25.6628   3
   2  -3   0 349.038 24.4325   2
   2   3   0 345.719 28.5449   3
  -2   3   0 320.758 25.4378   2
   2  -3   0 321.453 25.8703   3
  -3  -3   0 274.134 26.0468   3
  -3   3   0 284.363 23.9153   3
   3  -3   0 223.547 24.6436   3
   3   3   0 248.084 27.5302   3
  -3   3   0 296.452 23.5803   2
   3  -3   0 268.793 22.6049   2
   4  -3   0 -1.7598 11.5488   3
   4  -3   0 -6.6806 9.67684   2
  -4   3   0 -7.4057 10.3884   2
   4   3   0 16.8084 13.8565   3
  -4  -3   0 8.50123 11.3462   3
   5  -3   0 20.2774 13.3919   3
   5   3   0 -14.362 14.6388   3
  -5   3   0 -4.8784 11.7725   2
   5   3   0 -1.0944 6.98247   2
   5   3   0 -5.0704 7.96527   2
   6   3   0 21.9148 8.88988   2
  -6   3   0 20.9195 16.4154   4
   6   3   0 43.4512 19.2798   3
  -6   3   0 13.4547 14.4663   2
   6  -3   0 0.93928 15.0389   3
   0  -4   0 687.992 41.2754   3
   0  -4   0 644.157 39.7192   2
   0   4   0 592.066 40.0320   2
   1   4   0 231.966 15.4998   2
  -1   4   0 193.444 19.3296   2
   1   4   0 210.288 22.4342   3
  -1   4   0 205.601 18.9400   3
  -1  -4   0 160.688 23.1412   3
   1  -4   0 204.045 18.8410   2
   1  -4   0 207.970 19.9101   3
   1  -4   0 194.198 23.5676   3
  -1   4   0 204.951 15.3440   4
  -1  -4   0 214.209 15.7025   2
   2   4   0 119.835 19.1398   3
  -2   4   0 102.286 16.3197   2
   2  -4   0 111.538 15.0285   2
   2  -4   0 107.836 16.8661   3
  -2   4   0 87.1248 15.0381   4
  -2   4   0 94.7513 14.8761   3
  -2  -4   0 103.834 19.3199   3
  -3   4   0 160.564 19.9628   2
  -3   4   0 111.625 20.3830   4
  -3   4   0 174.587 20.5526   3
   3  -4   0 174.213 21.4741   3
  -3  -4   0 156.020 22.2052   3
   3   4   0 205.607 24.5177   3
   3  -4   0 158.701 18.8655   2
   4  -4   0 33.7818 14.2385   3
  -4   4   0 19.0328 14.6395   4
   4  -4   0 41.9323 13.3860   2
  -4   4   0 26.6097 12.5163   3
  -4  -4   0 32.2757 13.1824   3
   4   4   0 25.1397 16.1823   3
  -4   4   0 22.7077 14.6463   2
   5   4   0 36.1367 19.1334   3
  -5   4   0 31.5096 14.5789   2
   5  -4   0 18.3700 14.5178   3
  -5   4   0 23.6395 15.7784   4
  -6   4   0 111.406 23.5531   2
   6  -4   0 93.0015 21.5019   3
   6   4   0 155.137 45.5396   3
  -6   4   0 217.103 37.4192   4
   0   5   0 -14.938 14.0474   2
   0  -5   0 -0.6847 8.20708   3
   0  -5   0 4.97723 7.29970   2
   0  -5   0 0.62782 10.9734   3
   1  -5   0 50.4963 13.0486   3
  -1  -5   0 82.0948 11.4969   2
   1   5   0 64.4740 10.8147   2
   1  -5   0 66.0971 16.1052   3
  -1   5   0 64.5506 12.0216   2
  -1   5   0 62.8798 8.94963   4
  -1  -5   0 57.1470 14.3708   3
   1  -5   0 75.8989 13.5458   2
   1   5   0 38.3581 13.3797   3
   2  -5   0 681.845 46.0981   3
  -2   5   0 675.580 45.0389   3
  -2  -5   0 705.138 48.4516   3
  -2   5   0 710.765 43.0051   4
  -2   5   0 648.798 45.8457   2
   2   5   0 606.229 47.3657   3
   2  -5   0 646.149 44.8851   2
   3  -5   0 22.7183 13.1008   3
  -3   5   0 47.7528 13.8756   2
  -3   5   0 40.6900 13.2405   4
  -3   5   0 48.7607 21.5274   3
   3   5   0 67.6620 16.7913   3
  -3  -5   0 31.0278 15.2592   3
  -4   5   0 495.893 42.4458   4
   4   5   0 485.319 43.7791   3
  -4   5   0 537.353 38.6946   2
   4  -5   0 398.901 40.1473   3
   5   5   0 18.5696 18.6944   3
   5  -5   0 3.75510 14.6698   3
  -5   5   0 23.9726 19.7422   4
  -5   5   0 12.8284 14.0403   2
   0  -6   0 28.2318 11.2035   3
   0  -6   0 54.9205 10.7407   2
   0  -6   0 17.2058 14.0730   3
   0   6   0 28.6485 10.8240   2
  -1  -6   0 241.122 19.2603   2
  -1  -6   0 206.907 28.7391   3
   1  -6   0 202.156 24.0150   3
   1  -6   0 188.202 20.8173   2
   1   6   0 193.840 18.5704   2
  -1   6   0 220.904 22.2281   2
   1  -6   0 181.829 28.1216   3
   1   6   0 205.829 28.3449   3
  -2   6   0 176.986 19.3840   4
  -2   6   0 201.599 24.0956   2
   2   6   0 185.814 28.6307   3
   2  -6   0 187.845 22.2760   2
   2  -6   0 190.597 23.6765   3
   3  -6   0 489.425 40.4089   2
   3   6   0 527.348 45.0557   3
   3  -6   0 530.984 41.8835   3
  -3   6   0 557.141 40.7344   2
  -3  -6   0 527.124 43.8082   3
  -3   6   0 499.372 39.5791   4
   4   6   0 19.0656 17.8878   3
  -4   6   0 32.6353 18.0757   4
   4  -6   0 23.1438 15.4001   3
  -4   6   0 50.1832 16.5517   2
  -5   6   0 41.1879 21.7365   4
   5   6   0 45.1661 21.0736   3
   0   7   0 -2.3704 11.1280   2
   0  -7   0 4.21296 11.2626   2
   0  -7   0 -4.8047 13.9966   3
   0  -7   0 21.5908 16.4364   3
   1   7   0 91.3745 26.7957   3
   1  -7   0 114.283 21.4518   3
  -1  -7   0 123.376 29.7128   3
   1  -7   0 103.924 22.7393   3
   1  -7   0 124.002 20.5465   2
   1   7   0 120.575 16.6071   2
  -1   7   0 149.802 21.9031   2
   2  -7   0 104.664 21.4306   2
   2  -7   0 121.881 22.5886   3
   2   7   0 80.9712 19.9308   3
  -2  -7   0 106.208 15.2587   4
  -2   7   0 82.0346 18.0715   2
  -2   7   0 87.7776 14.5308   4
  -3   7   0 14.6760 14.7462   2
   3  -7   0 1.85777 13.3962   3
   3   7   0 3.68839 16.4547   3
  -3   7   0 -2.8643 12.5359   4
   4   7   0 237.984 34.5243   3
  -4   7   0 131.805 30.6195   4
  -4   7   0 177.124 27.2881   2
   4  -7   0 151.381 30.6801   3
   0  -8   0 6.86604 13.9605   3
   0   8   0 8.82522 12.1024   2
   0  -8   0 26.4779 13.8900   2
  -1  -8   0 6.24823 14.2795   3
   1  -8   0 20.9506 14.6635   3
   1  -8   0 22.6658 15.3998   2
  -1  -8   0 -21.814 13.2576   2
  -1   8   0 18.9498 15.9554   2
   1   8   0 13.0154 10.7931   2
  -2   8   0 74.8936 19.6202   2
   2  -8   0 112.134 24.7963   3
   2   8   0 65.7843 21.2786   3
   3  -8   0 120.733 28.2734   3
   3   8   0 113.912 24.5949   3
  -3   8   0 96.0257 16.2536   4
  -3   8   0 121.490 25.5115   2
  -4  -8   0 -0.9992 17.7282   4
   4  -8   0 -12.731 15.9514   3
  -4   8   0 15.6331 16.9548   4
   4   8   0 -21.983 19.4915   3
  -4   8   0 -4.2839 16.6319   2
   0  -9   0 -25.339 15.1520   3
   0   9   0 -16.767 14.2100   2
  -1   9   0 35.9661 18.7805   2
  -1  -9   0 15.5085 16.6128   3
   1  -9   0 32.0294 18.1635   3
   1   9   0 27.5756 14.0632   2
   2   9   0 21.0926 22.0996   3
  -2   9   0 2.54131 20.7229   2
   3   9   0 13.2083 19.5886   3
   3  -9   0 5.97437 17.6261   3
  -3   9   0 16.4711 18.2798   2
   0  10   0 57.3559 17.0460   2
   0 -10   0 57.1572 21.9214   3
  -1 -10   0 -8.6452 17.4977   3
  -1 -10   0 -16.044 17.3599   2
   1 -10   0 25.1116 18.5845   3
  -1  10   0 -9.6814 18.7961   2
  -1   0  -1 459.344 28.3826   3
   1   0  -1 472.705 29.0465   3
   1   0   1 445.351 27.2514   2
   1   0  -1 427.112 27.2846   2
  -1   0  -1 462.097 27.4002   2
  -1   0   1 462.354 28.4141   3
   1   0   1 492.383 28.4480   3
  -1   0   1 393.622 27.3530   2
  -2   0  -1 277.124 22.1583   3
   2   0   1 278.717 22.8015   3
  -2   0  -1 301.466 19.9758   2
  -2   0   1 260.655 22.0925   3
   2   0  -1 280.943 19.9247   2
   2   0  -1 268.538 22.2868   3
   2   0   1 305.188 20.0472   2
  -2   0   1 308.525 19.8997   2
  -3   0   1 690.192 44.5346   2
  -3   0  -1 722.319 47.3355   3
  -3   0   1 703.957 47.4451   3
  -3   0  -1 734.892 44.8944   2
   3   0   1 808.888 48.4289   3
   3   0   1 681.518 44.6407   2
   3   0  -1 719.607 44.7443   2
   4   0   1 53.4431 10.4329   2
  -4   0  -1 65.1635 10.8269   2
   4   0  -1 51.9627 10.1092   2
  -4   0   1 35.5404 12.1941   3
   4   0  -1 56.4681 13.9596   3
   4   0   1 55.5959 13.1618   3
  -4   0   1 57.4482 13.0530   2
  -4   0  -1 41.3874 11.8502   3
   5   0   1 232.124 22.3394   2
   5   0   1 224.055 30.7458   3
  -5   0   1 241.201 28.1289   3
   5   0  -1 245.372 30.1436   3
   5   0  -1 244.150 22.3309   2
  -5   0  -1 255.137 28.2419   3
  -5   0  -1 261.893 23.6542   2
  -5   0   1 242.927 22.6377   2
  -6   0  -1 49.9682 15.6550   2
   6   0  -1 30.0972 11.7835   2
   6   0   1 8.42496 11.3477   2
   6   0  -1 36.8964 16.6358   3
   6   0   1 39.9553 17.0544   3
   0  -1   1 60.7413 5.81885   2
   0   1  -1 63.8536 6.07560   2
   0   1  -1 50.9627 8.11574   3
   0   1   1 84.0324 6.27108   2
   0  -1  -1 64.9659 6.29319   2
   0  -1   1 67.3450 5.51210   4
   0  -1   1 80.7982 8.65580   3
   0  -1  -1 66.6122 8.20953   3
  -1   1   1 2133.48 126.428   3
   1   1  -1 2403.14 127.126   3
  -1  -1  -1 2180.27 126.900   3
   1  -1   1 2247.80 126.641   3
   1  -1   1 1971.58 126.078   2
  -1   1   1 2213.92 126.270   2
  -1   1  -1 2308.58 127.207   3
   1  -1  -1 2185.08 126.764   2
   1  -1  -1 2190.79 127.448   3
  -1  -1   1 1998.94 127.616   3
   1   1   1 2094.04 125.843   2
  -1   1  -1 2259.58 126.871   2
   1   1   1 2395.67 127.698   3
   2  -1   1 1422.25 89.8843   2
  -2   1   1 1585.13 90.0139   2
   2   1  -1 1493.78 88.6368   2
  -2  -1  -1 1566.24 91.0551   3
  -2   1   1 1663.04 91.5288   3
  -2  -1  -1 1533.41 88.8325   2
   2   1  -1 1517.87 92.0594   3
   2  -1   1 1501.34 91.0776   3
  -2  -1   1 1518.28 90.9040   2
   2  -1  -1 1554.37 92.2739   2
   2   1   1 1603.91 91.1087   2
  -2  -1   1 1617.65 93.6359   3
  -2   1  -1 1575.92 93.3649   3
   2  -1  -1 1609.54 93.7022   3
   2   1   1 1512.47 94.0955   3
  -2   1  -1 1624.16 92.2763   2
  -3  -1  -1 129.488 16.7894   3
   3   1  -1 120.802 19.2154   3
  -3   1   1 119.126 14.6014   2
  -3   1   1 112.062 16.5764   3
   3  -1   1 137.593 17.8395   3
  -3  -1  -1 122.826 13.1351   2
   3   1  -1 103.209 12.1681   2
   3  -1   1 110.116 14.3857   2
   3   1   1 106.323 12.7311   2
  -3   1  -1 144.575 15.2133   2
   3  -1  -1 134.015 14.5470   2
  -3  -1   1 121.314 12.7588   2
  -3  -1   1 133.708 17.2588   3
   3   1   1 125.327 19.7939   3
   3  -1  -1 135.550 17.6582   3
  -3   1  -1 131.451 17.3946   3
  -4   1   1 570.020 42.4410   3
  -4   1   1 565.770 38.6266   2
   4   1  -1 584.858 38.6102   2
   4   1  -1 552.484 44.1517   3
   4  -1   1 629.713 42.8849   3
  -4  -1  -1 575.781 41.3872   3
   4  -1   1 532.793 38.5353   2
  -4  -1  -1 573.843 37.6514   2
   4   1   1 611.479 44.6755   3
  -4  -1   1 559.128 37.1725   2
  -4   1  -1 597.849 39.1599   2
   4  -1  -1 548.619 42.6489   3
   4   1   1 554.912 37.3157   2
  -4  -1   1 582.580 41.5906   3
  -4   1  -1 614.564 42.6912   3
   4  -1  -1 577.368 38.6735   2
   5   1  -1 293.094 34.8838   3
   5   1  -1 290.328 23.3909   2
  -5   1   1 296.187 26.2961   2
   5  -1   1 302.098 32.4577   3
   5  -1   1 263.767 25.4165   2
  -5  -1  -1 326.159 30.9510   3
  -5   1   1 234.630 31.7948   3
  -5  -1   1 264.542 23.9438   2
   5  -1  -1 294.071 31.6731   3
  -5  -1   1 297.769 30.6885   3
  -5   1  -1 285.181 25.8066   2
   5  -1  -1 250.404 24.6704   2
   5   1   1 285.576 23.5681   2
  -5   1  -1 316.512 30.5079   3
   5   1   1 291.761 34.2081   3
   6   1  -1 33.1824 11.2097   2
   6   1  -1 58.7734 20.3293   3
   6  -1   1 50.6367 17.4925   3
  -6   1   1 70.9240 14.7518   2
   6  -1  -1 49.7836 17.4702   3
  -6   1  -1 60.9838 15.3484   2
   6   1   1 50.0285 13.5276   2
   6   1   1 62.8730 19.7483   3
   0   2  -1 351.657 26.3197   3
   0  -2   1 307.353 20.7888   4
   0  -2   1 364.888 22.1928   2
   0  -2   1 379.048 25.5091   3
   0  -2  -1 346.214 22.4570   2
   0   2   1 344.286 22.7647   2
  -1   2   1 2391.50 131.733   3
  -1   2   1 2274.90 131.560   2
   1  -2   1 2487.17 131.891   3
  -1  -2  -1 2251.41 129.919   2
   1  -2   1 2125.22 131.300   2
  -1  -2  -1 2156.68 132.176   3
   1   2  -1 2233.79 132.448   3
  -1   2  -1 2378.53 130.374   3
   1  -2  -1 2338.28 130.460   3
  -1  -2   1 2057.75 130.960   3
  -1   2  -1 2288.02 130.182   2
   1   2   1 2095.55 130.720   3
   1  -2  -1 2344.76 130.053   2
  -2  -2  -1 1825.09 114.018   3
   2  -2   1 1811.77 112.788   2
  -2   2   1 2028.80 113.509   3
   2   2  -1 2060.34 116.713   3
  -2  -2   1 1691.99 110.641   3
  -2   2  -1 1878.92 110.074   3
   2  -2  -1 1955.88 109.479   2
   2   2   1 1829.48 107.289   2
   2   2   1 1995.61 111.187   3
   3  -2   1 561.981 40.4041   2
   3  -2   1 609.831 42.6339   3
   3   2  -1 562.656 38.0384   2
  -3   2   1 659.467 40.8730   2
  -3  -2  -1 656.435 42.7402   3
  -3   2   1 635.809 42.2254   3
   3   2  -1 620.416 37.7512   2
   3   2  -1 712.472 44.4342   3
  -3   2  -1 631.006 41.0978   2
  -3  -2   1 617.433 42.7994   3
   3  -2  -1 571.254 42.8385   3
  -3   2  -1 575.477 41.7769   3
   3   2   1 671.387 38.8102   2
   3   2   1 627.307 38.2386   2
   3  -2  -1 641.664 40.9245   2
   3   2   1 707.333 44.3577   3
   4   2  -1 46.8203 9.59979   2
  -4  -2  -1 34.6418 12.0378   3
   4   2  -1 42.0437 14.5962   3
  -4   2   1 45.9668 12.8004   3
  -4   2   1 65.2755 13.3453   2
   4   2  -1 69.6841 10.7902   2
   4  -2   1 55.3710 11.9575   2
   4  -2   1 87.7580 19.7995   3
   4   2   1 49.5247 13.8983   2
   4  -2  -1 48.4739 11.7661   2
  -4   2  -1 45.5297 12.3468   3
   4  -2  -1 37.5009 12.5538   3
   4   2   1 52.9467 10.6772   2
  -4   2  -1 63.3357 12.5855   2
  -4  -2   1 49.4733 12.8301   3
   4   2   1 50.4907 14.6959   3
   5   2  -1 327.997 24.8499   2
   5  -2   1 341.243 33.6449   3
   5   2  -1 358.626 26.9011   2
   5  -2   1 342.194 29.4442   2
   5   2  -1 352.563 37.2848   3
  -5  -2  -1 322.759 33.4752   3
   5   2   1 362.008 26.8779   2
   5  -2  -1 351.671 33.8632   3
   5   2   1 347.855 25.7438   2
   5   2   1 360.169 37.0005   3
   5  -2  -1 299.258 28.6114   2
   6   2  -1 93.3736 16.3983   2
   6  -2   1 55.3354 18.5142   3
   6   2  -1 61.4788 12.6020   2
  -6   2   1 51.3042 15.3676   2
   6   2  -1 43.1622 19.1375   3
   6  -2  -1 49.3995 17.8870   3
   6   2   1 23.9035 10.5581   2
   6   2   1 38.7534 12.1003   2
  -6   2  -1 37.3300 18.3238   4
  -6   2  -1 51.6298 14.8586   2
   6   2   1 79.0004 20.2615   3
   0   3   1 32.3717 6.85196   2
   0  -3   1 30.4502 9.66729   3
   0  -3   1 25.9532 6.21193   2
   0   3  -1 35.9883 10.2125   3
   0   3   1 31.3703 10.4831   3
   0   3  -1 19.9615 6.56352   2
   0  -3   1 29.3246 5.52127   4
   0  -3  -1 30.9610 6.65497   2
   0  -3  -1 30.6469 9.35464   3
   0  -3  -1 29.6491 7.18419   3
   1   3  -1 1303.34 79.3690   3
  -1  -3  -1 1340.13 79.7594   3
   1  -3   1 1386.75 77.6714   2
   1  -3   1 1315.88 78.3115   3
  -1   3   1 1319.56 78.0763   2
  -1   3   1 1294.21 77.8761   3
  -1  -3  -1 1238.22 75.9339   2
   1   3   1 1160.65 76.1598   3
   1  -3  -1 1257.76 74.5583   2
  -1   3  -1 1339.00 75.0372   2
   1  -3  -1 1142.46 75.1294   3
  -1   3  -1 1307.40 74.6976   3
  -1  -3   1 1299.50 76.8038   3
  -1   3  -1 1287.45 73.2402   4
  -2   3   1 779.896 51.0988   3
   2  -3   1 806.257 50.3846   2
  -2  -3  -1 807.083 54.2452   3
   2  -3   1 821.406 51.9291   3
  -2   3   1 803.399 51.1348   2
   2   3  -1 829.309 53.5258   3
   2  -3  -1 868.784 55.2415   3
  -2   3  -1 861.406 54.3786   3
  -2   3  -1 916.356 54.1529   2
   2   3   1 849.970 56.1101   3
  -2  -3   1 783.141 55.6493   3
   2  -3  -1 922.790 53.8591   2
  -3   3   1 245.469 22.5597   3
   3  -3   1 251.092 21.4741   2
  -3  -3  -1 245.581 24.4252   3
   3   3  -1 216.853 26.6614   3
  -3   3   1 272.891 22.5967   2
   3  -3   1 196.147 23.4080   3
  -3   3  -1 271.124 22.0906   2
   3  -3  -1 232.367 23.6852   3
  -3  -3   1 246.676 24.9084   3
  -3   3  -1 218.888 22.3627   3
   3  -3  -1 227.740 20.8525   2
   3   3   1 222.586 24.9793   3
  -4  -3  -1 78.3539 15.2211   3
   4   3  -1 67.1073 16.8636   3
  -4   3   1 78.4384 17.5631   2
   4  -3   1 63.5720 14.1505   2
   4  -3   1 59.9934 15.1869   3
   4  -3  -1 86.8398 16.8658   2
   4  -3  -1 60.2799 15.1060   3
  -4  -3   1 65.8263 15.6550   3
  -4   3  -1 83.2975 17.4688   2
   4   3   1 86.7590 17.4329   3
  -5   3   1 282.165 27.3562   2
   5  -3   1 247.911 30.5323   3
   5   3  -1 241.711 19.5206   2
   5   3  -1 319.196 35.6771   3
   5  -3  -1 272.269 31.9823   3
  -5   3  -1 320.528 34.7181   4
  -5   3  -1 272.693 27.8661   2
   5   3   1 289.172 33.4226   3
   5   3   1 275.400 21.7047   2
   5   3   1 247.135 22.1120   2
  -6   3   1 70.4511 25.8865   4
  -6   3   1 39.5734 15.9191   2
   6   3  -1 47.8907 20.6107   3
   6  -3   1 18.9266 16.2354   3
   6   3  -1 82.8684 13.2889   2
  -6   3  -1 55.5741 15.9889   2
   6   3   1 44.4134 20.2354   3
   6   3   1 36.7192 10.9713   2
   6   3   1 48.9460 10.8422   2
  -6   3  -1 66.3036 18.9371   4
   6  -3  -1 42.2204 17.6655   3
   0  -4  -1 1226.56 72.0943   3
   0  -4   1 1198.38 70.8033   2
   0   4  -1 1123.85 70.9559   2
   0   4  -1 1191.35 74.1171   3
   0  -4   1 1215.82 72.0255   3
   0  -4  -1 1171.72 70.8673   2
   0   4   1 1219.99 71.0891   2
   0  -4   1 1232.51 75.7577   3
   1  -4   1 475.000 33.7571   3
   1   4  -1 475.000 29.9330   2
  -1   4   1 473.926 32.7218   3
  -1  -4  -1 451.135 36.1335   3
  -1  -4  -1 495.355 30.3583   2
   1   4  -1 530.888 36.0958   3
   1  -4   1 506.704 35.8980   3
   1  -4   1 519.972 32.4445   2
  -1   4   1 467.020 29.7203   4
  -1   4   1 448.234 33.0346   2
  -1  -4   1 506.491 37.5286   3
   1  -4  -1 462.796 36.1786   3
   1   4   1 542.948 36.3366   3
   1   4   1 511.313 31.0940   2
  -1   4  -1 457.293 30.7349   4
   1  -4  -1 487.522 34.5590   3
  -1  -4   1 531.527 30.8482   2
  -1   4  -1 486.439 33.7682   2
  -2   4   1 78.9017 14.1538   3
   2  -4   1 96.4247 14.2783   2
  -2   4   1 67.2777 12.7972   2
   2  -4   1 86.4682 16.6230   3
  -2   4   1 57.5315 13.4510   4
  -2  -4  -1 88.0510 18.5091   3
   2   4  -1 110.521 20.4576   3
  -2   4  -1 75.3698 15.2394   3
   2   4   1 85.4779 18.1531   3
  -2  -4   1 100.428 19.3054   3
  -2   4  -1 107.557 14.5674   4
   2  -4  -1 80.0616 15.8493   3
   2  -4  -1 85.5202 14.3926   2
  -2   4  -1 79.5907 15.4022   2
  -3   4   1 459.333 34.4973   3
   3  -4   1 411.585 34.6982   3
  -3  -4  -1 457.664 36.3904   3
   3   4  -1 478.685 38.4030   3
   3  -4   1 420.918 33.5625   2
  -3   4   1 480.123 33.9657   2
  -3   4  -1 427.315 33.8701   4
  -3   4  -1 422.319 34.8078   3
   3  -4  -1 450.277 34.0762   2
  -3  -4   1 409.583 36.1931   3
  -3   4  -1 483.346 33.8359   2
   3   4   1 481.051 38.0900   3
   3  -4  -1 517.655 36.2699   3
   4  -4   1 26.3357 14.0403   3
  -4   4   1 29.7106 14.0692   2
   4   4  -1 30.1906 25.2534   3
  -4  -4  -1 23.5091 12.2428   3
   4  -4   1 30.1634 12.6036   2
  -4   4   1 20.5271 12.1763   3
  -4   4  -1 9.78672 13.9120   4
  -4   4  -1 10.5342 12.5388   3
   4  -4  -1 15.9915 12.0243   2
   4   4   1 22.3874 15.2566   3
  -4   4  -1 18.0353 12.2928   2
   4  -4  -1 27.3047 13.3487   3
  -4  -4   1 28.8457 12.9820   3
   5   4  -1 124.376 30.0423   3
  -5   4   1 103.905 21.2300   2
   5  -4   1 75.1136 17.7334   3
  -5   4   1 93.4448 20.9035   4
   5   4   1 85.5815 21.7975   3
   5  -4  -1 75.8849 17.9382   3
  -5   4  -1 84.5226 20.0324   4
  -5   4  -1 69.6415 17.2279   2
   6  -4   1 29.1696 17.4067   3
  -6   4   1 37.3088 17.2769   4
  -6   4   1 7.68635 15.9143   2
   6   4   1 31.6620 23.6451   3
   6  -4  -1 0.23096 15.5408   3
  -6   4  -1 1.31368 16.4414   2
  -6   4  -1 11.9344 19.9677   4
   0  -5   1 88.3858 15.7477   3
   0   5   1 62.8408 12.9990   2
   0   5  -1 45.4532 11.4486   2
   0  -5  -1 77.7633 12.4593   2
   0  -5   1 71.5189 11.8746   2
   0  -5  -1 68.3125 14.5863   3
   0  -5  -1 58.4579 13.4997   3
   0  -5   1 40.7754 13.5008   3
   1  -5   1 33.7645 12.2375   3
   1   5  -1 27.4916 7.05456   2
  -1   5   1 36.7094 7.64127   4
   1  -5   1 40.4795 10.7809   3
   1  -5   1 31.5336 9.34019   2
   1   5  -1 19.3215 12.5015   3
  -1   5   1 53.4333 11.4125   2
  -1  -5  -1 31.0664 7.86823   2
  -1  -5  -1 32.2051 12.8264   3
   1  -5  -1 32.0392 12.1108   3
   1   5   1 47.7430 10.2405   2
  -1   5  -1 38.0558 10.9573   2
   1  -5  -1 50.8847 10.2200   2
  -1  -5   1 50.3958 10.4267   2
   1  -5  -1 39.7738 10.4499   3
   1   5   1 32.6902 12.9558   3
  -1  -5   1 39.1292 13.9085   3
  -1   5  -1 33.3932 6.38111   4
  -2   5   1 30.0894 10.2010   3
   2  -5   1 34.2532 10.9712   2
   2  -5   1 44.3681 10.9322   3
  -2   5   1 37.9739 9.58136   4
  -2  -5  -1 22.6988 12.6590   3
   2   5  -1 20.0969 13.2504   3
  -2   5   1 37.3885 12.6479   2
  -2   5  -1 31.1424 9.47408   4
   2   5   1 39.3283 13.2785   3
  -2   5  -1 74.9794 16.6252   2
   2  -5  -1 42.3715 11.3708   3
   2  -5  -1 45.2471 11.1867   2
  -2  -5   1 44.9605 13.5696   3
  -2   5  -1 35.2862 10.3756   3
  -3  -5  -1 31.3742 14.2697   3
  -3   5   1 2.41433 19.5518   3
   3   5  -1 24.6500 14.6743   3
  -3   5   1 15.1041 12.5397   2
  -3   5   1 19.7970 12.5546   4
   3  -5   1 39.9872 13.3356   3
   3  -5  -1 18.9321 12.4664   3
   3   5   1 30.9677 14.7667   3
  -3   5  -1 48.1993 13.1644   2
  -3   5  -1 22.0402 12.2487   4
   4   5  -1 348.662 37.6798   3
  -4   5   1 310.405 34.0869   4
   4  -5   1 272.530 32.8692   3
  -4   5   1 376.004 31.3827   2
  -4   5  -1 302.243 30.0546   2
   4  -5  -1 341.737 32.5511   3
  -4   5  -1 334.469 34.4850   4
   4   5   1 303.553 35.9966   3
   5  -5   1 58.9913 17.2596   3
  -5   5   1 53.9019 16.6397   2
   5   5  -1 50.2211 20.7166   3
  -5   5   1 56.1694 19.4098   4
   5   5   1 53.4427 19.7941   3
   5  -5  -1 46.9431 16.5555   3
  -5   5  -1 61.6118 16.7072   2
  -5   5  -1 32.4813 19.4562   4
   0   6  -1 201.556 20.0605   2
   0  -6  -1 220.714 20.1191   2
   0  -6   1 206.453 19.5413   2
   0  -6  -1 182.429 26.9009   3
   0  -6   1 247.014 23.7010   3
   0  -6  -1 195.310 22.7942   3
   0   6   1 196.142 20.6273   2
   0  -6   1 196.638 26.3465   3
   1  -6   1 236.019 29.9893   3
   1   6  -1 295.263 21.3344   2
  -1  -6  -1 243.319 22.0338   2
   1   6  -1 257.896 31.1708   3
  -1  -6  -1 251.363 30.6216   3
   1  -6   1 286.098 27.0336   3
   1  -6   1 300.262 24.3525   2
  -1   6   1 265.887 25.3913   2
  -1   6  -1 270.660 24.8787   2
   1   6   1 229.544 29.9479   3
   1  -6  -1 272.329 26.5584   3
   1  -6  -1 267.227 24.0051   2
   1  -6  -1 229.860 30.5084   3
   1   6   1 270.638 21.6534   2
  -1  -6   1 221.378 29.5458   3
  -1  -6   1 304.296 21.9704   2
   2  -6   1 165.212 22.4948   3
  -2   6   1 174.711 22.5500   2
   2   6  -1 173.267 26.8732   3
  -2  -6  -1 155.451 30.2276   3
   2  -6   1 167.411 38.8067   3
   2  -6   1 139.125 21.1546   2
  -2   6   1 156.069 17.9529   4
  -2   6  -1 129.770 18.3229   4
   2   6   1 165.967 27.8194   3
   2  -6  -1 178.114 22.6555   3
   2  -6  -1 151.820 34.6652   3
  -2   6  -1 182.891 21.8850   2
   2  -6  -1 177.482 21.3616   2
  -3   6   1 46.5213 13.9679   4
  -3   6   1 50.4170 15.0899   2
   3  -6   1 27.8358 14.8081   2
  -3  -6  -1 47.3350 15.5295   3
   3  -6   1 15.2468 13.3825   3
   3   6  -1 64.3168 17.6669   3
   3  -6  -1 40.3613 14.3340   3
  -3  -6   1 40.5156 15.3308   3
  -3   6  -1 53.9840 15.0050   2
   3   6   1 29.5560 16.7404   3
  -3   6  -1 45.0620 14.3427   4
   4   6  -1 7.09190 17.3321   3
   4  -6   1 -8.7194 13.7861   3
  -4   6   1 -3.7755 14.8526   4
  -4   6   1 1.52194 13.7542   2
  -4   6  -1 -19.304 15.1696   4
   4   6   1 20.9357 17.5592   3
  -4   6  -1 15.1815 14.5342   2
   4  -6  -1 4.38278 13.9678   3
   5   6  -1 50.5528 21.5242   3
  -5   6   1 11.3661 20.6057   4
   5   6   1 25.1242 19.1188   3
  -5   6  -1 25.5572 20.7446   4
   0  -7  -1 6.04071 11.7790   2
   0   7   1 10.4937 11.5188   2
   0  -7   1 19.5841 11.7987   2
   0  -7  -1 8.90966 13.7314   3
   0  -7  -1 15.1679 16.4715   3
   0  -7   1 -7.4301 16.6191   3
   0   7  -1 16.3666 11.0153   2
   1  -7   1 403.747 40.2748   3
  -1   7   1 373.412 32.4299   2
   1   7  -1 354.868 27.5143   2
   1  -7   1 390.821 34.1446   3
  -1  -7  -1 352.423 29.8323   2
  -1  -7  -1 386.997 39.7039   3
   1   7  -1 405.279 40.1628   3
   1  -7   1 361.594 31.2694   2
  -1  -7   1 340.795 37.0765   3
   1  -7  -1 362.814 38.4227   3
  -1   7  -1 395.946 31.3766   2
   1  -7  -1 301.648 30.8785   2
   1   7   1 384.069 28.1857   2
   1  -7  -1 403.441 34.4394   3
  -1  -7   1 338.392 31.5279   2
   2   7  -1 32.3484 17.9792   3
  -2   7   1 43.5201 9.73774   4
  -2   7   1 48.8838 16.1016   2
   2  -7   1 56.3973 15.9115   3
   2  -7   1 47.0681 14.5885   2
  -2  -7  -1 100.010 23.4066   3
   2  -7  -1 41.6272 15.3822   2
   2  -7  -1 57.4165 15.5334   3
  -2   7  -1 56.1236 10.4297   4
   2   7   1 56.0676 17.7752   3
  -2   7  -1 46.8464 17.0961   2
  -3   7   1 43.5231 15.2696   4
   3   7  -1 70.7455 20.2445   3
  -3   7   1 94.6235 19.2229   2
   3  -7   1 38.2033 15.8089   3
  -3  -7  -1 91.9210 21.1875   4
   3   7   1 76.4473 20.0867   3
  -3   7  -1 74.5606 17.6764   2
  -3   7  -1 64.3220 15.2466   4
   3  -7  -1 67.8760 17.5312   3
   4  -7   1 0.62080 15.2351   3
  -4   7   1 -1.7726 15.4310   4
  -4   7   1 2.12337 15.4142   2
  -4  -7  -1 42.4422 15.8199   4
   4   7  -1 23.2310 18.6270   3
   4  -7  -1 -8.2623 14.6441   3
   4   7   1 29.5792 17.7397   3
  -4   7  -1 11.3787 16.1707   4
  -4   7  -1 7.91347 15.1462   2
   0   8  -1 44.9517 13.4337   2
   0   8   1 33.8041 15.1415   2
   0  -8   1 57.8448 16.4759   3
   0  -8  -1 20.9784 14.8351   3
   0  -8   1 43.5201 14.4393   2
   0  -8  -1 61.4643 15.5477   2
   1  -8   1 72.9204 17.2366   2
   1  -8   1 65.9244 16.9934   3
  -1   8   1 60.5919 19.4348   2
   1   8  -1 70.4123 15.8999   2
  -1  -8  -1 53.5095 16.4566   3
  -1   8  -1 65.5440 16.8953   2
   1  -8  -1 35.3618 17.4125   2
   1   8   1 47.5826 12.5233   2
  -1  -8   1 28.3627 14.7425   2
  -1  -8   1 83.5089 17.7089   3
   1  -8  -1 47.9189 16.0658   3
   2   8  -1 16.4855 18.6505   3
   2  -8   1 30.8814 15.5392   3
  -2   8   1 36.9282 17.6455   2
   2  -8  -1 22.1322 15.0204   3
   2   8   1 33.1679 19.4685   3
  -2   8  -1 26.3347 17.6278   2
   3  -8   1 42.5175 17.6659   3
  -3   8   1 52.0819 20.5432   2
   3   8  -1 62.6493 21.4048   3
  -3   8   1 27.8717 13.3799   4
   3  -8  -1 29.8280 16.4106   3
  -3   8  -1 63.4499 20.7588   2
  -3   8  -1 36.1081 13.8889   4
   3   8   1 35.2878 19.3366   3
  -4   8   1 32.6533 18.9820   4
  -4   8   1 78.7934 22.1851   2
  -4  -8  -1 28.8146 17.6015   4
   4   8  -1 72.9841 24.4077   3
   4  -8   1 52.2466 19.7743   3
  -4   8  -1 53.2556 21.0842   2
  -4   8  -1 52.3283 17.8791   4
   4   8   1 66.6180 24.5436   3
   4  -8  -1 46.0242 19.9162   3
   0  -9  -1 40.2688 17.7883   3
   0  -9   1 55.7350 18.5168   3
   0   9   1 14.4829 14.7855   2
   0   9  -1 32.7436 16.6970   2
   0  -9  -1 45.3059 20.4563   2
  -1  -9  -1 -14.815 14.8769   3
   1  -9   1 -20.973 14.9109   3
   1   9  -1 10.1211 11.1611   2
  -1   9   1 -0.1656 16.6604   2
   1   9   1 6.84516 14.2544   2
  -1  -9   1 2.64589 15.7807   3
   1  -9  -1 -7.0148 15.8796   3
  -1   9  -1 16.8915 15.0753   2
   2   9  -1 24.0400 23.6244   3
  -2   9   1 54.0936 18.9238   2
  -2   9  -1 30.9388 17.4125   2
   2   9   1 35.9571 23.1067   3
  -3   9   1 38.5150 19.8655   2
   3   9  -1 48.8093 22.1620   3
   3  -9   1 6.16418 17.9091   3
   3   9   1 38.4077 21.0526   3
   3  -9  -1 28.8642 18.3294   3
   0 -10   1 66.1273 22.4409   3
   0  10  -1 91.9276 22.1222   2
   0 -10  -1 60.9289 21.6175   3
  -1 -10  -1 -9.2598 17.7200   3
  -1 -10  -1 42.7364 17.5078   2
  -1  10   1 -1.8246 19.7042   2
   1  10  -1 2.85095 14.5555   2
   1 -10   1 11.8365 18.2489   3
   1  10   1 5.29278 14.9618   2
   1 -10  -1 12.8303 17.4590   3
  -1  10  -1 8.99736 18.5383   2
  -1 -10   1 -2.8390 18.6295   3
   0   0  -2 1385.92 79.2884   2
   1   0   2 25.6482 6.10493   3
  -1   0   2 9.86158 5.21130   2
  -1   0  -2 11.3339 5.74081   3
  -1   0   2 13.7974 5.86214   3
   1   0  -2 20.2295 5.24417   2
   1   0  -2 6.80278 6.68095   3
   1   0   2 18.0636 5.34767   2
   2   0  -2 242.831 21.6348   3
  -2   0   2 269.015 21.7369   3
   2   0   2 273.532 19.0301   2
  -2   0  -2 266.473 21.3322   3
  -2   0  -2 254.756 19.2958   2
  -2   0   2 292.335 19.3109   2
   2   0  -2 288.560 19.0605   2
   2   0   2 281.391 21.4852   3
   3   0  -2 32.7827 7.55878   2
  -3   0   2 20.1289 9.10712   3
  -3   0   2 24.5443 7.52139   2
   3   0   2 24.1297 9.72832   3
   3   0   2 24.6507 7.75408   2
   3   0  -2 20.5697 9.63481   3
  -3   0  -2 8.02881 8.17097   3
  -4   0   2 18.3567 8.80506   2
   4   0   2 31.8168 9.42911   2
   4   0  -2 15.0539 10.8720   3
  -4   0  -2 36.6693 9.55736   2
   4   0  -2 22.1545 8.63061   2
  -4   0  -2 27.5041 10.7066   3
  -4   0   2 19.1492 10.7559   3
   4   0   2 18.0130 11.8088   3
   5   0  -2 329.384 34.4619   3
   5   0   2 297.258 25.1939   2
   5   0  -2 298.221 24.6927   2
   5   0   2 283.108 32.2519   3
  -5   0  -2 329.767 26.8634   2
  -5   0   2 320.636 25.7513   2
  -5   0  -2 274.005 30.2698   3
  -5   0   2 238.314 30.1903   3
  -6   0  -2 108.023 22.2232   2
   6   0  -2 94.1407 15.8909   2
  -6   0   2 98.1528 18.5859   2
   6   0  -2 122.114 29.8081   3
   6   0   2 84.6337 20.1738   3
   6   0   2 69.4137 14.9725   2
   0  -1  -2 1530.97 82.9126   3
   0   1  -2 1386.83 83.5927   3
   0   1   2 1518.06 83.0757   2
   0  -1   2 1387.45 82.7400   2
   0  -1  -2 1309.01 83.0105   2
   0  -1  -2 1591.03 83.4404   3
   0   1  -2 1483.65 82.7589   2
   0  -1   2 1321.94 82.6768   4
   0  -1   2 1497.47 83.6191   3
   1   1  -2 4243.40 231.055   3
  -1   1   2 4243.32 230.221   2
  -1   1   2 3853.01 230.478   3
   1  -1   2 4102.66 230.519   3
  -1  -1  -2 3975.94 230.680   3
  -1  -1  -2 3799.66 229.537   2
   1  -1   2 3976.12 230.115   2
  -1   1  -2 4185.41 236.467   3
  -1   1  -2 3959.96 236.188   2
   1  -1  -2 4090.08 236.892   3
   1  -1  -2 3965.56 236.178   2
   1   1   2 4305.62 235.563   2
   1   1   2 4300.13 236.729   3
  -2   1   2 609.763 39.5841   2
   2  -1   2 676.480 41.2645   3
   2   1  -2 619.466 41.9857   3
   2  -1   2 610.986 39.4170   2
  -2   1   2 618.947 40.6999   3
   2   1  -2 645.280 37.7153   2
  -2  -1  -2 637.425 40.5322   3
   2   1   2 649.199 38.7566   2
   2   1   2 604.075 42.1629   3
  -2   1  -2 635.670 40.0997   2
  -2   1  -2 699.211 41.3841   3
   2  -1  -2 677.192 39.9240   2
  -2  -1   2 608.161 38.3324   2
   2  -1  -2 650.837 42.0077   3
  -2  -1   2 678.719 41.6414   3
   2   1   2 614.397 39.2998   2
  -3   1   2 1388.98 76.8434   2
   3   1  -2 1257.61 80.0760   3
  -3  -1  -2 1340.09 78.3543   3
   3   1  -2 1288.68 75.2469   2
   3  -1   2 1183.92 76.6841   2
  -3   1   2 1217.26 78.6540   3
   3  -1   2 1318.87 78.5536   3
  -3  -1  -2 1248.47 75.6676   2
   3  -1  -2 1312.19 78.6193   2
  -3   1  -2 1265.03 78.6780   3
  -3  -1   2 1291.87 75.5937   2
  -3  -1   2 1204.64 78.5821   3
   3   1   2 1294.80 75.8554   2
  -3   1  -2 1306.98 77.0756   2
   3   1   2 1310.24 80.0757   3
   3  -1  -2 1318.75 79.2542   3
   4   1  -2 135.351 13.5668   2
  -4   1   2 111.819 20.9465   3
   4   1  -2 103.262 22.3295   3
   4  -1   2 115.879 20.7666   3
  -4   1   2 124.226 16.4903   2
  -4  -1  -2 89.2276 18.3437   3
   4  -1   2 114.097 16.0956   2
  -4  -1   2 118.706 19.9814   3
   4  -1  -2 134.858 21.7055   3
  -4   1  -2 119.633 16.7314   2
   4   1   2 123.891 13.8168   2
  -4   1  -2 129.974 20.2398   3
  -4  -1   2 122.365 14.3208   2
   4  -1  -2 132.310 16.0523   2
   4   1   2 111.904 22.8823   3
   5   1  -2 -15.776 13.6168   3
   5  -1   2 29.0005 17.3694   2
  -5  -1  -2 10.5977 11.9467   3
   5   1  -2 4.50481 8.59133   2
  -5   1   2 14.3845 11.2341   2
   5  -1   2 6.01940 13.5093   3
  -5  -1   2 19.1270 12.4200   3
   5  -1  -2 5.00132 9.85824   2
   5   1   2 8.23921 11.0103   2
  -5   1  -2 13.3559 12.2299   3
  -5  -1   2 10.3954 9.75306   2
   5   1   2 -0.6751 14.0228   3
   5   1   2 15.0222 9.51507   2
   5  -1  -2 14.9767 13.9558   3
  -5   1  -2 29.5850 11.4741   2
   6   1  -2 362.328 40.4832   3
   6   1  -2 279.617 25.3514   2
  -6   1   2 353.414 29.8449   2
   6  -1   2 315.486 36.6731   3
  -6   1  -2 299.514 31.0810   2
   6  -1  -2 310.300 37.0746   3
  -6  -1   2 364.002 30.1980   2
   6   1   2 382.597 40.0290   3
  -6   1  -2 347.102 39.5160   4
   6   1   2 318.989 29.0337   2
   0   2  -2 2442.79 129.954   2
   0  -2   2 2036.87 129.809   2
   0   2  -2 2124.02 131.511   3
   0  -2  -2 2326.80 130.176   2
   0  -2   2 2350.61 131.634   3
   0  -2   2 2199.38 129.333   4
   0  -2  -2 2317.55 130.327   3
   0   2   2 2271.26 131.438   3
   0   2   2 2325.18 130.282   2
   1   2  -2 2668.62 155.723   3
  -1   2   2 2858.00 154.865   2
  -1  -2  -2 2676.44 153.492   2
  -1   2   2 2869.07 155.172   3
   1  -2   2 2650.51 154.988   3
   1  -2   2 2456.65 154.643   2
  -1  -2  -2 2624.47 155.384   3
   1   2   2 2613.94 159.182   3
   1  -2  -2 2875.71 158.994   3
  -1   2  -2 2713.04 158.658   3
  -1  -2   2 2438.98 159.419   3
  -1   2  -2 2906.36 158.591   2
  -1   2  -2 2890.26 158.064   4
   1  -2  -2 2588.74 158.524   2
   1   2   2 2996.92 157.468   2
   2  -2   2 278.452 24.4308   3
   2  -2   2 225.087 20.2049   2
  -2   2   2 286.171 21.5774   3
  -2  -2  -2 235.658 21.6782   3
  -2  -2   2 231.262 23.8222   3
   2   2   2 254.891 24.3187   3
   2  -2  -2 313.700 21.7472   2
  -2   2  -2 284.469 25.3173   2
  -2   2  -2 306.755 22.6870   3
   2   2   2 283.451 18.9624   2
   2   2   2 296.403 18.8498   2
   2  -2  -2 260.253 26.3266   3
  -3   2   2 30.5448 9.66839   2
   3   2  -2 33.4879 11.5709   3
  -3  -2  -2 25.5354 9.31276   3
   3  -2   2 20.6727 10.0431   3
  -3   2   2 23.3830 9.28412   3
   3  -2   2 27.7023 8.78836   2
   3  -2  -2 7.53582 9.47468   3
  -3  -2   2 31.3159 9.62585   3
   3   2   2 37.1349 11.1621   3
   3   2   2 30.2195 6.26596   2
  -3   2  -2 28.7725 9.21810   2
   3   2   2 37.8553 7.14709   2
  -3   2  -2 22.8757 8.67779   3
   3  -2  -2 26.0100 8.78450   2
   4   2  -2 23.2577 7.17296   2
   4  -2   2 23.8134 10.9248   2
   4  -2   2 21.7382 11.2418   3
  -4   2   2 18.7070 11.1484   3
  -4   2   2 34.2483 11.1577   2
  -4  -2  -2 15.6009 10.7298   3
   4   2  -2 21.1381 13.6958   3
  -4   2  -2 9.67079 9.88707   2
  -4  -2   2 12.0411 10.4224   3
   4   2   2 30.1082 8.88822   2
   4  -2  -2 25.5828 10.3831   2
   4   2   2 17.2406 7.34296   2
  -4   2  -2 18.0680 10.7318   3
   4  -2  -2 16.7633 11.2517   3
   4   2   2 26.8178 13.1457   3
   5  -2   2 310.006 32.0831   3
   5   2  -2 270.677 23.4631   2
  -5   2   2 345.604 37.9622   2
  -5  -2  -2 257.278 28.4520   3
   5   2  -2 283.867 34.0664   3
   5   2  -2 258.198 21.4394   2
   5  -2   2 278.501 26.4519   2
   5  -2  -2 286.074 26.2287   2
   5  -2  -2 315.939 33.0565   3
   5   2   2 290.988 23.1459   2
   5   2   2 271.541 34.0646   3
  -5   2  -2 304.681 27.7600   2
   5   2   2 305.682 24.5280   2
  -5   2  -2 266.291 32.9988   4
   6  -2   2 64.4145 19.5619   3
   6   2  -2 103.796 16.6698   2
   6   2  -2 96.8165 22.3732   3
  -6   2   2 85.8738 17.8556   2
   6   2  -2 94.4070 13.9302   2
   6  -2  -2 76.5082 19.7253   3
   6   2   2 48.7787 12.0868   2
   6   2   2 75.8167 16.4350   2
  -6   2  -2 106.959 20.6402   2
   6   2   2 76.1929 20.1935   3
  -6   2  -2 126.664 26.1788   4
   0  -3  -2 312.940 21.6052   3
   0   3  -2 326.169 25.6930   3
   0  -3  -2 308.837 20.8432   2
   0   3   2 289.793 20.9170   2
   0  -3   2 308.632 24.7785   3
   0   3  -2 282.825 20.3847   2
   0  -3   2 286.670 18.5949   4
   0  -3   2 282.171 19.9323   2
   0  -3  -2 312.869 23.6144   3
   1  -3   2 401.802 27.4933   3
  -1  -3  -2 401.121 29.6636   3
  -1   3   2 375.137 26.1823   3
   1  -3   2 372.886 25.9175   2
   1   3  -2 379.673 29.1402   3
  -1  -3  -2 356.957 24.2440   2
  -1   3   2 380.529 26.6836   2
   1   3   2 415.087 23.7048   2
  -1  -3   2 361.507 29.2053   3
  -1   3  -2 424.318 26.0510   2
   1  -3  -2 309.066 26.2445   3
  -1   3  -2 378.279 25.5602   3
  -1   3  -2 363.295 24.0042   4
   1  -3  -2 311.759 25.4087   2
   2  -3   2 49.0830 10.5081   3
  -2   3   2 58.1271 11.1610   2
  -2   3   2 68.3007 14.5202   3
   2   3  -2 83.1511 19.0266   3
   2  -3   2 50.8024 10.0915   2
  -2   3  -2 63.8596 13.6612   2
   2  -3  -2 78.9213 13.2479   2
   2  -3  -2 72.2386 15.0569   3
  -2   3  -2 67.2730 14.7057   3
  -2  -3   2 73.6388 17.0853   3
  -2   3  -2 64.4269 14.5814   4
   2   3   2 84.9814 18.1749   3
   3   3  -2 65.7843 15.0232   3
  -3   3   2 73.3024 15.8474   2
   3  -3   2 85.3483 14.4213   2
   3  -3   2 52.2526 12.8334   3
  -3  -3  -2 76.9793 17.3581   3
  -3   3   2 74.0238 15.2208   3
  -3  -3   2 66.2066 13.0996   3
  -3   3  -2 58.4352 12.7585   4
  -3   3  -2 89.8413 14.9979   2
   3  -3  -2 48.6013 12.3552   3
  -3   3  -2 74.2167 16.0311   3
   3   3   2 74.2209 14.3702   3
   3  -3  -2 80.7627 14.0742   2
   3   3   2 65.3547 8.46784   2
   4   3  -2 72.5315 17.1972   3
  -4   3   2 84.3552 18.2286   2
  -4  -3  -2 71.3458 14.7077   3
   4  -3   2 57.8317 15.7047   2
   4  -3   2 67.0111 15.2523   3
  -4   3  -2 73.9306 16.2845   4
   4  -3  -2 96.5124 16.8918   2
   4   3   2 71.1177 16.8829   3
  -4   3  -2 73.8848 17.2263   2
   4   3   2 84.1075 12.3841   2
   4  -3  -2 59.7521 15.0867   3
   4   3   2 65.0927 10.5344   2
   5  -3   2 13.0348 13.2891   3
  -5   3   2 19.6087 13.5321   2
   5   3  -2 30.5392 7.42296   2
   5   3  -2 35.6095 17.4142   3
  -5   3  -2 24.4721 15.8547   4
   5   3   2 33.3750 17.1186   3
   5   3   2 24.6246 7.98652   2
  -5   3  -2 11.0692 12.4427   2
   5  -3  -2 26.0919 14.0606   3
   5   3   2 21.8976 9.11607   2
   6  -3   2 37.8675 17.6143   3
   6   3  -2 40.3326 19.9258   3
  -6   3   2 47.2903 16.4478   2
   6   3  -2 16.4901 9.23226   2
   6   3   2 49.4635 19.5052   3
   6   3   2 18.5257 10.4921   2
  -6   3  -2 50.4898 15.5686   2
  -6   3  -2 38.5515 20.1580   4
   6  -3  -2 41.9969 17.3341   3
   0  -4   2 585.850 42.0721   3
   0   4  -2 640.479 42.9033   3
   0  -4  -2 617.751 39.6730   3
   0   4   2 658.654 38.6774   2
   0  -4  -2 648.498 38.6627   2
   0  -4   2 553.456 37.9149   2
   0  -4  -2 602.601 50.6907   3
   0   4  -2 586.821 38.3407   2
  -1   4   2 643.383 43.4505   2
   1   4  -2 669.666 46.1122   3
   1  -4   2 744.054 46.8986   3
   1  -4   2 709.635 42.7966   2
  -1  -4  -2 720.619 41.3120   2
  -1   4   2 640.865 43.1305   3
  -1   4   2 713.189 40.6176   4
  -1  -4  -2 614.103 45.8515   3
   1  -4   2 630.438 44.1748   3
   1   4   2 759.008 48.0205   3
   1  -4  -2 699.965 45.8360   3
   1   4   2 624.940 43.0407   2
  -1   4  -2 744.351 45.2611   2
  -1   4  -2 749.639 42.9590   4
   1  -4  -2 709.115 48.0585   2
  -1  -4   2 724.239 48.1979   3
   2   4  -2 898.941 57.5705   3
  -2  -4  -2 974.855 57.7661   3
   2  -4   2 846.817 54.6318   2
  -2   4   2 827.068 55.3852   2
  -2   4   2 851.359 55.1769   3
   2  -4   2 870.894 55.9742   3
   2  -4  -2 789.914 54.7847   2
  -2   4  -2 902.276 53.9201   4
  -2   4  -2 926.468 55.2344   2
  -2   4  -2 815.086 54.8392   3
   2   4   2 938.589 57.4963   3
  -2  -4   2 923.586 57.4664   3
   2  -4  -2 853.442 56.1677   3
   3  -4   2 31.9392 11.0589   2
  -3  -4  -2 31.9396 11.8063   3
  -3   4   2 38.5309 12.4151   2
   3  -4   2 25.2128 11.3704   3
  -3   4   2 26.6375 10.7173   3
   3   4  -2 37.0188 14.5731   3
   3  -4  -2 8.11319 11.0765   3
  -3  -4   2 10.8185 10.8167   3
  -3   4  -2 8.54937 10.5779   2
  -3   4  -2 15.4044 11.6258   4
   3  -4  -2 23.4173 10.0568   2
   3   4   2 17.9701 12.5086   3
  -3   4  -2 18.0699 10.5135   3
  -4  -4  -2 294.180 30.6818   3
  -4   4   2 275.864 28.7286   3
   4  -4   2 318.413 28.1365   2
  -4   4   2 293.272 28.8221   2
   4  -4   2 304.840 37.6813   3
  -4   4  -2 342.786 32.5817   4
  -4   4  -2 269.887 30.3422   3
   4  -4  -2 292.623 27.8098   2
  -4  -4   2 328.760 32.8797   3
   4   4   2 302.135 34.2131   3
  -4   4  -2 335.540 28.6607   2
   4  -4  -2 317.114 31.0809   3
  -5   4   2 35.4456 14.5031   2
   5   4  -2 44.1923 19.9112   3
   5  -4   2 31.4848 15.3141   3
   5  -4  -2 19.4050 14.5981   3
   5   4   2 46.3392 18.6755   3
  -5   4  -2 34.8435 19.3140   4
  -5   4  -2 38.3015 16.1541   2
   6  -4   2 -1.3806 16.4930   3
  -6  -4  -2 25.5241 16.7711   4
   6   4  -2 3.61397 26.0121   3
  -6   4   2 32.0334 17.7199   4
  -6   4   2 8.64965 15.7962   2
   6   4   2 -2.1300 19.4614   3
  -6   4  -2 -4.0176 19.4949   4
   6  -4  -2 2.25896 16.2446   3
   0  -5   2 54.5359 14.3127   3
   0  -5   2 89.6852 12.5802   2
   0   5   2 79.6652 13.5233   2
   0   5  -2 73.9327 13.0166   2
   0  -5  -2 98.2883 13.3191   2
   0  -5  -2 99.5886 16.0320   3
   0  -5   2 102.093 16.6095   3
   0  -5  -2 92.3845 19.8631   3
   1  -5   2 343.183 27.4509   3
   1  -5   2 335.911 30.6535   3
   1  -5   2 357.137 25.5787   2
  -1  -5  -2 317.617 23.7885   2
  -1   5   2 351.658 21.3692   4
   1   5  -2 364.101 22.8321   2
  -1  -5  -2 295.952 30.3373   3
   1   5  -2 301.486 31.1440   3
  -1   5   2 354.658 26.9865   2
   1  -5  -2 390.097 28.1646   3
  -1   5  -2 382.078 26.9795   2
  -1   5  -2 329.958 22.9691   4
  -1  -5   2 316.016 30.8834   3
   1   5   2 383.555 24.4000   2
  -1  -5   2 329.803 23.7451   2
   1  -5  -2 335.960 31.4658   3
   1  -5  -2 363.810 26.3555   2
   2   5  -2 6.54538 12.6227   3
   2  -5   2 10.9640 9.44253   3
   2  -5   2 3.85243 9.51780   2
  -2   5   2 2.41230 10.2600   2
  -2   5   2 7.60894 8.67954   4
  -2  -5  -2 7.17440 11.5994   3
  -2   5   2 -1.7535 8.81411   3
  -2   5  -2 21.7831 10.3456   2
  -2   5  -2 14.8925 9.35083   3
  -2   5  -2 12.6515 8.81585   4
  -2  -5   2 15.8839 12.1989   3
   2  -5  -2 5.48230 9.71863   3
   2  -5  -2 4.54601 9.08191   2
   2   5   2 4.57754 12.2782   3
   3   5  -2 310.504 31.9854   3
   3  -5   2 277.660 28.7834   3
  -3  -5  -2 269.918 30.0224   3
  -3   5   2 238.982 26.3636   2
  -3   5   2 263.402 39.0671   3
  -3   5   2 208.053 25.7567   4
  -3   5  -2 272.747 26.1667   2
   3  -5  -2 216.966 31.2685   2
   3   5   2 325.968 31.9097   3
  -3   5  -2 277.019 26.9661   4
   3  -5  -2 291.715 28.6874   3
   4   5  -2 137.922 30.0506   3
  -4   5   2 114.475 24.6830   4
  -4  -5  -2 130.990 29.0191   3
  -4   5   2 128.583 21.6717   2
   4  -5   2 96.4005 23.1361   3
   4   5   2 113.239 27.6638   3
  -4   5  -2 95.0166 21.1872   2
   4  -5  -2 88.4082 18.3097   3
  -4   5  -2 124.845 24.7892   4
   5  -5   2 3.95294 14.0247   3
   5   5  -2 10.2399 18.3446   3
  -5   5   2 20.7377 15.3759   2
  -5   5   2 33.1926 17.5286   4
  -5   5  -2 18.5286 18.7834   4
  -5   5  -2 28.6288 15.2801   2
   5   5   2 5.51052 17.8191   3
   5  -5  -2 18.0588 15.2689   3
   0  -6  -2 182.948 25.8262   3
   0  -6  -2 231.046 23.1246   3
   0  -6  -2 223.694 20.4226   2
   0  -6   2 213.489 19.5393   2
   0   6  -2 181.341 19.8241   2
   0  -6   2 210.628 27.6923   3
   0  -6   2 216.711 23.6039   3
   0   6   2 222.773 21.2301   2
   1  -6   2 27.7437 14.3236   3
  -1   6   2 48.4498 12.8540   2
  -1  -6  -2 46.4259 15.8331   3
   1  -6   2 27.2786 12.3609   3
   1  -6   2 42.7029 11.2950   2
   1   6  -2 20.9231 14.8715   3
   1   6  -2 42.2887 8.93119   2
  -1  -6  -2 44.8995 10.7504   2
  -1   6  -2 51.0499 12.2393   2
   1   6   2 37.8692 12.4017   2
   1  -6  -2 77.5629 18.8566   3
  -1  -6   2 49.1250 16.5013   3
  -1  -6   2 54.4797 12.4751   2
   1   6   2 57.7706 15.8318   3
   1  -6  -2 55.4683 11.7353   2
   1  -6  -2 39.7514 14.7542   3
  -1  -6   2 32.3797 6.40661   4
   2  -6   2 585.625 44.1439   2
  -2  -6  -2 678.530 40.6641   4
  -2   6   2 579.579 40.4030   4
  -2   6   2 629.649 45.2110   2
  -2  -6  -2 616.915 48.8477   3
   2  -6   2 625.522 45.7512   3
   2   6  -2 652.451 49.2894   3
   2  -6   2 653.920 53.0698   3
  -2   6  -2 582.020 43.9109   2
   2  -6  -2 622.289 43.2809   2
   2  -6  -2 605.332 44.3337   3
   2   6   2 678.068 48.5004   3
  -2   6  -2 599.898 40.9196   4
  -3  -6  -2 115.020 24.6550   3
  -3   6   2 81.2376 15.6644   4
   3  -6   2 66.3872 15.9686   3
   3  -6   2 77.2107 16.4436   2
  -3  -6  -2 112.479 19.8568   4
  -3   6   2 96.1185 17.4195   2
   3   6  -2 88.6597 19.4180   3
   3  -6  -2 110.189 23.4786   3
   3  -6  -2 48.1617 19.1539   2
  -3   6  -2 82.4585 16.4034   4
  -3   6  -2 89.1206 20.3522   2
  -3  -6   2 74.9125 18.1058   3
   3   6   2 93.7144 19.5618   3
   4  -6   2 74.0887 18.2481   3
   4   6  -2 60.0588 20.5849   3
  -4   6   2 49.5303 18.5018   4
  -4   6   2 70.0940 17.8540   2
  -4  -6  -2 110.069 24.5693   4
   4  -6  -2 49.3693 16.8129   3
   4   6   2 40.0661 18.6355   3
  -4   6  -2 72.0872 18.3467   4
  -4   6  -2 61.1017 16.5699   2
   5   6  -2 52.0138 21.5210   3
  -5   6   2 32.9667 20.8899   4
   5   6   2 48.0912 20.7212   3
  -5   6  -2 39.9342 20.0962   4
   0  -7   2 76.9557 16.9156   2
   0  -7  -2 50.7512 18.0725   3
   0   7  -2 77.7610 16.5091   2
   0  -7  -2 67.7514 15.2202   3
   0  -7   2 47.0569 19.3362   3
   0  -7  -2 57.7386 14.3241   2
   0   7   2 52.4987 13.9235   2
   1   7  -2 19.3974 17.3819   3
   1   7  -2 14.6396 8.98833   2
   1  -7   2 32.7730 12.5757   2
  -1  -7  -2 15.5089 16.6567   3
   1  -7   2 10.4145 13.1767   3
   1  -7   2 3.13837 16.9435   3
  -1  -7  -2 0.06811 12.2560   2
  -1   7   2 23.5109 13.3519   2
  -1  -7   2 15.1185 11.4707   2
  -1   7  -2 17.7199 12.6121   2
   1   7   2 17.2623 10.5826   2
  -1  -7   2 3.66134 17.2063   3
   1  -7  -2 30.0300 13.6779   2
   1  -7  -2 16.2852 13.8300   3
   1  -7  -2 8.29322 17.5830   3
   2  -7   2 26.3301 13.3368   2
  -2   7   2 6.62944 14.2009   2
  -2  -7  -2 2.75787 15.8219   3
   2   7  -2 4.69932 16.2334   3
   2  -7   2 7.24615 13.2601   3
  -2   7   2 2.01607 7.86441   4
  -2   7  -2 5.99821 16.3433   2
   2  -7  -2 1.23055 12.5998   3
   2   7   2 -2.7178 15.9527   3
  -2   7  -2 -2.2083 9.01228   4
   2  -7  -2 9.86531 13.0015   2
   3   7  -2 46.3590 18.9361   3
  -3  -7  -2 55.2914 14.0514   4
   3  -7   2 24.6430 14.8461   3
  -3   7   2 57.9475 15.1172   4
  -3   7   2 56.0513 16.9830   2
   3  -7  -2 67.0227 16.9470   3
  -3   7  -2 80.6655 16.9494   4
  -3   7  -2 79.4315 17.7801   2
   3   7   2 51.3144 19.4586   3
   4   7  -2 7.17647 17.3156   3
  -4   7   2 -9.2158 15.6380   4
  -4   7   2 6.25326 15.4149   2
  -4  -7  -2 1.18329 16.2105   4
   4  -7   2 -7.7998 14.8210   3
  -4   7  -2 -7.3677 15.4891   4
   4  -7  -2 -5.4937 14.4014   3
  -4   7  -2 -14.246 14.1280   2
   4   7   2 23.3046 16.9913   3
   0   8  -2 57.2687 15.1132   2
   0  -8  -2 91.6597 20.4716   2
   0  -8   2 49.0903 15.8919   3
   0   8   2 31.5963 15.2777   2
   0  -8  -2 19.0777 14.7184   3
   0  -8   2 70.1052 15.1789   2
   1  -8   2 52.3300 15.0061   2
  -1  -8  -2 -14.858 13.7596   2
   1   8  -2 26.9518 10.7460   2
  -1  -8  -2 15.1564 14.9788   3
   1  -8   2 7.32160 14.5185   3
   1   8   2 38.7029 12.4502   2
  -1   8  -2 39.5228 14.7828   2
  -1  -8   2 45.9388 16.1040   3
  -1  -8   2 -0.6893 13.3933   2
   1  -8  -2 8.69236 14.1409   2
   1  -8  -2 26.0961 15.3128   3
  -2   8   2 69.9531 18.3168   2
   2  -8   2 51.5639 16.8941   3
   2   8  -2 30.9207 19.0632   3
   2  -8  -2 26.5061 15.6993   3
  -2   8  -2 67.0583 17.3927   2
   2   8   2 73.7968 20.9894   3
  -3   8   2 106.939 21.6089   2
  -3  -8  -2 99.0588 21.6073   4
   3  -8   2 88.1718 19.9965   3
  -3   8   2 81.5084 16.2674   4
   3   8  -2 105.164 24.7669   3
   3   8   2 86.4644 22.1186   3
   3  -8  -2 77.0250 18.9674   3
  -3   8  -2 121.669 22.9786   4
  -3   8  -2 80.3817 19.9054   2
   4  -8   2 -21.347 15.3837   3
  -4   8   2 -7.7650 16.5526   4
   4   8  -2 -2.7010 20.2812   3
  -4  -8  -2 -17.172 16.4570   4
  -4   8   2 -11.679 16.8688   2
   4   8   2 0.20394 20.4740   3
  -4   8  -2 18.1879 19.1368   2
  -4   8  -2 24.7970 20.8127   4
   4  -8  -2 -5.1263 16.6822   3
   0   9  -2 36.9130 15.8085   2
   0  -9  -2 -37.889 17.7654   2
   0  -9   2 4.84270 15.7578   3
   0   9   2 11.2104 17.2464   2
   0  -9  -2 8.59379 16.3562   3
   0  -9   2 39.9247 19.2300   2
  -1  -9  -2 89.7464 19.9990   3
  -1   9   2 79.8048 21.1500   2
  -1  -9  -2 38.0287 18.6371   2
   1  -9   2 71.6832 19.8444   3
   1   9  -2 90.4823 15.9686   2
   1  -9  -2 52.2892 18.0327   3
   1   9   2 68.3783 17.2320   2
  -1  -9   2 4.83711 17.1621   2
  -1  -9   2 51.8213 19.1607   3
  -1   9  -2 62.2786 19.2052   2
  -2   9   2 10.9417 17.0454   2
   2   9  -2 4.89520 21.4890   3
   2   9   2 -5.6572 21.0789   3
  -2   9  -2 24.2430 16.4917   2
   3   9  -2 27.4105 20.3902   3
   3  -9   2 25.4064 18.2114   3
  -3   9   2 27.2417 25.9793   2
   3  -9  -2 36.4310 19.5865   3
   3   9   2 23.2651 21.8193   3
  -3   9  -2 27.4909 18.4568   2
   0 -10   2 1.29881 18.7963   3
   0 -10  -2 17.5557 19.3929   3
   0  10  -2 10.8976 17.3338   2
   0  10   2 12.3470 16.6782   2
   0 -10   2 42.5909 21.4361   2
   1 -10   2 4.39109 17.7493   3
  -1  10   2 32.8644 22.1806   2
   1  10  -2 1.37243 15.0911   2
  -1 -10  -2 26.2931 19.5735   3
  -1  10  -2 23.3644 20.1179   2
  -1 -10   2 8.72027 18.3591   3
   1 -10  -2 53.5581 19.3499   3
   1  10   2 10.2104 16.7055   2
   0   0  -3 4.85318 2.61188   2
   0   0   3 1.40949 2.31216   2
   1   0  -3 1616.74 88.2324   2
  -1   0  -3 1382.39 89.1563   4
  -1   0   3 1525.72 89.2452   3
  -1   0  -3 1519.33 88.6782   2
  -1   0  -3 1468.11 88.7657   3
   1   0   3 1652.24 88.8838   3
   1   0   3 1626.47 88.5232   2
   1   0  -3 1481.99 89.2750   3
  -1   0   3 1508.59 88.2270   2
  -2   0  -3 610.640 40.4012   3
  -2   0  -3 661.594 39.1455   2
   2   0   3 680.449 40.8699   3
  -2   0   3 664.209 41.0408   3
   2   0   3 626.664 38.8270   2
   2   0  -3 616.683 38.6197   2
  -2   0   3 593.340 38.9498   2
   2   0  -3 646.533 41.4995   3
  -3   0  -3 329.082 26.5177   3
   3   0   3 314.458 26.4753   3
  -3   0  -3 333.355 23.9565   2
   3   0  -3 360.131 23.5678   2
   3   0   3 354.758 23.8014   2
  -3   0   3 331.869 23.6030   2
   3   0  -3 358.013 28.6848   3
  -3   0   3 282.428 26.2048   3
  -4   0  -3 225.405 20.9921   2
   4   0   3 216.394 19.9598   2
  -4   0   3 223.128 24.3137   3
   4   0  -3 215.527 25.9856   3
  -4   0  -3 224.037 24.1493   3
   4   0   3 227.294 25.4263   3
  -4   0   3 243.733 20.3017   2
   4   0  -3 238.751 19.7654   2
   5   0  -3 67.0204 14.3430   2
  -5   0  -3 96.5685 18.9307   2
  -5   0   3 72.8983 12.9905   2
  -5   0   3 55.7550 16.0811   3
   5   0   3 71.1590 15.4477   2
   5   0  -3 42.5285 15.9301   3
  -5   0  -3 56.3538 14.6824   3
   5   0   3 63.9755 17.6484   3
   6   0   3 54.1698 17.8150   3
  -6   0  -3 113.432 25.2806   4
  -6   0   3 55.9904 13.8690   2
   6   0   3 44.7607 13.1867   2
   6   0  -3 52.9182 18.6578   3
   0  -1   3 11.1423 3.78101   2
   0   1   3 19.4852 5.07306   2
   0  -1   3 9.60254 5.72731   3
   0  -1  -3 40.1056 7.62753   3
   0  -1  -3 22.3085 3.55849   3
   0   1  -3 23.5374 5.57025   3
   0  -1  -3 37.7476 6.65219   2
   0   1  -3 14.1146 3.88641   2
  -1  -1  -3 284.690 19.4789   2
   1  -1   3 290.767 20.8560   3
   1   1  -3 302.250 23.5691   3
  -1   1   3 315.242 20.7915   2
  -1   1   3 260.001 21.0078   3
   1  -1   3 271.713 20.2072   2
   1   1   3 271.944 18.0105   2
   1   1   3 255.780 19.5371   3
  -1   1  -3 289.958 19.1851   2
  -1  -1   3 216.543 21.4916   3
   1  -1  -3 236.830 18.8748   2
   1  -1  -3 228.328 20.5711   3
  -1   1  -3 295.020 20.2249   4
   2   1  -3 147.656 11.3622   2
  -2   1   3 144.851 15.9183   3
   2  -1   3 151.829 13.9366   2
  -2  -1  -3 135.125 15.1623   3
  -2   1   3 102.681 14.4329   2
   2  -1   3 139.200 16.2355   3
   2   1  -3 132.452 18.9703   3
   2   1   3 117.086 12.7060   2
   2  -1  -3 139.506 13.8047   2
  -2  -1   3 153.130 16.2563   3
   2  -1  -3 154.794 16.9907   3
   2   1   3 121.950 11.8215   2
  -2   1  -3 151.546 15.2987   3
  -2  -1   3 138.726 11.2100   2
   2   1   3 130.507 17.2007   3
  -2   1  -3 152.203 14.1802   2
   3  -1   3 143.369 16.9974   3
   3   1  -3 127.401 12.2271   2
  -3   1   3 120.268 16.8662   3
  -3  -1  -3 132.478 16.5864   3
  -3   1   3 129.103 15.4905   2
   3   1  -3 123.262 19.7068   3
   3  -1   3 100.487 14.8676   2
   3   1   3 125.543 14.4983   2
  -3   1  -3 113.958 16.8053   3
   3   1   3 121.151 12.4617   2
   3  -1  -3 134.555 17.5588   3
  -3  -1   3 104.576 12.3028   2
   3   1   3 137.500 19.3263   3
   3  -1  -3 133.127 16.8847   2
  -3   1  -3 126.131 14.9584   2
  -3  -1   3 151.595 17.9307   3
   4   1  -3 299.690 31.4333   3
   4   1  -3 311.194 22.3914   2
  -4   1   3 311.703 24.8093   2
  -4   1   3 309.621 28.5310   3
  -4  -1  -3 295.826 27.3117   3
   4  -1   3 289.662 24.5638   2
   4  -1   3 296.264 28.7357   3
   4   1   3 251.627 21.4037   2
  -4  -1   3 287.295 21.4030   2
   4  -1  -3 278.906 27.3565   3
  -4   1  -3 300.392 27.1866   3
  -4   1  -3 255.331 23.3302   2
   4   1   3 285.194 29.0662   3
   4  -1  -3 302.035 23.2491   2
   4   1   3 299.236 23.9279   2
  -4  -1   3 277.314 26.2352   3
   5   1  -3 16.2519 15.8510   3
   5   1  -3 22.0023 8.64947   2
  -5   1   3 18.4857 11.6823   2
   5  -1   3 27.6956 13.5749   3
  -5  -1  -3 8.06698 11.8607   3
  -5   1  -3 3.50404 13.9916   4
   5   1   3 10.6097 10.6233   2
   5  -1  -3 16.6649 14.2079   3
   5   1   3 24.5126 15.5911   3
   5  -1  -3 6.77090 9.64583   2
  -5   1  -3 -1.8363 11.3113   3
  -5   1  -3 10.9160 11.5096   2
  -5  -1   3 20.8007 9.52800   2
   5   1   3 18.8938 9.71845   2
  -6  -1  -3 16.2647 14.9157   4
  -6   1   3 -5.4990 10.9368   2
   6   1  -3 1.31487 16.5242   3
   6  -1   3 14.4229 14.3634   3
   6   1   3 12.4896 16.1217   3
   6  -1  -3 21.9843 14.8937   3
   6   1   3 21.4469 11.9544   2
  -6  -1   3 8.62776 12.5592   2
   6   1   3 -3.8015 9.66675   2
  -6   1  -3 13.8964 15.0987   4
  -6   1  -3 21.0787 13.8937   2
   0  -2   3 117.498 15.1496   3
   0  -2  -3 60.4146 12.2381   3
   0  -2   3 119.616 9.55279   4
   0   2  -3 74.8190 11.6867   3
   0  -2  -3 126.351 13.1760   2
   0   2  -3 93.1383 9.73764   2
   0  -2   3 67.2796 9.95839   2
   1   2  -3 642.234 41.2096   3
  -1  -2  -3 610.597 40.1323   3
   1  -2   3 554.901 39.1053   3
  -1  -2  -3 675.447 37.7907   2
   1  -2   3 658.745 39.1422   2
  -1   2   3 639.763 39.4998   3
  -1   2  -3 649.817 40.0830   3
   1  -2  -3 639.803 40.2468   2
   1   2   3 640.371 41.2651   3
   1   2   3 677.154 38.9651   2
  -1   2  -3 603.440 39.3246   4
   1  -2  -3 695.656 40.5836   3
  -1   2  -3 657.027 39.9846   2
  -2   2   3 282.303 21.8356   3
  -2   2   3 254.420 25.9729   2
   2  -2   3 285.179 24.7165   3
  -2  -2  -3 276.430 22.8657   3
   2  -2   3 229.446 20.9707   2
   2   2  -3 286.683 25.1010   3
   2   2   3 279.984 23.1684   3
  -2   2  -3 308.836 21.5410   3
  -2   2  -3 201.121 22.2985   4
  -2   2  -3 239.515 20.4129   2
  -2  -2   3 249.302 22.6900   3
   2  -2  -3 226.433 24.6711   3
   2  -2  -3 258.112 20.2799   2
   2   2   3 250.989 18.0432   2
   2   2   3 260.475 18.1283   2
   3  -2   3 353.559 28.1727   2
  -3  -2  -3 413.391 30.0926   3
  -3   2   3 396.875 29.0282   2
   3   2  -3 414.817 33.0272   3
   3  -2   3 392.909 30.7437   3
  -3   2   3 384.603 30.0044   3
  -3   2  -3 382.294 28.2431   3
  -3   2  -3 369.910 27.6026   2
  -3   2  -3 321.905 30.1561   4
   3   2   3 384.427 25.3341   2
   3  -2  -3 375.740 27.3940   2
  -3  -2   3 375.505 30.1518   3
   3   2   3 374.249 24.7314   2
   3   2   3 427.290 31.4331   3
   3  -2  -3 403.851 30.2309   3
   4  -2   3 137.368 18.3373   2
   4  -2   3 117.269 21.3009   3
  -4   2   3 135.408 18.3983   2
   4   2  -3 102.576 19.6773   3
  -4   2   3 127.669 21.5858   3
   4   2  -3 137.482 13.2720   2
  -4  -2  -3 150.743 20.5686   3
  -4   2  -3 139.700 18.5710   2
   4  -2  -3 132.531 17.5300   2
  -4   2  -3 113.428 22.3945   4
   4   2   3 121.038 23.9886   3
   4  -2  -3 121.894 22.1174   3
  -4  -2   3 119.470 20.3638   3
   4   2   3 149.162 15.5099   2
   4   2   3 139.395 13.7522   2
  -4   2  -3 127.389 20.4595   3
   5   2  -3 204.775 18.0391   2
   5  -2   3 234.981 28.6983   3
   5  -2   3 197.954 23.1741   2
  -5  -2  -3 208.825 25.5711   3
  -5   2   3 208.758 28.5779   2
   5   2  -3 215.326 32.0386   3
  -5   2  -3 221.888 24.4232   2
   5   2   3 209.336 19.3080   2
   5  -2  -3 212.873 22.2827   2
  -5   2  -3 176.656 27.8004   4
   5  -2  -3 206.019 27.5680   3
   5   2   3 238.822 31.2356   3
   5   2   3 218.824 20.7176   2
  -6   2   3 28.8002 14.8522   2
   6   2  -3 57.4185 20.1268   3
  -6  -2  -3 52.9481 17.2161   4
   6   2  -3 18.8269 10.0146   2
   6   2  -3 89.0971 15.5732   2
   6  -2   3 23.3373 16.8942   3
  -6   2  -3 36.3995 18.4010   4
   6  -2  -3 40.3164 18.0669   3
  -6   2  -3 25.5506 15.1349   2
   6   2   3 40.9997 17.9130   3
   6   2   3 19.4251 10.3694   2
   6   2   3 23.7971 11.2391   2
   0   3  -3 20.9514 10.0404   3
   0  -3  -3 13.3014 6.47749   3
   0  -3  -3 3.86953 6.26796   2
   0  -3   3 6.24377 4.63013   4
   0   3   3 6.78460 6.85344   2
   0  -3   3 13.9914 8.74397   3
   0  -3  -3 5.02686 8.71883   3
   0   3  -3 14.6217 5.68661   2
   0  -3   3 2.45478 5.42453   2
   1  -3   3 1760.36 103.143   3
   1   3  -3 1767.50 104.444   3
  -1  -3  -3 1849.29 104.366   3
  -1   3   3 1773.15 102.910   3
  -1   3   3 1872.58 102.965   2
  -1  -3  -3 1792.38 101.463   2
   1  -3   3 1693.80 102.697   2
  -1  -3  -3 1549.40 101.057   4
  -1   3  -3 1820.34 101.424   2
  -1   3  -3 1703.62 101.343   3
   1   3   3 1804.30 100.281   2
   1   3   3 1667.98 102.684   3
   1  -3  -3 1686.63 101.966   3
   1  -3  -3 1766.45 101.531   2
  -1  -3   3 1667.82 103.348   3
  -1   3  -3 1737.46 100.348   4
  -2  -3  -3 389.577 23.8444   2
   2   3  -3 355.915 29.9017   3
  -2  -3  -3 334.530 29.4972   3
  -2   3   3 356.985 27.1953   2
   2  -3   3 359.369 27.8499   3
  -2   3   3 323.405 27.0223   3
   2  -3   3 361.305 26.3386   2
   2   3   3 356.934 23.2107   2
  -2   3  -3 385.369 27.0684   3
  -2   3  -3 344.404 26.0193   2
   2  -3  -3 324.058 25.8135   2
   2  -3  -3 353.994 27.7952   3
  -2   3  -3 383.876 26.2424   4
   2   3   3 355.094 28.7732   3
  -2  -3   3 316.910 28.0725   3
  -3  -3  -3 621.825 43.4135   3
   3  -3   3 610.283 41.4448   2
   3  -3   3 581.769 43.5013   3
   3   3  -3 604.805 45.3678   3
  -3   3   3 670.180 42.5211   2
  -3   3   3 621.941 42.3234   3
  -3   3  -3 603.861 42.2955   2
   3  -3  -3 614.944 44.8913   3
   3   3   3 648.953 38.8403   2
  -3  -3   3 677.362 45.8264   3
   3   3   3 667.703 45.0573   3
   3  -3  -3 619.739 42.2219   2
  -3   3  -3 608.641 43.6844   4
   3   3   3 716.574 39.4375   2
  -3   3  -3 587.938 42.8473   3
  -4  -3  -3 80.0691 19.4909   3
   4   3  -3 48.9208 16.3016   3
  -4   3   3 70.1107 14.6330   2
   4  -3   3 35.8311 13.2647   3
   4   3   3 51.8610 9.96356   2
  -4   3  -3 28.0937 14.8254   4
   4  -3  -3 33.8819 13.2639   3
   4  -3  -3 64.6297 13.2144   2
  -4   3  -3 70.3554 14.0880   2
  -4   3  -3 46.9182 15.8391   3
   4   3   3 54.7374 12.2353   2
   4   3   3 27.8390 14.7901   3
   5  -3   3 23.2723 14.1271   3
   5   3  -3 40.5266 17.5165   3
  -5   3   3 32.8764 14.1080   2
   5   3   3 30.1170 8.21730   2
  -5   3  -3 24.0540 16.7232   4
   5   3   3 20.9949 9.40429   2
   5  -3  -3 18.0066 13.8159   3
  -5   3  -3 38.2609 14.1330   2
   5   3   3 34.9639 16.2492   3
  -6  -3  -3 39.6013 17.4967   4
  -6   3   3 33.3221 14.9938   2
   6  -3   3 38.4716 17.6664   3
   6   3  -3 62.1263 21.2214   3
  -6   3  -3 24.4761 15.6011   2
   6   3   3 82.4236 21.2320   3
   6  -3  -3 41.6301 17.4438   3
   6   3   3 33.0155 11.2426   2
  -6   3  -3 65.3038 20.9225   4
   6   3   3 24.0078 9.93921   2
   0   4  -3 251.348 17.8157   2
   0  -4  -3 222.317 19.6695   3
   0  -4   3 227.368 17.2605   2
   0   4   3 233.298 18.7404   2
   0  -4   3 191.356 23.8653   3
   0  -4  -3 223.689 24.6419   3
   0  -4  -3 214.318 18.3016   2
   0   4  -3 256.162 24.7156   3
   0  -4   3 194.092 15.5123   4
   1   4  -3 661.982 46.8736   3
  -1  -4  -3 671.975 40.4265   4
  -1  -4  -3 671.497 48.4650   3
   1  -4   3 727.004 46.7145   3
  -1   4   3 644.586 43.4654   3
   1  -4   3 722.805 43.2129   2
   1  -4   3 693.956 44.4165   3
  -1  -4  -3 681.065 41.9021   2
  -1   4   3 690.887 43.8727   2
   1   4   3 707.277 46.1278   3
  -1   4  -3 721.115 43.8205   2
  -1   4  -3 688.014 41.8351   4
   1  -4  -3 610.780 44.3577   3
  -1  -4   3 720.159 47.3636   3
   1   4   3 700.290 42.1113   2
   1  -4  -3 698.823 43.7543   2
   2   4  -3 323.881 29.0885   3
   2  -4   3 281.363 23.8518   2
   2  -4   3 323.788 25.9297   3
  -2   4   3 295.113 25.1293   2
  -2   4   3 288.577 24.2785   3
  -2  -4  -3 288.908 20.4893   2
  -2  -4  -3 355.087 27.7630   3
  -2   4  -3 332.627 25.1563   2
  -2  -4   3 304.712 28.1138   3
  -2   4  -3 303.565 25.0404   3
   2  -4  -3 302.370 25.8731   3
   2   4   3 316.853 21.2034   2
   2   4   3 351.249 28.2861   3
  -2   4  -3 325.122 24.1519   4
   2  -4  -3 284.810 24.5823   2
  -3   4   3 82.4060 18.9629   3
   3  -4   3 104.984 19.8711   3
   3   4  -3 103.496 23.0336   3
   3  -4   3 75.4774 16.6199   2
  -3  -4  -3 101.316 19.9919   3
  -3   4   3 88.0847 18.0407   2
  -3   4  -3 85.8317 18.3975   3
   3  -4  -3 109.047 17.1426   2
   3  -4  -3 92.1116 20.2286   3
  -3  -4   3 117.175 21.1967   3
  -3   4  -3 140.159 19.7356   4
   3   4   3 93.0221 21.7926   3
  -3   4  -3 75.6633 16.7611   2
   4  -4   3 38.8923 13.7503   2
   4  -4   3 51.8383 24.8595   3
   4   4  -3 35.1693 17.3236   3
  -4  -4  -3 40.9163 16.0607   3
  -4   4   3 53.5764 14.6081   2
  -4   4   3 13.1199 12.0247   3
   4   4   3 27.3090 16.0312   3
  -4   4  -3 56.9873 14.0856   2
  -4   4  -3 36.5944 13.3918   3
  -4   4  -3 52.3088 16.1842   4
   4  -4  -3 45.0735 13.2348   2
   4  -4  -3 53.0374 14.9686   3
  -4  -4   3 112.027 23.6473   3
   5   4  -3 39.2013 19.7764   3
  -5   4   3 29.3104 15.2078   2
   5  -4   3 20.6393 14.5407   3
  -5   4  -3 42.0366 20.0002   4
   5   4   3 45.0553 18.7442   3
  -5   4  -3 47.5262 15.9801   2
   5  -4  -3 26.0031 14.9717   3
   6   4  -3 86.2966 25.7379   3
  -6  -4  -3 61.4816 21.9038   4
  -6   4   3 106.502 24.0805   2
   6  -4   3 69.0942 21.5555   3
  -6   4   3 77.9438 27.4586   4
   6  -4  -3 84.7976 21.1541   3
  -6   4  -3 95.6435 32.8905   4
   6   4   3 108.273 25.3105   3
   0  -5   3 155.308 17.9978   3
   0  -5  -3 143.786 22.9436   2
   0   5  -3 159.527 14.8643   2
   0  -5   3 132.542 14.3874   2
   0  -5  -3 148.757 17.0072   3
   0   5   3 152.288 15.5909   2
   0  -5   3 125.753 11.3525   4
   0  -5   3 106.922 21.9137   3
   0  -5  -3 133.290 21.5552   3
   1   5  -3 201.525 25.4164   3
  -1   5   3 185.040 19.5141   2
   1  -5   3 169.543 24.0755   3
  -1  -5  -3 169.979 24.0859   3
   1  -5   3 190.812 20.7583   3
   1  -5   3 218.056 18.6768   2
  -1  -5  -3 211.958 17.0735   2
   1  -5  -3 209.373 19.3952   2
   1   5   3 178.211 24.1451   3
   1  -5  -3 208.956 26.5685   3
   1  -5  -3 228.424 21.7768   3
  -1  -5   3 230.026 16.4352   2
  -1   5  -3 192.253 19.4310   2
  -1   5  -3 213.429 16.4131   4
   1   5   3 226.193 17.5552   2
  -1  -5   3 186.545 24.7983   3
  -2   5   3 555.836 38.5531   4
  -2  -5  -3 628.281 37.1818   2
   2  -5   3 638.926 40.9047   2
  -2   5   3 589.514 41.3179   3
   2  -5   3 634.800 42.1737   3
  -2  -5  -3 545.359 37.9370   4
   2   5  -3 514.586 44.4783   3
  -2   5   3 593.470 41.6264   2
  -2  -5  -3 683.451 44.8663   3
   2  -5  -3 585.469 44.1047   2
   2   5   3 646.851 40.1434   2
  -2   5  -3 648.403 44.2486   3
   2  -5  -3 638.913 45.2284   3
  -2  -5   3 656.894 48.1306   3
  -2   5  -3 727.385 44.4361   2
  -2   5  -3 700.251 44.4546   4
  -3  -5  -3 32.0467 13.6339   3
   3  -5   3 16.3977 19.0093   2
  -3   5   3 44.8494 14.2979   2
  -3   5   3 28.3995 15.9018   3
   3  -5   3 22.5463 12.6096   3
   3   5  -3 32.2488 15.3552   3
  -3   5  -3 37.4399 13.2394   2
   3  -5  -3 23.5212 12.7575   3
   3   5   3 49.2861 15.5989   3
   3  -5  -3 50.1236 14.6874   2
  -3   5  -3 27.1079 12.8676   4
  -4   5   3 114.743 22.1260   2
  -4  -5  -3 131.867 26.7407   3
   4   5  -3 119.938 22.6835   3
   4   5   3 75.6109 19.0527   3
  -4   5  -3 121.406 21.6294   2
   4  -5  -3 122.620 25.0808   3
  -4   5  -3 107.428 24.6426   4
   5   5  -3 180.380 35.9752   3
  -5  -5  -3 206.745 27.8799   4
   5  -5   3 150.641 26.9822   3
  -5   5   3 174.430 31.6556   4
  -5   5   3 176.821 27.9515   2
  -5   5  -3 142.324 25.0721   4
  -5   5  -3 165.010 28.5947   2
   5  -5  -3 124.940 27.9076   3
   5   5   3 141.887 32.8751   3
   0  -6   3 924.610 59.4975   3
   0  -6   3 839.972 62.3462   3
   0  -6  -3 937.634 59.1419   3
   0   6   3 922.071 57.5876   2
   0   6  -3 982.742 56.8501   2
   0  -6   3 971.348 57.2096   2
   0  -6  -3 810.312 61.9157   3
  -1  -6  -3 93.1476 18.9099   3
   1  -6   3 80.0127 17.6442   3
   1  -6   3 119.650 16.6364   2
   1  -6   3 114.118 21.0951   3
  -1  -6  -3 95.8176 16.2437   2
   1   6  -3 112.296 12.2855   2
   1   6  -3 78.7468 17.3330   3
  -1   6   3 99.7074 18.0822   2
   1   6   3 108.948 24.5461   3
   1  -6  -3 120.727 20.1453   3
  -1  -6   3 108.962 14.3666   2
  -1   6  -3 118.162 17.7060   2
   1   6   3 105.525 14.9460   2
   1  -6  -3 87.5104 17.4355   2
   1  -6  -3 113.827 24.8305   3
  -1  -6   3 130.956 26.6489   3
  -1  -6   3 120.835 11.9756   4
  -2   6   3 379.888 29.1650   4
  -2   6   3 391.710 34.5803   2
  -2  -6  -3 451.558 28.7274   4
   2  -6   3 458.651 41.3843   3
  -2  -6  -3 392.365 37.6464   3
   2   6  -3 418.001 37.9644   3
   2  -6   3 375.770 32.0955   2
   2  -6   3 420.513 35.1398   3
   2  -6  -3 454.121 33.7776   2
  -2  -6   3 376.898 51.9511   3
   2   6   3 423.825 28.2289   2
  -2   6  -3 392.938 33.3894   2
   2  -6  -3 403.317 34.6495   3
  -2   6  -3 405.948 32.4399   4
   2   6   3 445.493 38.4204   3
   3  -6   3 72.1850 17.5200   2
  -3   6   3 65.7051 16.6430   2
  -3  -6  -3 66.3017 13.5314   4
   3   6  -3 66.8853 19.6518   3
  -3  -6  -3 108.191 23.8674   3
   3  -6   3 100.104 23.2781   3
  -3   6   3 80.7582 16.1507   4
   3   6   3 47.0135 18.6384   3
  -3   6  -3 65.0040 15.5641   2
   3  -6  -3 62.8015 15.7389   3
  -3   6  -3 112.274 22.2548   4
   4   6  -3 -2.2935 17.3148   3
   4  -6   3 2.03144 13.6667   3
  -4   6   3 5.34715 16.5455   4
  -4  -6  -3 37.1225 13.9285   4
  -4   6   3 -6.4702 15.0948   2
  -4   6  -3 9.57361 15.3015   4
   4  -6  -3 -1.6743 13.0136   3
   4   6   3 -8.9780 16.2827   3
  -4   6  -3 3.16535 13.4304   2
   5   6  -3 49.9494 26.3030   3
  -5   6   3 77.8226 22.4043   4
  -5  -6  -3 75.4490 20.8864   4
   5   6   3 48.6172 20.2193   3
  -5   6  -3 52.4800 19.7900   4
  -5   6  -3 36.4181 21.7388   2
   0   7   3 28.1010 12.4760   2
   0  -7   3 32.3170 18.2855   3
   0  -7  -3 57.9508 18.2780   3
   0  -7  -3 36.7249 13.8809   3
   0  -7  -3 37.3531 13.5672   2
   0   7  -3 34.3138 12.3102   2
   0  -7   3 38.1029 17.6473   3
   0  -7   3 24.4332 11.5899   2
  -1  -7  -3 285.713 31.1371   3
  -1  -7  -3 194.887 24.0818   2
   1  -7   3 231.959 32.7298   3
  -1  -7  -3 255.991 33.7044   3
  -1   7   3 213.672 26.1638   2
   1  -7   3 240.049 25.1366   2
   1  -7   3 262.549 28.0439   3
   1   7  -3 292.083 34.1183   3
  -1   7  -3 285.111 26.2629   2
   1   7   3 245.956 23.7408   2
  -1  -7   3 226.771 32.8017   3
   1  -7  -3 288.959 33.2006   3
  -1  -7   3 266.698 23.6660   2
   1   7   3 304.393 39.4033   3
   1  -7  -3 242.792 34.5620   3
   1  -7  -3 268.361 26.9092   2
  -2   7   3 133.908 23.5423   2
   2  -7   3 145.149 21.5669   2
  -2   7   3 87.5671 14.7322   4
  -2  -7  -3 150.587 29.5340   3
   2  -7   3 126.745 24.7644   3
  -2   7  -3 98.3901 16.9871   4
   2  -7  -3 101.159 23.3852   3
   2  -7  -3 119.547 21.4306   2
   2   7   3 106.030 18.5665   2
   2   7   3 128.182 28.6182   3
  -3   7   3 33.5827 17.0634   2
  -3   7   3 36.9489 14.1405   4
   3  -7   3 24.3001 15.4975   3
   3   7  -3 48.0669 18.7894   3
  -3  -7  -3 28.5458 12.5304   4
  -3   7  -3 37.8606 15.8779   2
  -3   7  -3 22.5788 15.3606   4
   3  -7  -3 27.4368 15.1363   3
   3   7   3 43.0486 18.1797   3
  -4   7   3 15.5135 17.4766   4
   4   7  -3 8.34545 17.6555   3
   4  -7   3 17.8632 15.9641   3
  -4  -7  -3 7.07181 17.4516   4
  -4   7   3 25.9474 17.0985   2
   4  -7  -3 19.1384 16.3491   3
  -4   7  -3 23.0040 17.7274   2
  -4   7  -3 9.52212 18.9610   4
   4   7   3 32.2852 17.7601   3
   0  -8   3 1063.25 68.1524   2
   0  -8  -3 1102.77 71.2316   3
   0  -8  -3 922.453 70.5450   2
   0   8   3 1060.68 69.2983   2
   0   8  -3 1081.26 67.3538   2
   0  -8   3 1082.97 71.2118   3
   1  -8   3 97.1877 19.0115   2
  -1  -8  -3 81.5704 17.3270   3
  -1   8   3 81.1181 17.9348   2
   1   8  -3 87.4893 23.2840   3
  -1  -8  -3 69.3933 17.2802   2
   1   8  -3 91.8361 15.4869   2
   1  -8   3 69.2748 17.4463   3
  -1   8  -3 98.7752 21.1275   2
  -1  -8   3 97.7537 18.7332   3
  -1  -8   3 44.0408 15.4682   2
   1  -8  -3 89.7904 17.7797   2
   1   8   3 89.2910 17.8016   2
   1  -8  -3 74.1449 17.5716   3
  -2   8   3 83.8149 19.2491   2
   2  -8   3 77.6771 18.4856   3
   2   8  -3 74.4048 21.3688   3
   2  -8  -3 122.436 26.2059   3
   2   8   3 75.8226 21.5616   3
  -2   8  -3 125.710 27.9545   2
  -3  -8  -3 18.5940 12.6886   4
   3  -8   3 26.5250 16.8879   3
  -3   8   3 41.0711 18.7736   2
  -3   8   3 14.4683 12.7289   4
   3   8  -3 43.0919 20.1599   3
  -3   8  -3 59.7756 14.7786   4
   3  -8  -3 31.5569 17.1806   3
   3   8   3 22.6511 19.3272   3
  -3   8  -3 60.9476 18.4869   2
   4   8  -3 22.8662 21.5838   3
  -4  -8  -3 6.29388 16.8493   4
   4  -8   3 -5.7967 16.7907   3
  -4   8   3 -0.0398 19.6744   2
  -4   8  -3 -12.743 19.0403   4
   4  -8  -3 -8.8519 16.5583   3
  -4   8  -3 22.8138 17.5603   2
   4   8   3 5.90207 27.1089   3
   0   9  -3 137.903 22.9792   2
   0  -9  -3 106.284 21.9639   3
   0  -9   3 134.000 27.0413   2
   0  -9   3 122.761 22.6691   3
   0  -9  -3 56.2923 24.1106   2
  -1  -9  -3 13.6763 16.1365   2
  -1   9   3 47.5462 19.6026   2
   1   9  -3 10.0837 12.9319   2
   1  -9   3 1.87043 16.8654   3
  -1  -9  -3 39.9446 17.5081   3
  -1  -9   3 -5.8488 16.0836   3
  -1   9  -3 14.5536 15.8617   2
   1   9   3 26.8110 13.0900   2
   1  -9  -3 15.5912 16.1737   3
  -2   9   3 26.1520 22.3948   2
   2   9   3 26.0645 11.5740   2
  -2   9  -3 57.9027 21.8180   2
   2   9   3 29.3085 22.0263   3
   3  -9   3 22.0834 18.2604   3
   3   9  -3 43.3145 20.6293   3
  -3   9   3 2.35193 18.6179   2
   3   9   3 7.79325 19.8473   3
  -3   9  -3 5.92056 19.7401   2
   3  -9  -3 11.9339 17.5064   3
   0 -10  -3 38.9093 20.6537   3
   0  10   3 68.6470 19.5033   2
   0  10  -3 52.3286 19.4929   2
   0 -10   3 25.6196 20.7425   3
  -1 -10  -3 -3.5637 18.3643   3
   1 -10   3 1.62040 18.0413   3
  -1 -10   3 -15.292 17.4660   3
   1 -10  -3 31.7687 18.2653   3
   0   0   4 946.412 51.7718   2
   0   0   4 814.145 51.0995   3
   0   0  -4 923.066 51.6882   2
   1   0   4 6050.83 349.258   2
  -1   0   4 5885.89 349.773   3
  -1   0   4 6114.56 349.034   2
   1   0  -4 6312.30 350.030   3
  -1   0  -4 6484.82 349.380   3
   1   0   4 6081.38 349.247   3
   1   0  -4 6306.10 349.019   2
   1   0   4 5810.10 349.515   2
  -2   0   4 0.45775 6.34567   2
  -2   0  -4 10.0436 9.05011   4
   2   0   4 -2.6340 5.67430   2
  -2   0   4 -2.1086 6.77559   3
  -2   0  -4 3.62637 6.45042   3
   2   0  -4 6.61882 7.56999   3
   2   0   4 -3.5301 6.85230   3
   2   0  -4 -1.9610 5.71941   2
  -2   0  -4 1.80810 7.02430   2
   3   0   4 9.48344 6.93077   2
  -3   0   4 10.2848 7.63009   2
  -3   0   4 4.52429 8.10838   3
  -3   0  -4 6.40802 8.05627   3
  -3   0  -4 5.43889 7.80165   2
   3   0  -4 11.3830 9.39290   3
   3   0   4 2.17537 8.58538   3
   3   0  -4 5.98838 6.80833   2
  -4   0  -4 259.760 25.9386   3
  -4   0  -4 274.206 23.6156   2
   4   0   4 294.140 22.9517   2
  -4   0   4 262.880 27.3237   3
   4   0   4 304.431 27.4309   3
   4   0  -4 261.151 21.8932   2
   4   0  -4 266.671 28.3781   3
  -4   0   4 315.532 22.9499   2
   5   0   4 6.70422 9.27134   2
  -5   0  -4 8.80711 13.8540   4
  -5   0   4 8.26233 10.1369   2
   5   0  -4 24.3934 9.91071   2
   5   0  -4 -8.1759 13.1533   3
  -5   0  -4 11.6835 11.6772   3
  -5   0  -4 23.0337 13.6746   2
   6   0  -4 148.113 31.9670   3
  -6   0  -4 97.7658 22.3215   4
   6   0  -4 129.959 20.2628   2
   6   0   4 119.876 20.2488   2
  -6   0   4 114.775 18.5849   2
   6   0   4 85.9844 20.8193   3
   6   0   4 140.541 22.7000   2
   0  -1  -4 3150.12 176.861   2
   0   1   4 3390.72 176.987   2
   0   1  -4 3374.44 177.262   3
   0  -1  -4 3084.17 176.391   3
   0  -1   4 2935.06 176.492   2
   0  -1   4 2711.11 176.598   2
   0   1   4 3029.26 176.300   3
   1  -1   4 3083.20 187.548   4
   1  -1   4 3386.43 187.667   3
   1   1  -4 3586.80 188.668   3
  -1   1   4 3208.08 187.617   2
   1  -1   4 3260.49 187.548   2
  -1  -1  -4 3127.47 187.105   2
  -1  -1  -4 3036.30 187.559   3
  -1  -1  -4 3530.12 187.573   4
  -1   1   4 3245.96 187.935   3
  -1   1  -4 3195.93 187.504   4
  -1   1  -4 3328.96 187.511   2
   1   1   4 3362.31 187.166   2
  -1  -1   4 3098.74 188.377   3
  -1   1  -4 3087.64 187.424   3
   1  -1  -4 3419.38 187.544   2
   1   1   4 3411.67 187.631   3
  -2   1   4 557.717 37.0287   2
   2   1  -4 622.848 35.0541   2
   2  -1   4 595.562 38.1357   3
   2   1  -4 571.904 40.1678   3
  -2  -1  -4 553.999 37.3873   3
  -2   1   4 559.988 38.5120   3
   2  -1   4 600.015 36.7192   2
   2   1   4 598.307 35.8879   2
   2  -1  -4 547.726 38.2280   3
  -2  -1   4 589.839 38.6867   3
   2   1   4 643.060 36.5085   2
  -2   1  -4 576.781 37.0376   2
   2  -1  -4 546.978 36.7907   2
   2   1   4 526.440 38.4715   3
  -2  -1   4 597.288 35.2749   2
  -2   1  -4 620.088 37.7960   3
   3   1  -4 67.3899 14.3841   3
  -3  -1  -4 117.033 15.3037   3
   3  -1   4 80.2191 13.5475   2
  -3   1   4 101.244 15.0251   2
   3  -1   4 116.017 16.4886   3
   3   1  -4 101.482 11.2199   2
  -3   1   4 76.0723 16.2928   3
   3   1   4 76.4344 13.5644   2
  -3   1  -4 108.306 15.6019   3
  -3   1  -4 93.3876 13.8377   2
  -3  -1   4 95.3279 16.2094   3
  -3   1  -4 84.7842 14.4281   4
   3  -1  -4 106.544 17.4509   3
   3   1   4 86.6419 17.4753   3
  -3  -1   4 79.6910 10.8340   2
   3   1   4 82.8099 11.0408   2
   3  -1  -4 96.6780 13.4397   2
   4  -1   4 192.850 23.2177   3
   4   1  -4 178.139 25.2699   3
  -4   1   4 174.154 18.6621   2
   4  -1   4 156.556 18.0960   2
   4   1  -4 166.718 16.0197   2
  -4   1   4 167.533 23.3927   3
  -4  -1  -4 170.176 21.0620   3
  -4  -1   4 201.811 22.9159   3
   4   1   4 169.586 19.0679   2
   4  -1  -4 161.562 22.6307   3
   4   1   4 190.378 24.7751   3
   4   1   4 174.791 16.5824   2
  -4   1  -4 197.165 21.7547   3
  -4   1  -4 191.366 19.1567   2
   4  -1  -4 180.827 18.5007   2
  -4  -1   4 198.630 16.9726   2
  -4   1  -4 129.780 23.0767   4
  -5  -1  -4 21.8546 12.3593   3
   5   1  -4 34.8450 9.74395   2
  -5   1   4 35.8243 12.1226   2
   5  -1   4 19.0574 13.8545   3
   5   1  -4 14.7409 15.6714   3
   5   1   4 41.9543 12.1994   2
  -5   1  -4 20.1041 12.7668   3
  -5   1  -4 34.3284 15.5866   4
   5  -1  -4 37.7312 11.0515   2
  -5   1  -4 49.5880 13.1344   2
   5   1   4 37.2287 9.96293   2
  -5  -1   4 42.2445 10.7025   2
   5  -1  -4 39.7825 15.3673   3
  -6  -1  -4 49.3838 18.1913   4
   6  -1   4 34.3215 15.8772   3
  -6   1   4 63.0015 14.9629   2
   6   1  -4 33.4972 11.8422   2
   6   1  -4 75.5625 20.9493   3
   6   1   4 67.3249 14.9642   2
   6  -1  -4 40.5771 16.7859   3
  -6   1  -4 55.7282 19.0226   4
  -6   1  -4 49.9247 16.9527   2
   6   1   4 36.7296 18.2732   3
   6   1   4 44.7044 11.6860   2
  -6  -1   4 59.4409 13.5878   2
   0  -2   4 12.9123 5.10884   4
   0  -2   4 0.54631 8.09260   3
   0  -2   4 11.0453 5.04936   2
   0  -2  -4 -11.146 8.48103   3
   0   2  -4 -2.8235 4.82720   2
   0   2   4 9.47439 7.53012   2
   0   2  -4 -5.3628 8.18790   3
   0  -2  -4 22.2261 7.79867   2
   1   2  -4 41.4972 9.61153   3
  -1  -2  -4 39.1863 8.48638   3
  -1   2   4 33.1968 7.40281   3
  -1  -2  -4 40.6853 6.51658   4
  -1  -2  -4 41.6010 8.60079   2
   1  -2   4 32.4917 7.55003   3
   1  -2   4 35.5785 7.12132   4
  -1   2   4 49.8590 8.44050   2
   1  -2   4 50.9775 9.88814   2
  -1   2  -4 45.9935 10.3387   2
  -1   2  -4 31.6458 6.85300   4
   1  -2  -4 45.5236 10.7433   3
   1   2   4 62.6532 13.3412   3
  -1   2  -4 51.5623 10.2213   3
  -1  -2   4 39.8568 9.39254   3
   1  -2  -4 47.0519 10.0594   2
   1   2   4 56.5648 7.55769   2
   2  -2   4 244.640 21.3114   3
  -2  -2  -4 227.218 21.0388   3
   2   2  -4 235.660 23.1770   3
  -2   2   4 245.804 20.2477   3
   2  -2   4 217.963 19.6415   2
  -2   2   4 236.821 20.5715   2
  -2   2  -4 273.900 20.4215   3
  -2  -2   4 203.351 21.5054   3
  -2   2  -4 234.625 19.5711   2
   2   2   4 224.787 21.6352   3
   2  -2  -4 203.926 19.3213   2
   2  -2  -4 187.416 21.6424   3
   2   2   4 231.384 17.3105   2
  -2   2  -4 273.539 20.9268   4
   3   2  -4 101.529 20.3431   3
   3  -2   4 60.6025 13.5040   2
  -3  -2  -4 86.6475 15.4751   3
   3  -2   4 99.2557 16.9915   3
  -3   2   4 73.1632 16.0477   3
  -3   2   4 63.6808 15.1858   2
   3   2   4 73.9762 10.3926   2
  -3  -2   4 54.6590 11.6015   3
  -3   2  -4 88.4776 14.7835   3
  -3   2  -4 51.8448 12.8746   4
   3  -2  -4 66.8708 13.2455   2
  -3   2  -4 62.5842 13.7418   2
   3  -2  -4 92.9184 17.6580   3
   3   2   4 84.9988 17.6262   3
   3   2   4 92.3612 11.2128   2
   4  -2   4 63.2102 13.0934   2
  -4   2   4 60.0523 12.9493   2
   4   2  -4 56.2737 10.4281   2
   4  -2   4 84.3672 19.2906   3
  -4   2   4 46.9422 13.1039   3
   4   2  -4 38.1099 14.8771   3
  -4  -2  -4 52.2469 12.3352   3
   4   2   4 60.4813 12.6274   2
   4   2   4 43.9440 14.1767   3
   4  -2  -4 64.6487 14.0070   3
  -4   2  -4 47.1479 11.7872   2
  -4  -2   4 48.6210 8.62307   2
   4  -2  -4 54.0320 12.2814   2
  -4   2  -4 38.9620 11.9771   3
  -4  -2   4 55.8090 13.7351   3
   4   2   4 49.9460 10.3118   2
  -4   2  -4 35.9598 14.0318   4
   5  -2   4 120.829 24.3780   3
   5   2  -4 113.369 14.7192   2
  -5  -2  -4 90.5184 21.4913   3
   5   2  -4 116.042 28.6630   3
  -5   2   4 123.035 25.7327   2
   5  -2   4 118.649 19.7932   2
   5   2   4 138.829 27.2523   3
  -5   2  -4 94.9925 19.0693   2
  -5   2  -4 94.1570 25.8516   3
   5  -2  -4 110.650 18.1545   2
   5   2   4 113.320 16.4540   2
   5   2   4 97.7964 14.2120   2
  -5   2  -4 102.146 24.1305   4
   5  -2  -4 104.849 24.9430   3
   6   2  -4 80.9086 21.5562   3
   6   2  -4 60.6498 14.5715   2
  -6   2   4 96.4339 21.1340   2
   6  -2   4 84.4492 19.2558   3
  -6  -2  -4 145.766 29.5739   4
  -6   2  -4 103.454 22.6804   2
   6   2   4 117.336 17.1500   2
  -6   2  -4 130.682 29.2509   4
   6   2   4 100.075 15.9023   2
   6   2   4 82.8153 21.1108   3
   6  -2  -4 82.8419 21.4034   3
   0   3  -4 3.73077 5.45453   2
   0  -3   4 12.8171 8.70956   3
   0  -3   4 11.5369 5.29759   4
   0  -3  -4 15.6828 7.20728   2
   0  -3   4 4.63842 5.69591   2
   0   3   4 13.3490 6.76763   2
   0   3  -4 15.7819 9.31420   3
   0  -3  -4 4.65685 8.81245   3
   0  -3  -4 20.3123 6.50010   3
  -1  -3  -4 803.480 48.8063   2
  -1  -3  -4 872.654 52.1318   3
   1  -3   4 739.441 49.8394   2
   1   3  -4 860.312 57.2130   3
  -1   3   4 889.886 50.4716   2
  -1  -3  -4 781.934 48.0481   4
   1  -3   4 811.313 50.7905   3
  -1   3   4 800.229 50.1327   3
   1  -3  -4 850.709 49.5472   3
  -1   3  -4 785.164 47.3968   4
  -1  -3   4 786.744 51.3227   3
   1   3   4 742.472 47.3652   2
  -1   3  -4 801.741 48.5807   3
   1  -3  -4 804.576 48.5798   2
   1   3   4 771.691 50.1779   3
  -1   3  -4 771.982 48.3179   2
   2   3  -4 334.691 28.1831   3
   2  -3   4 316.816 24.5218   2
  -2  -3  -4 371.506 22.2457   2
  -2  -3  -4 306.448 25.9567   3
  -2   3   4 292.382 25.4209   3
   2  -3   4 351.275 26.0536   3
  -2  -3  -4 266.716 24.0352   4
  -2   3   4 319.798 25.2866   2
   2  -3  -4 348.616 26.6016   3
  -2   3  -4 320.191 24.3527   2
  -2  -3   4 284.944 27.1218   3
   2   3   4 310.339 26.7468   3
  -2   3  -4 353.856 24.5453   4
   2  -3  -4 314.404 24.3591   2
   2   3   4 304.942 21.8799   2
  -2   3  -4 322.583 25.1410   3
   3  -3   4 128.351 19.5969   3
   3  -3   4 119.322 16.3765   2
  -3  -3  -4 128.334 18.7350   3
  -3   3   4 124.820 18.0311   2
   3   3  -4 114.669 22.3868   3
  -3   3   4 119.002 17.5669   3
  -3   3  -4 112.662 16.5165   2
   3   3   4 138.576 13.1429   2
  -3   3  -4 137.438 19.6641   4
   3  -3  -4 130.396 20.0303   3
   3   3   4 122.057 11.7917   2
   3   3   4 148.655 21.2748   3
   3  -3  -4 88.1678 15.7071   2
  -3  -3   4 142.443 20.8911   3
  -3   3  -4 111.895 17.4341   3
  -4  -3  -4 786.306 55.0378   3
   4  -3   4 761.323 55.7778   3
  -4   3   4 838.193 59.5888   3
   4   3  -4 833.385 58.8181   3
  -4   3   4 819.483 53.9944   2
  -4   3  -4 822.928 54.0153   2
  -4   3  -4 828.837 58.0873   3
  -4   3  -4 873.441 57.0770   4
   4   3   4 792.317 57.2864   3
   4   3   4 796.265 49.4023   2
   4  -3  -4 798.129 56.2970   3
   4  -3  -4 795.813 54.1075   2
  -5  -3  -4 17.7433 14.6350   4
  -5   3   4 -1.5379 12.4276   2
   5   3  -4 1.57103 16.0093   3
   5  -3   4 -9.4294 12.1961   3
  -5   3  -4 6.00494 11.6512   2
   5  -3  -4 1.21706 12.9179   3
   5   3   4 -11.125 8.69130   2
  -5   3  -4 2.72457 15.7369   4
   5   3   4 10.5692 6.85676   2
   5   3   4 12.6695 15.1972   3
  -6   3   4 26.9233 15.0141   2
  -6  -3  -4 31.5470 16.7316   4
   6   3  -4 23.4080 19.8226   3
   6  -3   4 39.1404 17.0291   3
  -6   3  -4 5.40104 14.1723   2
   6  -3  -4 25.2981 16.9158   3
  -6   3  -4 0.76125 25.3896   4
   6   3   4 34.4862 18.4754   3
   6   3   4 16.2925 9.35671   2
   6   3   4 14.6217 10.4040   2
   0  -4   4 434.710 36.0831   3
   0  -4  -4 459.595 32.8544   2
   0  -4   4 530.848 31.8579   2
   0  -4  -4 586.918 36.1158   3
   0  -4  -4 504.435 33.5111   3
   0  -4   4 503.664 30.7225   4
   0   4   4 456.594 32.8632   2
   0   4  -4 545.069 37.5117   3
   0   4  -4 492.667 31.7877   2
   1  -4   4 122.107 16.2281   3
  -1  -4  -4 94.5583 9.73315   4
   1  -4   4 126.982 20.3920   3
   1  -4   4 90.8282 13.6215   2
  -1   4   4 123.628 14.7938   3
  -1   4   4 134.076 15.6209   2
  -1  -4  -4 101.496 12.7553   2
   1   4  -4 88.9478 20.4390   3
  -1  -4   4 122.989 19.5520   3
   1  -4  -4 89.1750 14.9096   3
   1   4   4 92.8763 11.6027   2
   1  -4  -4 83.9930 13.5208   2
   1   4   4 103.508 18.6930   3
  -1   4  -4 74.7971 11.8477   4
  -1   4  -4 95.3287 13.7349   2
  -2   4   4 77.4176 14.7358   3
  -2   4   4 69.8897 15.5838   2
   2  -4   4 68.9802 13.9206   2
  -2  -4  -4 77.3228 10.3652   2
   2  -4   4 80.6373 16.1780   3
   2   4  -4 91.7149 20.6292   3
  -2  -4  -4 75.1753 16.7558   3
  -2  -4  -4 51.9978 9.92293   4
  -2   4  -4 77.6398 14.4352   2
  -2  -4   4 91.4750 19.0382   3
   2   4   4 94.7294 18.3779   3
  -2   4  -4 87.8197 14.0538   3
   2  -4  -4 85.1051 14.7102   2
   2   4   4 70.3354 10.7888   2
   2  -4  -4 63.8139 12.2344   3
   3  -4   4 466.642 35.6260   3
   3  -4   4 455.452 34.2323   2
  -3  -4  -4 455.061 36.1030   3
  -3   4   4 431.303 34.5802   2
  -3   4   4 461.359 35.6723   3
   3   4  -4 467.811 38.4675   3
   3  -4  -4 457.835 37.5260   3
   3   4   4 523.439 30.8835   2
   3   4   4 502.153 30.4340   2
   3   4   4 468.746 37.9493   3
  -3   4  -4 408.540 35.1734   3
   3  -4  -4 439.319 34.5079   2
  -3  -4   4 432.569 38.1624   3
  -3   4  -4 464.001 34.9108   2
  -3   4  -4 534.671 35.8976   4
  -4   4   4 85.7146 19.4232   2
   4  -4   4 51.8882 14.4178   2
   4   4  -4 66.8098 18.6258   3
  -4   4   4 44.7646 13.8736   3
   4  -4  -4 48.6318 14.9564   3
   4  -4  -4 49.4023 13.0475   2
   4   4   4 73.0350 12.9954   2
  -4   4  -4 40.7007 14.1155   3
  -4   4  -4 63.9820 14.2324   2
   4   4   4 52.6791 16.4408   3
  -4   4  -4 67.2413 16.3806   4
  -4  -4   4 45.1968 14.6764   3
   5  -4   4 15.3661 13.7838   3
  -5  -4  -4 46.4612 15.8298   4
  -5   4   4 31.4207 14.8761   2
   5   4  -4 15.2513 18.6318   3
   5   4   4 25.4689 17.5183   3
  -5   4  -4 22.8874 13.9693   2
  -5   4  -4 36.7493 18.5191   4
   5  -4  -4 24.7754 15.2623   3
   5   4   4 42.4747 9.48691   2
   6   4  -4 61.3246 23.4899   3
   6  -4   4 42.1889 23.8841   3
  -6  -4  -4 55.6922 17.1679   4
  -6   4   4 52.8876 18.1665   2
  -6   4  -4 33.8579 20.1873   2
   6   4   4 21.0164 9.49081   2
   6  -4  -4 39.6671 17.9827   3
  -6   4  -4 15.6579 20.5580   4
   6   4   4 27.5108 20.0169   3
   0  -5  -4 14.9942 8.79890   3
   0   5  -4 9.14749 7.32213   2
   0  -5   4 21.4549 9.48009   3
   0  -5  -4 22.9311 12.0594   3
   0  -5  -4 22.0473 9.25386   2
   0  -5   4 12.6169 5.58845   4
   0  -5   4 15.5762 7.10575   2
   0  -5   4 12.3581 11.9008   3
   0   5   4 25.3543 8.79949   2
   1   5  -4 24.6770 12.3674   3
   1  -5   4 35.3382 10.8796   3
  -1   5   4 70.8893 14.8108   2
  -1  -5  -4 33.6827 12.9195   3
   1  -5   4 54.5306 12.6179   2
  -1  -5  -4 40.1773 9.49260   2
   1  -5   4 22.0799 12.1905   3
   1   5   4 23.2277 12.0746   3
  -1   5  -4 38.0563 7.38770   4
   1  -5  -4 53.8312 14.1668   3
  -1  -5   4 26.4470 13.5320   3
   1   5   4 32.4530 8.53472   2
   1  -5  -4 40.6947 10.4533   3
   1  -5  -4 27.9517 9.45605   2
  -1   5  -4 42.0767 9.88293   2
   2   5  -4 342.934 33.9005   3
  -2  -5  -4 368.997 26.5220   2
  -2   5   4 357.561 30.4282   3
   2  -5   4 400.627 30.2952   2
  -2   5   4 413.901 31.6288   2
  -2  -5  -4 442.109 27.5242   4
  -2  -5  -4 384.310 33.4925   3
   2  -5   4 440.054 31.8854   3
  -2  -5   4 418.587 35.8630   3
   2  -5  -4 402.496 31.8903   3
   2  -5  -4 386.842 30.3905   2
  -2   5  -4 375.283 30.2449   3
  -2   5  -4 403.504 30.9888   2
  -2   5  -4 424.422 32.7158   4
   2   5   4 410.178 26.6529   2
   2   5   4 397.054 34.1371   3
   3   5  -4 65.4053 16.9845   3
  -3   5   4 73.4260 15.6991   2
  -3  -5  -4 44.4036 12.2672   4
   3  -5   4 51.1735 15.3665   2
  -3   5   4 48.5478 14.1219   3
  -3  -5  -4 59.2967 15.2814   3
   3  -5   4 42.6322 14.0776   3
   3   5   4 102.455 23.9821   3
   3  -5  -4 49.8462 13.4427   2
   3  -5  -4 56.7347 14.0895   3
  -3   5  -4 46.7260 13.5377   4
  -3   5  -4 49.1703 14.1318   2
  -3  -5   4 69.1051 18.4261   3
  -4  -5  -4 432.895 36.7181   4
   4   5  -4 430.981 43.0187   3
   4  -5   4 387.745 37.9250   3
  -4  -5  -4 518.091 40.7729   3
  -4   5   4 496.209 38.7193   2
   4   5   4 463.586 42.2991   3
  -4   5  -4 473.627 41.8774   4
  -4   5  -4 517.575 38.6532   2
   4  -5  -4 462.388 41.3484   3
   5   5  -4 50.4054 21.6571   3
  -5  -5  -4 61.3743 17.7655   4
  -5   5   4 47.6541 18.1432   2
   5  -5   4 45.7918 16.6547   3
   5  -5  -4 41.4807 16.2537   3
  -5   5  -4 65.8380 18.0319   2
  -5   5  -4 59.4461 20.7514   4
   5   5   4 51.9320 19.0113   3
   0  -6   4 180.814 22.4478   3
   0  -6  -4 142.802 24.8229   3
   0  -6  -4 141.715 19.3640   2
   0  -6   4 151.997 26.5484   3
   0  -6   4 185.140 17.8681   2
   0   6   4 202.030 19.6198   2
   0  -6   4 164.089 14.1257   4
   0  -6  -4 181.457 21.6764   3
   0   6  -4 167.392 17.2350   2
  -1   6   4 379.449 31.1347   2
   1   6  -4 349.397 36.0875   3
   1  -6   4 433.741 37.1437   3
   1   6  -4 373.735 25.5567   2
   1  -6   4 397.747 32.0129   3
   1  -6   4 393.223 29.1932   2
  -1  -6  -4 346.473 35.6730   3
   1  -6  -4 339.262 36.6708   3
  -1   6  -4 443.512 31.3993   2
  -1  -6   4 401.836 28.4940   2
   1   6   4 448.830 37.0511   3
  -1  -6   4 387.972 37.6132   3
   1  -6  -4 422.948 32.3806   2
   1   6   4 460.868 30.0474   2
  -1  -6   4 424.965 27.6074   4
   1  -6  -4 421.360 33.9401   3
  -2  -6  -4 186.243 18.2068   2
   2  -6   4 195.236 25.6368   3
  -2  -6  -4 206.035 17.7463   4
  -2   6   4 187.867 19.1237   4
   2  -6   4 196.300 33.8861   3
  -2   6   4 152.860 23.7616   2
   2   6  -4 215.807 30.6188   3
  -2  -6  -4 219.771 28.6365   3
   2  -6   4 180.531 22.8577   2
   2  -6  -4 199.818 24.9116   3
  -2   6  -4 201.996 22.4305   2
   2   6   4 225.368 28.8768   3
  -2  -6   4 203.268 30.1935   3
   2   6   4 187.459 17.7071   2
  -2   6  -4 205.192 23.4970   4
  -3   6   4 808.059 55.3326   4
   3  -6   4 847.671 59.7942   2
  -3   6   4 761.826 56.5788   2
  -3  -6  -4 846.534 58.5570   3
   3  -6   4 773.386 57.1132   3
   3   6  -4 817.785 60.0052   3
   3  -6  -4 788.288 59.3567   3
  -3   6  -4 878.672 57.7552   4
  -3   6  -4 879.922 57.9732   2
  -4  -6  -4 146.979 28.1672   4
  -4   6   4 118.245 24.8674   4
  -4   6   4 107.106 23.3250   2
   4   6  -4 98.3031 23.1414   3
   4  -6   4 59.6330 18.1335   3
   4  -6  -4 70.9297 17.9737   3
  -4   6  -4 99.1215 20.2306   4
   4   6   4 109.622 21.8203   3
  -4   6  -4 106.865 21.9606   2
  -5   6   4 174.277 34.9889   4
  -5  -6  -4 101.997 22.9916   4
  -5   6   4 84.8072 27.3252   2
   5   6   4 76.1369 22.1931   3
  -5   6  -4 66.9548 24.5218   2
   5  -6  -4 81.5910 22.7657   3
  -5   6  -4 78.6719 22.3726   4
   0  -7  -4 15.7156 13.0008   2
   0   7  -4 12.7643 10.7544   2
   0  -7   4 18.3040 13.7150   3
   0  -7  -4 3.48271 15.8557   3
   0  -7   4 37.3686 11.2065   2
   0  -7   4 35.5397 17.9796   3
   0   7   4 -14.762 11.4846   2
   0  -7  -4 23.5283 12.7381   3
  -1  -7  -4 62.7036 15.1018   2
  -1   7   4 72.2036 16.2810   2
  -1  -7  -4 90.8085 21.4885   3
   1  -7   4 115.638 19.3721   2
   1   7  -4 133.935 29.5908   3
  -1  -7  -4 66.2858 19.9425   3
   1  -7  -4 56.4915 19.9312   3
   1  -7  -4 84.1989 19.0544   2
   1   7   4 80.4390 20.1376   3
   1   7   4 57.0902 13.0361   2
  -1  -7   4 68.9120 20.3386   3
   1  -7  -4 55.0005 23.7154   3
  -2  -7  -4 393.514 38.8572   3
  -2   7   4 325.978 25.2457   4
  -2   7   4 363.761 33.9945   2
   2  -7   4 385.075 34.2248   3
   2   7  -4 367.560 39.1153   3
   2  -7   4 389.197 32.5934   2
   2  -7  -4 370.896 32.2007   3
   2   7   4 315.825 25.2823   2
   2  -7  -4 257.620 33.0788   2
   2   7   4 320.408 36.1124   3
  -2   7  -4 348.926 37.0468   2
   3  -7   4 23.9136 15.1813   3
  -3   7   4 23.4183 16.0999   2
  -3   7   4 12.6048 13.5116   4
  -3  -7  -4 24.9289 11.8445   4
   3   7  -4 32.2924 18.3274   3
  -3   7  -4 32.1124 15.4436   2
   3  -7  -4 40.0053 15.7367   3
  -3   7  -4 2.78184 14.9691   4
   3   7   4 16.8231 16.9180   3
  -4  -7  -4 62.8612 19.2396   4
  -4   7   4 55.5590 18.8036   4
   4  -7   4 62.0560 18.3289   3
  -4   7   4 44.4654 18.1537   2
   4   7  -4 34.2420 19.9605   3
  -4   7  -4 42.1993 17.6840   2
  -4   7  -4 62.3313 21.8711   4
   4  -7  -4 29.1268 16.8775   3
   4   7   4 44.7046 18.3512   3
   0  -8  -4 125.222 25.0714   3
   0  -8   4 95.6503 20.1958   2
   0   8   4 158.118 22.1029   2
   0  -8  -4 109.924 19.8829   2
   0  -8   4 57.6449 16.7693   3
   0   8  -4 58.0264 14.3857   2
   1   8  -4 26.5858 10.5077   2
  -1  -8  -4 39.8453 15.3954   3
   1   8  -4 42.3187 21.4085   3
   1  -8   4 28.5408 16.0379   2
   1  -8   4 13.1287 15.2246   3
  -1  -8  -4 19.3228 15.0173   2
  -1   8   4 27.2479 14.5733   2
   1   8   4 39.1021 13.2005   2
  -1  -8   4 33.2782 15.3255   3
  -1  -8   4 11.8259 13.7070   2
   1  -8  -4 19.6115 14.5565   3
  -1   8  -4 19.7793 14.0915   2
   1  -8  -4 28.1306 17.1474   2
   2   8  -4 53.9091 20.7519   3
  -2   8   4 43.7831 16.7982   2
   2  -8   4 33.4790 16.5132   3
  -2  -8  -4 47.5468 12.6925   2
   2   8   4 18.1809 18.4407   3
  -2  -8   4 34.4802 10.0324   4
   2  -8  -4 41.0825 15.5297   3
   2   8   4 54.6214 12.0617   2
  -2   8  -4 55.2208 18.2040   2
  -3   8   4 457.655 38.9744   4
  -3  -8  -4 539.846 38.2245   4
   3  -8   4 485.009 45.5026   3
  -3   8   4 605.847 46.6090   2
   3   8  -4 555.979 51.1012   3
  -3   8  -4 488.587 41.1285   4
   3   8   4 493.173 47.4439   3
   3  -8  -4 542.023 46.4800   3
  -3   8  -4 535.859 44.9564   2
  -4  -8  -4 25.2773 16.5940   4
   4  -8   4 34.4220 18.9212   3
  -4   8   4 19.1822 17.3269   4
  -4   8   4 43.0218 21.6056   2
   4   8  -4 45.0157 23.1432   3
  -4   8  -4 39.1177 21.2865   4
  -4   8  -4 49.9982 20.4346   2
   4  -8  -4 2.51877 17.9449   3
   0  -9  -4 2.47411 16.0702   3
   0   9  -4 23.6024 14.7494   2
   0  -9  -4 -38.467 18.6883   2
   0  -9   4 4.10865 16.7962   3
   0  -9   4 21.0669 16.6167   2
   1  -9   4 -9.3466 16.2931   3
  -1  -9  -4 13.7530 14.7470   2
  -1  -9  -4 11.2106 16.1750   3
  -1   9   4 24.8228 16.0061   2
   1   9  -4 12.3188 10.3485   2
  -1   9  -4 -1.8025 14.3185   2
   1   9   4 18.7019 13.0882   2
   1  -9  -4 27.7154 16.4165   3
  -1  -9   4 -19.689 15.1326   3
  -2  -9  -4 44.8389 17.8940   3
  -2   9   4 46.8344 18.9078   2
   2  -9  -4 56.2014 24.0058   3
   2   9   4 82.5917 16.0974   2
  -2   9  -4 82.2882 24.7995   2
   2   9   4 68.7156 23.9819   3
  -3   9   4 -0.3737 18.1000   2
   3  -9   4 4.59816 17.3291   3
   3   9  -4 45.3187 20.6237   3
   3   9   4 16.1331 21.1279   3
  -3   9  -4 28.6330 18.2609   2
   3  -9  -4 -5.5052 16.5485   3
   0 -10  -4 122.462 25.0697   3
   0  10   4 136.966 27.6119   2
   0 -10   4 80.4160 22.8234   3
   0   0   5 0.90431 4.93976   2
   0   0  -5 2.58740 1.83335   3
   0   0  -5 6.14938 4.52026   2
   1   0   5 171.411 16.1242   4
  -1   0  -5 141.418 15.3059   4
  -1   0  -5 150.964 15.1188   2
  -1   0   5 164.852 14.7400   3
   1   0   5 142.796 15.1521   2
   1   0  -5 161.719 15.5479   3
  -1   0   5 124.930 13.0902   2
  -2   0  -5 149.321 16.4513   2
  -2   0   5 165.229 17.0780   3
   2   0  -5 174.886 18.4054   3
   2   0  -5 180.633 14.1177   2
  -2   0  -5 151.811 18.2053   4
  -2   0  -5 177.908 16.2788   3
  -2   0   5 174.698 14.9997   2
   2   0   5 157.670 16.3807   3
   2   0   5 166.499 14.6530   2
  -3   0  -5 142.447 16.7133   2
  -3   0  -5 157.820 16.8104   3
  -3   0  -5 85.9429 19.4745   4
   3   0   5 148.918 17.9910   3
   3   0  -5 150.723 19.9112   3
  -3   0   5 125.896 15.1316   2
   3   0  -5 126.185 14.0193   2
  -3   0   5 144.703 17.6768   3
  -4   0  -5 53.0083 11.6587   3
  -4   0   5 54.4910 13.1980   3
   4   0   5 55.6311 13.0016   2
   4   0  -5 55.4590 10.0868   2
   4   0   5 60.6450 13.5900   3
   4   0  -5 23.3080 12.0600   3
  -4   0  -5 80.1579 13.4677   2
  -4   0   5 55.6988 10.6880   2
  -4   0  -5 62.4202 15.0113   4
   5   0  -5 15.4011 9.40342   2
   5   0  -5 3.42115 14.1367   3
  -5   0   5 13.6854 10.5658   2
  -5   0  -5 17.1678 14.3765   4
   5   0   5 18.9630 9.52058   2
  -5   0  -5 1.56109 11.2520   3
   6   0   5 181.758 30.7209   3
   6   0  -5 136.253 19.9455   2
  -6   0   5 142.654 20.6249   2
   6   0  -5 166.344 31.1739   3
  -6   0  -5 191.241 30.2488   4
   6   0   5 162.365 22.9087   2
   0  -1   5 728.185 43.1492   3
   0  -1  -5 623.789 42.5186   2
   0   1   5 702.204 41.3324   3
   0   1   5 686.105 42.6348   2
   0   1  -5 774.635 43.0864   3
   0  -1   5 719.665 42.1645   2
   0  -1  -5 731.801 41.5706   3
  -1  -1  -5 63.8899 9.07180   2
   1  -1   5 91.7035 10.9736   3
   1   1  -5 112.185 15.4471   3
   1  -1   5 111.075 12.4757   4
   1  -1   5 88.7409 11.5264   2
   1   1  -5 88.0639 8.46192   2
  -1   1   5 81.8185 11.9564   3
  -1   1   5 84.7053 11.7176   2
   1   1   5 67.8270 9.50830   2
  -1   1  -5 56.8464 10.2487   3
  -1   1  -5 85.9361 12.2371   2
  -1   1  -5 96.2059 11.8545   4
   1  -1  -5 78.0948 10.9783   2
  -1  -1   5 61.8754 6.76103   2
   1   1   5 80.4679 13.5539   4
   1   1   5 65.6998 8.37530   3
   1  -1  -5 76.2934 12.0406   3
  -2  -1  -5 74.8891 11.6977   4
   2   1  -5 89.7901 9.55384   2
   2  -1   5 92.6271 14.1614   3
   2   1  -5 74.4391 12.9726   3
  -2  -1  -5 86.3801 12.9709   3
   2  -1   5 82.7334 11.8764   2
  -2   1   5 86.5392 14.2648   3
  -2   1   5 110.763 13.2070   2
   2  -1  -5 92.1722 14.2369   3
   2   1   5 96.1969 11.7598   2
  -2  -1   5 73.7102 14.4308   3
  -2   1  -5 88.5880 12.7232   3
   2   1   5 78.0416 11.5966   3
  -2  -1   5 66.9719 9.96335   2
  -2   1  -5 121.643 16.8582   4
  -2   1  -5 78.5979 12.5321   2
   2   1   5 82.8555 11.5840   2
   2  -1  -5 91.0720 12.4917   2
  -3   1   5 501.689 35.8470   2
  -3  -1  -5 455.994 37.6987   4
  -3  -1  -5 584.794 36.7151   3
  -3   1   5 500.014 37.9369   3
   3  -1   5 548.452 35.3529   2
   3   1  -5 527.721 39.3676   3
   3   1  -5 565.034 33.6843   2
   3  -1   5 572.987 37.2895   3
   3   1   5 559.114 37.9785   3
   3   1   5 507.855 33.4255   2
  -3   1  -5 554.502 36.2642   3
  -3  -1   5 521.108 36.8433   3
  -3   1  -5 544.367 34.9411   2
  -3   1  -5 431.171 36.6917   4
   3  -1  -5 557.327 37.8720   3
   3  -1  -5 483.171 34.4827   2
  -3  -1   5 549.034 32.9008   2
   4  -1   5 1062.75 68.9375   2
   4   1  -5 1057.98 73.7658   3
  -4   1   5 1088.90 72.3112   3
  -4  -1  -5 1016.92 71.4649   4
   4  -1   5 1140.25 71.4509   3
  -4  -1  -5 1225.61 71.2439   3
   4   1  -5 1078.95 66.8980   2
  -4   1   5 1218.67 69.0068   2
  -4  -1   5 1089.68 67.1597   2
  -4   1  -5 1183.46 71.5284   3
   4   1   5 1168.06 73.1758   3
  -4   1  -5 1174.21 69.2029   2
   4  -1  -5 1047.18 68.6193   2
   4   1   5 1115.84 67.6804   2
   4   1   5 1094.28 68.8871   2
   4  -1  -5 1082.18 72.1451   3
  -4  -1   5 1123.62 71.6732   3
  -5  -1  -5 129.986 26.9789   4
   5   1  -5 169.043 30.5800   3
  -5   1   5 179.343 21.6726   2
   5  -1   5 194.674 27.3326   3
  -5  -1  -5 175.429 25.3082   3
   5   1  -5 185.870 18.3359   2
   5  -1   5 179.873 20.8831   2
   5  -1  -5 175.693 19.9298   2
  -5  -1   5 192.294 18.5461   2
  -5   1  -5 149.830 24.4238   3
  -5   1  -5 145.713 26.5242   4
  -5   1  -5 195.621 22.7428   2
   5  -1  -5 200.780 29.0584   3
   5   1   5 191.236 21.5368   2
   5   1   5 165.144 18.4139   2
   6   1  -5 48.6579 12.6367   2
   6  -1   5 41.0300 16.7753   3
  -6   1   5 62.8813 15.3522   2
  -6  -1  -5 73.7158 18.7024   4
   6   1  -5 76.2111 21.8602   3
   6   1   5 44.3531 21.8995   2
   6   1   5 99.4896 18.2487   2
  -6   1  -5 84.5835 18.5745   2
  -6  -1   5 65.4978 13.7862   2
  -6   1  -5 52.4635 19.2573   4
   6   1   5 66.2427 19.7008   3
   6  -1  -5 51.1870 18.0588   3
   0   2   5 20.2754 4.29642   4
   0  -2  -5 44.5538 8.81684   3
   0  -2   5 3.26186 7.89508   3
   0   2   5 15.6657 7.16570   2
   0  -2  -5 -0.2696 7.19499   3
   0  -2   5 5.84891 4.95005   2
   0  -2   5 7.52334 5.30197   4
   0   2  -5 14.0647 5.41993   2
   1   2  -5 530.673 34.8916   3
  -1  -2  -5 505.893 33.3860   3
   1  -2   5 551.863 32.6909   2
   1  -2   5 493.651 33.1098   3
  -1   2   5 484.468 33.0545   3
  -1   2   5 471.078 33.2522   2
  -1  -2  -5 573.732 32.1426   2
  -1  -2  -5 512.492 31.8437   4
   1  -2   5 518.404 32.4351   4
  -1   2  -5 520.071 32.6452   3
   1  -2  -5 518.726 33.1460   2
   1   2   5 493.812 32.3528   2
  -1   2  -5 489.145 32.7409   4
  -1  -2   5 533.333 35.2285   3
  -1   2  -5 541.688 33.0044   2
   1  -2  -5 561.491 33.8793   3
  -2   2   5 752.366 49.0639   3
   2  -2   5 825.564 49.3988   3
   2  -2   5 803.554 48.2761   2
  -2  -2  -5 681.732 47.1186   2
  -2   2   5 806.807 48.6552   2
   2   2  -5 736.622 50.8725   3
  -2  -2  -5 825.937 49.4758   3
   2  -2  -5 753.590 45.8956   2
   2   2   5 734.187 44.2965   2
  -2  -2   5 689.615 47.9048   3
   2   2   5 667.652 46.6856   3
   2  -2  -5 709.438 47.6074   3
  -2   2  -5 825.319 46.7514   4
  -2   2  -5 675.349 46.0198   3
  -2   2  -5 779.501 45.9496   2
  -3  -2  -5 85.1339 18.8437   4
  -3   2   5 117.168 16.9627   2
   3  -2   5 149.333 18.7537   3
   3   2  -5 171.771 21.4122   3
   3  -2   5 128.212 16.0535   2
  -3   2   5 161.919 18.2104   3
  -3  -2  -5 133.735 17.9194   3
   3   2   5 133.573 13.3239   2
   3  -2  -5 117.460 15.9210   2
  -3   2  -5 158.712 21.4827   4
  -3   2  -5 123.783 16.3736   2
   3   2   5 153.579 14.0674   2
  -3  -2   5 165.328 19.6843   3
   3   2   5 178.949 20.4129   3
  -3   2  -5 151.128 17.5499   3
   3  -2  -5 147.633 19.0770   3
  -4   2   5 184.320 20.4218   2
   4  -2   5 157.342 19.1893   2
   4   2  -5 151.504 14.1398   2
   4  -2   5 141.476 21.8578   3
  -4   2   5 169.312 22.5260   3
  -4  -2  -5 164.338 20.8440   3
  -4  -2  -5 110.714 23.6223   4
   4   2  -5 135.957 24.6827   3
  -4  -2   5 177.334 14.7616   2
  -4   2  -5 161.741 19.7386   2
   4   2   5 133.840 24.0579   3
  -4   2  -5 149.241 21.1218   3
  -4  -2   5 139.596 22.8813   3
   4   2   5 170.996 17.0154   2
   4   2   5 152.110 15.1714   2
   4  -2  -5 176.717 23.2375   3
  -4   2  -5 173.347 24.8519   4
   4  -2  -5 158.538 19.1607   2
   5  -2   5 223.789 28.0750   3
   5   2  -5 232.411 31.1025   3
  -5  -2  -5 140.805 27.8063   4
  -5   2   5 213.749 35.7600   2
   5  -2   5 200.454 23.5127   2
  -5  -2  -5 208.441 25.5384   3
   5   2   5 177.751 18.3833   2
   5  -2  -5 196.112 21.7478   2
  -5   2  -5 217.516 23.8137   2
  -5   2  -5 180.684 31.1026   3
  -5   2  -5 168.850 28.7476   4
  -5  -2   5 204.856 19.5879   2
   5  -2  -5 204.425 28.5112   3
   5   2   5 189.459 19.6475   2
   5   2   5 168.341 29.1814   3
   6   2  -5 101.265 22.8497   3
  -6   2   5 58.4934 16.8807   2
  -6  -2  -5 75.0676 18.6040   4
   6   2  -5 64.4405 14.5231   2
   6  -2   5 121.430 27.7868   3
  -6   2  -5 111.378 23.0971   2
  -6   2  -5 73.0822 25.9823   4
   6   2   5 87.3524 15.0631   2
   6   2   5 92.2230 16.9958   2
   6   2   5 110.510 22.2809   3
   6  -2  -5 69.6995 20.1335   3
   0  -3   5 9.70658 5.77773   4
   0  -3  -5 9.71184 7.37000   2
   0  -3   5 -5.1321 5.53599   2
   0   3   5 8.18376 6.97407   2
   0  -3  -5 3.47257 8.83398   3
   0  -3  -5 7.63044 6.08683   3
   0   3  -5 3.08752 5.69580   2
   0  -3   5 -4.8063 9.14131   3
   0   3  -5 14.2530 9.51062   3
  -1   3   5 113.903 17.9638   2
   1  -3   5 109.474 14.2392   2
   1  -3   5 119.200 13.5120   4
   1  -3   5 104.797 18.8549   3
  -1   3   5 127.079 14.2857   3
   1  -3   5 109.173 15.3589   3
  -1  -3  -5 129.664 17.7930   3
  -1  -3  -5 100.627 11.2058   4
  -1  -3  -5 98.0188 12.7210   2
  -1   3  -5 99.7029 13.7042   2
   1   3   5 103.223 12.7084   2
   1  -3  -5 116.788 14.2218   3
  -1   3  -5 119.895 13.9029   3
  -1   3  -5 114.538 13.1505   4
  -1  -3   5 122.137 18.2112   3
   1  -3  -5 96.1828 13.9348   2
   1   3   5 96.1560 16.7349   3
  -2  -3  -5 132.863 16.5250   4
  -2   3   5 161.085 17.3276   2
  -2   3   5 139.419 17.4248   3
   2  -3   5 130.099 16.1748   2
  -2  -3  -5 170.070 14.1811   2
   2  -3   5 163.599 17.9199   3
  -2  -3  -5 121.411 17.5014   3
   2   3  -5 161.268 21.3302   3
   2  -3  -5 169.940 19.0031   3
  -2  -3   5 121.772 18.5683   3
   2   3   5 158.581 14.4303   2
  -2   3  -5 148.145 16.7206   2
  -2   3  -5 155.729 17.2837   3
   2   3   5 142.373 19.1490   3
   2  -3  -5 161.138 16.0997   2
  -3  -3  -5 48.9565 12.1454   4
  -3  -3  -5 72.1998 17.0058   3
   3   3  -5 64.3470 15.1494   3
  -3   3   5 60.6780 13.1830   2
  -3   3   5 80.5399 16.5929   3
   3  -3   5 59.8290 12.4917   3
   3  -3   5 58.9518 13.9363   2
   3  -3  -5 73.5783 17.3046   3
  -3   3  -5 88.0983 18.1246   4
   3   3   5 76.0407 14.0638   3
   3   3   5 65.0845 11.6263   2
  -3   3  -5 73.3163 14.8526   2
  -3   3  -5 70.5951 15.7251   3
  -3  -3   5 90.6428 19.3069   3
   3  -3  -5 76.0439 14.7414   2
   3   3   5 61.3267 11.2012   2
  -4  -3  -5 31.6936 11.8325   3
   4  -3   5 28.1516 12.3235   3
   4   3  -5 54.0043 16.2345   3
  -4   3   5 21.4496 12.6968   3
  -4  -3  -5 32.4233 14.3201   4
  -4   3   5 44.4393 14.1129   2
  -4   3  -5 51.4757 15.5108   4
  -4   3  -5 49.9744 13.1958   3
   4   3   5 50.9796 10.4154   2
   4   3   5 43.8813 9.93137   2
   4  -3  -5 53.0979 14.1422   2
   4   3   5 28.4773 13.9490   3
  -4  -3   5 42.7360 15.4427   3
  -4   3  -5 40.7016 12.5072   2
   4  -3  -5 23.0471 12.9667   3
  -5   3   5 64.9301 16.5176   2
   5  -3   5 44.5814 15.2835   3
   5   3  -5 57.1531 19.5428   3
  -5  -3  -5 56.1177 16.3953   4
   5   3   5 56.8914 11.5192   2
   5  -3  -5 38.2354 15.5445   3
   5   3   5 59.3644 17.6274   3
  -5   3  -5 61.5605 15.1431   2
  -5   3  -5 73.3538 18.1356   4
   5   3   5 51.5865 11.3863   2
  -6   3   5 37.5881 16.1802   2
   6   3  -5 46.2148 21.3406   3
  -6  -3  -5 55.4318 17.8441   4
   6  -3   5 33.2676 17.0873   3
   6   3   5 81.7630 20.8759   3
   6   3   5 83.9067 15.0196   2
   6  -3  -5 53.5961 29.0476   3
  -6   3  -5 34.3144 20.6415   4
   6   3   5 47.4291 12.1029   2
  -6   3  -5 73.9046 18.6732   2
   0  -4   5 800.784 46.4762   4
   0   4  -5 843.316 52.2384   3
   0   4  -5 815.920 47.2623   2
   0  -4   5 784.826 47.2343   2
   0  -4  -5 778.381 48.5370   3
   0   4   5 739.814 48.5080   2
   0  -4   5 666.374 51.2694   3
   0  -4  -5 719.602 48.1531   2
   0  -4  -5 845.464 50.9672   3
  -1  -4  -5 649.179 38.5249   4
   1  -4   5 575.342 40.3005   4
  -1  -4  -5 701.792 40.6965   2
   1  -4   5 653.045 47.2143   2
   1  -4   5 643.842 44.6849   3
   1  -4   5 667.985 42.8792   3
  -1   4   5 706.247 41.8188   3
   1   4  -5 658.674 45.3478   3
  -1  -4  -5 555.247 50.4069   3
  -1  -4   5 688.387 46.6864   3
  -1   4  -5 660.134 42.8748   2
   1  -4  -5 648.937 43.1014   2
  -1   4  -5 668.255 41.5438   4
   1   4   5 670.931 45.5828   3
   1   4   5 724.689 41.9992   2
   2  -4   5 458.389 33.6562   2
  -2  -4  -5 546.485 36.1251   3
  -2  -4  -5 516.508 32.2671   4
  -2   4   5 441.991 34.0916   3
  -2   4   5 441.961 34.0551   2
   2  -4   5 457.537 34.5183   3
   2   4  -5 477.062 36.8550   3
  -2  -4  -5 510.275 30.9813   2
  -2   4  -5 438.282 33.5516   3
  -2  -4   5 516.326 37.3956   3
  -2   4  -5 502.839 33.2566   4
   2  -4  -5 446.457 34.8046   3
  -2   4  -5 483.283 33.9542   2
   2  -4  -5 468.326 33.6539   2
   2   4   5 538.224 36.5552   3
   2   4   5 506.365 31.3260   2
   3  -4   5 561.657 38.6778   3
  -3   4   5 474.573 37.5457   2
  -3   4   5 474.085 37.2895   3
   3  -4   5 512.160 36.8557   2
  -3  -4  -5 477.235 38.2034   3
   3   4  -5 586.351 41.7283   3
  -3  -4  -5 449.601 35.9832   4
   3   4   5 486.002 39.4722   3
   3   4   5 527.652 33.1650   2
  -3   4  -5 484.901 37.2606   3
  -3   4  -5 534.841 36.8045   2
  -3  -4   5 486.434 40.2542   3
   3  -4  -5 482.177 38.6918   3
   3   4   5 525.260 32.9205   2
  -3   4  -5 510.368 37.6689   4
   3  -4  -5 528.037 36.8746   2
  -4  -4  -5 188.044 26.4415   4
   4  -4   5 221.136 24.9425   2
  -4   4   5 240.882 26.2137   2
  -4   4   5 227.026 26.3475   3
   4   4  -5 261.656 32.0947   3
   4  -4  -5 228.674 25.3846   2
  -4   4  -5 219.929 27.5230   3
   4   4   5 247.323 30.1511   3
  -4   4  -5 249.329 28.8586   4
   4   4   5 272.935 21.3882   2
   4   4   5 237.581 18.2479   2
   4  -4  -5 214.529 27.8349   3
  -4   4  -5 266.913 25.7834   2
  -4  -4   5 250.393 30.0701   3
   5   4  -5 51.8320 20.5210   3
  -5  -4  -5 60.9432 16.8626   4
   5  -4   5 43.6600 16.2806   3
  -5   4   5 58.4952 16.6176   2
   5   4   5 72.7175 10.8976   2
   5   4   5 71.5113 13.7139   2
   5   4   5 31.1576 17.6873   3
  -5   4  -5 46.0638 17.0267   4
   5  -4  -5 44.3127 16.4006   3
  -5   4  -5 50.6135 15.4219   2
   6   4  -5 86.4852 25.2562   3
  -6   4   5 142.373 29.2953   2
   6  -4   5 75.2551 27.2384   3
  -6  -4  -5 104.303 23.3857   4
   6   4   5 83.1906 15.2245   2
  -6   4  -5 95.3750 24.5911   4
   6   4   5 109.286 24.7787   3
   6  -4  -5 83.3109 21.3722   3
  -6   4  -5 68.0505 20.1515   2
   0  -5  -5 114.153 20.3187   3
   0  -5   5 79.8868 19.5727   3
   0  -5   5 118.126 17.6716   3
   0  -5   5 106.545 12.7799   2
   0   5   5 116.847 15.0481   2
   0  -5  -5 94.3732 15.9656   3
   0  -5  -5 83.4985 14.5305   2
   0   5  -5 110.743 21.8756   3
   0  -5   5 91.3177 11.6626   4
   0   5  -5 92.1929 12.7549   2
   1  -5   5 385.264 27.4933   2
   1  -5   5 344.969 32.8048   3
  -1  -5  -5 367.824 32.4130   3
  -1   5   5 403.701 28.8893   2
   1  -5   5 385.018 30.3062   3
   1   5  -5 416.841 34.0829   3
  -1  -5  -5 358.586 26.8560   2
   1  -5  -5 380.919 31.7694   3
   1   5   5 354.317 28.0338   2
   1  -5  -5 419.676 27.8695   2
   1   5   5 349.147 31.1749   3
   1  -5  -5 328.834 28.5241   3
  -1  -5   5 353.696 23.8433   2
  -1  -5   5 416.080 33.9836   3
  -1   5  -5 358.544 26.8204   2
  -1   5  -5 343.458 24.7609   4
  -2  -5  -5 290.599 20.6017   4
  -2  -5  -5 270.907 20.8450   2
  -2  -5  -5 277.753 28.7092   3
   2  -5   5 310.266 24.6058   2
   2  -5   5 283.801 26.4670   3
  -2   5   5 231.185 24.4031   3
   2   5  -5 245.056 29.8353   3
  -2   5   5 247.080 25.8171   2
  -2   5  -5 306.272 23.6117   4
   2  -5  -5 275.166 26.3834   3
  -2   5  -5 254.005 24.6528   3
   2   5   5 267.682 20.6977   2
  -2   5  -5 319.307 25.5108   2
  -2  -5   5 291.150 29.4036   3
   2  -5  -5 263.816 24.4012   2
   2   5   5 277.982 28.4265   3
  -3  -5  -5 48.2483 15.2957   3
   3  -5   5 35.7173 13.5310   2
   3  -5   5 47.4284 14.0736   3
  -3   5   5 26.3729 14.4530   2
  -3   5   5 32.1803 13.6265   3
   3   5  -5 48.4905 16.9092   3
  -3  -5  -5 73.6797 13.3675   4
  -3   5  -5 45.7370 13.4555   2
   3   5   5 51.5643 11.9021   2
  -3  -5   5 50.3092 15.6651   3
  -3   5  -5 46.0555 13.4626   4
   3  -5  -5 49.8652 12.9623   2
   3  -5  -5 47.1076 14.2417   3
   3   5   5 61.7461 15.7250   3
  -4  -5  -5 24.4786 12.4371   3
  -4  -5  -5 15.6612 13.3780   4
   4  -5   5 13.4126 13.0649   3
   4   5  -5 -1.1808 16.6374   3
  -4   5   5 2.40560 13.6373   2
   4   5   5 9.50339 14.8317   3
  -4   5  -5 33.0785 13.5825   2
  -4   5  -5 11.5579 15.0168   4
   4  -5  -5 2.48873 13.0069   3
   5  -5   5 41.7570 16.2835   3
  -5  -5  -5 25.3058 16.6803   4
   5   5  -5 20.6482 19.8260   3
  -5   5   5 22.6097 16.6041   2
  -5   5  -5 62.1381 16.6935   2
  -5   5  -5 13.8824 18.3062   4
   5  -5  -5 32.0031 16.2665   3
   5   5   5 43.4590 18.2116   3
   0  -6  -5 539.972 42.4936   3
   0  -6   5 580.833 39.5357   3
   0  -6   5 458.286 35.5567   2
   0  -6   5 532.479 43.3097   3
   0  -6   5 507.905 33.3798   4
   0   6   5 558.091 36.6117   2
   0  -6  -5 584.812 38.4484   3
   0   6  -5 532.025 35.2129   2
   0  -6  -5 498.191 36.8596   2
  -1   6   5 608.422 42.3555   2
   1  -6   5 695.113 48.0292   3
   1   6  -5 517.462 45.2996   3
  -1  -6  -5 585.286 40.0184   2
  -1  -6  -5 612.805 46.5520   3
   1  -6   5 594.797 40.7316   2
   1  -6   5 587.169 43.4022   3
  -1  -6   5 620.560 47.4548   3
   1  -6  -5 575.386 41.9855   2
  -1  -6   5 641.968 38.3779   4
   1   6   5 701.661 47.2600   3
   1  -6  -5 604.989 43.6634   3
   1  -6  -5 504.955 46.6632   3
  -1   6  -5 577.764 41.4863   2
   1   6   5 636.190 40.2535   2
   2   6  -5 217.832 29.8204   3
  -2   6   5 207.816 25.9633   2
   2  -6   5 154.284 33.1275   3
   2  -6   5 192.742 23.5259   2
  -2  -6  -5 246.804 18.5571   4
  -2  -6  -5 210.026 28.8209   3
   2  -6   5 240.675 27.0432   3
  -2   6   5 236.209 20.9698   4
  -2  -6  -5 215.082 19.9920   2
  -2   6  -5 222.680 22.1572   4
  -2  -6   5 232.094 31.6505   3
   2  -6  -5 241.654 25.9481   3
   2   6   5 236.980 29.8328   3
  -2   6  -5 201.598 24.5771   2
  -3  -6  -5 39.0690 12.1870   4
  -3  -6  -5 26.1893 13.2084   3
  -3   6   5 25.4215 14.6928   2
   3   6  -5 7.09495 15.6602   3
  -3   6   5 27.5760 13.1846   4
   3  -6   5 32.6395 13.8366   3
   3  -6  -5 35.1893 14.4263   3
  -3   6  -5 57.3547 14.3706   2
  -3   6  -5 21.6249 13.5868   4
  -4   6   5 64.2951 18.0128   2
   4  -6   5 53.8535 16.8602   3
   4   6  -5 36.8831 20.6596   3
  -4  -6  -5 67.1222 16.4576   4
  -4   6   5 58.7861 17.1807   4
  -4   6  -5 55.8563 16.1740   2
   4  -6  -5 50.2015 16.3161   3
   4   6   5 35.9527 17.7580   3
  -4   6  -5 24.2011 17.6689   4
  -5  -6  -5 26.7751 17.1292   4
  -5   6   5 36.0288 19.5422   2
   5   6   5 41.2152 20.1264   3
   5  -6  -5 33.4816 17.3926   3
  -5   6  -5 39.5386 21.9481   4
  -5   6  -5 34.5991 16.6168   2
   0  -7  -5 490.940 37.4671   3
   0   7   5 443.677 36.0133   2
   0  -7   5 499.019 38.0483   3
   0  -7  -5 423.479 37.1729   2
   0  -7   5 455.679 34.3823   2
   0  -7   5 503.523 44.5003   3
   0   7  -5 476.411 33.5060   2
   0  -7  -5 458.943 42.0666   3
   1  -7   5 1361.66 85.2856   3
  -1  -7  -5 1304.50 87.8784   3
  -1  -7  -5 1302.05 81.5191   2
   1  -7   5 1351.16 88.3508   3
  -1   7   5 1308.09 84.2906   2
  -1  -7  -5 1520.70 84.8175   3
   1   7  -5 1309.11 87.6481   3
   1  -7   5 1183.75 83.1577   2
  -1  -7   5 1390.73 78.9602   4
   1  -7  -5 1285.58 85.1572   2
  -1  -7   5 1274.06 80.6726   2
  -1   7  -5 1327.78 83.0178   2
   1  -7  -5 1263.14 91.2694   3
  -1  -7   5 1432.43 90.1359   3
   1   7   5 1421.93 82.3863   2
   1  -7  -5 1299.41 89.5869   3
  -2   7   5 115.224 14.8831   4
  -2  -7  -5 90.9602 16.7783   2
   2  -7   5 140.838 25.6831   3
  -2  -7  -5 167.946 30.3537   3
   2   7  -5 126.176 29.8644   3
  -2   7   5 141.083 23.3371   2
   2  -7   5 116.089 21.3738   2
   2   7   5 155.019 28.5732   3
   2   7   5 119.958 16.5449   2
  -2   7  -5 165.554 23.9139   2
  -2   7  -5 108.364 18.4670   4
   2  -7  -5 126.600 22.8802   2
   2  -7  -5 131.130 23.8132   3
  -3   7   5 45.4788 14.9671   4
   3   7  -5 61.0789 19.7134   3
  -3   7   5 75.5381 18.2810   2
  -3  -7  -5 59.4193 14.1411   4
   3  -7   5 66.2199 17.1095   3
  -3   7  -5 78.6473 18.2306   4
   3  -7  -5 68.4307 17.7822   3
  -3   7  -5 79.8016 17.1635   2
   3   7   5 77.4038 20.2876   3
  -4  -7  -5 23.9779 15.9577   4
   4  -7   5 12.4115 15.4240   3
  -4   7   5 14.1950 17.6121   4
  -4   7   5 45.5866 18.4411   2
   4   7  -5 33.6780 19.7544   3
  -4   7  -5 48.6060 19.1474   2
   4  -7  -5 14.3170 15.7597   3
  -4   7  -5 46.3285 18.8340   4
   4   7   5 30.9297 17.8740   3
   0  -8  -5 144.371 27.0008   2
   0   8  -5 181.745 22.2077   2
   0  -8   5 161.808 24.2448   2
   0  -8  -5 217.481 27.9871   3
   0  -8   5 232.676 27.9959   3
   0   8   5 168.383 24.8754   2
   1  -8   5 84.9001 18.6920   3
  -1   8   5 114.167 22.6557   2
  -1  -8  -5 90.9860 18.0533   3
   1   8  -5 147.862 34.4502   3
   1  -8   5 76.2458 17.5807   2
   1   8  -5 98.6648 16.9403   2
  -1  -8  -5 83.9556 17.3905   2
   1   8   5 86.3102 19.6199   2
  -1   8  -5 95.9735 21.5615   2
   1  -8  -5 122.486 22.8386   2
  -1  -8   5 87.9537 18.7098   3
   1  -8  -5 76.8735 17.9663   3
  -1  -8   5 101.060 18.9538   2
   2  -8   5 -2.1728 15.0224   3
   2   8  -5 1.56647 17.2105   3
  -2   8   5 -3.7947 14.8404   2
  -2  -8  -5 0.16042 11.7955   2
  -2  -8   5 -9.8495 9.59662   4
   2   8   5 -6.9342 17.6626   3
  -2   8  -5 8.78432 15.3533   2
   2  -8  -5 0.28416 13.9983   3
   2   8   5 12.3288 11.3738   2
   3  -8   5 146.098 29.4485   3
  -3   8   5 187.375 28.4856   2
   3   8  -5 107.982 25.4479   3
  -3  -8  -5 144.763 19.9304   4
  -3   8   5 124.339 22.4815   4
  -3   8  -5 129.785 25.3774   4
   3  -8  -5 150.564 30.0076   3
  -3   8  -5 202.170 28.1579   2
   3   8   5 154.719 30.7985   3
  -4   8   5 79.8731 24.3371   2
   4  -8   5 56.8977 20.4368   3
  -4  -8  -5 60.3321 18.2692   4
  -4   8   5 43.8653 19.8847   4
   4   8  -5 88.5250 24.8508   3
   4  -8  -5 72.3322 21.1771   3
  -4   8  -5 49.6738 22.8686   2
   0  -9  -5 77.8360 22.9450   2
   0  -9  -5 104.918 21.3414   3
   0   9  -5 115.997 25.6257   2
   0  -9   5 88.2980 21.4338   3
   0  -9   5 108.283 21.1387   2
   0   9   5 146.178 25.3471   2
   1   9  -5 88.2553 16.4869   2
  -1  -9  -5 123.868 22.6461   2
   1  -9   5 72.6489 20.5675   3
  -1  -9  -5 79.4475 20.2134   3
  -1   9   5 122.436 25.1956   2
   1   9   5 119.666 22.9099   2
   1  -9  -5 63.5248 18.8394   3
  -1   9  -5 119.639 24.9070   2
  -1  -9   5 98.2762 21.0767   3
  -2  -9  -5 -6.3596 15.3856   3
  -2   9   5 16.2474 17.8902   2
  -2  -9  -5 20.9730 12.9829   2
   2  -9   5 -24.498 19.8943   3
   2  -9  -5 11.1078 19.8582   3
   2   9   5 34.5016 14.3441   2
  -2   9  -5 2.17754 21.8739   2
   3  -9   5 83.6955 21.5936   3
  -3   9   5 62.6978 22.0435   2
   3   9   5 42.6913 23.3527   3
   3  -9  -5 60.4765 20.7440   3
  -3   9  -5 80.9812 25.1857   2
   0 -10   5 -15.316 18.0310   3
   0  10  -5 28.6442 16.4743   2
   0 -10  -5 -22.418 17.1208   3
   0  10   5 12.3902 17.1292   2
   0 -10   5 56.0045 18.8919   2
   0   0  -6 1643.42 96.1417   3
   0   0   6 1716.40 97.2684   2
   0   0  -6 1676.21 97.0967   2
   0   0   6 1701.12 96.4624   3
   1   0  -6 3704.37 224.387   3
   1   0  -6 4003.38 223.622   2
  -1   0  -6 3805.31 223.410   3
  -1   0   6 4055.13 223.642   2
   1   0   6 4258.19 224.188   2
  -1   0  -6 3946.60 224.009   4
   1   0   6 3760.19 224.055   4
   1   0   6 4030.80 223.444   3
  -1   0   6 3667.80 224.177   3
   2   0  -6 61.2293 13.9948   3
  -2   0   6 83.8247 11.2693   2
   2   0   6 63.2482 10.6912   2
  -2   0  -6 66.9851 11.6969   3
   2   0  -6 61.8085 10.3700   2
  -2   0   6 82.8858 13.2001   3
  -2   0  -6 64.5398 15.3205   4
   2   0   6 72.4054 12.9655   3
   2   0   6 53.3871 11.3739   2
  -3   0   6 1516.20 91.6713   2
  -3   0   6 1571.31 94.4294   3
   3   0  -6 1559.60 94.9587   3
  -3   0  -6 1466.36 93.9261   4
   3   0   6 1581.88 91.8432   2
   3   0  -6 1640.47 91.5071   2
  -3   0  -6 1531.28 94.8695   3
   4   0   6 68.6755 14.1594   3
  -4   0   6 49.1743 12.9071   3
   4   0   6 66.0462 13.1965   2
   4   0  -6 50.5111 10.3586   2
   4   0  -6 42.2981 13.7199   3
  -4   0  -6 44.6262 11.4460   3
  -4   0   6 57.6503 11.0942   2
  -4   0  -6 62.4431 14.6904   4
  -5   0  -6 212.160 30.1251   4
   5   0   6 209.869 21.8837   2
   5   0  -6 254.467 32.6918   3
  -5   0  -6 254.410 27.8077   3
   5   0  -6 236.368 21.9927   2
   5   0   6 214.136 44.2254   3
  -5   0   6 244.195 22.5475   2
   5   0   6 235.791 25.0639   2
   6   0   6 -0.7438 14.0488   3
   6   0  -6 18.3912 16.9302   3
  -6   0  -6 28.8578 18.4566   4
   6   0   6 19.0270 13.0728   2
  -6   0   6 24.8278 11.8560   2
   6   0  -6 -8.8754 10.9067   2
   0  -1   6 2861.69 179.088   4
   0  -1  -6 2852.62 179.154   2
   0   1   6 3138.84 178.218   3
   0   1   6 3046.62 178.834   4
   0  -1   6 2892.30 178.795   2
   0   1  -6 3400.91 179.361   3
   0   1   6 3462.90 179.422   2
   0  -1   6 3409.53 179.367   3
   0  -1  -6 3094.57 178.388   3
  -1   1   6 81.7651 11.4900   3
  -1   1   6 94.8643 11.6293   2
  -1  -1  -6 68.1162 10.4292   2
   1  -1   6 74.7659 10.8017   2
   1   1  -6 68.6982 13.7918   3
   1  -1   6 75.2408 11.4803   4
  -1  -1  -6 74.0113 9.77775   3
   1   1  -6 58.0839 8.44945   2
   1  -1   6 66.2812 9.96459   3
   1  -1  -6 84.5044 11.9896   3
  -1  -1   6 48.5038 12.0524   3
   1   1   6 58.5566 10.4046   3
  -1   1  -6 80.6452 10.2369   3
   1   1   6 82.0822 9.34604   2
   1   1   6 95.4685 11.5535   4
  -1   1  -6 81.0105 11.6831   4
  -1  -1   6 58.5349 8.55432   2
   1  -1  -6 80.3236 11.1136   2
  -1   1  -6 63.7757 12.8922   2
   2   1  -6 1131.11 70.2966   3
   2  -1   6 986.555 67.1047   2
   2  -1   6 1195.06 68.3176   3
  -2  -1  -6 1208.50 68.5346   4
  -2  -1  -6 1127.54 67.6452   3
   2   1  -6 1094.11 65.7734   2
  -2   1   6 1167.66 67.3950   2
   2  -1  -6 1131.70 67.5754   3
   2  -1  -6 1125.26 66.0434   2
  -2   1  -6 1138.60 67.2493   4
  -2   1  -6 1096.62 66.3490   3
  -2  -1   6 1129.18 64.6695   2
   2   1   6 1090.44 65.6296   2
   2   1   6 1040.51 66.8943   3
   2   1   6 1127.28 65.7109   2
  -2  -1   6 1062.56 67.6400   3
  -2   1  -6 1117.61 66.2862   2
  -3  -1  -6 225.955 21.7842   3
   3   1  -6 207.952 24.4151   3
   3   1  -6 230.265 17.3719   2
  -3   1   6 219.897 22.0653   3
   3  -1   6 236.087 19.4368   2
   3  -1   6 270.250 21.9853   3
  -3   1   6 228.416 20.8088   2
   3  -1  -6 247.684 20.5635   2
  -3   1  -6 256.392 21.1264   2
  -3  -1   6 253.093 22.8879   3
   3   1   6 252.296 24.0418   3
   3   1   6 257.704 20.5188   2
  -3   1  -6 269.620 24.5508   4
  -3  -1   6 233.838 18.4877   2
   3   1   6 239.230 19.2153   2
   3  -1  -6 266.951 23.5535   3
  -3   1  -6 246.416 21.6748   3
   4   1  -6 50.4361 15.1500   3
  -4  -1  -6 32.1815 13.6144   4
  -4  -1  -6 44.2573 11.5489   3
  -4   1   6 44.8770 12.5840   3
   4  -1   6 65.0901 14.6304   2
   4  -1   6 82.1249 18.8080   3
   4   1  -6 68.1880 12.0326   2
  -4   1   6 48.3274 12.0462   2
   4   1   6 47.5239 14.0517   3
   4  -1  -6 56.1924 11.8018   2
   4   1   6 66.3026 12.3342   2
  -4   1  -6 59.0878 12.3527   3
  -4  -1   6 64.6007 12.1912   2
   4  -1  -6 39.6719 13.3273   3
  -4  -1   6 47.7735 12.5456   3
  -4   1  -6 52.8605 15.0552   4
   4   1   6 51.5105 11.7719   2
  -4   1  -6 77.2687 13.4216   2
   5   1  -6 28.6464 9.90664   2
  -5   1   6 27.1847 12.0472   2
  -5  -1  -6 23.7685 14.7649   4
   5   1  -6 23.8625 16.9025   3
  -5  -1  -6 21.8945 11.9312   3
   5  -1   6 17.4339 14.4402   3
   5  -1   6 38.4904 11.5392   2
   5  -1  -6 33.3530 14.9062   3
   5  -1  -6 25.6133 11.1213   2
   5   1   6 15.6001 9.49554   2
  -5   1  -6 44.3176 14.8719   2
  -5   1  -6 22.8004 12.4095   3
  -5   1  -6 45.3566 17.1488   4
   5   1   6 16.4702 18.0540   3
   5   1   6 23.1908 11.7884   2
  -5  -1   6 33.9731 10.3322   2
   6   1  -6 156.428 33.4156   3
   6   1  -6 71.7268 15.2513   2
  -6  -1  -6 101.890 22.5466   4
   6  -1   6 59.1125 17.8717   3
  -6   1   6 104.182 20.5730   2
   6  -1  -6 154.934 29.7237   3
   6   1   6 102.029 17.9262   2
   6   1   6 80.9901 19.2701   2
  -6  -1   6 100.978 18.0346   2
   6   1   6 100.953 22.1872   3
  -6   1  -6 114.298 23.8799   4
   0   2   6 192.804 13.1186   4
   0  -2   6 185.206 14.7543   4
   0  -2  -6 198.414 14.4184   3
   0  -2   6 164.563 18.0265   3
   0  -2  -6 203.191 15.7686   2
   0   2   6 169.160 15.9791   2
   0  -2  -6 176.718 16.2299   3
   0   2  -6 145.259 17.7796   3
   0  -2   6 186.161 13.8873   2
  -1  -2  -6 1296.24 75.0597   2
  -1  -2  -6 1360.32 74.7852   4
  -1  -2  -6 1203.84 75.6377   3
   1  -2   6 1275.68 75.3218   4
  -1   2   6 1147.45 75.6733   3
   1  -2   6 1281.57 75.5037   2
  -1   2   6 1338.98 76.1060   2
   1  -2   6 1330.58 75.8356   3
   1   2  -6 1314.73 77.2704   3
   1   2   6 1301.84 78.2366   2
  -1   2  -6 1340.37 78.3614   3
   1  -2  -6 1357.40 79.1830   3
  -1   2  -6 1306.89 78.4660   2
  -1  -2   6 1246.80 79.7854   3
   1  -2  -6 1366.68 78.8143   2
  -1   2  -6 1323.39 78.2907   4
   1   2   6 1458.19 79.0458   3
  -2   2   6 118.409 15.0683   3
  -2  -2  -6 89.9384 13.3770   2
   2  -2   6 130.319 15.8518   3
  -2   2   6 120.377 15.3244   2
  -2  -2  -6 116.857 15.2877   3
  -2  -2  -6 111.950 16.3067   4
   2  -2  -6 112.436 17.0559   3
   2   2   6 80.9405 16.3060   3
  -2   2  -6 94.8888 14.4723   3
   2   2   6 109.374 12.3628   2
   2  -2  -6 118.448 13.8263   2
  -2   2  -6 82.2348 14.0850   2
  -3  -2  -6 77.6766 18.1812   4
  -3   2   6 93.9935 16.2584   2
   3   2  -6 117.122 21.0150   3
  -3  -2  -6 114.733 16.0646   3
  -3   2   6 127.229 17.7706   3
   3  -2   6 115.565 17.7956   3
   3  -2   6 103.978 14.9873   2
   3   2   6 134.047 18.6918   3
  -3   2  -6 96.5840 15.3458   2
  -3  -2   6 112.554 18.1056   3
   3   2   6 97.4129 12.4464   2
   3  -2  -6 104.937 18.5072   3
  -3   2  -6 136.869 18.5995   4
   3   2   6 113.041 13.0948   2
  -3   2  -6 114.526 16.1526   3
   3  -2  -6 105.422 15.0231   2
  -4  -2  -6 62.6724 15.2704   4
   4   2  -6 77.9424 10.7705   2
  -4   2   6 63.7551 14.3565   3
   4  -2   6 75.9576 15.5398   2
  -4  -2  -6 64.3724 12.5713   3
  -4   2   6 81.3113 14.6743   2
   4   2  -6 34.9176 15.2039   3
   4  -2   6 61.4584 13.5388   3
  -4  -2   6 93.5053 20.8944   3
   4  -2  -6 71.5073 14.8610   3
  -4   2  -6 50.6443 12.5052   3
   4   2   6 79.6049 15.2702   3
  -4   2  -6 68.6095 16.0967   4
   4   2   6 68.9561 11.8377   2
   4   2   6 69.8545 13.4709   2
   4  -2  -6 73.8492 16.3139   2
  -4   2  -6 67.7023 13.1797   2
  -4  -2   6 56.9001 10.6466   2
  -5  -2  -6 432.558 41.9280   4
   5   2  -6 576.171 46.9287   3
   5  -2   6 548.722 42.8136   3
   5  -2   6 515.728 40.2665   2
  -5  -2  -6 525.479 40.7044   3
  -5   2  -6 542.363 43.9514   3
   5  -2  -6 597.043 46.4823   3
   5   2   6 626.265 48.3258   3
   5   2   6 523.236 38.2073   2
  -5   2  -6 671.945 47.0834   4
   5  -2  -6 516.428 40.8343   2
   5   2   6 535.074 38.7883   2
  -5  -2   6 593.524 37.3935   2
  -5   2  -6 563.115 42.3116   2
   6   2  -6 76.2527 21.5809   3
  -6  -2  -6 45.8363 19.5072   4
   6   2  -6 44.6912 11.4363   2
   6  -2   6 45.1582 17.5105   3
  -6   2   6 80.0064 16.7535   2
  -6   2  -6 104.841 22.4296   2
   6  -2  -6 59.2168 19.9284   3
   6   2   6 78.5006 20.3246   3
   6   2   6 87.3126 16.6793   2
  -6   2  -6 79.1415 21.4067   4
   0   3   6 733.562 39.6096   4
   0  -3   6 600.278 44.4344   3
   0   3   6 671.557 42.0810   2
   0  -3  -6 698.801 41.8315   3
   0  -3  -6 621.042 43.6726   3
   0   3  -6 674.199 44.7760   3
   0  -3   6 665.582 41.0251   2
   0  -3  -6 730.532 42.2925   2
   0  -3   6 660.938 41.0087   4
   0   3  -6 673.453 40.8072   2
  -1  -3  -6 65.4967 15.8517   3
   1  -3   6 52.9489 12.1644   3
  -1  -3  -6 68.2925 9.94514   2
   1  -3   6 68.3230 12.6017   4
   1   3  -6 82.5318 16.9823   3
   1  -3   6 57.5861 12.1076   2
  -1   3   6 45.8424 10.8152   2
  -1  -3  -6 46.0270 9.69274   4
   1  -3   6 78.4556 13.9500   3
  -1   3   6 73.5824 12.2628   3
  -1   3  -6 49.3354 11.8155   4
   1   3   6 92.2131 12.3524   2
   1  -3  -6 59.3670 13.0519   2
   1   3   6 92.9699 15.5737   3
   1  -3  -6 71.7600 13.5245   3
  -1   3  -6 70.8775 12.6611   2
  -1  -3   6 87.9404 18.9202   3
   2  -3   6 36.6652 9.79043   2
   2  -3   6 39.8409 9.65201   3
  -2  -3  -6 36.6079 10.1557   3
  -2   3   6 23.5346 8.89462   3
   2   3  -6 46.8873 12.6003   3
  -2   3   6 58.1444 10.7053   2
  -2  -3  -6 51.8813 11.1502   2
  -2  -3  -6 58.6062 13.1886   4
  -2   3  -6 37.4829 9.16360   4
   2  -3  -6 57.6461 12.3271   2
  -2   3  -6 36.1780 8.77815   3
  -2  -3   6 24.0698 10.3189   3
   2  -3  -6 50.4401 10.8939   3
   2   3   6 50.6538 8.75464   2
  -2   3  -6 35.7891 9.56726   2
   2   3   6 42.0790 11.4102   3
   3   3  -6 20.1740 13.2496   3
  -3  -3  -6 12.7734 10.6057   4
  -3   3   6 34.1754 11.4027   2
   3  -3   6 23.5664 10.4893   3
  -3   3   6 13.3146 9.08922   3
  -3  -3  -6 16.4525 9.06594   3
   3  -3   6 20.2341 9.41109   2
   3   3   6 21.4454 7.78269   2
  -3   3  -6 23.4241 9.77337   2
  -3   3  -6 2.56746 8.38037   3
   3  -3  -6 23.9020 10.6970   3
   3   3   6 28.9010 11.6615   3
  -3  -3   6 25.4558 10.7947   3
  -3   3  -6 19.8980 11.0174   4
   3  -3  -6 17.5463 9.02669   2
   3   3   6 27.1361 7.91989   2
   4  -3   6 277.778 28.9081   3
   4   3  -6 311.614 33.7895   3
  -4  -3  -6 229.423 28.4912   4
  -4   3   6 282.422 29.3187   3
  -4   3   6 274.478 27.6475   2
   4  -3   6 295.557 27.4226   2
  -4  -3  -6 276.524 28.1126   3
   4   3   6 304.013 31.3938   3
   4   3   6 297.531 23.2446   2
   4  -3  -6 278.834 30.3140   3
   4   3   6 287.074 21.8427   2
  -4   3  -6 301.709 27.2016   2
  -4   3  -6 364.065 31.8382   4
  -4   3  -6 259.192 27.6719   3
  -4  -3   6 325.036 32.0917   3
  -5  -3  -6 65.5430 17.9698   4
  -5   3   6 89.6580 20.5505   2
   5  -3   6 44.9712 15.4920   3
  -5  -3  -6 66.8695 18.3167   3
   5   3  -6 93.6042 21.3191   3
  -5   3  -6 80.0893 16.3285   2
   5   3   6 77.7726 12.6039   2
  -5   3  -6 78.9991 19.0193   4
   5   3   6 97.7219 19.5116   3
   5   3   6 70.5846 15.4077   2
   5  -3  -6 76.1656 17.9444   3
   6   3  -6 196.755 45.5039   3
   6  -3   6 145.591 29.9568   3
  -6  -3  -6 176.988 39.0142   4
  -6   3   6 180.509 27.2948   2
  -6   3  -6 154.877 27.0758   2
  -6   3  -6 212.970 37.1181   4
   6   3   6 146.283 17.8137   2
   6   3   6 183.497 32.3661   3
   6   3   6 192.384 20.3328   2
   0  -4   6 12.7058 7.04054   2
   0  -4   6 37.7804 11.6770   3
   0  -4  -6 36.7924 9.11563   2
   0  -4  -6 23.0210 7.87187   3
   0   4  -6 25.8074 7.26951   2
   0  -4  -6 29.1081 10.3964   3
   0   4   6 31.3449 9.29765   2
   0  -4   6 25.7250 6.99870   4
   0   4  -6 26.4017 12.5167   3
   1  -4   6 788.495 48.8537   4
  -1  -4  -6 834.267 46.9974   4
   1  -4   6 785.677 55.0259   2
  -1  -4  -6 755.512 52.1740   3
   1  -4   6 739.391 52.5363   3
  -1   4   6 842.750 50.4137   2
  -1   4   6 805.146 49.7995   3
   1   4  -6 753.251 52.6596   3
   1  -4   6 779.953 50.7777   3
  -1  -4  -6 849.363 49.0113   2
   1  -4  -6 778.739 51.2375   3
  -1   4  -6 783.614 48.9883   4
   1   4   6 893.112 49.5782   2
  -1   4  -6 865.672 50.3815   2
  -1  -4   6 775.301 53.9250   3
   1  -4  -6 835.386 50.5920   2
   1   4   6 705.026 52.1673   3
   2  -4   6 101.028 16.2713   3
   2   4  -6 112.981 20.7209   3
  -2   4   6 106.600 16.5259   2
  -2  -4  -6 108.963 12.6406   2
  -2  -4  -6 88.7947 17.1319   3
  -2   4   6 116.348 16.7711   3
  -2  -4  -6 96.6629 13.6088   4
   2  -4   6 90.6382 15.0198   2
   2  -4  -6 97.7475 15.3569   2
  -2   4  -6 97.7940 15.6040   3
   2   4   6 96.8030 19.5706   3
   2  -4  -6 109.257 17.6875   3
   2   4   6 130.936 13.5112   2
  -2   4  -6 114.749 15.8562   2
  -2   4  -6 88.2737 15.5427   4
  -2  -4   6 98.6735 18.7676   3
  -3  -4  -6 133.039 21.3042   3
   3  -4   6 150.789 19.6070   2
  -3   4   6 136.971 21.3034   3
  -3   4   6 123.771 20.7665   2
  -3  -4  -6 200.273 21.4162   4
   3   4  -6 169.275 25.6919   3
   3  -4   6 132.254 21.4305   3
  -3   4  -6 163.500 21.4858   4
  -3   4  -6 126.094 19.4178   3
   3  -4  -6 121.548 22.2200   3
   3   4   6 125.584 22.1043   3
  -3   4  -6 145.384 19.0353   2
   3  -4  -6 122.010 18.0739   2
  -3  -4   6 92.7354 21.3133   3
   3   4   6 162.928 15.7620   2
   4  -4   6 33.5854 13.5576   2
   4   4  -6 14.7284 16.0922   3
  -4  -4  -6 38.3455 14.2132   4
  -4   4   6 25.5296 14.2515   2
  -4   4   6 36.7600 13.5796   3
   4   4   6 29.3709 7.46578   2
   4  -4  -6 10.2203 11.6658   2
  -4  -4   6 45.5823 14.7322   3
   4  -4  -6 27.6642 13.7348   3
  -4   4  -6 30.9914 12.6070   2
  -4   4  -6 6.24384 12.6419   3
   4   4   6 30.5846 14.7870   3
   4   4   6 51.1348 10.4767   2
  -4   4  -6 49.3814 16.1463   4
   5  -4   6 44.9738 15.7242   3
  -5  -4  -6 47.2731 17.1538   4
  -5   4   6 31.8244 15.7295   2
   5   4  -6 38.3104 20.0758   3
  -5   4  -6 50.4444 18.4077   4
  -5   4  -6 62.5893 16.4935   2
   5  -4  -6 29.9234 15.5055   3
   5   4   6 57.6443 17.9697   3
   5   4   6 48.0340 10.4482   2
   5   4   6 55.2829 11.2090   2
  -6  -4  -6 26.2552 26.5278   4
   6  -4   6 5.16678 20.2326   3
  -6   4   6 18.4973 20.6620   2
   6   4  -6 -3.0387 20.9189   3
  -6   4  -6 0.04305 16.4492   2
   6   4   6 24.1763 9.34369   2
   6   4   6 69.7442 14.6352   2
   6   4   6 -5.4621 17.6786   3
   6  -4  -6 10.7044 17.6198   3
   0  -5   6 -0.4097 11.2519   3
   0   5  -6 -10.232 12.9421   3
   0   5  -6 6.12788 7.25074   2
   0   5   6 10.6009 8.62349   2
   0  -5   6 4.01467 6.59989   4
   0  -5   6 -2.1329 6.81727   2
   0  -5   6 18.0279 9.78078   3
   0  -5  -6 6.67236 8.85849   2
   0  -5  -6 4.16269 11.1901   3
   0  -5  -6 3.45984 7.93652   3
  -1  -5  -6 666.764 47.8710   3
   1  -5   6 765.209 44.8582   2
   1   5  -6 677.161 48.5466   3
   1  -5   6 721.300 46.1868   3
   1  -5   6 588.025 42.9021   4
  -1   5   6 792.678 45.6714   2
   1  -5   6 647.261 48.2870   3
  -1  -5  -6 665.795 43.6639   2
   1  -5  -6 661.385 48.7711   3
  -1  -5   6 789.518 53.1896   3
   1   5   6 750.837 50.7139   3
   1  -5  -6 728.175 48.1406   2
   1  -5  -6 748.535 51.8440   3
  -1   5  -6 754.596 47.6092   2
   1   5   6 807.907 46.9111   2
  -2   5   6 425.824 32.1650   3
   2  -5   6 367.449 31.6389   2
  -2  -5  -6 424.402 28.5609   2
   2   5  -6 371.835 36.0871   3
   2  -5   6 443.638 33.4430   3
  -2   5   6 393.815 32.3016   2
   2  -5   6 451.925 38.0072   3
  -2  -5  -6 414.168 27.9463   4
  -2  -5  -6 437.121 34.2917   3
   2   5   6 416.417 35.6220   3
  -2   5  -6 411.666 32.0827   3
   2   5   6 441.772 29.4464   2
  -2   5  -6 448.606 33.2093   2
  -2  -5   6 463.288 37.9770   3
   2  -5  -6 409.731 32.4213   2
   2  -5  -6 402.771 33.9112   3
  -2   5  -6 506.036 31.7841   4
  -3   5   6 683.033 47.8517   2
   3  -5   6 628.434 47.5879   2
  -3  -5  -6 729.123 50.1751   3
   3  -5   6 638.305 47.8313   3
   3   5  -6 726.246 52.3401   3
  -3  -5  -6 666.384 43.0453   2
  -3   5   6 623.836 47.4530   3
   3   5   6 675.630 43.7808   2
   3  -5  -6 610.540 47.8131   2
  -3  -5   6 724.185 53.5054   3
  -3   5  -6 722.306 48.3888   4
   3  -5  -6 699.660 50.5414   3
  -3   5  -6 698.907 48.5705   2
   3   5   6 770.697 51.2906   3
  -4   5   6 81.5140 17.9475   2
  -4  -5  -6 88.9227 17.2240   4
  -4  -5  -6 100.989 23.4490   3
   4  -5   6 70.9198 16.6908   3
   4   5  -6 82.1411 20.3825   3
  -4   5  -6 90.8700 20.8197   2
   4   5   6 77.2486 18.3533   3
  -4   5  -6 59.6608 17.4353   4
   4  -5  -6 64.8974 17.0339   3
  -5  -5  -6 76.8522 21.4599   4
   5   5  -6 57.3803 22.2459   3
  -5   5   6 68.5834 18.4850   2
   5  -5   6 77.2959 18.5632   3
  -5   5  -6 79.9629 18.3395   2
   5   5   6 79.2176 19.7306   3
  -5   5  -6 99.8813 22.7236   4
   5  -5  -6 58.7905 18.1303   3
   0  -6   6 8.61109 7.42537   4
   0  -6   6 9.32792 11.2698   3
   0  -6  -6 17.8280 10.4838   3
   0   6   6 14.5525 10.9238   2
   0  -6  -6 23.0180 14.8379   3
   0   6  -6 14.5274 9.20620   2
   0  -6   6 10.1335 8.87658   2
   0  -6   6 -3.2115 15.0793   3
   0  -6  -6 20.2504 11.7649   2
  -1  -6  -6 343.117 29.0010   2
   1  -6   6 439.762 30.0499   2
   1  -6   6 415.370 33.6657   3
   1   6  -6 314.056 36.1598   3
   1   6  -6 378.069 26.2931   2
   1  -6   6 431.929 37.9276   3
  -1  -6  -6 377.147 36.2926   3
  -1   6   6 411.472 31.6836   2
   1   6   6 397.651 29.2759   2
   1  -6  -6 413.930 31.5503   2
  -1  -6   6 413.473 27.9110   4
  -1   6  -6 415.658 30.6842   2
   1   6   6 466.109 37.9406   3
  -1  -6   6 412.909 38.8353   3
   1  -6  -6 358.064 32.5959   3
   1  -6  -6 337.891 36.9623   3
  -2   6   6 401.213 32.0711   4
  -2  -6  -6 444.987 31.9253   2
   2  -6   6 420.253 41.5138   3
   2  -6   6 484.071 38.0253   3
  -2  -6  -6 484.292 30.4451   4
  -2  -6  -6 478.746 40.7532   3
  -2   6   6 480.200 37.8483   2
   2   6  -6 493.061 40.8665   3
   2  -6   6 455.139 35.8665   2
   2   6   6 513.969 41.5581   3
  -2   6  -6 419.972 34.1816   4
   2   6   6 475.445 32.3418   2
   2  -6  -6 498.291 37.7348   3
  -2   6  -6 448.680 36.3285   2
  -2  -6   6 518.210 43.5056   3
  -3  -6  -6 26.4096 9.58645   2
  -3   6   6 17.4881 14.8244   2
   3   6  -6 12.0010 16.1257   3
  -3  -6  -6 20.0439 11.3535   4
   3  -6   6 22.8688 13.4160   3
  -3   6  -6 15.7723 13.0113   2
  -3   6  -6 13.6026 13.2663   4
   3  -6  -6 12.8924 13.2915   3
   3   6   6 12.6011 15.1981   3
  -4  -6  -6 175.393 26.4267   4
   4  -6   6 139.171 28.0862   3
   4   6  -6 197.077 35.7138   3
  -4   6   6 203.133 27.7018   2
  -4   6  -6 150.410 30.6557   4
   4   6   6 154.543 30.7117   3
  -4   6  -6 156.729 27.9211   2
   4  -6  -6 123.175 26.0658   3
   5   6  -6 28.8860 23.9621   3
   5  -6   6 54.8495 31.1767   3
  -5   6   6 41.5148 19.1275   2
  -5   6  -6 38.6653 17.1340   2
   5   6   6 24.6126 19.9537   3
  -5   6  -6 28.4456 20.7555   4
   5  -6  -6 38.6677 17.7561   3
   0  -7  -6 237.900 31.8065   3
   0  -7   6 222.594 20.7075   4
   0  -7   6 228.278 34.9802   3
   0  -7  -6 272.538 27.8873   3
   0  -7  -6 221.523 27.6771   2
   0   7  -6 256.083 22.6453   2
   0  -7   6 238.983 24.5398   2
   0  -7   6 251.334 28.5057   3
   0   7   6 263.904 25.3068   2
   1   7  -6 305.451 35.6900   3
  -1   7   6 287.137 28.0816   2
   1  -7   6 174.438 31.9757   3
  -1  -7  -6 320.933 28.7815   3
   1   7  -6 241.167 21.3689   2
  -1  -7  -6 257.166 34.0406   3
   1  -7   6 257.125 25.0427   2
   1  -7   6 212.590 29.2513   3
  -1  -7  -6 243.730 25.8894   2
  -1   7  -6 234.251 25.9276   2
  -1  -7   6 220.659 36.3405   3
   1  -7  -6 293.773 37.3524   3
   1   7   6 260.183 24.2260   2
  -1  -7   6 276.941 22.4827   2
  -1  -7   6 247.129 20.9919   4
  -2  -7  -6 279.749 33.7207   3
   2  -7   6 261.771 29.7121   3
   2   7  -6 282.718 35.2691   3
   2  -7   6 227.463 27.9891   2
  -2   7   6 257.156 28.6791   2
   2  -7  -6 281.015 29.7955   3
   2  -7  -6 286.037 36.0544   2
  -2   7  -6 233.977 24.8485   4
   2   7   6 205.378 31.5031   3
  -2   7  -6 308.481 29.1604   2
   2   7   6 282.694 23.4242   2
  -3  -7  -6 192.800 23.4471   4
  -3   7   6 205.887 25.3633   4
   3   7  -6 162.310 32.1685   3
   3  -7   6 211.871 28.4378   3
  -3   7   6 197.891 27.5745   2
  -3   7  -6 223.165 28.0688   2
   3  -7  -6 171.589 28.9219   3
  -3   7  -6 173.754 29.4316   4
   3   7   6 221.234 32.1715   3
   4   7  -6 13.4636 19.0945   3
  -4   7   6 5.19447 16.1909   2
  -4   7   6 1.31844 18.3606   4
  -4  -7  -6 13.8161 15.4090   4
   4  -7   6 8.50715 15.4363   3
   4  -7  -6 12.9148 15.7596   3
  -4   7  -6 8.02886 16.1294   2
   4   7   6 34.6962 17.9663   3
   0   8   6 12.7670 13.9369   2
   0   8  -6 25.3379 12.5217   2
   0  -8  -6 17.6503 14.2173   3
   0  -8   6 16.6731 12.9614   2
   0  -8   6 15.9415 14.4427   3
  -1  -8  -6 98.7294 23.7115   3
   1  -8   6 61.5248 17.8828   3
  -1  -8  -6 68.5947 16.0626   2
  -1   8   6 74.4860 17.7364   2
   1  -8   6 83.7598 18.8219   2
   1   8  -6 83.7344 22.9291   3
   1   8  -6 73.8451 13.4752   2
   1  -8  -6 65.5150 17.3336   3
   1  -8  -6 94.5993 22.1238   2
  -1   8  -6 76.1104 17.5583   2
  -1  -8   6 99.4789 24.2910   3
  -1  -8   6 122.177 22.8317   2
   1   8   6 67.6911 14.8940   2
  -2   8   6 41.7056 16.0045   2
   2  -8   6 17.3364 16.5511   3
  -2  -8  -6 19.9561 12.6234   2
   2   8  -6 46.2677 19.6312   3
   2   8   6 35.3869 19.7699   3
  -2  -8   6 20.4697 11.5199   4
  -2   8  -6 31.3300 15.9221   2
   2  -8  -6 35.2037 15.7002   3
   2   8   6 37.1837 13.7663   2
   3  -8   6 25.4167 16.7881   3
   3   8  -6 13.2618 20.0342   3
  -3  -8  -6 42.2150 12.1789   4
  -3   8   6 72.1838 19.0117   2
  -3   8  -6 24.8967 16.2696   4
   3  -8  -6 46.1174 17.9671   3
  -3   8  -6 45.8463 18.9228   2
   3   8   6 54.3167 18.5889   3
   4  -8   6 30.9090 19.0150   3
  -4  -8  -6 29.2019 17.3313   4
  -4   8   6 42.0452 18.8711   4
   4   8  -6 50.2913 23.1909   3
  -4   8   6 47.5927 21.9439   2
  -4   8  -6 53.2183 19.9115   2
   4  -8  -6 48.5253 19.4837   3
   0  -9  -6 13.3025 20.2517   2
   0  -9  -6 46.8942 18.4178   3
   0  -9   6 41.6688 17.8217   3
   0   9  -6 59.9976 16.3384   2
   0  -9   6 66.6707 18.0885   2
   0   9   6 116.808 23.8632   2
  -1  -9  -6 64.2482 19.5294   2
  -1  -9  -6 66.1250 18.9032   3
  -1   9   6 71.9731 20.4661   2
   1  -9   6 48.4083 18.8773   3
  -1  -9   6 -2.8634 16.6633   2
  -1   9  -6 88.1881 21.2937   2
   1   9   6 51.8898 15.8903   2
  -1  -9   6 39.5767 18.6026   3
   1  -9  -6 58.4044 17.6997   3
   2  -9   6 -5.4575 18.5137   3
  -2  -9  -6 -5.3898 15.9772   3
  -2  -9  -6 12.8796 13.4132   2
  -2   9   6 42.0267 18.7484   2
   2   9  -6 -22.143 22.3013   3
  -2   9  -6 2.77975 22.1917   2
   2  -9  -6 17.3786 20.9739   3
   2   9   6 39.1574 12.3733   2
   0 -10  -6 9.12535 19.3412   3
   0 -10   6 -24.408 17.4639   3
   0   0  -7 -2.2837 6.69528   2
   0   0   7 -13.469 7.47992   2
   0   0  -7 8.06503 4.38797   3
  -1   0  -7 440.642 29.6334   4
   1   0  -7 453.738 28.8161   2
   1   0   7 477.796 29.8131   2
   1   0  -7 428.011 30.1237   3
   1   0   7 445.139 29.6990   4
  -1   0   7 494.192 29.7406   3
  -1   0  -7 523.871 28.1540   3
  -1   0  -7 422.976 29.9276   2
  -1   0   7 441.962 29.1064   2
   2   0  -7 96.9727 11.3918   2
   2   0  -7 69.1145 15.4049   3
  -2   0   7 94.2082 12.6077   2
   2   0   7 80.9973 13.2644   3
  -2   0  -7 50.6040 12.1012   3
  -2   0   7 89.0592 14.3959   3
   2   0   7 68.9121 11.7523   2
   2   0   7 86.6419 11.7194   2
  -2   0  -7 99.7096 16.7620   4
   3   0   7 177.451 18.5862   2
  -3   0  -7 216.870 21.8356   4
   3   0  -7 188.587 16.6559   2
  -3   0   7 180.670 17.5355   2
   3   0   7 183.780 17.2764   2
   3   0  -7 179.683 21.1215   3
   3   0   7 196.589 20.2703   3
  -3   0   7 203.908 20.8238   3
   4   0  -7 5.71869 12.1908   3
   4   0  -7 26.2862 8.90627   2
   4   0   7 29.6737 11.5255   2
  -4   0   7 35.4902 10.5482   2
   4   0   7 14.6676 11.1636   3
   4   0   7 32.6579 9.92424   2
  -4   0   7 27.4587 11.9828   3
  -4   0  -7 33.5150 13.7092   4
  -4   0  -7 31.6389 10.4760   3
  -5   0  -7 457.741 37.8488   3
  -5   0  -7 475.047 40.7834   4
   5   0  -7 501.021 42.2313   3
   5   0   7 427.533 35.4805   2
   5   0  -7 463.195 33.2516   2
  -5   0   7 474.704 33.5980   2
   5   0   7 445.159 35.9414   2
   5   0   7 396.185 39.3011   3
   6   0   7 128.874 21.6589   2
   6   0   7 180.549 29.5439   3
   6   0  -7 120.152 29.6846   3
  -6   0   7 110.835 19.2482   2
  -6   0  -7 132.208 30.1012   4
   6   0  -7 80.2934 17.4169   2
   0   1   7 886.132 47.6227   2
   0   1   7 791.679 47.0489   4
   0  -1   7 703.864 47.0993   4
   0  -1  -7 777.262 47.5007   2
   0  -1   7 721.193 47.2848   3
   0  -1   7 787.290 46.8077   2
   0   1  -7 763.326 47.0066   2
   0   1  -7 777.382 47.3401   3
   0   1   7 785.875 45.7105   3
   0  -1  -7 874.138 45.9742   3
  -1  -1  -7 680.917 41.9352   4
  -1   1   7 684.491 42.6008   3
  -1   1   7 710.981 42.5376   2
  -1  -1  -7 699.887 41.5255   3
   1  -1   7 760.845 42.4578   2
   1  -1   7 757.002 41.7412   3
   1   1  -7 624.143 40.9987   2
  -1  -1  -7 725.232 42.0659   2
   1   1  -7 709.066 43.5833   3
   1  -1   7 611.670 42.7475   2
   1  -1   7 668.023 42.3582   4
  -1   1  -7 737.958 41.7606   3
   1   1   7 721.879 42.4259   4
   1  -1  -7 637.164 42.4112   2
  -1   1  -7 710.300 42.4198   4
  -1  -1   7 715.314 41.1568   2
   1   1   7 621.170 41.4689   3
   1   1   7 768.777 42.4065   2
   1  -1  -7 646.930 42.5856   3
  -2  -1  -7 425.047 28.9886   4
   2   1  -7 394.340 41.6655   3
  -2  -1  -7 420.271 27.3372   3
   2  -1   7 438.944 28.7186   3
  -2   1   7 458.151 28.0274   2
   2  -1   7 402.882 27.3874   2
  -2   1   7 331.110 29.0056   3
   2   1  -7 344.161 25.4473   2
  -2  -1   7 396.835 28.8981   3
   2  -1  -7 363.510 26.6948   2
   2  -1  -7 411.790 28.9370   3
   2   1   7 364.700 26.1689   2
   2   1   7 386.941 28.3127   3
  -2   1  -7 399.766 26.9149   3
   2   1   7 402.081 27.1206   2
  -2  -1   7 414.605 25.1405   2
  -2   1  -7 337.260 35.9479   2
   3  -1   7 125.357 14.6387   2
   3  -1   7 147.221 16.9884   3
  -3   1   7 84.0011 17.4810   3
   3   1  -7 97.3571 19.7205   3
  -3   1   7 114.735 16.0256   2
   3   1  -7 129.639 12.5754   2
  -3  -1  -7 128.490 18.9104   4
   3   1   7 110.330 18.0991   3
  -3   1  -7 145.824 16.5784   2
   3  -1  -7 146.303 15.2723   2
  -3  -1   7 129.420 17.5863   3
   3   1   7 144.889 20.8122   2
   3   1   7 135.879 15.3034   2
  -3   1  -7 153.602 19.2201   4
   3  -1  -7 156.543 19.6316   3
  -3  -1   7 111.710 13.6648   2
  -3   1  -7 137.620 16.3710   3
   4   1  -7 212.248 17.8360   2
  -4   1   7 207.679 24.6463   3
   4  -1   7 192.037 20.0461   2
   4  -1   7 213.153 23.8043   3
  -4  -1  -7 197.625 22.0215   3
   4   1  -7 200.318 27.2020   3
  -4  -1  -7 200.728 25.8224   4
  -4   1   7 186.244 21.1637   2
   4  -1  -7 201.147 19.9317   2
   4  -1  -7 199.122 24.2241   3
   4   1   7 161.559 24.2844   3
  -4   1  -7 187.358 21.3137   2
  -4  -1   7 206.886 23.3184   3
  -4  -1   7 203.814 17.8576   2
  -4   1  -7 239.056 26.3830   4
   4   1   7 173.914 17.8730   2
   4   1   7 198.513 20.2573   2
  -4   1  -7 209.605 22.2894   3
   5  -1   7 127.782 30.5055   3
   5  -1   7 136.627 18.7980   2
   5   1  -7 153.478 28.9095   3
  -5  -1  -7 109.241 22.6453   3
  -5  -1  -7 131.519 27.4614   4
  -5   1   7 149.006 20.4885   2
   5   1  -7 145.361 16.3327   2
  -5  -1   7 159.711 17.4936   2
   5   1   7 164.105 28.9437   3
   5   1   7 139.643 16.9731   2
  -5   1  -7 141.584 27.6230   4
   5  -1  -7 119.059 19.0018   2
   5   1   7 138.135 20.1253   2
  -5   1  -7 181.457 31.3687   2
  -5   1  -7 111.362 23.1650   3
   5  -1  -7 113.324 27.2529   3
  -6  -1  -7 112.425 22.7626   4
  -6   1   7 72.1891 16.3137   2
   6  -1   7 77.9922 18.8967   3
   6   1  -7 76.7127 21.2915   3
   6  -1   7 67.2901 17.8973   2
   6   1  -7 72.5405 15.6144   2
   6   1   7 63.3889 15.2957   2
   6  -1  -7 79.2510 19.9758   3
  -6  -1   7 89.8889 16.6877   2
  -6   1  -7 87.1558 21.1601   4
   6   1   7 95.9445 16.5508   2
   6   1   7 97.9091 21.6506   3
   0  -2  -7 1835.30 102.050   3
   0  -2   7 1630.28 102.288   2
   0   2   7 1686.15 102.854   2
   0   2   7 1881.68 101.641   4
   0  -2   7 1805.55 103.592   3
   0  -2   7 1695.98 101.964   2
   0   2  -7 1581.16 103.340   3
   0  -2   7 1751.01 102.226   4
   0  -2  -7 1912.52 102.803   2
   0  -2  -7 1887.04 102.724   3
  -1   2   7 459.579 32.0234   3
   1  -2   7 466.628 31.6536   4
   1  -2   7 516.103 32.0572   2
  -1  -2  -7 515.937 31.7247   2
   1  -2   7 530.023 32.2595   3
  -1  -2  -7 486.413 31.1968   4
  -1  -2  -7 472.379 32.0543   3
   1   2  -7 509.740 34.7292   3
  -1   2   7 547.498 32.7133   2
   1   2   7 520.091 33.9788   3
   1   2   7 555.273 33.2905   4
  -1  -2   7 517.633 35.8071   3
  -1   2  -7 543.224 33.8794   2
   1  -2  -7 539.745 34.3852   3
  -1   2  -7 532.107 33.6992   4
  -1   2  -7 539.282 33.3249   3
   1  -2  -7 495.284 34.0278   2
   1   2   7 532.191 33.6824   2
  -2  -2  -7 184.316 19.1421   3
  -2  -2  -7 209.155 18.6789   2
  -2   2   7 212.643 19.7788   3
   2  -2   7 206.033 18.5115   2
  -2   2   7 251.700 19.9791   2
   2  -2   7 231.358 19.9369   3
  -2  -2  -7 232.503 20.2755   4
   2   2  -7 196.482 23.3185   3
   2  -2  -7 195.080 26.7970   2
  -2   2  -7 255.134 19.3972   2
  -2   2  -7 223.469 19.0134   3
   2  -2  -7 217.629 21.2478   3
  -2   2  -7 209.000 20.3333   4
   2   2   7 178.931 19.8690   3
   2   2   7 202.443 17.3837   2
   3  -2   7 352.845 27.7238   3
  -3  -2  -7 322.430 26.2636   3
   3   2  -7 339.498 30.3464   3
   3  -2   7 310.681 25.1627   2
  -3  -2  -7 349.461 28.3832   4
  -3   2   7 317.599 26.4185   2
  -3   2   7 327.039 27.5637   3
   3   2   7 369.309 28.0374   3
  -3  -2   7 324.667 28.3714   3
   3  -2  -7 334.517 25.4243   2
   3   2   7 327.294 23.8721   2
  -3   2  -7 315.859 25.8905   2
   3   2   7 338.048 23.9860   2
   3  -2  -7 310.260 27.9770   3
  -3   2  -7 358.302 26.2427   3
  -3   2  -7 330.625 27.5389   4
  -4  -2  -7 149.893 24.3107   4
   4  -2   7 165.828 19.9880   2
  -4  -2  -7 162.381 20.6826   3
   4  -2   7 204.619 23.4620   3
   4   2  -7 187.956 15.2560   2
  -4   2   7 142.718 21.6674   2
   4   2  -7 183.280 26.6147   3
  -4   2   7 160.761 26.1906   3
   4  -2  -7 167.736 24.3945   3
  -4  -2   7 179.641 35.8244   3
  -4  -2   7 166.098 15.0673   2
  -4   2  -7 206.840 21.3843   2
  -4   2  -7 169.085 21.6704   3
   4  -2  -7 188.033 20.2564   2
  -4   2  -7 191.296 25.1027   4
   4   2   7 208.529 24.4949   3
   4   2   7 148.760 15.8400   2
   4   2   7 154.515 17.8902   2
   5  -2   7 396.983 37.3102   3
   5   2  -7 434.308 39.9758   3
  -5  -2  -7 376.751 34.1312   3
  -5  -2  -7 419.593 37.7214   4
  -5   2  -7 437.379 37.8962   4
  -5   2  -7 413.008 33.8019   2
  -5  -2   7 433.082 28.4606   2
   5   2   7 389.411 29.9256   2
  -5   2  -7 371.070 34.4016   3
   5  -2  -7 399.010 32.5732   2
   5  -2  -7 350.915 37.0933   3
   5   2   7 371.229 28.6224   2
   6   2  -7 39.8863 11.1511   2
   6   2  -7 71.9495 21.9095   3
  -6   2   7 66.3456 15.6448   2
   6  -2   7 68.0988 18.2833   3
  -6  -2  -7 77.2942 21.5043   4
   6   2   7 112.311 21.9627   3
   6  -2  -7 73.9864 20.4911   3
   6   2   7 73.8282 17.5254   2
   6   2   7 120.195 15.4335   2
  -6   2  -7 110.034 25.5366   2
  -6   2  -7 79.9431 23.2299   4
   0  -3   7 120.016 18.7812   3
   0   3   7 133.215 10.7215   4
   0   3  -7 122.008 18.9813   3
   0  -3   7 128.110 13.3273   4
   0  -3  -7 145.605 14.9732   2
   0  -3  -7 129.602 13.5401   3
   0   3   7 158.223 15.3062   2
   0  -3   7 125.213 12.3861   2
   0   3  -7 125.883 13.0994   2
   0  -3  -7 90.8678 16.7910   3
  -1  -3  -7 188.723 14.4971   4
   1  -3   7 204.023 21.7273   3
   1  -3   7 151.999 16.2649   4
   1  -3   7 185.479 19.4512   3
  -1   3   7 181.772 16.7908   3
   1   3  -7 185.972 21.0794   3
  -1  -3  -7 208.579 20.0775   3
  -1   3   7 152.242 18.1782   2
   1  -3   7 195.337 16.4815   2
  -1  -3  -7 159.842 16.4942   2
  -1   3  -7 178.811 17.4986   2
   1  -3  -7 196.254 18.0959   2
   1  -3  -7 185.262 18.0635   3
  -1   3  -7 170.905 17.1345   4
  -1  -3   7 187.857 22.0010   3
   1   3   7 230.696 17.4853   2
   1   3   7 233.872 20.2079   3
  -2  -3  -7 1749.55 99.6955   4
  -2   3   7 1817.71 101.016   2
   2  -3   7 1705.41 100.780   2
  -2  -3  -7 1542.73 101.016   3
  -2  -3  -7 1719.87 99.2684   2
   2  -3   7 1706.05 101.127   3
   2   3  -7 1635.42 102.946   3
  -2   3  -7 1639.98 99.7892   2
  -2   3  -7 1636.52 99.7064   3
   2  -3  -7 1550.22 99.6393   2
   2  -3  -7 1853.19 101.770   3
   2   3   7 1682.26 98.5856   2
  -2   3  -7 1758.42 99.6765   4
  -3  -3  -7 81.7064 16.9777   3
  -3  -3  -7 127.416 19.6567   4
  -3   3   7 93.0438 17.1506   3
   3   3  -7 78.2264 16.3267   3
   3  -3   7 101.650 15.8741   2
  -3   3   7 100.574 17.3771   2
   3  -3   7 79.3502 18.0856   3
   3  -3  -7 112.222 15.9457   2
  -3   3  -7 102.040 18.5883   4
  -3   3  -7 112.312 16.5414   2
  -3   3  -7 104.874 16.8386   3
   3  -3  -7 97.2385 18.4855   3
   3   3   7 99.1467 14.0024   2
   3   3   7 99.5807 22.5071   2
   3   3   7 101.646 19.1947   3
  -3  -3   7 108.133 19.6154   3
  -4  -3  -7 625.184 44.6468   3
   4   3  -7 630.582 49.6757   3
   4  -3   7 593.224 44.2052   2
   4  -3   7 600.871 45.9471   3
  -4   3   7 609.102 44.9623   2
  -4   3   7 622.006 45.5066   3
  -4  -3  -7 668.158 46.7144   4
   4   3   7 621.040 46.4872   3
  -4   3  -7 620.485 43.4634   2
   4   3   7 594.577 40.4243   2
   4   3   7 590.985 39.3965   2
   4  -3  -7 652.716 47.2047   3
  -4  -3   7 658.453 47.9322   3
  -4   3  -7 702.360 46.9551   4
  -4   3  -7 565.090 44.1710   3
  -5  -3  -7 43.6867 13.3535   3
   5  -3   7 37.7850 14.6329   3
  -5   3   7 53.9050 15.7846   2
   5   3  -7 40.7958 18.0998   3
  -5  -3  -7 103.892 19.8545   4
   5   3   7 74.8921 15.3036   2
  -5   3  -7 75.4757 19.1694   4
   5   3   7 58.3668 12.3964   2
   5  -3  -7 63.4133 17.1897   3
   5   3   7 110.568 25.6124   3
  -5   3  -7 76.1225 16.0684   2
  -6  -3  -7 79.5452 21.9666   4
   6  -3   7 60.2997 18.1659   3
  -6   3   7 54.0807 17.4780   2
  -6   3  -7 62.1943 22.8920   4
  -6   3  -7 89.5675 20.1694   2
   6   3   7 114.711 17.6271   2
   6   3   7 79.1835 20.8442   3
   6   3   7 98.0072 14.2533   2
   0  -4   7 -0.3205 6.47689   2
   0   4  -7 15.3112 11.6599   3
   0  -4   7 11.2762 7.10166   4
   0  -4  -7 29.7365 8.97275   2
   0  -4   7 6.69916 10.5747   3
   0   4   7 10.7113 8.24701   2
   0   4  -7 20.2403 6.92957   2
   0  -4  -7 3.60552 9.67550   3
   0  -4  -7 12.5838 7.43559   3
  -1  -4  -7 732.228 41.5094   2
   1  -4   7 672.332 41.0945   4
   1   4  -7 591.605 45.3335   3
   1  -4   7 568.190 44.7405   3
  -1  -4  -7 642.263 39.1725   4
   1  -4   7 620.065 41.6419   2
  -1   4   7 674.227 41.8853   3
  -1   4   7 699.393 42.8421   2
   1  -4   7 655.921 43.0327   3
  -1  -4  -7 651.263 44.5504   3
  -1  -4   7 629.770 47.2361   3
   1  -4  -7 652.778 43.7371   2
  -1   4  -7 707.656 42.4606   4
  -1   4  -7 673.006 43.2893   2
   1  -4  -7 732.813 44.5566   3
   1   4   7 688.005 42.8891   2
  -2   4   7 58.1962 10.9726   3
  -2  -4  -7 59.0645 11.9265   2
  -2  -4  -7 55.0967 9.06710   4
  -2   4   7 54.3009 11.7123   2
  -2  -4  -7 68.2868 12.3183   3
   2  -4   7 62.3651 11.3901   3
   2   4  -7 61.6506 13.9461   3
   2  -4   7 40.1149 10.4694   2
   2  -4  -7 70.6666 16.4067   3
   2  -4  -7 61.4557 11.5267   2
  -2  -4   7 58.6028 12.9300   3
  -2   4  -7 69.9917 14.1128   3
  -2   4  -7 54.3935 11.2690   2
  -2   4  -7 48.8235 10.6040   4
   2   4   7 72.6928 12.4284   2
   2   4   7 53.0755 12.5999   3
   3  -4   7 280.519 25.9419   2
   3  -4   7 284.243 27.7628   3
   3   4  -7 348.186 33.3934   3
  -3   4   7 279.185 27.4631   2
  -3  -4  -7 284.314 28.2618   3
  -3  -4  -7 322.174 25.5069   4
  -3   4   7 234.975 26.1487   3
   3   4   7 245.743 28.1084   3
  -3  -4   7 289.393 29.9787   3
   3  -4  -7 278.385 25.2333   2
   3   4   7 296.294 25.5541   2
  -3   4  -7 319.029 25.9563   2
  -3   4  -7 313.260 26.7643   4
   3  -4  -7 216.492 27.5445   3
  -4  -4  -7 21.1164 13.0324   3
  -4   4   7 22.6558 13.3860   3
   4  -4   7 29.4258 13.1740   2
   4   4  -7 35.0654 17.7245   3
  -4  -4  -7 49.9586 14.4245   4
  -4   4   7 26.0356 14.1143   2
   4  -4  -7 26.8790 12.8272   2
  -4  -4   7 30.4830 15.3673   3
   4  -4  -7 36.6777 14.3244   3
  -4   4  -7 19.4056 12.5454   3
   4   4   7 50.2268 15.2456   3
  -4   4  -7 42.8500 15.7973   4
   4   4   7 37.1759 9.95181   2
   4   4   7 34.3432 10.4322   2
  -4   4  -7 20.0878 12.7234   2
   5  -4   7 11.3225 13.7984   3
  -5  -4  -7 29.4795 16.7998   4
   5   4  -7 7.91728 18.8123   3
  -5   4   7 10.7529 14.5499   2
   5   4   7 21.3620 10.0978   2
  -5   4  -7 17.9700 18.5490   4
   5   4   7 10.5351 7.72320   2
   5  -4  -7 -2.6558 14.1475   3
   5   4   7 10.5264 15.0976   3
  -5   4  -7 7.59148 12.6935   2
  -6  -4  -7 5.65403 17.7252   4
   6   4  -7 11.6555 22.3233   3
   6  -4   7 10.2104 21.7620   3
  -6   4  -7 20.7242 18.5012   2
   6   4   7 10.2156 17.9237   3
   6  -4  -7 30.6704 18.0215   3
   0   5  -7 306.591 30.5316   3
   0  -5   7 322.138 22.9080   4
   0  -5  -7 339.619 29.5778   3
   0  -5   7 335.217 27.0333   3
   0   5   7 291.669 25.0982   2
   0  -5  -7 331.169 25.2518   2
   0  -5   7 335.248 23.2992   2
   0  -5  -7 333.160 25.5342   3
   0   5  -7 292.508 24.7863   2
   0  -5   7 313.730 30.7578   3
   1  -5   7 100.831 14.8133   2
  -1  -5  -7 79.2503 15.3059   3
  -1   5   7 141.240 17.4993   2
   1  -5   7 73.5517 15.6459   3
   1   5  -7 100.873 21.3672   3
   1  -5   7 113.537 15.4900   4
   1  -5   7 93.3735 17.9805   3
   1   5   7 127.856 20.5249   3
  -1   5  -7 102.696 15.2264   2
   1  -5  -7 105.569 15.9811   2
   1  -5  -7 83.6708 17.1024   3
  -1  -5   7 103.665 23.5025   3
   1  -5  -7 104.819 22.7034   3
   1   5   7 114.649 14.4190   2
   2  -5   7 244.484 23.8071   2
  -2  -5  -7 263.937 20.0313   4
  -2   5   7 246.896 24.9235   2
   2  -5   7 293.016 26.0102   3
   2  -5   7 225.704 30.2337   3
  -2  -5  -7 267.738 21.1542   2
   2   5  -7 218.948 29.5450   3
  -2   5   7 227.794 23.8291   3
  -2  -5  -7 281.379 27.5902   3
   2  -5  -7 262.343 24.2954   2
  -2   5  -7 268.482 23.7796   4
   2   5   7 271.304 28.2998   3
  -2   5  -7 283.959 25.1150   2
   2  -5  -7 262.076 26.0306   3
  -2  -5   7 305.908 30.8874   3
   2   5   7 240.526 23.6183   2
  -3   5   7 272.987 29.5657   3
   3  -5   7 290.555 30.6907   3
  -3  -5  -7 337.524 31.8725   3
   3   5  -7 262.132 42.8513   3
  -3   5   7 349.259 32.7295   2
   3  -5   7 303.889 29.0843   2
  -3  -5  -7 304.154 24.6573   2
  -3  -5  -7 333.082 26.1490   4
   3  -5  -7 307.854 30.0840   3
  -3   5  -7 296.517 28.8133   2
  -3   5  -7 324.122 30.7878   4
   3   5   7 285.297 31.9471   2
  -3  -5   7 299.196 32.9374   3
   3   5   7 308.911 31.6174   3
   3  -5  -7 313.752 28.2662   2
   4  -5   7 35.6877 15.2702   3
  -4  -5  -7 101.453 21.9806   3
   4   5  -7 89.5865 20.9987   3
  -4   5   7 63.1609 17.1008   2
  -4  -5  -7 71.8674 15.6599   4
  -4   5  -7 73.9369 16.3639   2
  -4   5  -7 72.3892 17.5222   4
   4   5   7 62.6074 11.8092   2
   4   5   7 74.3373 19.1866   3
   4  -5  -7 35.5749 15.1771   3
  -5   5   7 35.8821 17.1181   2
  -5  -5  -7 33.8923 17.1683   4
   5   5  -7 20.0090 20.1807   3
   5  -5   7 37.2670 16.3974   3
  -5   5  -7 34.5801 19.3678   4
  -5   5  -7 36.7974 16.9162   2
   5   5   7 29.0955 16.9161   3
   5  -5  -7 21.0137 15.5308   3
   0   6  -7 18.4715 9.43572   2
   0   6   7 34.3727 11.7604   2
   0  -6  -7 45.6086 16.1947   3
   0  -6   7 14.1533 9.39105   2
   0  -6   7 22.1304 8.72649   4
   0  -6  -7 40.6947 11.4320   3
   0  -6   7 38.3476 12.3000   3
   0  -6   7 32.6995 15.8881   3
   0  -6  -7 12.4314 11.5665   2
  -1  -6  -7 151.934 19.9863   2
   1  -6   7 206.600 24.6128   3
   1   6  -7 121.666 27.6874   3
   1  -6   7 170.556 27.4408   3
  -1   6   7 191.900 21.3285   2
  -1  -6  -7 176.210 27.2901   3
   1  -6   7 190.499 20.6606   2
   1  -6  -7 140.440 27.5479   3
   1   6   7 199.562 27.6665   3
   1  -6  -7 125.413 21.3845   3
   1  -6  -7 177.908 20.9176   2
  -1  -6   7 173.335 17.7171   4
  -1  -6   7 200.411 31.4443   3
  -1   6  -7 189.203 20.7462   2
   1   6   7 159.357 18.7604   2
   2  -6   7 0.19443 15.4037   3
  -2  -6  -7 13.2450 11.0510   2
   2  -6   7 2.94286 12.2478   3
  -2   6   7 24.0490 13.3034   2
  -2  -6  -7 10.5174 13.9355   3
  -2  -6  -7 7.66459 7.65268   4
   2  -6   7 22.5548 12.3815   2
   2  -6  -7 -0.8445 11.3304   3
   2   6   7 15.0951 9.50431   2
   2  -6  -7 18.2178 12.5298   2
  -2  -6   7 1.32633 14.5157   3
  -2   6  -7 -0.4849 11.1145   4
   2   6   7 13.4448 13.9024   3
  -2   6  -7 2.71668 11.5790   2
  -3  -6  -7 95.8426 22.2056   3
  -3   6   7 8.76650 14.0814   2
   3  -6   7 22.3452 13.7217   3
  -3  -6  -7 28.8821 11.4486   4
   3   6  -7 30.4928 17.5514   3
  -3  -6  -7 33.3476 10.8319   2
   3  -6  -7 15.3016 13.9958   3
  -3   6  -7 39.3442 15.3139   4
   3   6   7 22.1327 15.2278   3
   3   6   7 32.2589 9.49006   2
  -3   6  -7 47.7264 14.6127   2
  -4  -6  -7 4.40809 13.2683   4
  -4   6   7 0.14987 15.0724   2
   4  -6   7 0.03446 14.3558   3
   4   6  -7 -1.6755 18.2651   3
  -4   6  -7 6.40073 14.1592   2
   4   6   7 11.5192 16.1217   3
   4  -6  -7 26.9874 14.8234   3
   5   6  -7 -21.730 19.4021   3
  -5  -6  -7 -14.833 15.1342   4
  -5   6   7 0.41335 17.4602   2
  -5   6  -7 11.7308 15.0077   2
   5  -6  -7 -5.3045 14.6144   3
  -5   6  -7 -5.3690 22.4279   4
   5   6   7 -37.128 16.6622   3
   0  -7  -7 117.148 23.5604   2
   0  -7   7 148.714 20.3553   2
   0  -7   7 167.720 25.8590   3
   0  -7  -7 201.212 33.1204   3
   0  -7   7 169.097 24.1700   3
   0  -7  -7 169.613 23.6123   3
   0  -7   7 141.515 17.4856   4
   0   7   7 173.585 21.9579   2
   0   7  -7 145.481 19.4856   2
   1   7  -7 54.8056 18.7043   3
   1  -7   7 34.6451 19.7348   3
  -1  -7  -7 70.2073 20.2929   3
   1  -7   7 57.4722 14.1563   2
  -1  -7  -7 51.6629 13.7768   3
   1   7  -7 28.7807 10.6191   2
  -1  -7  -7 52.9647 14.8664   2
  -1   7   7 40.3333 15.3627   2
   1  -7   7 42.0875 14.8383   3
   1  -7  -7 66.6078 20.7541   3
  -1  -7   7 46.5544 10.4354   4
   1   7   7 49.6691 13.2827   2
  -1  -7   7 48.6755 25.3481   3
  -1   7  -7 40.5668 14.4692   2
   2  -7   7 117.188 23.6474   2
  -2  -7  -7 121.752 18.4326   2
   2   7  -7 142.984 29.2150   3
   2  -7   7 167.724 26.6452   3
  -2   7   7 119.061 23.9118   2
  -2  -7  -7 176.179 28.7439   3
  -2   7   7 121.670 15.7309   4
  -2   7  -7 146.436 23.8156   2
   2   7   7 163.349 28.6536   3
  -2   7  -7 127.143 19.4948   4
   2  -7  -7 140.351 24.3925   3
   2   7   7 136.575 18.7949   2
  -3   7   7 75.7475 19.2915   2
   3   7  -7 82.6007 21.2264   3
  -3   7   7 101.497 22.2090   4
   3  -7   7 87.3572 18.3564   3
  -3  -7  -7 102.330 20.4088   4
  -3   7  -7 96.6770 20.0521   4
   3   7   7 91.7673 20.6634   3
  -3   7  -7 79.8043 19.3582   2
   3  -7  -7 61.6758 17.6783   3
  -4  -7  -7 51.2751 17.5899   4
  -4   7   7 18.5387 16.8979   2
   4  -7   7 28.4482 16.7997   3
  -4   7   7 18.4417 19.1738   4
   4   7  -7 54.5805 21.6093   3
  -4   7  -7 18.0728 17.6107   2
   4   7   7 38.6811 17.9862   3
   4  -7  -7 33.6802 16.4230   3
  -4   7  -7 54.0404 21.0736   4
   0   8  -7 50.3978 13.4961   2
   0  -8   7 43.4080 15.0171   2
   0   8   7 50.3906 16.1572   2
   0  -8   7 51.4227 16.3969   3
   0  -8  -7 41.4654 15.4632   3
  -1  -8  -7 30.6112 15.3619   3
  -1   8   7 63.8842 17.0933   2
  -1  -8  -7 63.6406 15.5966   2
   1   8  -7 52.0739 21.8125   3
   1  -8   7 24.3186 16.2561   3
   1  -8   7 98.3010 20.0213   2
  -1   8  -7 26.3449 14.7389   2
   1  -8  -7 40.8412 15.0860   3
   1   8   7 33.7818 13.4129   2
   2   8  -7 76.5372 21.6501   3
   2  -8   7 56.3096 17.6078   3
  -2   8   7 67.1235 18.5936   2
  -2  -8  -7 36.2525 14.0607   2
   2  -8  -7 48.7149 16.6367   3
   2   8   7 37.8520 12.6945   2
  -2   8  -7 58.3054 17.1889   2
   2   8   7 41.4086 20.6929   3
  -2  -8   7 34.7056 12.3091   4
  -3   8   7 -1.7087 16.3097   2
   3  -8   7 3.26309 15.4541   3
   3   8  -7 -24.877 18.4368   3
  -3  -8  -7 10.5802 10.5578   4
  -3   8  -7 -7.5613 14.8060   4
   3   8   7 20.1733 17.5555   3
  -3   8  -7 19.8022 19.2618   2
   3  -8  -7 -2.3600 15.6972   3
  -4   8   7 44.4311 19.9758   4
   4   8  -7 51.8974 23.6918   3
   4  -8   7 2.51699 17.7076   3
  -4   8   7 84.3051 23.2964   2
  -4   8  -7 68.9479 23.0212   2
   4   8   7 50.8110 24.9066   3
   4  -8  -7 45.2242 18.8207   3
   0  -9  -7 36.9190 18.3397   3
   0  -9   7 40.5652 18.2652   3
   0  -9   7 41.9488 16.8752   2
   0   9   7 60.8425 18.0476   2
   0   9  -7 38.1798 15.6496   2
  -1  -9  -7 266.004 34.9218   3
  -1   9   7 310.098 32.6529   2
   1  -9   7 242.535 35.7762   3
  -1   9  -7 310.234 31.5849   2
  -1  -9   7 275.365 35.5084   3
   1  -9  -7 290.226 35.5945   3
   1   9   7 253.775 31.3078   2
  -2  -9  -7 -1.8391 15.7970   3
  -2   9   7 31.3944 17.6009   2
  -2  -9  -7 35.3653 14.4891   2
   2   9  -7 12.8893 22.5571   3
   2  -9   7 -0.2564 18.1585   3
  -2   9  -7 31.5025 21.7984   2
   2   9   7 42.3364 16.7073   2
   0   0   8 3544.22 207.196   4
   0   0  -8 3768.25 206.103   3
   0   0   8 3797.85 207.327   2
   0   0  -8 3609.12 207.132   2
   0   0   8 3378.20 206.064   3
  -1   0  -8 274.301 18.1980   4
   1   0   8 241.794 15.6651   3
   1   0  -8 182.081 18.4159   3
   1   0   8 225.876 17.6004   2
   1   0  -8 250.066 16.9726   2
  -1   0   8 218.866 17.5801   2
  -1   0   8 222.353 17.7173   3
  -1   0  -8 223.712 15.2429   3
   1   0   8 227.532 18.2828   4
  -1   0  -8 225.611 18.0258   2
   2   0   8 114.527 13.6487   3
  -2   0  -8 103.749 13.1022   3
  -2   0   8 98.4321 13.4636   2
   2   0   8 67.6969 11.7889   4
   2   0   8 114.087 13.3331   2
  -2   0   8 99.7677 15.0154   3
  -2   0  -8 72.5157 16.1002   4
   2   0  -8 80.7633 12.4619   2
   2   0  -8 72.9643 16.1816   3
   2   0   8 108.566 14.7895   2
  -3   0  -8 1072.70 61.4188   4
   3   0   8 973.507 59.1608   2
   3   0   8 1060.97 61.2025   3
   3   0  -8 975.783 58.5229   2
  -3   0  -8 885.878 63.2369   3
  -3   0   8 962.046 61.6419   3
   3   0  -8 903.514 62.1026   3
   3   0   8 892.046 59.8681   2
   4   0   8 30.9261 11.6718   2
   4   0   8 15.5675 11.1231   3
  -4   0   8 34.1859 12.5676   3
  -4   0  -8 55.7240 14.8998   4
   4   0  -8 24.7504 12.9086   3
   4   0   8 33.7784 9.88449   2
  -4   0   8 24.3575 10.2951   2
  -4   0  -8 30.6896 10.8062   3
   4   0  -8 33.4097 9.42859   2
  -5   0  -8 -24.389 13.4997   4
  -5   0   8 7.04791 10.5175   2
   5   0  -8 -7.9559 13.8290   3
   5   0   8 4.63703 12.2213   3
   5   0  -8 6.80430 9.56293   2
   5   0   8 4.60729 11.9677   2
  -5   0  -8 -6.5809 10.6210   3
  -6   0  -8 88.1066 21.6933   4
   6   0   8 61.5697 15.8124   2
   6   0  -8 63.6091 14.3040   2
  -6   0   8 65.3364 14.4731   2
   6   0  -8 60.0820 19.9204   3
   6   0   8 80.9379 19.4515   3
   0   1   8 20.3816 6.18674   4
   0  -1   8 8.45878 6.50364   4
   0  -1  -8 13.4010 4.04794   3
   0  -1  -8 8.39938 7.01886   2
   0  -1   8 3.23877 6.45527   3
   0   1  -8 13.2842 6.26153   2
   0  -1   8 9.11224 6.19169   2
   0   1  -8 15.5826 6.49988   3
   1   1  -8 3956.68 232.255   2
   1  -1   8 4001.54 233.570   2
   1  -1   8 4065.71 233.176   2
  -1  -1  -8 3964.81 232.285   3
  -1  -1  -8 4232.49 233.131   2
   1   1  -8 3860.08 233.681   3
  -1   1   8 4012.14 233.334   3
  -1   1   8 4401.38 233.425   2
  -1  -1  -8 4313.59 233.015   4
   1  -1   8 4176.60 232.645   3
   1  -1   8 3790.40 233.102   4
   1   1   8 4295.61 233.268   2
   1   1   8 4196.25 232.356   3
  -1  -1   8 3901.98 232.292   2
   1  -1  -8 3931.34 233.337   3
  -1   1  -8 4161.46 233.227   4
  -1   1  -8 4004.68 232.421   3
   1   1   8 3947.36 233.038   4
   1  -1  -8 4131.68 233.309   2
  -2  -1  -8 152.267 14.2154   3
  -2  -1  -8 134.230 15.9313   2
   2  -1   8 156.645 16.2250   3
   2   1  -8 140.299 12.5940   2
  -2   1   8 125.889 15.9193   2
  -2  -1  -8 106.937 18.7966   4
   2  -1   8 144.323 17.1674   2
   2  -1   8 130.996 14.8850   2
  -2   1  -8 147.052 14.5822   3
  -2  -1   8 131.185 16.2296   3
   2  -1  -8 158.743 18.3416   3
   2   1   8 148.205 14.5375   2
  -2   1  -8 121.715 17.8154   4
   2   1   8 120.605 16.1453   3
  -2  -1   8 108.607 13.0699   2
  -2   1  -8 142.743 17.5645   2
   2  -1  -8 159.773 14.9319   2
   3  -1   8 87.0581 13.2679   2
  -3   1   8 67.7052 16.5161   3
   3   1  -8 58.6393 13.5274   3
  -3   1   8 64.9583 14.3327   2
  -3  -1  -8 89.1274 17.1217   4
   3   1  -8 96.9902 11.4790   2
   3  -1   8 115.888 15.6623   3
  -3  -1  -8 84.7277 17.0952   3
  -3  -1   8 108.566 16.7268   3
  -3   1  -8 97.4569 16.1547   2
   3   1   8 77.9416 16.6224   3
  -3   1  -8 87.2685 14.4635   3
  -3  -1   8 84.8336 12.1983   2
   3   1   8 105.069 13.9392   2
  -3   1  -8 106.462 17.8228   4
   3  -1  -8 100.605 16.9047   3
   3  -1  -8 67.7635 13.1563   2
   3   1   8 97.2574 13.2192   2
   4   1  -8 22.5165 13.8710   3
   4  -1   8 39.9845 10.6366   2
  -4  -1  -8 54.0183 14.8286   4
   4   1  -8 36.2122 9.01377   2
  -4   1   8 28.2442 12.1011   2
  -4  -1  -8 33.0913 10.6476   3
   4  -1   8 46.4403 12.3582   3
  -4   1   8 46.5411 13.5989   3
   4   1   8 43.8811 13.6261   3
   4  -1  -8 33.2232 13.1591   3
  -4   1  -8 62.3758 14.5731   4
   4   1   8 58.1253 11.7648   2
  -4  -1   8 38.1190 12.3825   3
  -4  -1   8 49.3412 9.73850   2
   4  -1  -8 35.8676 10.6909   2
  -4   1  -8 70.9135 14.6545   2
   4   1   8 48.7838 10.1148   2
  -4   1  -8 24.7341 10.7626   3
   5   1  -8 367.985 40.3429   3
  -5  -1  -8 343.109 32.5011   3
   5  -1   8 409.784 33.9595   2
   5  -1   8 366.821 30.7356   2
  -5   1   8 414.701 31.7467   2
  -5  -1  -8 434.755 37.6735   4
   5   1  -8 357.516 27.8923   2
   5   1   8 391.935 29.2439   2
  -5   1  -8 348.552 32.7405   3
   5   1   8 397.650 30.6754   2
  -5   1  -8 382.630 36.2981   4
   5  -1  -8 366.984 37.2428   3
   5   1   8 363.017 36.2322   3
  -5  -1   8 395.893 28.5069   2
   5  -1  -8 336.196 29.7752   2
  -6   1   8 45.4198 13.5126   2
   6  -1   8 21.7874 14.1197   2
   6   1  -8 19.6100 18.3811   3
   6  -1   8 25.8037 15.5472   3
  -6  -1  -8 11.9612 17.3313   4
   6   1  -8 17.7295 11.0485   2
   6   1   8 53.1235 16.1661   2
   6  -1  -8 35.3659 16.7824   3
  -6   1  -8 37.1284 20.7055   4
   6   1   8 47.3115 17.6338   3
   6   1   8 33.1611 14.0953   2
  -6  -1   8 24.3613 11.4785   2
   0   2   8 1291.17 73.4538   4
   0  -2  -8 1373.42 74.4804   3
   0  -2  -8 1289.17 73.6918   3
   0  -2  -8 1202.37 74.5666   2
   0   2  -8 1100.34 75.1173   3
   0  -2   8 1243.99 73.7622   2
   0  -2   8 1317.76 74.1916   2
   0  -2   8 1220.11 74.0181   4
   0  -2   8 1317.14 75.3977   3
   0   2   8 1294.12 74.9119   2
  -1   2   8 200.162 17.0932   3
   1  -2   8 184.169 16.6319   4
  -1  -2  -8 186.812 17.0112   3
   1   2  -8 202.946 14.6462   2
  -1   2   8 203.372 17.7472   2
   1  -2   8 215.181 16.8911   3
  -1  -2  -8 226.583 16.3928   4
   1   2  -8 207.628 20.0812   3
  -1  -2  -8 189.094 16.8463   2
   1  -2   8 210.205 16.7844   2
   1   2   8 194.609 17.8935   2
  -1   2  -8 206.411 17.2892   4
   1  -2  -8 172.536 17.9736   2
  -1   2  -8 223.303 18.6750   2
   1  -2  -8 229.452 18.5735   3
  -1  -2   8 228.589 15.3748   2
  -1  -2   8 221.570 20.4363   3
  -1   2  -8 221.218 16.7336   3
   1   2   8 236.783 17.8322   4
  -2   2   8 236.947 20.9306   3
   2   2  -8 216.160 23.3546   3
  -2   2   8 247.945 20.9603   2
  -2  -2  -8 257.503 20.2221   2
   2  -2   8 235.245 21.1994   3
   2  -2   8 223.607 19.5455   2
  -2  -2  -8 256.938 20.4235   4
   2   2   8 225.355 18.7257   2
   2  -2  -8 220.713 21.8592   3
   2  -2  -8 265.814 19.8577   2
  -2   2  -8 244.495 19.5567   3
  -2  -2   8 209.286 21.6692   3
  -2   2  -8 228.998 21.0676   4
   2   2   8 219.699 20.7812   3
  -2   2  -8 214.678 20.0488   2
  -3   2   8 147.007 18.3132   2
   3  -2   8 141.205 19.4223   3
   3   2  -8 170.746 22.0084   3
  -3  -2  -8 157.785 19.2411   4
  -3   2   8 145.205 19.3212   3
   3  -2   8 133.786 16.4856   2
  -3  -2  -8 175.354 18.0386   3
   3  -2  -8 145.617 19.8570   3
  -3   2  -8 155.526 17.9721   2
   3   2   8 175.524 17.7951   2
   3  -2  -8 150.114 16.7719   2
  -3  -2   8 143.925 19.3474   3
  -3   2  -8 155.652 19.5901   4
   3   2   8 145.331 18.9997   3
   3   2   8 146.048 15.6240   2
  -3   2  -8 163.011 17.8387   3
  -4   2   8 443.869 34.6791   2
  -4  -2  -8 456.821 33.9539   3
   4   2  -8 456.262 40.2368   3
  -4  -2  -8 455.000 36.6412   4
   4  -2   8 419.729 33.7344   2
   4   2  -8 417.649 29.1497   2
   4  -2   8 483.337 35.8951   3
   4   2   8 461.027 31.4324   2
  -4  -2   8 440.708 28.8969   2
  -4   2  -8 422.777 33.7279   2
  -4   2  -8 485.237 37.8353   4
  -4   2  -8 430.855 34.0167   3
   4  -2  -8 425.798 32.9917   2
   4   2   8 459.135 36.9960   3
   4   2   8 415.564 30.1549   2
   4  -2  -8 436.197 37.0965   3
  -5  -2  -8 162.472 27.3213   4
   5   2  -8 137.851 29.9344   3
   5  -2   8 113.442 25.1204   3
  -5  -2  -8 111.834 20.8239   3
  -5   2   8 131.342 21.9851   2
   5   2  -8 115.966 17.6601   2
  -5   2  -8 75.5552 15.7904   3
   5   2   8 106.029 16.9123   2
   5  -2  -8 110.027 23.9320   3
   5  -2  -8 88.9181 18.8537   2
   5   2   8 121.772 15.3106   2
  -5   2  -8 120.940 21.1396   4
  -5   2  -8 113.362 21.8176   2
  -5  -2   8 104.707 14.2078   2
   6   2  -8 427.888 43.5035   3
  -6   2   8 401.397 34.2451   2
   6   2  -8 331.581 28.7134   2
   6  -2   8 361.410 39.8931   3
  -6  -2  -8 442.686 40.4799   4
  -6   2  -8 338.469 38.9208   4
   6  -2  -8 399.400 40.6966   3
  -6   2  -8 365.219 37.3409   2
   6   2   8 358.864 28.4396   2
   0   3   8 3537.77 199.789   4
   0  -3  -8 3499.49 201.432   2
   0  -3   8 3499.46 202.799   3
   0  -3   8 3570.75 200.739   4
   0   3  -8 3303.41 202.601   3
   0  -3   8 3425.11 200.549   2
   0  -3  -8 3658.49 201.002   3
   0  -3  -8 3170.04 201.728   3
   0   3   8 3814.03 201.732   2
   1  -3   8 24.9396 8.25406   4
  -1  -3  -8 32.1731 8.91567   2
   1  -3   8 23.7583 10.7677   3
  -1   3   8 35.6903 7.94550   3
  -1  -3  -8 33.2942 10.1844   3
   1  -3   8 24.2508 10.8580   3
   1  -3   8 47.6428 11.0086   2
   1   3  -8 33.1009 11.5022   3
  -1  -3  -8 29.3709 6.58823   4
  -1   3   8 15.5706 9.48754   2
  -1   3  -8 37.1569 15.5581   2
   1   3   8 45.7384 9.27440   2
   1   3   8 14.7015 7.16546   4
   1   3   8 30.2110 9.51119   3
   1  -3  -8 21.2765 7.81370   3
  -1   3  -8 26.2220 8.50591   4
   1  -3  -8 15.7069 15.4659   2
  -1  -3   8 23.0710 10.4006   3
  -2  -3  -8 323.453 27.5778   3
   2   3  -8 394.164 32.0928   3
   2  -3   8 416.673 27.4328   2
  -2   3   8 414.148 28.0650   2
  -2  -3  -8 354.938 26.1798   4
  -2   3   8 348.821 27.6786   3
   2  -3   8 366.807 27.7508   3
  -2  -3  -8 353.716 25.3530   2
  -2   3  -8 392.565 27.6777   4
  -2   3  -8 383.287 27.0805   3
   2   3   8 406.454 26.3086   2
  -2   3  -8 371.912 27.2845   2
   2   3   8 354.271 30.5140   3
   2  -3  -8 369.408 29.3527   3
  -2  -3   8 305.624 29.5264   3
   2  -3  -8 373.783 27.2604   2
   3  -3   8 61.8381 12.9927   3
  -3  -3  -8 76.9584 15.2966   3
  -3  -3  -8 87.4864 17.7657   4
   3  -3   8 81.2645 15.2738   2
   3   3  -8 68.7437 15.8089   3
  -3   3   8 75.3884 16.9052   3
  -3   3   8 86.3679 16.7945   2
   3  -3  -8 57.5551 12.9775   3
   3   3   8 69.3023 13.2255   2
   3  -3  -8 58.5355 11.4535   2
  -3   3  -8 66.7776 15.0352   2
  -3   3  -8 53.8128 12.7048   4
  -3   3  -8 103.157 16.1298   3
   3   3   8 91.4250 14.0875   2
   3   3   8 78.5063 13.5420   3
  -3  -3   8 46.4130 13.2569   3
   4  -3   8 274.400 27.0989   2
  -4  -3  -8 315.505 28.1949   3
   4  -3   8 290.348 30.0517   3
   4   3  -8 275.914 41.2807   3
  -4  -3  -8 365.128 31.5436   4
  -4   3   8 325.423 30.9293   3
  -4   3   8 292.671 28.8683   2
   4   3   8 285.735 23.4478   2
   4   3   8 337.553 25.0613   2
   4  -3  -8 341.670 31.6641   3
  -4  -3   8 319.979 32.8661   3
   4   3   8 315.482 31.2115   3
  -4   3  -8 338.437 28.5109   2
  -4   3  -8 322.553 30.8803   4
  -4   3  -8 252.164 28.0424   3
  -5  -3  -8 63.3621 17.7533   4
   5   3  -8 44.9067 18.3087   3
   5  -3   8 32.4808 14.3218   3
  -5  -3  -8 56.3530 13.9631   3
  -5   3   8 59.1693 16.0060   2
   5   3   8 62.9241 16.7224   3
   5   3   8 55.8533 12.5597   2
  -5   3  -8 54.7843 19.5340   4
   5  -3  -8 26.7845 15.1829   3
  -5   3  -8 72.0450 16.9073   2
   5   3   8 70.3517 15.6008   2
  -6   3   8 58.7530 17.7578   2
  -6  -3  -8 34.2508 18.6684   4
   6  -3   8 21.2211 15.9818   3
   6   3  -8 46.9507 26.2678   3
   6   3   8 33.1856 11.2195   2
   6   3   8 63.7767 18.4316   3
   6  -3  -8 31.8476 18.5590   3
  -6   3  -8 22.7466 19.6547   4
  -6   3  -8 65.3585 19.3734   2
   6   3   8 46.7325 12.4436   2
   0  -4  -8 128.910 14.9520   3
   0  -4   8 91.4068 13.0211   2
   0   4   8 130.206 10.3929   4
   0  -4  -8 130.981 18.3250   3
   0   4   8 122.102 15.2907   2
   0   4  -8 124.944 13.3085   2
   0   4  -8 146.339 21.9460   3
   0  -4  -8 101.513 15.3790   2
   0  -4   8 105.544 14.1946   4
   0  -4   8 120.549 20.1107   3
  -1  -4  -8 415.361 24.1797   4
  -1  -4  -8 382.222 26.5360   2
   1  -4   8 355.781 26.4140   4
   1   4  -8 356.665 31.7192   3
   1  -4   8 326.647 30.4969   3
  -1   4   8 378.367 26.8033   3
   1  -4   8 374.771 26.9377   2
   1  -4   8 370.725 28.1050   3
  -1   4   8 369.813 28.2220   2
  -1  -4  -8 353.440 29.2713   3
   1   4   8 367.112 28.7032   2
   1  -4  -8 357.416 27.3564   2
   1   4   8 353.468 28.8981   3
  -1   4  -8 379.911 26.2043   4
  -1  -4   8 385.038 31.1421   3
   1  -4  -8 386.804 27.8263   3
  -1   4  -8 368.613 26.7661   2
   2  -4   8 82.1169 15.5277   3
  -2  -4  -8 77.5305 12.9523   2
  -2   4   8 99.2392 16.1173   2
   2   4  -8 89.2327 21.6158   3
  -2  -4  -8 89.7840 16.9407   3
   2  -4   8 71.9586 14.5910   2
  -2  -4  -8 80.0558 12.8306   4
  -2   4   8 92.0608 16.3226   3
  -2   4  -8 63.7837 14.3600   3
  -2   4  -8 85.6657 15.5364   2
   2   4   8 93.8093 21.5265   2
  -2   4  -8 101.259 16.5525   4
   2   4   8 68.2653 13.2332   3
   2  -4  -8 80.6677 15.0726   2
  -2  -4   8 75.8817 14.4596   3
   2  -4  -8 78.8395 16.8179   3
   3  -4   8 651.912 44.6971   3
  -3  -4  -8 683.486 42.3581   4
   3   4  -8 673.894 48.9110   3
   3  -4   8 574.429 42.9863   2
  -3   4   8 598.073 43.7852   2
  -3  -4  -8 577.411 40.5627   2
  -3  -4  -8 657.017 44.9259   3
  -3   4   8 530.126 43.6556   3
  -3   4  -8 588.022 41.4140   2
   3   4   8 596.674 38.9700   2
  -3   4  -8 654.320 42.9016   4
   3  -4  -8 526.257 43.7286   3
   3   4   8 610.580 43.8206   3
   3  -4  -8 549.432 41.4409   2
  -3   4  -8 606.919 41.6961   3
  -3  -4   8 604.248 45.2499   3
  -4  -4  -8 171.004 25.6572   4
   4   4  -8 164.243 32.0393   3
  -4   4   8 152.205 25.8235   3
  -4   4   8 159.918 23.9012   2
  -4  -4  -8 155.400 23.3981   3
   4  -4  -8 134.282 25.5155   3
  -4   4  -8 114.694 22.5973   3
  -4   4  -8 149.829 21.8062   2
   4   4   8 172.140 18.6945   2
  -4   4  -8 161.227 27.0486   4
   4   4   8 170.751 16.1203   2
   4   4   8 205.099 27.5147   3
   4  -4  -8 147.595 21.6751   2
  -5   4   8 127.638 24.6174   2
   5   4  -8 114.818 24.8156   3
  -5  -4  -8 134.368 27.4929   4
   5  -4   8 101.894 19.7274   3
   5   4   8 129.170 16.9718   2
  -5   4  -8 144.329 29.4583   4
   5  -4  -8 81.7915 18.8420   3
   5   4   8 93.7999 13.8405   2
  -5   4  -8 100.490 22.1923   2
   5   4   8 100.806 20.1693   3
   6   4  -8 5.33423 22.7058   3
  -6  -4  -8 10.1424 18.6092   4
   6   4   8 20.9682 18.1417   3
  -6   4  -8 44.2568 20.0998   2
   6  -4  -8 25.8778 17.8543   3
   0  -5  -8 858.287 52.6902   2
   0   5   8 796.038 52.5547   2
   0  -5  -8 872.995 52.6821   3
   0  -5   8 843.585 50.9694   4
   0  -5   8 748.821 51.0125   2
   0  -5  -8 847.056 55.4663   3
   0   5  -8 782.788 56.6386   3
   0  -5   8 883.231 53.5614   3
   0  -5   8 847.146 56.2844   3
   1  -5   8 4.95420 9.51849   3
  -1   5   8 15.4573 10.6467   2
   1  -5   8 11.9372 9.06199   4
   1   5  -8 4.87731 12.4972   3
   1  -5   8 9.95450 8.73388   2
  -1  -5  -8 6.11465 11.3255   3
  -1  -5  -8 11.8335 9.23472   2
   1  -5   8 6.61392 11.9939   3
  -1   5  -8 12.2882 9.18051   2
   1   5   8 17.5512 11.9137   3
   1  -5  -8 23.7502 9.53468   3
   1  -5  -8 1.21218 12.9399   3
   1  -5  -8 9.88635 9.80384   2
   1   5   8 9.58142 8.80111   2
  -1  -5   8 11.9280 13.0672   3
  -2   5   8 193.534 21.7186   2
   2   5  -8 104.241 25.8775   3
   2  -5   8 151.511 21.8536   3
   2  -5   8 142.978 27.7774   3
   2  -5   8 180.476 20.5444   2
  -2  -5  -8 179.914 25.1402   2
  -2  -5  -8 179.153 16.3806   4
  -2  -5  -8 169.080 22.9362   3
  -2   5   8 178.232 20.9843   3
   2  -5  -8 146.617 19.9470   2
  -2   5  -8 162.118 20.3825   4
  -2   5  -8 156.523 20.2503   2
  -2  -5   8 200.331 25.5722   3
   2   5   8 172.646 17.8559   2
   2   5   8 190.393 24.5985   3
   2  -5  -8 169.283 21.8393   3
   3  -5   8 171.840 24.3511   3
  -3  -5  -8 218.023 27.7281   2
  -3   5   8 121.471 23.2105   3
  -3  -5  -8 172.668 19.9345   4
  -3  -5  -8 175.901 25.7843   3
   3  -5   8 145.242 22.3751   2
   3   5   8 206.154 18.8477   2
   3  -5  -8 143.471 21.4893   2
   3   5   8 175.337 26.3906   3
  -3   5  -8 185.233 24.2879   2
   3  -5  -8 159.843 25.2220   3
  -3   5  -8 137.632 25.6071   4
  -3   5  -8 114.476 24.6402   3
  -3  -5   8 202.973 30.0929   3
   4   5  -8 164.969 34.0062   3
  -4  -5  -8 261.139 27.3436   4
  -4   5   8 203.807 26.9658   2
   4  -5   8 168.161 27.3152   3
  -4  -5  -8 211.107 26.9156   3
   4   5   8 204.197 20.8626   2
  -4   5  -8 207.015 31.5724   4
   4   5   8 195.811 19.6055   2
  -4   5  -8 220.079 26.0359   2
   4  -5  -8 193.220 28.1011   3
  -5  -5  -8 48.4525 18.0965   4
   5  -5   8 35.2016 16.0355   3
   5   5  -8 8.05347 20.6575   3
  -5   5   8 66.4470 18.7437   2
   5   5   8 37.6006 16.4310   3
   5   5   8 14.7266 11.8800   2
  -5   5  -8 52.4289 19.7895   4
   5   5   8 36.5685 8.47423   2
   5  -5  -8 20.6121 16.3186   3
  -5   5  -8 36.9521 15.8618   2
   0  -6   8 34.2093 10.7283   2
   0  -6  -8 31.5304 12.3953   2
   0  -6   8 39.2940 9.90221   4
   0  -6  -8 46.4948 16.5676   3
   0  -6   8 55.6372 17.0175   3
   0  -6  -8 54.1385 12.0261   3
   0   6  -8 38.8044 10.6574   2
   0   6   8 41.9700 12.8779   2
  -1  -6  -8 76.5269 18.0836   3
  -1   6   8 111.121 18.6860   2
   1  -6   8 94.4224 19.9223   3
   1  -6   8 110.585 17.3762   2
   1  -6   8 72.4623 16.8493   4
  -1  -6  -8 112.954 18.1820   3
   1   6  -8 92.7510 18.4986   3
   1  -6   8 104.393 21.4390   3
  -1  -6  -8 96.4124 17.7671   2
   1  -6  -8 79.6082 18.4520   2
  -1  -6   8 101.901 15.8857   4
   1   6   8 107.402 16.4162   2
   1  -6  -8 80.8235 18.8709   3
   1  -6  -8 66.5308 14.0428   3
  -1   6  -8 107.923 17.1004   2
  -2  -6  -8 35.9918 11.1846   2
   2  -6   8 29.7169 12.9967   3
  -2   6   8 23.6012 13.8999   2
  -2   6   8 21.6522 14.5486   3
  -2  -6  -8 20.0630 8.23770   4
   2  -6   8 50.4170 16.6800   2
  -2  -6  -8 37.0947 14.8834   3
   2  -6   8 50.4268 18.3386   3
   2  -6  -8 32.8869 13.1018   3
  -2   6  -8 35.2311 12.9708   4
  -2   6  -8 26.1511 13.2884   2
   2  -6  -8 17.7344 13.0717   2
   2   6   8 8.31301 14.0889   3
  -2  -6   8 20.0343 16.1902   3
   2   6   8 22.3778 10.2133   2
   3  -6   8 97.7548 24.3369   3
  -3   6   8 113.574 21.4397   2
  -3  -6  -8 163.702 18.8087   2
   3   6  -8 151.100 31.2171   3
  -3  -6  -8 148.492 20.9094   4
   3  -6  -8 110.104 23.9408   3
   3   6   8 143.569 16.8638   2
  -3   6  -8 146.873 23.1277   2
  -3   6  -8 126.033 27.0936   4
   4   6  -8 43.0001 21.2462   3
  -4  -6  -8 57.0418 16.8067   4
   4  -6   8 59.4546 17.3421   3
  -4   6   8 59.1445 18.4870   2
  -4   6  -8 64.2824 17.9124   2
  -4   6  -8 58.4398 20.6608   4
   4   6   8 50.1609 17.2599   3
   4  -6  -8 42.1897 16.5982   3
  -5  -6  -8 59.8630 20.1611   4
  -5   6   8 34.5694 18.9817   2
   5   6  -8 25.2644 22.0267   3
  -5   6  -8 37.5881 16.9866   2
   5   6   8 53.9888 21.0116   3
   5  -6  -8 49.7896 18.7304   3
  -5   6  -8 20.0755 21.1542   4
   0   7   8 25.2038 13.2978   2
   0  -7   8 26.9350 10.0258   4
   0   7  -8 32.9368 12.1007   2
   0  -7  -8 14.2947 14.6398   2
   0  -7   8 -7.7094 18.0857   3
   0  -7   8 18.2246 13.2848   3
   0  -7  -8 13.7757 12.2631   3
   0  -7  -8 27.0102 20.0732   3
   1  -7   8 42.8904 13.2384   2
   1   7  -8 22.2165 17.2286   3
  -1  -7  -8 22.7166 14.0550   2
   1  -7   8 26.0562 27.7078   3
  -1  -7  -8 37.1564 20.3509   3
   1  -7   8 9.27684 14.2118   3
  -1  -7  -8 50.2815 13.9781   3
  -1   7   8 32.0170 14.4294   2
  -1   7  -8 55.7936 14.3705   2
   1  -7  -8 13.6965 18.3348   3
  -1  -7   8 31.1363 10.7845   4
   1  -7  -8 40.6472 15.1596   2
   1   7   8 24.5165 12.2497   2
   2   7  -8 133.030 29.8411   3
  -2  -7  -8 215.144 30.6005   3
  -2   7   8 173.894 27.7788   2
   2  -7   8 182.993 26.8784   2
  -2  -7  -8 210.683 21.7319   2
   2  -7   8 166.174 27.3587   3
  -2   7  -8 191.892 24.0307   2
   2  -7  -8 196.727 25.9278   3
   2   7   8 153.920 20.3481   2
  -3  -7  -8 34.8488 11.1022   4
   3  -7   8 42.5282 15.9528   3
  -3   7   8 41.2028 14.0860   4
  -3  -7  -8 30.1748 12.3533   2
   3   7  -8 17.4168 18.4993   3
  -3   7   8 59.2286 18.2384   2
   3   7   8 35.5418 17.4666   3
   3  -7  -8 24.1429 15.7132   3
  -3   7  -8 41.1978 15.8943   2
  -3   7  -8 36.9621 16.8212   4
   3   7   8 38.8797 10.8067   2
   4  -7   8 393.427 41.5166   3
  -4   7   8 386.679 42.9585   4
   4   7  -8 463.512 49.6494   3
  -4  -7  -8 469.179 39.0810   4
  -4   7   8 420.750 42.0097   2
   4  -7  -8 373.000 39.6484   3
  -4   7  -8 393.335 45.6313   4
   4   7   8 411.941 41.7757   3
  -4   7  -8 387.235 38.0133   2
   0   8  -8 74.6763 16.3910   2
   0  -8  -8 52.0695 19.3164   2
   0   8   8 73.7811 17.4051   2
   0  -8  -8 61.5493 16.9221   3
   0  -8   8 65.9558 17.6595   3
   0  -8   8 70.5331 16.3020   2
  -1   8   8 37.9828 16.1695   2
   1  -8   8 8.91630 15.2304   3
   1   8  -8 36.9572 20.4916   3
  -1  -8  -8 20.8058 14.4454   3
  -1  -8  -8 34.2069 15.4869   2
  -1  -8   8 21.4455 10.1135   4
   1   8   8 16.3841 13.1203   2
  -1   8  -8 26.9231 14.3882   2
   1  -8  -8 20.8530 14.1013   3
  -2  -8  -8 164.880 23.2403   2
  -2   8   8 221.024 28.3443   2
   2  -8   8 188.979 30.5176   3
   2   8  -8 233.499 35.8826   3
   2  -8  -8 201.147 29.5056   3
   2   8   8 260.225 37.4088   3
  -2   8  -8 212.281 28.2646   2
   2   8   8 202.195 22.5738   2
  -3   8   8 89.1645 21.1721   2
   3   8  -8 64.4490 23.8753   3
   3  -8   8 79.5524 19.7286   3
   3   8   8 57.7379 19.4976   3
  -3   8  -8 64.6322 18.7369   4
  -3   8  -8 64.5651 19.1842   2
   3  -8  -8 60.9370 19.0613   3
   0   9  -8 26.2768 16.6906   2
   0  -9   8 46.8545 15.3293   2
   0  -9   8 33.4042 18.4115   3
   0  -9  -8 26.1265 16.7404   3
   0   9   8 41.3447 18.2534   2
  -1   9   8 130.715 28.8705   2
  -1  -9  -8 48.2572 20.1830   2
   1  -9   8 54.7130 19.9826   3
  -1  -9  -8 114.585 27.8008   3
   1   9   8 59.3753 17.3242   2
  -1   9  -8 83.6264 20.5300   2
   1  -9  -8 46.5136 18.1956   3
  -1  -9   8 63.5096 20.5636   3
  -2  -9  -8 23.9027 14.3643   2
  -2  -9  -8 10.1965 15.8081   3
   2   9  -8 -12.212 20.7988   3
  -2   9   8 27.4533 16.8985   2
   2  -9   8 -1.9127 16.9147   3
   2   9   8 27.1061 14.1274   2
  -2   9  -8 38.9286 21.4509   2
   0   0   9 -3.6598 3.32730   3
   0   0  -9 -0.2138 6.37011   2
   0   0   9 -8.9036 7.22352   2
   0   0  -9 12.0595 4.28519   3
   0   0   9 13.5003 6.67447   4
  -1   0  -9 231.389 18.9884   4
  -1   0   9 203.027 18.2161   2
  -1   0   9 250.760 18.2689   3
   1   0  -9 225.623 19.2030   3
   1   0   9 261.715 18.3702   2
   1   0  -9 195.610 17.7267   2
  -1   0  -9 239.907 19.3814   2
   1   0   9 266.781 16.0073   3
   1   0   9 225.314 18.5348   4
  -1   0  -9 269.793 15.6654   3
   2   0   9 9.31687 6.80199   3
  -2   0   9 2.87107 8.02136   2
  -2   0  -9 8.73349 8.30431   4
  -2   0   9 9.21320 7.63806   3
   2   0  -9 3.85467 7.31800   2
   2   0   9 6.58473 8.76795   4
   2   0   9 22.5053 8.45223   2
   2   0  -9 0.76498 9.04820   3
   2   0   9 18.6944 9.22679   2
  -2   0  -9 8.63504 6.18563   3
  -3   0   9 465.298 34.5426   3
   3   0  -9 484.744 31.0969   2
   3   0   9 432.514 32.6820   2
  -3   0  -9 502.274 34.8755   4
   3   0   9 488.068 32.0149   2
  -3   0   9 427.256 31.8305   2
   3   0   9 495.125 33.6890   3
   3   0  -9 440.713 35.7213   3
  -3   0  -9 470.801 32.5907   3
   4   0  -9 127.806 25.1978   3
   4   0   9 185.641 18.3399   2
   4   0   9 152.767 22.8440   3
  -4   0   9 148.291 18.8066   2
  -4   0  -9 207.060 25.9364   4
  -4   0  -9 172.311 20.8298   3
   4   0  -9 161.378 17.5369   2
   4   0   9 133.428 19.8931   2
  -4   0   9 162.425 23.8691   3
   5   0   9 31.9787 10.9890   2
  -5   0  -9 10.9198 15.0108   4
   5   0  -9 26.6106 10.8764   2
   5   0   9 22.0972 12.9312   3
   5   0   9 39.9514 13.2095   2
  -5   0   9 36.6838 11.7808   2
  -5   0  -9 18.9010 11.6893   3
   5   0  -9 38.4700 16.1795   3
  -6   0  -9 12.0427 18.2178   4
   6   0   9 12.8073 13.7553   2
   6   0   9 12.2491 14.8586   3
   6   0  -9 -6.7426 11.6629   2
  -6   0   9 7.60653 11.5756   2
   6   0  -9 13.9367 16.9843   3
   0  -1  -9 535.068 32.4509   3
   0   1   9 546.765 32.0685   3
   0  -1   9 534.701 34.1944   4
   0   1  -9 586.969 34.1932   3
   0   1   9 575.476 34.7691   2
   0   1   9 508.331 33.7764   4
   0  -1  -9 499.648 34.3298   2
   0  -1   9 539.881 34.0877   3
   0  -1   9 542.476 34.0024   2
   0   1  -9 604.388 34.1328   2
  -1  -1  -9 624.207 37.9886   2
   1  -1   9 592.638 37.0037   3
  -1   1   9 588.359 38.1582   3
   1  -1   9 597.187 38.4775   4
  -1   1   9 613.870 38.4981   2
   1  -1   9 638.291 38.8533   2
   1   1  -9 549.711 38.9281   3
  -1  -1  -9 659.559 36.5183   3
  -1  -1  -9 634.403 37.8821   4
   1  -1   9 614.301 38.4587   2
   1   1  -9 621.233 37.1028   2
  -1  -1   9 533.667 37.6110   3
   1   1   9 530.274 36.6339   4
  -1  -1   9 607.906 35.8235   2
   1  -1  -9 602.430 36.8997   2
  -1   1  -9 614.541 35.4190   3
   1   1   9 625.178 37.0466   2
  -1   1  -9 617.606 36.8849   4
   1   1   9 565.032 35.1816   3
   1  -1  -9 588.956 36.7529   3
  -2  -1  -9 1138.56 59.7638   3
  -2   1   9 908.630 61.3687   3
   2   1  -9 1035.51 58.6915   2
  -2   1   9 1020.78 60.9527   2
   2   1  -9 887.975 62.4678   3
  -2  -1  -9 922.606 60.5169   2
   2  -1   9 950.686 61.2124   2
  -2  -1  -9 1047.83 60.6353   4
   2   1   9 1181.23 65.1568   2
  -2  -1   9 1047.91 63.8214   2
   2   1   9 1049.31 65.3916   3
  -2   1  -9 1133.67 64.8642   3
  -2  -1   9 1026.80 66.5352   3
   2  -1  -9 1076.53 65.2006   2
  -2   1  -9 1060.10 65.9761   4
  -3   1   9 815.052 51.3257   2
  -3  -1  -9 863.736 51.5836   3
   3   1  -9 750.804 49.2428   2
   3  -1   9 826.987 52.6224   2
   3  -1   9 852.698 52.2427   3
   3   1  -9 811.433 55.0965   3
  -3  -1  -9 848.703 52.9519   4
   3  -1   9 749.543 50.8211   2
  -3  -1   9 777.582 51.5417   3
  -3   1  -9 804.718 50.8963   4
  -3   1  -9 774.610 49.5593   3
   3   1   9 775.138 48.7926   2
   3  -1  -9 759.569 51.7379   3
   3   1   9 757.092 48.8823   2
  -3  -1   9 796.905 47.8847   2
   3  -1  -9 799.341 49.1344   2
   3   1   9 771.516 50.9949   3
   4  -1   9 518.150 37.4033   2
  -4   1   9 490.713 41.7595   3
  -4  -1  -9 555.494 41.9144   4
   4   1  -9 545.562 44.3191   3
   4   1  -9 510.972 35.4082   2
  -4  -1  -9 574.533 38.9918   3
   4  -1   9 571.545 39.9000   2
  -4   1   9 507.485 38.2075   2
   4  -1   9 560.534 40.1530   3
   4   1   9 566.326 37.8292   2
  -4   1  -9 545.622 41.3344   4
  -4  -1   9 572.744 41.1866   3
   4  -1  -9 567.431 42.1522   3
   4   1   9 529.999 36.6873   2
   4   1   9 518.096 41.2854   3
  -4  -1   9 613.206 36.3375   2
   4  -1  -9 469.262 37.0041   2
  -4   1  -9 509.495 38.6848   3
   5  -1   9 106.811 21.3102   2
   5   1  -9 72.0357 14.9369   2
   5   1  -9 102.886 21.4188   3
  -5  -1  -9 120.670 20.0561   3
   5  -1   9 114.055 17.9819   2
  -5  -1  -9 109.739 20.1892   4
  -5   1   9 121.760 19.8255   2
  -5   1  -9 87.4818 20.4998   3
  -5   1  -9 135.293 26.1527   4
   5   1   9 90.2502 18.5854   3
   5   1   9 98.2973 16.0988   2
   5   1   9 130.723 19.0552   2
   5  -1  -9 131.686 26.9229   3
  -5  -1   9 92.7971 15.9217   2
   5  -1  -9 108.751 17.7727   2
   6  -1   9 45.2154 16.2382   3
   6   1  -9 70.0396 20.5570   3
  -6   1   9 47.1283 14.0351   2
  -6  -1  -9 53.4812 20.6678   4
   6  -1   9 49.6919 15.6815   2
   6   1  -9 31.7514 12.1266   2
  -6   1  -9 57.7876 19.8798   4
   6   1   9 60.3436 18.2722   3
   6   1   9 59.7736 14.7392   2
  -6  -1   9 44.5120 12.2661   2
   6  -1  -9 66.7464 19.0304   3
   0  -2   9 664.707 42.3270   2
   0   2  -9 606.751 43.9119   3
   0   2   9 743.612 43.7719   2
   0  -2  -9 674.855 41.9575   3
   0  -2  -9 774.239 43.0734   3
   0  -2   9 743.015 44.1663   3
   0  -2   9 713.741 42.9456   4
   0  -2  -9 614.176 43.2478   2
   0  -2   9 740.944 42.7259   2
   0   2   9 734.643 42.1225   4
   1  -2   9 441.176 28.9206   3
   1  -2   9 421.248 27.2109   3
  -1  -2  -9 372.046 27.6434   2
   1  -2   9 409.799 28.7977   2
  -1   2   9 409.738 28.3418   2
   1   2  -9 401.491 30.6625   3
  -1  -2  -9 402.791 26.7565   4
  -1   2   9 409.467 27.5273   3
   1   2  -9 423.333 25.7817   2
   1  -2   9 412.157 27.8765   4
  -1  -2  -9 401.574 26.9858   3
   1  -2   9 395.693 27.4711   2
   1   2   9 371.241 26.9337   3
   1   2   9 397.903 27.8672   2
   1  -2  -9 437.980 28.2490   3
  -1   2  -9 356.302 27.2842   4
  -1  -2   9 437.610 25.7911   2
  -1  -2   9 414.158 29.2558   3
   1   2   9 432.011 27.3559   4
   1  -2  -9 380.512 27.8907   2
   2  -2   9 410.231 27.5868   3
  -2   2   9 389.860 27.8999   2
   2  -2   9 379.952 26.8426   2
   2   2  -9 316.631 29.8200   3
  -2  -2  -9 337.828 26.6066   3
  -2  -2  -9 410.204 27.2143   2
  -2   2   9 389.232 29.1281   3
  -2   2  -9 377.877 27.2276   3
  -2   2  -9 370.261 28.4053   2
   2   2   9 384.525 27.9606   3
  -2   2  -9 397.583 28.1367   4
   2  -2  -9 387.272 29.4036   3
  -2  -2   9 374.127 29.9513   3
   2  -2  -9 417.623 27.6189   2
   2   2   9 380.611 26.7638   2
   3  -2   9 264.575 22.3750   2
  -3   2   9 246.890 23.2202   2
  -3   2   9 260.042 24.0962   3
  -3  -2  -9 267.711 22.6789   3
   3  -2   9 274.235 24.8066   3
   3   2  -9 280.779 28.1063   3
  -3  -2  -9 287.708 24.8437   4
   3   2   9 293.900 24.2883   3
   3   2   9 266.092 20.9333   2
  -3   2  -9 246.035 23.2393   2
   3   2   9 260.040 21.0271   2
  -3   2  -9 236.005 23.7724   4
   3  -2  -9 232.646 21.7538   2
  -3  -2   9 241.892 24.7621   3
   3  -2  -9 267.970 24.0822   3
  -3   2  -9 269.211 22.2622   3
  -4  -2  -9 503.887 38.8102   4
  -4  -2  -9 467.140 34.8468   3
   4   2  -9 548.260 42.1451   3
   4  -2   9 464.828 37.0864   2
   4  -2   9 489.146 36.9277   3
   4   2  -9 422.622 30.4190   2
  -4   2   9 431.131 35.5062   2
  -4   2  -9 479.474 36.8526   2
  -4   2  -9 511.283 38.2381   4
   4  -2  -9 478.929 38.9054   3
  -4   2  -9 465.002 35.5739   3
   4   2   9 519.266 38.3486   3
   4   2   9 466.049 33.3060   2
   4  -2  -9 436.424 34.4198   2
   4   2   9 445.325 32.2424   2
   5  -2   9 29.3285 14.0255   3
  -5   2   9 23.1624 13.7621   2
  -5  -2  -9 50.5402 16.6588   4
  -5  -2  -9 39.5717 12.1767   3
   5   2  -9 46.8893 11.5177   2
   5   2  -9 18.4322 16.0759   3
   5   2   9 36.9450 11.5423   2
   5   2   9 16.6294 17.3931   3
   5   2   9 37.7616 10.2453   2
  -5   2  -9 20.8305 11.8301   3
  -5   2  -9 46.6279 17.2131   2
  -5  -2   9 20.3667 9.03896   2
   5  -2  -9 39.5386 15.2336   3
  -5   2  -9 37.1420 16.6154   4
   5  -2  -9 18.1869 11.7689   2
   6   2  -9 37.0316 10.1540   2
   6  -2   9 10.8310 15.4719   3
  -6  -2  -9 11.8428 18.4152   4
   6  -2   9 19.3502 15.6843   2
   6   2  -9 8.20383 18.8163   3
  -6   2   9 26.9148 14.8583   2
  -6  -2   9 20.6531 11.1536   2
  -6   2  -9 -4.1515 18.2406   4
   6   2   9 19.2939 16.7649   3
   6   2   9 -0.3473 11.8494   2
   6   2   9 25.3548 9.02163   2
   6  -2  -9 12.4730 17.1966   3
   0  -3  -9 46.1097 10.9088   3
   0  -3  -9 6.99371 9.25148   3
   0   3   9 27.8617 17.0348   2
   0   3   9 39.8559 6.71094   4
   0  -3   9 51.9956 11.7568   3
   0  -3   9 26.1759 7.41228   2
   0  -3   9 22.7215 8.65946   2
   0  -3  -9 66.2468 12.4703   2
   0  -3   9 28.9677 7.94237   4
   0   3  -9 12.3812 10.6151   3
   1  -3   9 286.447 26.0265   3
   1   3  -9 288.974 27.0671   3
   1  -3   9 301.619 22.2746   2
  -1   3   9 299.194 22.6352   3
  -1   3   9 333.577 24.0158   2
  -1  -3  -9 316.214 21.3460   4
  -1  -3  -9 284.613 24.5391   3
  -1  -3  -9 307.804 22.8750   2
   1  -3   9 285.096 23.0005   4
   1   3   9 323.437 23.0549   2
   1   3   9 267.831 23.6688   3
   1   3   9 347.489 22.3693   4
   1  -3  -9 297.636 23.3905   3
  -1  -3   9 225.980 29.9714   3
   1  -3  -9 278.328 23.3324   2
  -1   3  -9 316.225 22.8269   4
  -1   3  -9 305.160 22.8706   2
   2  -3   9 554.558 37.4655   3
  -2   3   9 559.481 37.4306   2
   2  -3   9 555.443 36.7317   2
  -2  -3  -9 539.606 37.1944   3
   2   3  -9 561.508 40.9841   3
  -2   3   9 507.927 36.8167   3
  -2  -3  -9 564.078 35.8593   4
  -2  -3  -9 555.232 35.4870   2
   2  -3  -9 544.734 35.8019   2
   2  -3  -9 496.250 37.2635   3
  -2   3  -9 543.471 35.2954   3
  -2   3  -9 579.786 36.0642   2
   2   3   9 566.674 36.4407   3
  -2   3  -9 489.190 35.7821   4
  -2  -3   9 477.144 38.0049   3
  -3   3   9 522.931 37.8177   2
  -3  -3  -9 571.046 37.4084   4
   3  -3   9 515.876 38.5676   3
   3  -3   9 499.033 36.8884   2
   3   3  -9 496.275 41.1864   3
  -3   3   9 525.335 38.2690   3
  -3  -3  -9 546.292 37.3852   3
   3   3   9 519.416 37.9388   3
  -3  -3   9 473.785 39.6057   3
  -3   3  -9 583.201 37.3447   2
   3  -3  -9 492.834 39.2062   3
  -3   3  -9 553.187 37.2541   3
   3  -3  -9 499.733 36.6680   2
  -3   3  -9 529.684 38.1440   4
   3   3   9 541.552 35.1809   2
   4  -3   9 553.538 41.0071   2
   4  -3   9 562.168 42.9224   3
  -4  -3  -9 553.516 41.1724   3
   4   3  -9 594.005 64.6818   3
  -4   3   9 515.060 41.3806   2
  -4   3   9 547.474 43.3109   3
  -4  -3  -9 628.839 43.4454   4
   4   3   9 562.546 42.3982   3
   4  -3  -9 497.349 42.8660   2
  -4   3  -9 569.024 43.0033   4
   4   3   9 540.003 36.9545   2
  -4   3  -9 507.559 40.4861   3
   4  -3  -9 573.021 49.7100   3
  -4  -3   9 584.864 43.9749   3
   4   3   9 532.505 36.0000   2
   5   3  -9 220.889 35.0523   3
   5  -3   9 196.486 28.4722   3
  -5  -3  -9 239.882 31.0840   4
  -5   3   9 251.424 27.8569   2
  -5  -3  -9 216.502 25.6183   3
   5  -3  -9 186.048 30.1152   3
   5   3   9 194.341 19.4319   2
   5   3   9 256.068 22.2394   2
  -5   3  -9 231.841 27.3618   2
   5   3   9 214.529 29.4224   3
  -5   3  -9 254.320 31.6020   4
  -6  -3  -9 154.518 31.8744   4
   6   3  -9 223.496 37.3220   3
   6  -3   9 163.379 31.0442   3
  -6   3   9 175.634 26.4219   2
  -6   3  -9 200.848 31.1229   2
   6   3   9 212.762 22.2957   2
   6  -3  -9 172.541 32.0468   3
   6   3   9 165.982 22.4165   2
   6   3   9 221.062 33.1923   3
   0   4  -9 389.966 31.2420   3
   0   4  -9 360.885 24.9436   2
   0  -4   9 366.275 24.8737   2
   0  -4  -9 368.775 26.5407   2
   0  -4  -9 365.965 25.6596   3
   0  -4   9 376.270 30.4392   3
   0   4   9 340.130 22.7613   4
   0  -4  -9 359.810 28.6709   3
   0  -4   9 324.004 25.4203   4
   0   4   9 340.351 26.3128   2
   1  -4   9 44.4167 12.7078   3
  -1  -4  -9 87.1790 10.5631   4
   1  -4   9 64.1821 13.8134   4
  -1  -4  -9 63.0642 13.7112   2
   1  -4   9 63.9917 12.6173   2
   1  -4   9 100.391 15.3419   3
  -1  -4  -9 72.4804 12.8734   3
  -1   4   9 81.8841 13.1963   3
   1   4  -9 75.3522 14.5130   3
  -1   4   9 50.9077 11.7226   2
   1  -4  -9 54.1632 10.8788   2
   1   4   9 58.6948 13.4656   2
   1   4   9 59.6891 11.8898   3
  -1   4  -9 61.4339 13.3698   2
  -1   4  -9 57.2651 12.9599   4
  -1  -4   9 78.8501 14.3683   3
   1  -4  -9 81.2647 13.8261   3
  -2  -4  -9 128.009 17.8308   3
   2  -4   9 93.5962 16.7856   4
  -2  -4  -9 105.552 14.5059   2
  -2  -4  -9 112.777 14.4532   4
   2  -4   9 103.361 17.3778   3
   2   4  -9 127.218 22.9953   3
  -2   4   9 110.648 17.2761   3
  -2   4   9 134.675 17.7806   2
   2  -4   9 120.274 16.6445   2
  -2   4  -9 110.532 16.6247   4
   2  -4  -9 115.209 16.3652   2
   2   4   9 144.421 15.7913   2
  -2   4  -9 132.517 16.8066   2
  -2  -4   9 129.419 21.7106   3
  -2   4  -9 112.064 16.0465   3
   2   4   9 80.8190 18.7496   3
   2  -4  -9 113.687 18.2586   3
   3  -4   9 360.048 31.7491   3
  -3   4   9 347.271 31.3312   3
  -3  -4  -9 362.307 28.4035   2
  -3  -4  -9 393.001 29.2849   4
  -3   4   9 339.496 30.6893   2
  -3  -4  -9 368.026 31.8177   3
   3  -4   9 367.403 30.5436   2
   3   4  -9 386.131 36.9459   3
  -3  -4   9 375.399 34.8523   3
  -3   4  -9 351.783 30.1790   2
   3  -4  -9 342.690 29.6476   2
  -3   4  -9 407.914 31.4356   4
   3   4   9 397.020 32.3925   3
   3   4   9 354.894 27.4174   2
  -3   4  -9 331.518 29.8399   3
   3  -4  -9 387.891 32.9691   3
  -4   4   9 88.4565 17.9678   2
   4   4  -9 96.7219 20.9100   3
  -4   4   9 54.9402 19.6678   3
  -4  -4  -9 116.935 21.8920   4
  -4  -4  -9 111.696 22.1668   3
  -4   4  -9 64.7556 14.8975   3
  -4   4  -9 112.693 23.6270   4
  -4   4  -9 88.5354 19.9357   2
   4  -4  -9 100.303 19.7275   2
   4   4   9 105.052 24.4479   3
   4   4   9 81.0872 13.8020   2
   4   4   9 110.857 16.9068   2
   4  -4  -9 65.2567 17.1108   3
   5  -4   9 3.12231 13.2933   3
  -5  -4  -9 -24.931 14.4259   4
  -5   4   9 6.12836 15.4537   2
   5   4  -9 -4.4849 18.8395   3
   5   4   9 8.99944 14.3132   3
   5  -4  -9 10.6101 14.6115   3
  -5   4  -9 6.75663 16.3933   4
  -5   4  -9 8.41763 14.9343   2
   5   4   9 10.3193 10.2004   2
   5   4   9 11.7098 8.18150   2
   6   4  -9 15.6224 22.3491   3
  -6   4   9 18.0556 18.7270   2
  -6  -4  -9 -12.022 21.6591   4
  -6   4  -9 8.49150 26.1937   4
   6  -4  -9 17.5234 18.3603   3
   6   4   9 21.2321 17.5542   3
   6   4   9 41.6297 11.8440   2
  -6   4  -9 16.6581 18.6654   2
   0   5  -9 158.344 16.5216   2
   0  -5  -9 170.318 18.2907   3
   0  -5  -9 156.936 18.5618   2
   0   5   9 184.030 18.9008   2
   0   5  -9 183.265 26.0176   3
   0  -5   9 166.239 17.2809   4
   0  -5  -9 180.983 23.1197   3
   0  -5   9 180.360 25.1660   3
   0  -5   9 138.439 16.0163   2
   1   5  -9 30.5022 13.6035   3
  -1   5   9 22.7150 11.2032   2
   1  -5   9 29.9389 13.4220   3
  -1  -5  -9 51.5555 10.9098   2
   1  -5   9 23.0289 9.23498   2
  -1  -5  -9 56.3633 13.6561   3
   1  -5   9 28.6229 9.78473   4
   1  -5   9 45.1253 11.2860   3
   1  -5  -9 40.0222 11.4998   2
   1   5   9 39.4931 13.1524   3
  -1   5  -9 42.0885 10.2432   2
  -1  -5   9 45.3365 14.4918   3
   1  -5  -9 63.5081 15.0549   3
   1  -5  -9 48.1285 10.6234   3
   1   5   9 45.9615 10.9758   2
   2  -5   9 52.3168 12.8309   3
  -2  -5  -9 62.8648 12.5176   4
  -2  -5  -9 40.3273 11.0165   2
  -2  -5  -9 63.4936 14.0617   3
   2  -5   9 75.4874 18.4505   3
   2  -5   9 45.6468 12.2989   2
   2   5  -9 37.6998 15.6860   3
  -2   5   9 43.0964 11.4582   3
  -2   5   9 43.2373 14.0097   2
  -2   5  -9 47.9213 12.4322   4
  -2   5  -9 41.7890 12.4565   2
   2   5   9 56.4907 14.1281   3
   2  -5  -9 41.1205 12.6575   2
   2   5   9 40.1141 10.9783   2
  -2  -5   9 50.9638 15.9486   3
   2  -5  -9 52.9275 12.6588   3
   3  -5   9 203.857 24.9409   2
   3   5  -9 243.624 31.0924   3
  -3  -5  -9 235.342 27.2516   3
  -3   5   9 191.105 24.8517   2
   3  -5   9 197.444 24.9430   3
  -3  -5  -9 205.704 21.3462   2
  -3  -5  -9 213.556 21.8709   4
  -3   5   9 174.970 25.3986   3
   3   5   9 225.188 20.7607   2
   3  -5  -9 200.982 25.6251   3
  -3   5  -9 226.728 25.8868   4
  -3   5  -9 170.360 25.8369   3
  -3  -5   9 218.942 30.3146   3
   3   5   9 219.891 26.3010   3
   3  -5  -9 173.507 23.4342   2
   4  -5   9 1.63994 12.9028   3
   4   5  -9 -1.3544 16.7795   3
  -4  -5  -9 17.3312 13.3431   4
  -4  -5  -9 5.97248 11.2858   3
  -4   5   9 -3.6245 14.5023   2
   4   5   9 -1.9677 10.9710   2
  -4   5  -9 -8.0402 11.8023   2
   4   5   9 0.12096 9.48221   2
   4  -5  -9 -1.3586 12.9717   3
   5  -5   9 56.9657 17.8181   3
  -5   5   9 41.2100 17.8604   2
  -5  -5  -9 46.1126 17.5130   4
   5   5  -9 58.1330 23.4633   3
   5  -5  -9 50.6591 17.9164   3
  -5   5  -9 47.3341 17.1829   2
   5   5   9 51.6936 11.3937   2
   5   5   9 70.0541 14.2672   2
   5   5   9 57.3218 17.7695   3
  -5   5  -9 42.8510 20.5753   4
   0  -6  -9 11.7016 10.5453   3
   0  -6   9 4.75943 16.1301   3
   0   6  -9 26.6728 9.71836   2
   0  -6   9 7.02593 9.65815   4
   0  -6  -9 12.8979 12.3074   2
   0  -6   9 -3.9843 9.11917   2
   0   6   9 25.6225 12.2490   2
   0  -6   9 23.9270 12.1621   3
   0  -6  -9 13.1052 15.1391   3
   1  -6   9 293.113 25.0314   4
  -1  -6  -9 277.481 25.7271   2
   1  -6   9 226.729 24.7276   2
   1  -6   9 273.855 35.3764   3
  -1   6   9 299.154 27.2903   2
  -1  -6  -9 312.144 33.1086   3
  -1  -6  -9 292.782 25.9485   3
   1  -6   9 290.855 28.5823   3
  -1   6  -9 249.315 24.9088   2
   1  -6  -9 216.164 31.2610   3
   1  -6  -9 248.377 25.6742   3
  -1  -6   9 230.917 20.1453   2
   1   6   9 293.079 23.4416   2
  -1  -6   9 246.365 22.3648   4
   1  -6  -9 231.539 24.8652   2
  -2  -6  -9 215.738 18.7815   4
  -2  -6  -9 208.448 27.6051   3
  -2   6   9 173.222 33.6467   3
   2  -6   9 191.186 26.4531   3
   2   6  -9 255.869 33.6355   3
   2  -6   9 187.930 32.1059   3
  -2  -6  -9 226.914 21.6838   2
  -2   6   9 215.594 33.1172   2
   2   6   9 212.361 21.0102   2
   2  -6  -9 227.118 25.7686   3
  -2   6  -9 197.599 24.6738   4
   2  -6  -9 205.366 25.2080   2
  -2   6  -9 231.555 24.5442   2
  -2  -6   9 263.616 32.7431   3
   2   6   9 180.269 27.3599   3
  -3  -6  -9 109.693 22.4564   3
   3  -6   9 59.5028 15.8913   3
   3   6  -9 84.6741 20.0058   3
  -3  -6  -9 68.9948 13.6910   2
  -3   6   9 66.0620 17.6344   2
  -3  -6  -9 66.9447 13.3793   4
  -3   6  -9 46.3564 15.0647   2
   3   6   9 54.9251 11.7461   2
   3  -6  -9 37.7037 15.3367   3
   3   6   9 53.0850 16.8819   3
  -3   6  -9 71.2136 16.0272   4
   4   6  -9 54.4661 22.3895   3
   4  -6   9 70.1740 17.8908   3
  -4   6   9 68.9708 18.0354   2
  -4  -6  -9 58.6619 16.9017   4
  -4   6  -9 70.7853 20.0671   4
   4   6   9 92.2139 15.3297   2
   4   6   9 70.3960 18.4650   3
   4   6   9 61.2949 12.3556   2
   4  -6  -9 46.5869 17.4312   3
  -4   6  -9 61.1157 19.0522   2
  -5  -6  -9 49.9989 21.4678   4
   5   6  -9 43.2559 22.7272   3
  -5   6   9 46.1860 21.2223   2
  -5   6  -9 71.0840 23.3126   4
   5  -6  -9 38.6388 18.3799   3
   5   6   9 41.7105 20.6420   3
  -5   6  -9 63.5797 20.2651   2
   0  -7   9 1738.23 102.001   3
   0   7  -9 1547.89 93.2066   2
   0  -7   9 1470.38 93.3372   2
   0  -7  -9 1583.01 95.8322   3
   0  -7  -9 1336.56 93.9473   2
   0  -7   9 1523.75 96.0352   3
   0   7   9 1579.75 94.7222   2
   0  -7   9 1528.61 91.6365   4
  -1  -7  -9 65.4414 14.1035   3
   1  -7   9 64.9006 16.1268   3
   1   7  -9 55.4123 20.2372   3
  -1  -7  -9 50.5003 15.5720   2
  -1   7   9 73.1434 17.3013   2
   1   7   9 53.6996 14.1870   2
   1  -7  -9 69.5233 21.3425   3
  -1   7  -9 57.3607 15.2145   2
  -1  -7   9 64.1912 12.4540   4
   1  -7  -9 50.5368 15.9667   2
  -2  -7  -9 226.803 22.7314   2
   2   7  -9 238.592 33.8469   3
   2  -7   9 185.176 28.2514   3
   2  -7   9 170.373 26.7606   2
  -2  -7  -9 241.243 30.5789   3
  -2   7   9 175.009 19.3823   4
  -2   7   9 208.780 28.1975   2
   2   7   9 199.815 21.7721   2
  -2   7  -9 214.544 26.2680   2
   2  -7  -9 227.269 27.4240   3
  -3  -7  -9 64.1049 13.8486   2
   3  -7   9 45.9026 16.2212   3
  -3   7   9 124.141 24.3432   2
  -3  -7  -9 70.0312 13.5242   4
   3   7  -9 17.4438 18.3602   3
  -3   7   9 105.403 21.7266   4
   3  -7  -9 51.4126 16.6662   3
  -3   7  -9 72.1975 19.2171   4
   3   7   9 61.1548 18.3996   3
   3   7   9 47.3436 12.5329   2
  -3   7  -9 75.0818 17.8671   2
   4  -7   9 21.1993 15.9161   3
   4   7  -9 24.7419 33.0458   3
  -4  -7  -9 27.0570 17.0927   4
  -4   7  -9 21.7518 20.2685   4
  -4   7  -9 46.5319 19.6750   2
   4   7   9 22.4726 17.9680   3
   4  -7  -9 26.1410 15.9350   3
   0  -8   9 79.7211 18.5266   4
   0   8  -9 81.3416 16.3719   2
   0  -8   9 68.2253 17.6895   3
   0  -8  -9 20.3808 19.2749   2
   0  -8  -9 47.2809 15.8709   3
   0  -8   9 66.2159 15.3384   2
   1   8  -9 286.686 39.0676   3
   1  -8   9 252.685 27.9054   2
  -1  -8  -9 248.161 30.6446   2
  -1   8   9 226.170 30.8338   2
   1  -8   9 242.321 32.6212   3
  -1  -8  -9 270.090 29.7168   3
   1  -8  -9 249.580 30.8287   3
   1   8   9 253.821 28.2593   2
  -1  -8   9 270.078 24.2091   4
  -1   8  -9 313.079 29.8006   2
   2  -8   9 40.4270 17.1526   3
  -2  -8  -9 63.7107 15.2135   2
  -2   8   9 77.8860 19.9713   2
  -2  -8  -9 62.5786 16.0976   3
   2   8  -9 72.7270 21.8060   3
   2   8   9 55.6165 15.4891   2
  -2   8  -9 121.111 23.8154   2
   2  -8  -9 59.3216 16.8838   3
   2   8   9 63.5146 20.8181   3
  -2  -8   9 50.6565 14.5939   4
   3  -8   9 23.7871 16.7026   3
  -3   8   9 56.4770 19.3666   2
  -3  -8  -9 7.61259 12.6260   2
  -3   8  -9 26.3120 17.2753   2
   3   8   9 38.1015 18.3665   3
  -3   8  -9 22.4044 16.5858   4
   3   8   9 36.5263 12.2761   2
   3  -8  -9 36.0586 17.6305   3
   0  -9   9 49.0716 15.8924   2
   0  -9  -9 36.7938 17.2233   3
   0  -9   9 38.3795 18.9894   3
   0   9   9 74.7030 20.2236   2
  -1  -9  -9 7.23224 17.6561   2
  -1   9   9 31.4354 17.0139   2
  -1  -9  -9 1.23003 15.8019   3
   1  -9   9 2.97194 18.6626   3
   1   9   9 2.61490 18.2727   2
   1  -9  -9 6.11030 15.9171   3
  -1  -9   9 1.57216 21.7810   3
  -1   9  -9 1.00154 16.3954   2
   2  -9   9 -5.1006 17.1245   3
  -2   9   9 31.2280 17.5137   2
  -2  -9  -9 -6.4061 15.3085   3
  -2  -9  -9 32.6851 14.7335   2
   2   9  -9 5.60379 22.4300   3
   2   9   9 20.0595 13.4773   2
  -2  -9   9 -3.7337 15.8424   4
  -2   9  -9 38.4172 22.4147   2
   0   0 -10 2833.41 160.225   3
   0   0  10 2774.02 161.524   4
   0   0  10 2886.31 161.775   2
   0   0  10 2892.26 160.228   3
   0   0 -10 2650.43 161.467   2
   1   0  10 3483.30 190.755   3
  -1   0  10 3496.24 192.120   2
  -1   0 -10 3338.29 192.176   4
  -1   0  10 3171.48 192.054   3
  -1   0 -10 3244.07 190.563   3
   1   0  10 3256.83 192.218   4
   1   0 -10 3060.76 191.772   2
   1   0 -10 3386.44 192.623   3
   1   0  10 3517.78 192.423   2
  -1   0 -10 3485.41 192.638   2
  -2   0  10 167.920 18.0361   3
   2   0 -10 186.359 16.5019   2
  -2   0 -10 166.872 18.0999   4
   2   0  10 197.328 17.8029   2
  -2   0 -10 185.262 15.4681   3
  -2   0  10 177.537 16.3818   2
   2   0  10 175.506 16.5185   3
   2   0  10 162.262 17.0954   2
   3   0  10 12.5133 9.31580   2
   3   0  10 4.79869 8.31714   3
   3   0 -10 11.6511 7.70743   2
   3   0  10 9.19443 7.66736   2
  -3   0  10 16.3170 8.23105   2
  -3   0 -10 21.2826 9.72353   4
  -3   0  10 3.46219 8.65989   3
  -3   0 -10 20.4160 7.82363   3
   3   0 -10 -3.5415 9.31483   3
   4   0  10 14.0599 11.1182   3
   4   0  10 12.0543 9.05566   2
  -4   0  10 8.54661 10.4471   2
  -4   0 -10 10.7655 12.8760   4
  -4   0 -10 2.06238 9.10229   3
  -4   0  10 7.64074 11.2237   3
   4   0 -10 0.46257 12.6869   3
   4   0 -10 13.6529 9.39791   2
   4   0  10 10.1640 10.9943   2
   5   0 -10 285.186 34.2260   3
  -5   0  10 266.980 24.4618   2
   5   0  10 257.656 23.9604   2
   5   0 -10 235.838 23.3526   2
  -5   0 -10 290.270 31.3556   4
  -5   0 -10 236.589 26.3382   3
   5   0  10 235.164 29.8571   3
   5   0  10 244.916 33.3968   2
   6   0 -10 21.0400 17.3652   3
  -6   0  10 -3.6008 12.4810   2
  -6   0 -10 -8.3299 16.0085   4
   6   0  10 11.3080 14.1901   3
   6   0 -10 -4.6927 11.7166   2
   6   0  10 7.53023 13.7598   2
   0   1  10 93.2834 13.1993   2
   0  -1 -10 82.9560 12.7221   2
   0  -1  10 91.1272 12.1693   4
   0  -1  10 78.2625 12.0281   2
   0  -1 -10 90.2074 8.36261   3
   0   1  10 104.715 7.81283   3
   0   1 -10 95.0187 11.7037   2
   0   1  10 73.3545 11.7065   4
   0   1 -10 119.854 12.6319   3
   0  -1  10 84.1303 11.4556   3
   1  -1  10 58.7545 12.9575   2
   1  -1  10 73.1897 12.5911   4
   1   1 -10 71.4801 10.2107   2
  -1   1  10 64.6467 11.0885   3
  -1  -1 -10 72.8983 11.1081   2
  -1  -1 -10 59.7887 11.6289   4
   1  -1  10 57.7906 9.21414   3
  -1   1  10 56.3615 12.6063   2
   1  -1  10 69.4933 12.4605   2
   1   1 -10 47.4648 9.54562   3
  -1  -1 -10 70.2275 7.49272   3
  -1  -1  10 65.3245 10.3275   2
   1   1  10 65.0515 12.3473   2
  -1   1 -10 49.3903 9.24368   4
   1   1  10 73.9514 11.3513   4
   1   1  10 53.4753 8.37127   3
   1  -1 -10 79.6131 12.0334   2
  -1  -1  10 37.5248 8.33825   3
  -1   1 -10 64.8342 8.17514   3
   1  -1 -10 70.3321 10.7886   3
   2   1 -10 1026.77 58.3473   2
  -2   1  10 1055.14 60.7625   2
   2  -1  10 918.578 60.6594   2
  -2  -1 -10 873.606 60.1371   2
   2  -1  10 905.157 60.7456   4
   2  -1  10 958.856 59.9601   2
  -2  -1 -10 1083.24 58.9965   3
  -2  -1 -10 1025.61 60.0979   4
  -2  -1  10 1052.33 61.2936   2
  -2  -1  10 971.008 63.8198   3
   2   1  10 952.287 62.2245   3
   2   1  10 1131.51 62.7346   2
   2  -1 -10 950.902 62.6213   2
  -2   1 -10 1143.25 62.2969   3
  -2   1 -10 1032.89 63.2624   4
  -3  -1 -10 112.622 18.4692   4
   3  -1  10 91.0418 14.3806   2
   3  -1  10 70.8497 15.8744   2
   3   1 -10 119.046 20.4888   3
  -3   1  10 87.7272 17.4757   3
  -3  -1 -10 104.784 14.6166   3
  -3   1  10 102.729 15.1785   2
   3   1 -10 92.4399 12.3617   2
   3  -1  10 110.897 15.9621   3
   3   1  10 95.0121 14.0812   2
  -3  -1  10 102.165 17.4361   3
   3  -1 -10 67.2637 16.4792   3
   3   1  10 78.1891 16.4554   3
   3   1  10 81.2899 13.9714   2
  -3   1 -10 105.128 13.5485   3
   3  -1 -10 107.631 14.0328   2
  -3   1 -10 69.9395 16.8115   4
  -3  -1  10 96.6322 12.5946   2
   4   1 -10 569.036 39.4221   2
   4  -1  10 423.266 35.4877   2
   4   1 -10 497.469 41.8980   3
   4  -1  10 495.464 34.3783   2
  -4  -1 -10 538.730 37.9479   4
  -4  -1 -10 432.105 34.6685   3
   4  -1  10 476.399 36.6598   3
  -4   1  10 402.072 34.2343   2
  -4   1  10 395.571 37.8101   3
  -4  -1  10 472.262 31.2539   2
   4  -1 -10 450.011 32.5824   2
   4  -1 -10 427.995 37.7263   3
   4   1  10 411.390 31.3746   2
  -4  -1  10 427.094 41.4086   3
  -4   1 -10 435.443 33.4639   3
   4   1  10 399.853 35.7388   3
  -4   1 -10 435.542 36.1819   4
   4   1  10 492.520 32.8911   2
   5  -1  10 89.3057 17.4169   2
  -5  -1 -10 55.0328 14.3417   3
   5   1 -10 88.6132 15.4545   2
   5  -1  10 90.2297 27.0349   3
   5   1 -10 99.4247 20.8884   3
  -5   1  10 97.0961 19.1443   2
  -5  -1 -10 97.5339 19.8690   4
   5  -1  10 97.9361 20.3143   2
   5  -1 -10 58.3105 17.4987   3
   5   1  10 107.736 18.2135   2
   5  -1 -10 74.2538 16.3554   2
  -5   1 -10 61.5283 14.2384   3
  -5  -1  10 116.074 15.9749   2
  -5   1 -10 124.064 26.8414   4
   5   1  10 108.352 25.3667   3
   6  -1  10 104.630 23.0988   2
  -6   1  10 86.6678 20.3366   2
  -6  -1 -10 81.8092 20.8539   4
   6   1 -10 79.2280 17.9486   2
   6   1 -10 129.250 29.5181   3
   6  -1  10 110.102 26.6964   3
  -6   1 -10 38.3496 20.5047   4
   6  -1 -10 66.6830 20.9455   3
   6   1  10 111.930 19.8044   2
   6   1  10 74.1448 18.9773   3
  -6  -1  10 72.5411 16.9170   2
   0  -2  10 859.648 53.4968   2
   0  -2 -10 969.722 52.9207   3
   0  -2  10 908.153 55.0532   3
   0   2 -10 788.051 54.6161   3
   0   2  10 972.071 53.2413   4
   0  -2  10 794.078 53.3149   2
   0  -2 -10 871.515 54.3646   2
   0   2  10 977.286 54.7588   2
   0  -2  10 899.358 53.9815   4
   1  -2  10 505.295 37.3065   2
  -1   2  10 587.301 36.2881   3
  -1  -2 -10 562.401 35.9436   4
   1  -2  10 613.807 36.2575   3
  -1  -2 -10 615.526 35.6396   3
  -1   2  10 596.347 37.6948   2
  -1  -2 -10 520.177 36.4904   2
   1   2 -10 509.250 38.6248   3
   1  -2  10 567.239 36.7626   4
   1  -2  10 641.275 38.0987   3
   1  -2  10 523.889 36.3760   2
   1   2 -10 578.230 34.8600   2
  -1  -2  10 620.501 36.3984   2
   1   2  10 615.417 38.3340   2
   1   2  10 663.130 37.1159   3
   1  -2 -10 600.768 38.3888   2
   1   2  10 564.285 37.4148   4
  -1   2 -10 555.834 38.2005   4
   1  -2 -10 550.146 38.1196   3
  -1  -2  10 560.048 39.1025   3
  -2  -2 -10 13.9239 8.66264   2
   2  -2  10 26.1781 9.70012   4
  -2   2  10 1.86765 8.90086   2
   2  -2  10 2.46047 7.35615   2
   2   2 -10 -9.1686 10.3281   3
   2  -2  10 12.2338 7.79562   3
  -2  -2 -10 11.4944 6.38501   3
  -2  -2 -10 17.8440 8.02940   4
  -2  -2  10 10.8403 8.96532   3
   2   2  10 7.99036 7.54338   3
  -2   2 -10 6.93856 8.84974   4
   2  -2 -10 4.45725 7.74964   2
   2   2  10 21.4721 8.41443   2
  -2   2 -10 13.1336 10.3799   2
   2  -2 -10 9.85922 8.51358   3
  -2   2 -10 9.96723 7.16991   3
   3  -2  10 63.1831 13.8560   2
   3  -2  10 70.6104 16.2353   3
  -3  -2 -10 65.7417 15.1175   3
  -3  -2 -10 79.0551 12.8508   4
  -3   2  10 78.3825 15.4884   2
   3   2 -10 56.1466 14.1711   3
  -3   2  10 53.9278 12.0061   3
  -3   2 -10 52.4494 10.5356   3
  -3  -2  10 48.0791 12.1725   3
   3   2  10 80.7789 11.7948   2
   3  -2 -10 84.1193 17.3424   3
   3   2  10 82.6686 14.0389   2
  -3   2 -10 78.4568 13.2787   2
   3   2  10 94.2485 16.7663   3
  -3   2 -10 61.5225 12.7991   4
   3  -2 -10 64.2197 14.1455   2
   4  -2  10 264.245 27.3529   3
  -4  -2 -10 329.862 30.5192   4
  -4   2  10 249.348 26.9278   2
  -4  -2 -10 264.890 25.4004   3
   4   2 -10 342.914 33.1211   3
   4   2 -10 293.433 21.5203   2
   4  -2 -10 248.294 25.0585   2
   4   2  10 268.258 24.1723   2
  -4   2 -10 280.367 29.0515   2
   4   2  10 276.849 23.0702   2
   4   2  10 316.246 28.8874   3
  -4   2 -10 304.192 30.4308   4
   4  -2 -10 280.252 29.1841   3
  -4  -2  10 271.749 28.9853   3
  -4   2 -10 281.968 26.1896   3
  -5  -2 -10 211.054 28.4687   4
  -5  -2 -10 183.168 23.6729   3
   5  -2  10 168.546 26.2909   3
  -5   2  10 216.509 24.9706   2
   5   2 -10 233.800 33.9827   3
   5   2 -10 175.741 24.0857   2
   5   2  10 236.053 22.2444   2
   5   2  10 169.026 19.2335   2
  -5  -2  10 195.698 18.0837   2
   5  -2 -10 158.532 21.7068   2
   5  -2 -10 196.454 28.0001   3
   5   2  10 200.841 28.5940   3
  -5   2 -10 191.419 27.0977   2
  -5   2 -10 202.691 30.3589   4
  -6   2  10 19.4459 15.3158   2
   6  -2  10 17.5821 15.5309   3
   6   2 -10 -10.997 21.0658   3
   6  -2  10 2.52071 14.4073   2
  -6  -2 -10 -0.3133 16.8337   4
   6   2 -10 4.22480 10.1653   2
   6   2  10 1.29175 15.5907   3
  -6  -2  10 -9.1501 10.0046   2
   6  -2 -10 28.6185 26.7883   3
  -6   2 -10 17.3159 19.3665   4
   6   2  10 20.5671 9.40414   2
   6   2  10 0.35354 12.5624   2
   0  -3  10 95.1397 13.3144   4
   0  -3 -10 109.173 14.3778   2
   0  -3  10 59.7892 13.0598   2
   0  -3 -10 88.7793 11.9834   3
   0   3 -10 50.0208 13.5470   3
   0  -3 -10 80.8087 11.7396   3
   0  -3  10 95.6528 17.7473   3
   0  -3  10 66.8602 11.1259   2
   0   3  10 67.7430 11.2869   4
   0   3  10 62.7995 14.3782   2
  -1  -3 -10 248.718 21.2771   3
  -1   3  10 269.689 20.9868   2
  -1  -3 -10 243.277 18.4256   4
   1  -3  10 225.681 19.7942   4
   1   3 -10 235.100 24.0845   3
   1  -3  10 178.915 22.3330   3
  -1  -3 -10 248.135 19.8307   2
  -1   3  10 241.024 18.9594   3
   1  -3  10 215.166 18.9769   2
   1  -3 -10 251.410 20.7278   2
  -1  -3  10 211.065 16.4994   2
   1   3  10 254.462 19.4420   4
   1  -3 -10 222.393 19.8418   3
   1   3  10 277.006 21.0556   2
  -1   3 -10 240.492 21.0193   2
  -1  -3  10 234.315 17.2834   2
  -2   3  10 366.312 28.1327   2
   2  -3  10 328.413 28.3452   4
   2  -3  10 407.229 27.9379   3
  -2   3  10 338.673 27.6002   3
  -2  -3 -10 341.820 25.9540   2
  -2  -3 -10 418.889 28.5045   4
   2  -3  10 371.969 27.1467   2
  -2  -3 -10 380.390 28.1225   3
   2   3 -10 372.783 32.2858   3
  -2   3 -10 359.600 26.2616   3
   2   3  10 391.450 26.5144   2
   2  -3 -10 303.206 28.3933   3
  -2  -3  10 326.036 29.7343   3
   2   3  10 406.843 28.0404   3
   2  -3 -10 330.323 27.0550   2
  -2   3 -10 366.095 27.7182   2
  -2   3 -10 417.381 27.4113   4
   3  -3  10 504.102 38.1947   3
  -3   3  10 507.241 37.8735   3
   3  -3  10 526.775 37.0618   2
  -3  -3 -10 512.733 37.2947   4
  -3   3  10 519.356 37.4812   2
  -3  -3 -10 571.083 36.8116   2
   3   3 -10 522.703 42.4128   3
  -3  -3 -10 505.007 36.9314   3
   3   3  10 520.659 37.5498   3
   3   3  10 497.624 34.8500   2
  -3   3 -10 537.421 37.0589   4
   3  -3 -10 508.186 38.8259   3
   3  -3 -10 476.677 36.1205   2
  -3   3 -10 511.964 36.4376   3
  -3   3 -10 534.378 36.8673   2
  -3  -3  10 515.259 39.9476   3
   4  -3  10 13.7189 12.0400   3
  -4   3  10 24.2677 13.9225   2
  -4   3  10 21.7844 13.2140   3
  -4  -3 -10 18.4078 10.2195   3
   4  -3  10 44.5211 12.7929   2
   4   3 -10 0.69000 15.5192   3
  -4  -3 -10 32.0846 13.8944   4
   4  -3 -10 28.6776 12.5103   2
   4   3  10 27.1353 10.6907   2
  -4  -3  10 14.3129 13.5110   3
  -4   3 -10 14.9514 11.7025   3
  -4   3 -10 23.6327 14.1693   2
  -4   3 -10 37.6722 15.3783   4
   4   3  10 41.5141 10.0625   2
   4   3  10 30.6531 13.6414   3
   5   3 -10 242.043 33.3189   3
  -5  -3 -10 212.359 24.6613   3
  -5  -3 -10 195.642 29.9707   4
  -5   3  10 225.533 27.4788   2
   5  -3  10 210.007 29.0792   3
  -5   3 -10 265.805 28.6302   2
   5  -3 -10 245.732 31.6652   3
   5   3  10 219.692 22.9191   2
   5   3  10 207.671 29.6831   3
  -5   3 -10 250.008 30.0182   4
   5   3  10 214.993 20.6669   2
   6   3 -10 158.798 35.7488   3
   6  -3  10 148.427 28.9243   3
  -6  -3 -10 108.022 23.4232   4
  -6   3  10 119.874 24.9950   2
   6  -3 -10 100.389 22.9606   3
   6   3  10 127.821 16.7124   2
   6   3  10 188.902 31.1634   3
   0  -4 -10 25.8057 8.46149   3
   0   4  10 29.7773 5.96211   4
   0  -4  10 15.6165 8.26512   4
   0  -4  10 13.3545 8.63366   2
   0   4 -10 39.2871 13.0678   3
   0  -4  10 20.7897 7.57837   2
   0  -4 -10 34.8126 9.89899   2
   0   4  10 21.5869 9.60547   2
   0  -4 -10 34.2504 10.5629   3
   0  -4  10 45.3972 12.5695   3
  -1   4  10 33.0995 8.45501   3
  -1  -4 -10 46.5160 11.6566   3
   1   4 -10 39.4767 12.9434   3
   1  -4  10 32.0438 8.88581   2
  -1  -4 -10 32.0073 7.07921   4
   1  -4  10 27.5817 8.89105   4
   1  -4  10 23.9904 11.7977   3
   1  -4  10 39.2566 9.66873   3
  -1  -4 -10 38.8316 9.86654   2
  -1   4  10 29.6764 10.7063   2
  -1   4 -10 28.7606 9.18262   4
  -1  -4  10 39.5412 8.69147   2
  -1  -4  10 29.0956 12.5011   3
   1   4  10 35.0162 10.0156   2
  -1   4 -10 53.0451 10.3127   2
   1  -4 -10 22.5135 10.0674   2
   1  -4 -10 39.6016 9.03184   3
  -2  -4 -10 6.38351 8.25001   4
  -2   4  10 13.7271 10.3144   2
  -2  -4 -10 14.8728 9.26372   3
  -2   4  10 15.0104 9.23933   3
  -2  -4 -10 18.4942 8.93780   2
   2  -4  10 6.94898 9.66395   2
   2  -4  10 11.4633 9.60476   4
   2   4 -10 13.6877 12.8773   3
   2  -4  10 12.2027 8.99940   3
   2   4  10 35.2733 10.0118   2
  -2  -4  10 12.7633 11.4505   3
   2  -4 -10 11.3935 9.90878   3
   2  -4 -10 7.94699 9.38522   2
  -2   4 -10 23.3803 9.71123   4
   2   4  10 16.0071 10.1183   3
  -2   4 -10 15.5486 8.76293   3
  -2   4 -10 18.6689 10.0601   2
  -3   4  10 297.099 29.1404   3
  -3  -4 -10 322.209 27.1169   2
   3   4 -10 363.157 34.9164   3
  -3   4  10 328.714 30.0403   2
  -3  -4 -10 330.904 27.9816   4
   3  -4  10 320.736 39.8343   2
   3  -4  10 351.003 30.6016   3
  -3  -4 -10 391.322 30.7577   3
   3   4  10 279.472 25.5525   2
  -3   4 -10 311.438 27.6707   3
  -3   4 -10 325.278 27.8349   2
  -3  -4  10 352.791 39.2306   3
  -3   4 -10 326.377 29.0957   4
   3  -4 -10 329.771 30.8155   3
   3  -4 -10 280.930 32.3791   2
   3   4  10 348.628 29.4309   3
  -4   4  10 4.60724 13.4175   2
  -4  -4 -10 23.1028 11.8226   3
  -4  -4 -10 7.99123 12.7949   4
   4   4 -10 15.7788 17.6281   3
   4   4  10 31.2105 10.7762   2
  -4   4 -10 40.3146 13.9587   2
   4   4  10 37.6427 11.4908   2
  -4   4 -10 14.7399 12.2193   3
   4  -4 -10 24.0018 13.6456   3
   4   4  10 28.9637 14.2761   3
  -5   4  10 41.9131 17.1530   2
   5  -4  10 33.0559 15.3718   3
  -5  -4 -10 54.7493 17.8923   4
   5   4 -10 52.2908 21.9188   3
  -5   4 -10 49.1785 20.1149   4
   5  -4 -10 37.8112 16.7326   3
  -5   4 -10 67.0572 17.9067   2
   5   4  10 60.4870 17.2100   3
   5   4  10 74.5459 16.3583   2
   5   4  10 59.6312 12.6032   2
   6   4 -10 70.2686 26.1357   3
  -6   4  10 44.3365 19.2439   2
  -6  -4 -10 118.310 28.1637   4
   6   4  10 128.579 18.5863   2
  -6   4 -10 82.6845 24.2041   4
  -6   4 -10 80.8552 24.6980   2
   6   4  10 85.1303 21.1501   3
   6  -4 -10 49.8760 19.4609   3
   0   5  10 94.4833 9.80020   4
   0   5  10 98.1456 16.0130   2
   0  -5  10 79.9256 13.1520   2
   0  -5 -10 81.7630 16.3341   2
   0   5 -10 88.3976 14.7619   2
   0  -5  10 101.688 14.9694   4
   0  -5 -10 71.2748 15.0375   3
   0  -5 -10 89.0823 15.1368   3
   0  -5  10 97.3934 23.1153   3
   0   5 -10 96.6228 22.5703   3
   1  -5  10 328.923 31.4754   3
   1  -5  10 315.275 25.3258   2
   1   5 -10 316.547 31.5345   3
  -1  -5 -10 327.597 24.7665   3
  -1  -5 -10 316.027 25.3609   2
  -1  -5 -10 300.084 28.6861   3
   1  -5  10 344.956 33.0629   4
  -1   5  10 288.266 27.0203   2
   1  -5  10 321.190 27.6705   3
   1  -5 -10 275.549 26.7148   2
   1   5  10 324.403 29.7551   3
   1  -5 -10 336.621 26.9838   3
  -1  -5  10 321.282 22.3006   2
   1   5  10 343.350 25.8474   2
  -1  -5  10 304.677 32.2405   3
   1  -5 -10 328.415 31.1623   3
  -1   5 -10 336.164 25.7778   2
   2  -5  10 267.959 27.1989   3
  -2  -5 -10 302.311 27.9394   3
  -2  -5 -10 306.398 22.6282   4
  -2  -5 -10 264.832 23.7326   2
  -2   5  10 285.890 26.4556   2
  -2   5  10 269.115 25.7475   3
   2   5 -10 252.483 31.6997   3
   2  -5  10 264.384 25.8204   2
   2  -5  10 304.441 34.5361   3
  -2  -5  10 291.791 31.0179   3
   2   5  10 240.375 23.4610   2
  -2   5 -10 299.306 25.2879   2
   2   5  10 292.903 28.3730   3
   2  -5 -10 244.276 25.4418   2
  -2   5 -10 265.655 25.8566   4
   2  -5 -10 291.422 27.4850   3
   3  -5  10 861.219 59.1000   2
   3   5 -10 909.094 63.3390   3
  -3   5  10 811.424 58.3299   3
  -3  -5 -10 943.146 55.7774   2
  -3  -5 -10 883.445 59.5389   3
  -3  -5 -10 936.191 56.2804   4
  -3   5  10 807.591 59.2325   2
   3  -5  10 794.463 58.9387   3
   3   5  10 847.382 61.3031   3
  -3   5 -10 826.777 61.5708   3
   3   5  10 993.296 57.5417   2
  -3   5 -10 1005.73 61.4464   4
   3  -5 -10 899.891 60.5321   2
  -3   5 -10 829.805 61.1325   2
  -3  -5  10 949.786 66.2204   3
  -4   5  10 4.53754 14.2034   2
   4   5 -10 16.5156 17.5884   3
   4  -5  10 3.43077 13.0090   3
  -4  -5 -10 20.6110 12.2266   3
  -4  -5 -10 28.4164 13.4374   4
   4   5  10 15.1569 10.6689   2
   4  -5 -10 -15.267 12.0905   3
  -4   5 -10 11.2407 15.6359   4
  -4   5 -10 20.2508 14.3262   2
   4   5  10 6.84062 11.4909   2
   4   5  10 18.3683 14.7777   3
   5   5 -10 32.1087 21.1513   3
  -5  -5 -10 61.9079 20.0267   4
   5  -5  10 50.2351 16.8658   3
  -5   5  10 62.2996 18.6777   2
   5   5  10 49.6911 14.2202   2
   5   5  10 67.0095 11.7850   2
   5  -5 -10 46.8774 17.4618   3
   5   5  10 60.7646 18.1581   3
  -5   5 -10 61.4546 20.4257   2
  -5   5 -10 53.1250 20.6589   4
   0  -6  10 336.801 26.9707   2
   0  -6 -10 336.676 34.2758   3
   0   6  10 293.753 29.0004   2
   0  -6  10 400.893 37.1211   3
   0  -6  10 395.274 31.7180   3
   0  -6 -10 309.527 28.7397   3
   0  -6 -10 341.618 29.5814   2
   0   6 -10 359.236 27.3931   2
   0  -6  10 337.645 26.8844   4
  -1  -6 -10 159.368 27.0967   3
  -1   6  10 183.472 21.9850   2
   1  -6  10 159.106 22.3722   4
  -1  -6 -10 185.825 20.4371   3
   1   6 -10 112.930 21.2138   3
   1  -6  10 135.705 20.4121   2
   1  -6  10 174.108 24.1127   3
  -1  -6 -10 158.823 20.8243   2
  -1  -6  10 134.767 16.3297   2
   1  -6 -10 158.745 22.3219   2
  -1   6 -10 167.296 20.2882   2
   1  -6 -10 183.134 22.1901   3
   1   6  10 192.491 20.2629   2
   1  -6 -10 155.536 30.2108   3
  -2   6  10 548.961 43.6854   3
  -2  -6 -10 519.558 38.3701   2
   2  -6  10 491.089 47.1560   3
   2   6 -10 539.671 46.6438   3
   2  -6  10 520.769 44.2753   3
  -2  -6 -10 607.082 44.5632   3
  -2  -6 -10 579.700 36.0193   4
  -2   6  10 591.772 45.3837   2
   2   6  10 492.340 42.9032   3
   2   6  10 568.674 38.5731   2
   2  -6 -10 502.383 42.1661   2
   2  -6 -10 594.703 43.0107   3
  -2  -6  10 593.456 48.1224   3
  -2   6 -10 573.360 40.5090   4
  -2   6 -10 584.078 40.6469   2
   3  -6  10 40.2729 14.7198   3
  -3   6  10 69.3462 17.2514   2
  -3  -6 -10 51.3280 12.8589   2
  -3  -6 -10 54.5805 12.4340   4
   3   6 -10 21.9419 17.4845   3
   3   6  10 48.8965 12.6572   2
  -3   6 -10 46.5808 15.1250   2
   3  -6 -10 68.1779 16.6899   3
   3   6  10 66.2815 17.0737   3
  -3   6 -10 55.3324 17.2407   4
   4  -6  10 49.1405 17.2934   3
   4   6 -10 66.8983 21.7148   3
  -4  -6 -10 77.0968 18.0167   4
  -4   6  10 62.4792 17.6873   2
   4   6  10 92.8713 16.3699   2
  -4   6 -10 62.4910 18.3602   2
   4   6  10 126.029 26.1695   3
  -4   6 -10 77.2267 21.0153   4
   4   6  10 95.2123 14.2533   2
   4  -6 -10 57.9250 17.8899   3
  -5   6  10 52.6620 20.8408   2
  -5  -6 -10 102.635 21.8615   4
   5   6 -10 61.0709 24.0904   3
   5   6  10 75.3223 22.8663   3
  -5   6 -10 103.672 26.9043   4
  -5   6 -10 135.371 28.0709   2
   5  -6 -10 76.1851 20.5697   3
   0   7  10 45.1899 14.4815   2
   0   7 -10 13.3866 13.1665   2
   0  -7 -10 31.6161 16.3412   2
   0  -7  10 26.2829 11.3376   4
   0  -7  10 14.9162 12.2157   2
   0  -7  10 23.6681 14.3655   3
   1  -7  10 -22.353 11.7112   2
  -1  -7 -10 13.4287 11.8371   3
  -1   7  10 -10.548 15.4519   2
   1  -7  10 32.5850 16.1548   4
   1  -7  10 7.46530 13.8677   3
  -1  -7 -10 -9.5807 13.5850   2
   1   7 -10 -1.5125 17.8604   3
  -1   7 -10 -4.9844 12.8886   2
  -1  -7  10 -1.1684 9.74088   2
   1  -7 -10 10.9541 14.6856   2
   1   7  10 -3.2005 12.1877   2
   1  -7 -10 31.2000 19.7179   3
   2  -7  10 32.5391 14.7921   3
  -2   7  10 48.9241 10.9818   4
  -2   7  10 42.6602 16.8341   2
   2  -7  10 38.2177 16.8505   2
  -2  -7 -10 61.9952 17.5041   3
   2   7 -10 39.2535 18.8562   3
  -2  -7 -10 54.7872 13.5444   2
   2   7  10 47.0439 12.9650   2
   2  -7 -10 37.8588 14.4701   3
  -2   7 -10 52.5646 16.0082   2
   3  -7  10 81.7030 18.2950   3
  -3   7  10 123.515 24.9605   2
  -3  -7 -10 80.8822 18.6965   2
   3   7 -10 69.9471 21.1212   3
  -3  -7 -10 87.0186 20.6103   4
   3   7  10 76.4551 13.9089   2
  -3   7 -10 88.3854 18.2689   2
   3   7  10 140.508 26.2271   3
  -3   7 -10 88.4031 19.0241   4
   3  -7 -10 43.0192 16.5088   3
  -4  -7 -10 24.7605 16.7419   4
   4  -7  10 20.5510 16.2248   3
  -4   7 -10 40.7036 18.9822   2
   4  -7 -10 35.5974 16.8437   3
   4   7  10 31.4640 19.1748   3
   0   8  10 180.751 26.4176   2
   0  -8  10 135.208 28.0937   3
   0  -8 -10 158.885 24.7677   3
   0   8 -10 167.671 26.2306   2
   0  -8  10 107.762 22.3620   4
   0  -8 -10 82.5104 24.2568   2
   0  -8  10 159.386 21.2463   2
  -1  -8 -10 56.8016 15.7429   3
   1  -8  10 54.4617 15.9055   2
   1  -8  10 22.8085 16.4017   3
  -1   8  10 71.8082 18.0706   2
   1   8 -10 41.3375 21.4797   3
  -1  -8  10 52.5329 12.2969   4
   1   8  10 50.0453 15.1033   2
  -1   8 -10 37.8700 16.0302   2
   1  -8 -10 43.9193 16.2443   3
  -2   8  10 149.841 28.3148   2
   2  -8  10 159.806 29.4836   3
  -2  -8 -10 175.692 27.0049   3
  -2  -8 -10 137.194 22.3723   2
   2   8 -10 109.006 24.1657   3
   2   8  10 137.803 21.9641   2
  -2  -8  10 99.4668 21.7758   4
  -2   8 -10 156.388 31.2045   2
   2  -8 -10 135.250 26.4782   3
  -3   8  10 -24.789 11.8862   4
   3  -8  10 -12.239 15.1939   3
  -3  -8 -10 4.22505 12.6465   2
  -3  -8 -10 -1.2313 9.68378   4
  -3   8  10 14.1937 17.7699   2
   3   8 -10 -9.5440 26.6652   3
  -3   8 -10 15.9417 15.9663   4
  -3   8 -10 -2.0399 17.6726   2
   3  -8 -10 -6.2776 15.2757   3
   3   8  10 19.1701 12.0488   2
   3   8  10 5.95654 17.3490   3
   0  -9  10 -8.1200 15.5670   2
   0  -9  10 -6.1966 15.6628   3
   0   9  10 25.2913 17.4369   2
   0   9 -10 -14.289 16.8884   2
   0  -9 -10 7.10256 16.3446   3
   1  -9  10 32.2023 22.8336   3
  -1  -9 -10 45.4218 18.9437   3
  -1   9  10 66.4788 19.6729   2
  -1  -9 -10 25.4562 19.8023   2
   1   9  10 40.7688 16.9368   2
   1  -9 -10 45.2024 18.3863   3
  -1   9 -10 60.5292 22.2156   2
  -2  -9 -10 70.9159 18.8724   3
   2   9 -10 28.2995 23.6666   3
   2  -9  10 78.1831 21.7851   3
  -2   9  10 112.763 26.0508   2
  -2   9 -10 67.3198 24.7118   2
   2   9  10 71.7549 19.7764   2
   0   0  11 3.29586 6.21459   4
   0   0 -11 1.58472 4.26514   3
   0   0  11 -4.3745 3.25651   3
   0   0  11 4.22711 7.77128   2
   0   0 -11 -4.3453 6.43757   2
  -1   0 -11 714.907 46.0120   4
  -1   0 -11 755.294 43.2612   3
   1   0  11 775.042 43.6070   3
   1   0 -11 663.333 46.2302   3
  -1   0  11 777.736 45.9501   2
   1   0  11 734.870 46.1042   4
   1   0 -11 714.378 45.5199   2
  -1   0 -11 806.820 46.6266   2
   1   0  11 802.492 46.3373   2
  -1   0  11 715.004 45.5468   3
  -2   0 -11 127.685 12.3652   3
   2   0  11 114.673 15.0188   2
   2   0  11 116.255 13.5152   3
   2   0 -11 122.307 13.9672   2
   2   0  11 115.882 15.5842   2
  -2   0 -11 106.491 16.0299   4
  -2   0  11 138.104 14.2394   2
  -2   0  11 106.093 15.3753   3
   2   0  11 105.839 18.1365   4
   2   0 -11 72.7048 17.9337   3
   3   0  11 73.1633 14.5788   3
   3   0  11 63.0004 10.6260   2
  -3   0  11 90.7880 13.5849   2
   3   0 -11 62.5992 12.0240   2
   3   0  11 72.0121 11.8741   2
   3   0 -11 33.9702 12.4232   3
  -3   0 -11 72.5196 12.6785   4
  -3   0  11 56.1093 11.7871   3
  -3   0 -11 55.8934 12.8588   3
  -4   0 -11 131.065 17.9533   3
  -4   0  11 124.519 17.9013   2
  -4   0  11 136.934 24.1721   3
   4   0  11 136.049 19.4820   2
   4   0 -11 126.708 16.9517   2
  -4   0 -11 153.618 24.7181   4
   4   0  11 115.885 17.1586   2
   4   0  11 93.0685 21.0121   3
   4   0 -11 138.757 26.0365   3
  -5   0 -11 29.9451 15.3126   4
  -5   0 -11 25.9265 13.4904   3
   5   0  11 -1.2094 11.9976   3
   5   0 -11 15.6906 10.9189   2
   5   0  11 20.7277 11.2019   2
   5   0  11 17.9723 12.6207   2
  -5   0  11 31.2677 12.2177   2
   5   0 -11 12.9486 14.7055   3
   6   0  11 21.6126 14.1295   2
  -6   0 -11 -5.4184 16.7631   4
   6   0 -11 -5.5831 11.2974   2
   6   0  11 28.7517 15.4784   3
   6   0 -11 8.92176 16.5540   3
  -6   0  11 8.52939 18.4384   2
   0  -1 -11 110.743 14.4628   2
   0   1 -11 149.923 13.7800   2
   0   1  11 151.430 15.4992   2
   0  -1  11 137.060 13.4976   3
   0   1 -11 160.557 13.9104   3
   0  -1  11 116.401 14.0878   2
   0   1  11 150.609 9.84577   3
   0  -1  11 123.118 14.2041   4
   0  -1 -11 126.405 10.1293   3
   0   1  11 135.236 14.0500   4
  -1  -1 -11 1009.30 57.2348   2
   1  -1  11 981.570 56.5133   3
  -1  -1 -11 897.860 57.1163   4
   1  -1  11 918.887 57.4609   4
   1   1 -11 861.087 57.7723   3
   1   1 -11 930.419 56.2296   2
  -1  -1 -11 1018.82 54.7448   3
   1  -1  11 932.764 57.4368   2
  -1   1  11 956.343 57.0009   3
  -1   1  11 888.371 57.5807   2
   1  -1  11 989.050 55.8596   3
   1   1  11 1048.69 59.4335   2
  -1  -1  11 928.897 59.5705   3
   1   1  11 961.234 58.8653   4
  -1  -1  11 998.435 58.4195   2
   1  -1 -11 921.873 58.8942   2
  -1   1 -11 921.019 59.1156   4
   1   1  11 1067.67 56.8219   3
  -1   1 -11 973.400 59.8651   2
   1  -1 -11 981.632 58.7652   3
   2   1 -11 758.760 53.3460   3
   2  -1  11 850.651 52.2685   2
  -2  -1 -11 868.178 51.4444   4
   2   1 -11 749.938 49.4603   2
   2  -1  11 846.460 51.3350   2
   2  -1  11 848.176 52.3923   4
   2  -1  11 905.585 51.1435   3
  -2  -1 -11 810.707 49.7784   3
  -2   1  11 718.035 51.7986   3
  -2   1  11 887.154 51.4019   2
   2   1  11 716.143 49.3160   3
   2  -1 -11 840.369 50.4658   2
  -2   1 -11 744.120 49.0645   3
   2   1  11 707.258 51.1150   4
   2  -1 -11 851.074 51.4847   3
  -2  -1  11 872.938 48.9706   2
   2   1  11 880.373 50.4518   2
  -2  -1  11 852.818 52.8953   3
  -2   1 -11 816.842 50.7506   4
  -3   1  11 314.828 24.3631   2
   3   1 -11 290.579 29.6039   3
   3   1 -11 333.496 22.0312   2
  -3  -1 -11 300.332 23.5500   3
  -3   1  11 241.816 26.0110   3
   3  -1  11 272.788 25.3444   2
   3  -1  11 350.056 25.1876   3
   3  -1  11 298.833 24.0904   2
  -3  -1 -11 290.661 25.6781   4
   3  -1 -11 296.421 27.2099   3
   3  -1 -11 297.430 24.0688   2
  -3  -1  11 296.988 26.2159   3
   3   1  11 284.634 25.7146   3
   3   1  11 310.270 24.4962   2
  -3   1 -11 292.689 26.3123   4
  -3   1 -11 338.896 24.0906   3
   3   1  11 304.767 24.0731   2
  -3  -1  11 344.710 22.5473   2
   4  -1  11 529.804 37.7173   3
   4   1 -11 503.195 43.0750   3
   4  -1  11 477.059 37.3867   2
  -4   1  11 409.249 51.7795   3
  -4   1  11 492.725 36.6125   2
   4   1 -11 418.855 36.0241   2
  -4  -1 -11 523.057 36.6819   3
   4  -1  11 507.340 36.1668   2
  -4  -1 -11 526.255 39.6351   4
  -4   1 -11 521.491 40.8358   4
   4   1  11 481.317 39.5959   3
  -4  -1  11 543.375 35.5808   2
   4   1  11 489.144 35.6213   2
  -4   1 -11 526.561 37.3628   3
   4  -1 -11 512.483 42.1748   3
   4   1  11 523.459 36.6507   2
   4  -1 -11 508.805 36.5324   2
   5   1 -11 68.2378 19.5051   3
   5  -1  11 95.0560 20.5521   2
   5   1 -11 88.2598 15.4363   2
  -5   1  11 54.8516 15.1293   2
   5  -1  11 74.3943 18.7638   3
  -5  -1 -11 69.7643 22.1112   3
  -5  -1 -11 113.737 20.1171   4
   5   1  11 97.0065 18.4323   3
  -5  -1  11 86.9728 16.1104   2
   5  -1 -11 89.9882 19.1171   3
   5   1  11 78.0384 17.8161   2
  -5   1 -11 79.6279 19.3821   3
  -5   1 -11 94.8577 18.9900   4
   5   1  11 82.8896 17.8557   2
   6  -1  11 104.782 25.1178   3
   6  -1  11 62.9809 17.7817   2
  -6   1  11 47.4676 15.2414   2
   6   1 -11 86.6264 15.8264   2
   6   1 -11 66.9433 20.2833   3
  -6  -1 -11 52.1527 19.4297   4
  -6  -1  11 68.9113 14.3418   2
   6   1  11 67.7214 15.5789   2
  -6   1 -11 75.0705 20.6241   4
   6  -1 -11 66.6805 20.9553   3
   6   1  11 125.370 27.5107   3
   0  -2  11 14.2691 8.16832   2
   0  -2  11 9.68036 7.06602   2
   0  -2 -11 15.0339 7.21630   3
   0   2 -11 -1.2397 8.46813   3
   0   2  11 24.0375 6.79307   4
   0  -2  11 8.65243 8.12971   3
   0  -2  11 14.3909 7.23333   4
   0  -2 -11 12.5293 8.15042   2
   0   2  11 21.2330 10.3371   2
   0  -2 -11 11.0236 4.91403   3
   1  -2  11 77.6695 14.6591   2
   1  -2  11 107.863 13.0783   3
  -1   2  11 136.074 15.8530   2
   1   2 -11 109.900 11.7383   2
  -1  -2 -11 96.0718 14.5645   2
   1  -2  11 121.477 15.0040   4
   1   2 -11 68.1689 13.2030   3
  -1  -2 -11 100.001 14.5626   4
  -1   2  11 129.436 13.2788   3
  -1  -2 -11 114.858 11.9289   3
   1  -2  11 100.843 13.3577   2
   1  -2  11 84.6443 15.2491   3
   1  -2 -11 100.597 14.6587   2
  -1  -2  11 104.405 15.9543   3
  -1  -2  11 121.140 12.7261   2
   1   2  11 113.268 13.8186   4
   1   2  11 93.5535 12.7757   3
   2  -2  11 882.891 53.8451   4
   2  -2  11 857.950 52.9198   3
   2  -2  11 851.531 52.8893   2
   2   2 -11 755.210 55.0418   3
   2   2 -11 850.444 50.1099   2
  -2  -2 -11 903.171 52.7368   4
   2  -2  11 805.180 53.7839   2
  -2   2  11 793.851 53.2079   2
  -2  -2 -11 902.829 52.0512   3
  -2  -2  11 848.080 54.1197   3
   2   2  11 777.282 51.0644   3
  -2   2 -11 823.652 50.8548   3
  -2  -2  11 877.978 49.3694   2
   2  -2 -11 771.705 51.9094   2
  -2   2 -11 798.444 52.2157   4
   2  -2 -11 840.670 52.9147   3
   2   2  11 889.752 51.6047   2
  -3   2  11 144.630 17.5172   2
  -3   2  11 126.858 18.7338   3
   3   2 -11 103.203 11.8034   2
   3  -2  11 106.900 16.0762   2
   3  -2  11 133.523 18.4887   3
   3  -2  11 116.958 18.5239   2
   3   2 -11 104.257 22.0022   3
  -3  -2 -11 99.6013 18.5130   4
  -3  -2  11 113.291 19.1789   3
   3  -2 -11 115.662 16.0477   2
   3  -2 -11 128.540 19.4399   3
  -3   2 -11 134.141 20.1136   2
   3   2  11 109.997 16.1570   2
  -3   2 -11 92.9212 15.2518   3
   3   2  11 90.0506 15.3715   2
   3   2  11 139.928 17.4475   3
  -3   2 -11 122.230 19.4579   4
   4   2 -11 571.012 38.1995   2
  -4   2  11 564.498 58.3671   3
  -4   2  11 594.723 43.5608   2
   4  -2  11 620.667 44.0211   3
   4  -2  11 649.235 45.2748   2
  -4  -2 -11 634.375 44.4221   4
   4   2 -11 657.542 49.3581   3
  -4  -2 -11 551.527 41.6838   3
   4  -2  11 636.305 43.5280   2
   4   2  11 667.343 44.8090   3
   4  -2 -11 608.956 42.3772   2
   4   2  11 568.453 40.2149   2
  -4   2 -11 616.692 44.8112   2
  -4  -2  11 567.723 45.6119   3
  -4   2 -11 597.730 42.3965   3
   4   2  11 606.053 41.1200   2
   4  -2 -11 588.625 45.7426   3
  -4   2 -11 609.383 45.5359   4
   5  -2  11 152.737 26.3275   3
  -5   2  11 194.674 24.9780   2
  -5  -2 -11 205.143 29.2899   4
   5   2 -11 183.520 32.7989   3
   5  -2  11 176.221 25.1020   2
  -5  -2 -11 157.650 22.6150   3
   5   2  11 166.134 20.5356   2
   5  -2 -11 164.781 28.6922   3
  -5   2 -11 154.572 26.7300   4
  -5   2 -11 96.4421 22.3373   3
  -5  -2  11 157.846 16.6050   2
   5   2  11 169.959 26.6944   3
   5   2  11 159.056 17.8469   2
   5  -2 -11 123.546 21.2403   2
   6  -2  11 42.2701 15.9152   2
  -6   2  11 13.7473 15.7394   2
  -6  -2 -11 18.9343 17.1708   4
   6  -2  11 8.75240 14.9296   3
   6   2  11 23.0285 13.6719   2
  -6  -2  11 -6.4348 10.3049   2
   6   2  11 13.9296 15.9357   3
   0  -3 -11 1664.57 106.335   3
   0  -3  11 1830.89 106.110   4
   0  -3  11 1827.91 105.594   2
   0   3  11 1753.92 104.984   4
   0  -3 -11 1860.20 105.597   3
   0  -3 -11 1808.61 107.038   2
   0  -3  11 1917.25 107.994   3
   0   3  11 1757.74 106.897   2
   0  -3  11 1893.93 105.932   2
   1  -3  11 194.305 22.5861   3
  -1  -3 -11 217.532 20.3999   3
   1  -3  11 250.643 22.9265   3
  -1   3  11 241.644 19.1307   3
  -1  -3 -11 270.052 18.9585   4
   1  -3  11 249.483 19.8224   2
   1   3 -11 243.941 24.2896   3
   1  -3  11 211.514 20.8587   2
  -1  -3 -11 271.904 22.7759   2
   1  -3  11 245.206 20.5558   4
  -1   3  11 262.946 21.2443   2
   1   3  11 265.227 22.0937   2
   1  -3 -11 250.674 21.3539   3
   1  -3 -11 262.519 21.8461   2
   1   3  11 264.867 20.2354   4
  -1  -3  11 270.417 18.8846   2
  -1  -3  11 272.237 18.1920   2
  -1  -3  11 221.987 23.7480   3
   1   3  11 255.612 21.5880   3
  -1   3 -11 265.635 21.4645   4
  -2  -3 -11 343.395 26.3059   2
   2   3 -11 400.466 32.7524   3
   2  -3  11 386.839 27.6353   2
   2  -3  11 386.589 27.8826   3
  -2   3  11 353.773 27.8470   3
  -2   3  11 375.759 28.7257   2
  -2  -3 -11 363.607 26.7636   4
   2  -3  11 401.465 29.4901   4
  -2  -3 -11 350.785 27.3728   3
  -2   3 -11 384.183 28.8576   2
   2  -3 -11 353.234 27.9591   2
  -2   3 -11 407.414 28.6115   4
   2   3  11 424.712 28.1790   3
  -2  -3  11 313.017 30.0552   3
  -2   3 -11 366.310 26.5566   3
   2   3  11 417.453 27.4281   2
   2  -3 -11 300.096 28.5815   3
   3  -3  11 198.172 22.6405   3
  -3  -3 -11 214.330 20.9229   3
  -3   3  11 205.527 22.5962   3
  -3  -3 -11 176.125 20.7246   2
   3  -3  11 208.591 21.2055   2
  -3  -3 -11 200.273 21.8690   4
   3   3 -11 206.819 28.4911   3
  -3   3  11 206.322 22.1361   2
  -3  -3  11 180.339 25.3351   3
   3   3  11 200.313 20.3887   2
   3  -3 -11 236.272 21.8431   2
  -3   3 -11 192.131 20.8868   3
  -3   3 -11 255.100 24.4601   4
   3   3  11 197.513 22.4267   3
   3  -3 -11 197.265 24.1099   3
  -3   3 -11 216.475 23.4359   2
  -4   3  11 99.5815 20.4051   2
  -4  -3 -11 76.8917 17.7431   3
   4   3 -11 60.4981 18.1045   3
   4  -3  11 47.1469 14.0531   3
   4  -3  11 61.8747 13.9761   2
  -4  -3 -11 77.7774 16.0057   4
  -4   3  11 65.4357 15.2086   3
  -4   3 -11 57.8978 13.7597   3
   4   3  11 107.094 16.6604   2
   4   3  11 77.0409 13.3569   2
  -4  -3  11 66.7529 16.6395   3
   4  -3 -11 77.7358 26.7161   3
   4   3  11 76.9198 16.0754   3
  -4   3 -11 98.8764 19.2423   4
   4  -3 -11 79.4616 15.0747   2
  -4   3 -11 110.876 22.1411   2
   5  -3  11 99.9841 24.7831   3
  -5  -3 -11 103.183 19.9582   3
  -5  -3 -11 131.972 26.5427   4
  -5   3  11 116.095 24.7227   2
   5   3 -11 79.4817 21.6817   3
  -5   3 -11 128.326 26.4393   2
   5   3  11 133.150 18.9779   2
   5  -3 -11 109.171 25.4405   3
   5   3  11 127.343 25.5277   3
   5   3  11 123.616 15.7794   2
  -5   3 -11 127.090 30.0804   4
   6   3 -11 111.562 25.1696   3
   6  -3  11 56.5475 17.8665   3
  -6  -3 -11 95.5573 21.4627   4
  -6   3  11 118.216 25.8525   2
   6   3  11 120.711 20.1337   2
   6  -3 -11 78.0110 21.9673   3
   6   3  11 74.0133 15.2488   2
   6   3  11 162.511 29.5502   3
  -6   3 -11 90.2290 24.0462   4
   0  -4 -11 6.37097 8.68140   2
   0  -4  11 3.09334 8.19037   4
   0   4 -11 16.8785 12.0195   3
   0  -4  11 4.14217 6.64165   2
   0   4  11 9.30567 6.00591   4
   0  -4 -11 1.25306 9.40660   3
   0  -4  11 7.72264 11.2584   3
   0  -4  11 -3.8954 7.88939   2
   0   4  11 13.1878 9.33732   2
   0  -4 -11 6.39889 7.28155   3
   1   4 -11 58.6600 14.0527   3
  -1  -4 -11 86.3261 14.9356   2
   1  -4  11 105.056 13.5160   2
  -1  -4 -11 99.7999 18.1789   3
   1  -4  11 81.9364 19.6088   3
   1  -4  11 87.2050 15.8284   3
  -1   4  11 77.8004 14.0076   3
  -1   4  11 112.358 16.2067   2
  -1  -4  11 111.669 21.2824   3
   1  -4 -11 98.7597 14.8607   3
   1   4  11 83.0391 15.2281   2
  -1   4 -11 87.1525 15.1050   4
  -1   4 -11 111.739 16.1098   2
   1  -4 -11 89.9354 15.8481   2
   1   4  11 74.5023 13.3909   4
  -1  -4  11 91.0709 10.5059   2
  -1  -4  11 105.529 11.5775   2
   2  -4  11 269.086 24.1583   3
   2   4 -11 283.744 29.1668   3
  -2  -4 -11 256.626 22.0461   2
  -2   4  11 264.391 24.2276   3
  -2  -4 -11 283.557 23.0269   4
  -2   4  11 273.217 24.8138   2
  -2  -4 -11 277.545 24.2639   3
   2  -4  11 274.337 23.8222   2
   2  -4  11 233.597 28.3179   3
   2  -4 -11 262.562 25.1525   3
  -2   4 -11 282.433 24.4707   2
   2   4  11 265.857 25.0966   3
  -2  -4  11 284.046 28.3146   3
   2   4  11 306.889 23.3270   2
  -2   4 -11 247.788 22.3315   3
   2  -4 -11 248.816 23.9753   2
  -2   4 -11 263.788 23.6694   4
  -3  -4 -11 37.5879 11.2371   4
  -3   4  11 22.6822 11.7791   3
   3   4 -11 23.6360 16.1776   3
   3  -4  11 26.0657 12.2441   3
  -3  -4 -11 50.1995 11.8624   2
  -3  -4 -11 32.3451 11.6438   3
  -3   4  11 35.0303 13.5775   2
   3  -4 -11 23.6126 12.5238   3
  -3   4 -11 45.1242 13.7661   4
  -3   4 -11 14.0056 10.4823   3
   3   4  11 28.9426 11.3493   2
  -3   4 -11 28.4093 12.7765   2
   3   4  11 33.2581 12.3904   3
   4   4 -11 64.7672 19.9892   3
  -4   4  11 58.7983 17.1715   2
  -4  -4 -11 88.8701 19.4747   3
  -4  -4 -11 76.6041 16.3889   4
   4  -4 -11 76.4902 16.8430   3
   4   4  11 71.3718 13.5797   2
   4   4  11 94.3165 22.6501   3
  -4   4 -11 55.7277 13.9314   3
  -4   4 -11 55.6228 18.4155   4
   4   4  11 83.2861 17.7093   2
  -4   4 -11 94.7819 20.7044   2
  -5  -4 -11 92.4741 19.7700   4
   5   4 -11 78.9126 22.8640   3
  -5   4  11 50.2571 18.4214   2
   5  -4  11 51.9584 16.6391   3
   5   4  11 81.4107 13.2836   2
   5   4  11 81.6414 17.6651   2
  -5   4 -11 69.3641 19.5263   4
  -5   4 -11 89.7806 20.4570   2
   5   4  11 49.8037 16.4634   3
   5  -4 -11 58.3943 17.8602   3
  -6   4  11 38.7663 20.6964   2
  -6  -4 -11 84.2970 22.6291   4
   6   4 -11 101.063 27.2347   3
  -6   4 -11 84.4792 28.0824   2
  -6   4 -11 55.7976 22.7505   4
   6  -4 -11 43.6034 19.2894   3
   6   4  11 63.0437 19.4203   3
   6   4  11 53.9543 11.6961   2
   0  -5  11 8.72504 9.79857   2
   0  -5 -11 5.89783 8.27839   3
   0  -5  11 12.7097 13.4108   3
   0  -5 -11 6.16428 12.4244   3
   0  -5  11 -6.5389 8.72018   2
   0  -5  11 -0.4645 8.56146   4
   0  -5 -11 5.11171 10.0867   2
   0   5  11 21.4145 10.6609   2
   0   5  11 7.59078 5.62815   4
   0   5 -11 -2.8596 13.2091   3
  -1  -5 -11 181.252 20.5348   2
   1  -5  11 203.037 22.5893   3
   1  -5  11 224.625 27.4069   3
  -1   5  11 192.652 22.0229   2
  -1  -5 -11 189.570 24.7455   3
   1  -5  11 213.213 20.3507   2
   1  -5  11 205.334 20.5843   4
   1   5 -11 183.767 27.2576   3
  -1  -5 -11 226.475 19.7140   3
  -1   5 -11 213.314 21.3693   2
   1  -5 -11 189.098 22.1804   2
   1  -5 -11 230.251 21.3729   3
   1   5  11 244.429 21.2725   2
  -1  -5  11 218.854 27.9083   3
   1  -5 -11 211.616 26.9264   3
  -1  -5  11 197.136 17.0256   2
  -2  -5 -11 29.7000 8.94643   4
   2  -5  11 25.5426 12.0252   2
  -2   5  11 21.5019 10.6748   3
  -2  -5 -11 40.7608 12.6699   3
   2  -5  11 26.2924 12.0710   3
   2  -5  11 24.1179 15.6535   3
  -2   5  11 37.0310 13.7286   2
   2  -5  11 26.0425 12.1730   4
   2   5 -11 18.6093 15.0473   3
  -2  -5 -11 34.4492 11.4404   2
  -2  -5  11 41.3242 15.0101   3
   2  -5 -11 35.9092 13.2565   2
   2   5  11 48.0699 12.0487   2
   2   5  11 38.1896 13.2914   3
  -2   5 -11 39.5704 12.4320   2
  -2   5 -11 38.7441 12.6074   4
   2  -5 -11 23.8853 11.9182   3
  -3  -5 -11 43.1926 12.4438   3
   3  -5  11 39.7396 13.3314   2
   3  -5  11 19.5283 13.0055   3
  -3   5  11 33.2588 14.1643   2
  -3  -5 -11 31.6222 11.8687   4
  -3  -5 -11 46.9044 12.7039   2
  -3   5  11 11.5503 12.2449   3
   3   5 -11 60.6174 18.4382   3
   3  -5 -11 12.1610 12.6136   2
  -3   5 -11 48.1025 14.5213   2
   3   5  11 33.0084 12.2026   2
  -3  -5  11 42.3466 17.1267   3
   3   5  11 37.6587 14.0915   3
  -3   5 -11 48.9337 15.2108   4
  -3   5 -11 23.6287 12.0995   3
   3  -5 -11 24.7746 14.4175   3
  -4  -5 -11 92.2686 22.0577   3
   4  -5  11 55.9097 16.0313   3
  -4   5  11 67.7418 17.4297   2
   4   5 -11 71.4168 20.5874   3
  -4  -5 -11 94.0482 21.3310   4
   4   5  11 87.4793 14.1329   2
   4  -5 -11 41.8728 15.8517   3
   4   5  11 55.9141 14.1558   2
  -4   5 -11 48.5188 16.7066   4
  -4   5 -11 76.7622 17.6654   2
   4   5  11 68.5169 17.8405   3
  -5  -5 -11 156.934 29.2845   4
   5  -5  11 170.093 29.0780   3
  -5   5  11 168.796 28.7479   2
   5   5 -11 139.970 29.1642   3
   5   5  11 131.449 14.9330   2
  -5   5 -11 171.900 26.7563   2
   5   5  11 111.775 20.6470   2
   5   5  11 122.464 28.4759   3
   5  -5 -11 160.023 29.8701   3
  -5   5 -11 121.017 26.2184   4
   0  -6 -11 369.310 35.4522   3
   0  -6 -11 367.195 31.1380   2
   0  -6  11 346.715 28.5773   2
   0  -6 -11 360.770 30.2804   3
   0  -6  11 414.938 33.0252   3
   0  -6  11 390.326 44.6099   3
   0   6  11 348.998 30.3964   2
   0   6 -11 379.347 30.4230   2
   1  -6  11 212.701 23.7658   2
   1  -6  11 217.620 24.2463   4
  -1  -6 -11 262.506 23.7173   3
   1   6 -11 187.150 31.1039   3
  -1   6  11 227.093 17.1485   4
  -1   6  11 266.168 25.8548   2
  -1  -6 -11 248.794 30.8542   3
   1  -6  11 202.990 26.2504   3
  -1  -6 -11 221.079 24.1583   2
  -1   6 -11 219.120 23.6009   2
   1   6  11 245.017 22.8720   2
   1  -6 -11 212.247 32.3719   3
  -1  -6  11 211.753 19.7316   2
   1  -6 -11 243.935 24.7050   3
  -1  -6  11 220.565 33.7788   3
   1  -6 -11 238.446 27.0433   2
  -1  -6  11 232.508 23.3573   4
  -2   6  11 225.554 26.0962   2
  -2   6  11 198.262 26.1396   3
   2   6 -11 212.876 31.0211   3
  -2  -6 -11 226.186 19.4407   4
  -2  -6 -11 225.558 28.0782   3
   2  -6  11 253.776 34.0285   3
   2  -6  11 235.512 29.3648   2
  -2  -6 -11 210.574 22.8086   2
   2  -6  11 206.854 40.6429   3
   2   6  11 231.895 22.5341   2
  -2   6 -11 235.500 24.2431   4
   2   6  11 210.242 27.3431   3
  -2   6 -11 219.742 25.6650   2
   2  -6 -11 191.123 25.5274   2
  -2  -6  11 255.126 33.6152   3
   2  -6 -11 190.086 25.6765   3
  -3  -6 -11 43.9794 11.9810   4
   3  -6  11 41.0690 15.0808   3
   3   6 -11 53.0170 19.2696   3
  -3  -6 -11 56.1067 13.5906   2
  -3   6  11 63.4678 16.8103   2
   3  -6 -11 58.4436 16.4257   3
   3   6  11 68.7093 13.6872   2
  -3   6 -11 67.3307 17.0616   2
  -3   6 -11 84.2123 17.6503   4
   3   6  11 65.6143 17.6338   3
   4   6 -11 19.6524 19.7422   3
  -4   6  11 32.9819 16.0531   2
   4  -6  11 8.91542 14.5789   3
  -4  -6 -11 33.1263 14.8334   4
  -4   6 -11 32.0323 18.9892   4
   4   6  11 25.9407 11.7040   2
   4   6  11 47.0314 12.2989   2
  -4   6 -11 27.7903 17.5507   2
   4   6  11 49.3293 15.7692   3
   4  -6 -11 20.8693 15.8436   3
  -5   6  11 160.096 30.2930   2
   5   6 -11 161.692 30.5383   3
  -5  -6 -11 180.380 34.5956   4
   5   6  11 229.042 34.2691   3
  -5   6 -11 225.770 43.7322   4
   5   6  11 94.2673 19.6179   2
   5   6  11 141.117 14.5266   2
   5  -6 -11 112.128 23.9677   3
  -5   6 -11 147.919 29.8704   2
   0   7  11 297.728 28.5713   2
   0  -7 -11 292.899 28.9071   3
   0  -7  11 319.688 32.0044   3
   0  -7  11 243.132 25.8106   2
   0   7 -11 297.080 28.7477   2
  -1   7  11 82.4884 17.5172   2
  -1  -7 -11 77.6214 15.0197   3
   1  -7  11 81.9052 16.1151   4
   1  -7  11 55.5885 16.5959   3
   1  -7  11 65.3826 16.2373   2
   1   7 -11 74.8139 20.5830   3
  -1  -7 -11 62.6432 16.4693   2
  -1  -7  11 76.2113 14.1180   4
   1  -7 -11 34.3485 17.1633   2
   1  -7 -11 75.6471 21.6017   3
   1   7  11 57.8411 15.0620   2
  -1   7 -11 102.881 21.9733   2
   2  -7  11 190.573 27.7535   2
  -2  -7 -11 232.935 24.1011   2
   2   7 -11 229.282 33.4459   3
  -2  -7 -11 310.950 33.5272   3
  -2   7  11 213.247 29.0493   2
   2  -7  11 215.579 29.6265   3
  -2   7 -11 254.886 28.7185   2
   2  -7 -11 235.846 28.2099   3
   2   7  11 201.358 24.2263   2
   2   7  11 265.591 40.0628   3
  -3   7  11 2.94211 15.3556   2
   3  -7  11 5.29216 14.0667   3
   3   7 -11 23.9248 18.6515   3
  -3  -7 -11 13.9050 10.8384   4
  -3  -7 -11 18.0867 12.7251   2
  -3   7 -11 6.50368 17.5250   4
   3   7  11 22.1684 15.4613   3
   3  -7 -11 11.6506 14.4610   3
   3   7  11 16.6344 11.4897   2
  -3   7 -11 9.06948 15.3032   2
   4  -7  11 4.56749 15.8409   3
  -4   7  11 19.9366 17.1343   2
   4   7 -11 -1.5556 19.4437   3
  -4  -7 -11 10.6965 13.9783   4
   4  -7 -11 17.2910 17.2550   3
   4   7  11 1.30240 18.4826   3
   4   7  11 8.28447 10.9139   2
   4   7  11 8.59117 11.9257   2
  -4   7 -11 1.62441 19.6441   4
   0   8 -11 136.786 25.5912   2
   0  -8  11 121.954 27.8077   3
   0  -8  11 163.668 21.4418   2
   0   8  11 146.445 24.3208   2
   0  -8 -11 158.340 26.8246   3
  -1   8  11 24.7159 16.6869   2
  -1  -8 -11 9.18979 19.1912   2
   1  -8  11 12.5582 16.0341   3
   1   8 -11 39.3862 21.5624   3
   1  -8  11 13.6654 14.8145   2
  -1  -8 -11 15.2368 13.8932   3
  -1   8 -11 25.9524 20.2761   2
   1   8  11 5.68623 13.6835   2
   1  -8 -11 32.2562 15.7882   3
  -1  -8  11 9.55090 13.8845   4
   2  -8  11 37.8272 17.5842   3
  -2  -8 -11 94.0515 20.6932   2
  -2  -8 -11 49.7207 17.0279   3
  -2   8  11 61.6422 19.0019   2
   2   8 -11 44.1345 19.8381   3
   2  -8 -11 36.7199 16.0244   3
  -2  -8  11 23.5110 14.4062   4
   2   8  11 57.1191 15.1009   2
  -2   8 -11 54.0758 18.9063   2
   3  -8  11 -5.1130 15.8834   3
   3   8 -11 -6.7388 21.4668   3
  -3  -8 -11 3.14018 12.8660   2
  -3   8  11 -1.5915 12.1528   4
  -3   8 -11 47.1147 16.8094   4
   3   8  11 23.1613 19.4374   3
   3  -8 -11 15.0900 16.4221   3
  -3   8 -11 11.6871 19.4817   2
   0  -9 -11 -6.5914 14.9985   3
   0  -9  11 -22.107 20.2567   3
   0   9  11 10.1312 16.9512   2
   0  -9  11 -34.047 14.9374   2
  -1   9  11 27.7772 17.8242   2
  -1  -9 -11 45.2411 17.7483   3
   1  -9 -11 44.5109 17.6731   3
  -1  -9  11 -4.3982 22.0972   3
  -1   9 -11 63.3420 21.4548   2
  -1  -9  11 37.5515 14.2808   4
   1   9  11 27.3897 16.8092   2
   2   9 -11 -22.800 21.9484   3
   2  -9  11 -9.2664 17.5667   3
  -2  -9 -11 -11.072 15.7398   3
  -2  -9 -11 45.5704 15.9088   2
   2   9  11 -34.682 15.0278   2
  -2   9 -11 -6.1554 22.3054   2
  -2  -9  11 -2.6165 13.8836   4
   0   0 -12 145.043 14.9931   2
   0   0  12 150.453 15.0503   4
   0   0  12 141.919 11.0613   3
   0   0 -12 173.677 11.9361   3
   0   0  12 150.704 16.1565   2
  -1   0  12 240.871 18.9510   2
   1   0  12 201.237 19.0685   4
   1   0  12 214.111 26.8214   2
  -1   0 -12 206.930 20.5092   4
  -1   0 -12 240.537 19.4307   2
   1   0 -12 218.136 18.4169   2
  -1   0  12 210.378 17.6934   3
  -2   0  12 643.569 41.2025   2
  -2   0 -12 689.634 40.1591   3
   2   0  12 671.251 40.6738   3
   2   0 -12 649.565 41.0774   2
   2   0 -12 648.332 43.6855   3
  -2   0  12 676.466 42.7929   3
   2   0  12 675.662 42.3973   2
   2   0  12 670.418 43.5139   4
   2   0  12 611.653 41.7814   2
  -2   0 -12 587.834 42.1355   4
   3   0  12 33.9844 9.47464   2
   3   0 -12 12.4987 10.8044   3
   3   0 -12 25.9719 9.31524   2
   3   0  12 39.2118 10.5579   3
  -3   0  12 22.0915 10.1342   3
  -3   0  12 40.4637 9.88848   2
   3   0  12 35.4469 10.1060   2
  -3   0 -12 36.6284 8.06899   3
  -3   0 -12 25.9329 10.5332   4
   4   0 -12 243.364 29.3193   3
   4   0  12 213.811 25.7226   3
  -4   0  12 246.892 23.4725   2
   4   0 -12 234.387 22.2713   2
  -4   0 -12 229.313 26.8347   4
  -4   0 -12 255.122 23.6972   3
   4   0  12 246.034 22.8696   2
   4   0  12 279.419 24.6324   2
   5   0  12 159.386 21.3101   2
   5   0 -12 126.692 18.5823   2
  -5   0  12 132.558 19.4475   2
   5   0  12 114.422 18.3264   2
   5   0 -12 72.2086 19.9645   3
  -5   0 -12 94.9947 19.3454   4
   5   0  12 134.238 24.7027   3
  -6   0 -12 41.6400 19.1258   4
   6   0  12 18.1560 13.5167   2
   6   0 -12 19.6648 12.2781   2
   6   0  12 16.1780 15.0188   3
  -6   0  12 38.3976 24.3214   2
   6   0 -12 55.8081 20.5231   3
   0  -1  12 972.070 58.0065   2
   0   1 -12 942.210 57.7766   2
   0  -1  12 961.063 58.0533   4
   0   1  12 949.396 57.7781   4
   0   1 -12 1017.18 57.4265   3
   0  -1 -12 933.394 58.1108   2
   0   1  12 954.283 58.5735   2
   1  -1  12 1490.73 83.8764   3
   1  -1  12 1482.65 83.3855   3
  -1  -1 -12 1544.75 84.9667   2
   1  -1  12 1374.75 84.9824   4
   1   1 -12 1276.58 85.0922   3
  -1   1  12 1441.90 84.4690   3
   1  -1  12 1433.16 86.4050   2
  -1  -1 -12 1458.14 84.7990   4
   1   1 -12 1415.95 83.9832   2
  -1   1  12 1422.07 85.6924   2
  -1  -1  12 1436.06 86.2339   3
   1  -1 -12 1371.59 85.2040   3
  -1   1 -12 1544.75 86.4162   4
   1   1  12 1550.20 87.8385   2
  -1  -1  12 1469.34 85.2399   2
   1  -1 -12 1348.46 85.6626   2
   1   1  12 1537.11 85.9013   4
  -1   1 -12 1367.04 86.4241   2
   2  -1  12 153.070 14.6007   3
   2  -1  12 151.588 17.8543   4
  -2  -1 -12 113.401 16.1561   2
   2   1 -12 114.452 18.9996   3
  -2  -1 -12 110.133 12.4986   3
  -2   1  12 147.384 15.8086   2
   2  -1  12 126.141 16.7331   2
   2   1 -12 120.969 13.4374   2
   2  -1  12 144.770 15.9204   2
  -2   1  12 111.771 16.5043   3
  -2  -1 -12 120.387 16.8826   4
   2   1  12 136.451 16.0379   2
   2   1  12 149.110 17.9346   4
   2   1  12 117.130 13.9017   3
   2  -1 -12 162.706 19.1508   2
  -2  -1  12 129.777 13.8373   2
  -2   1 -12 104.596 16.2308   4
  -2   1 -12 137.307 13.5605   3
   2  -1 -12 135.033 16.7338   3
   3   1 -12 65.6724 11.9578   2
  -3   1  12 57.0769 11.6487   2
  -3   1  12 45.6652 11.5890   3
   3  -1  12 72.5587 14.3183   2
  -3  -1 -12 71.4013 12.7742   4
   3  -1  12 59.2315 12.3859   2
  -3  -1 -12 77.2729 12.9683   3
   3  -1  12 59.0324 10.8752   3
   3   1 -12 37.9438 13.9907   3
   3   1  12 69.4422 14.8575   2
  -3  -1  12 86.9401 12.1995   2
  -3   1 -12 57.5693 12.5749   4
  -3  -1  12 57.3519 12.1597   3
   3  -1 -12 85.7996 17.8899   3
  -3   1 -12 51.1620 10.5829   3
   3   1  12 71.0096 13.8046   2
   3  -1 -12 48.2407 10.7449   2
   4   1 -12 228.381 20.6131   2
  -4   1  12 242.189 23.7530   2
  -4  -1 -12 190.980 25.5582   4
   4  -1  12 223.763 23.5734   2
   4   1 -12 202.674 31.0864   3
   4  -1  12 201.994 24.3175   2
   4  -1  12 221.974 24.5921   3
  -4   1 -12 191.941 21.5400   3
   4  -1 -12 207.111 27.5370   3
   4   1  12 226.097 21.1240   2
   4   1  12 205.823 25.5741   3
   4   1  12 175.551 21.1812   2
  -4   1 -12 222.541 26.5285   4
  -4  -1  12 216.185 20.2751   2
   4  -1 -12 222.643 21.9158   2
   5   1 -12 89.0517 15.7093   2
  -5  -1 -12 83.8919 18.8985   4
  -5   1  12 65.8563 15.5037   2
   5   1 -12 63.4251 19.1781   3
   5  -1  12 53.6005 15.6787   3
   5  -1  12 85.2147 17.1252   2
   5   1  12 59.3726 16.2581   3
   5  -1 -12 43.1178 17.0385   3
  -5  -1  12 70.1369 15.7352   2
   5   1  12 62.8651 12.9107   2
  -5   1 -12 39.4293 12.8635   3
   5   1  12 58.6020 17.3183   2
  -5   1 -12 65.6445 17.1233   4
  -6   1  12 5.44726 13.2449   2
  -6  -1 -12 -2.9753 16.7569   4
   6  -1  12 23.2127 14.0637   3
   6  -1  12 6.76271 14.6351   2
   6   1 -12 43.0637 29.0314   3
   6   1 -12 34.1308 11.5683   2
   6   1  12 43.2125 15.5283   3
   6   1  12 25.6107 12.9372   2
   6  -1 -12 20.7073 27.5023   3
  -6  -1  12 -1.4181 11.0664   2
   0  -2 -12 100.534 13.0322   3
   0   2 -12 59.5394 13.4216   2
   0  -2 -12 84.5762 10.0999   3
   0  -2  12 81.8084 15.3656   3
   0  -2  12 90.7353 14.4357   4
   0  -2 -12 97.0856 14.1914   2
   0   2 -12 58.3854 11.3241   3
   0   2  12 108.251 15.0308   2
   0  -2  12 72.6753 12.9698   2
   0   2  12 107.980 12.5074   4
  -1  -2 -12 192.611 14.4172   3
  -1   2  12 173.336 18.2003   2
   1  -2  12 193.255 17.9577   4
   1  -2  12 131.452 17.8169   3
   1   2 -12 147.151 20.0160   3
  -1  -2 -12 147.516 17.3229   2
  -1  -2 -12 182.739 17.1793   4
   1  -2  12 187.665 18.3935   2
   1  -2  12 192.915 16.2643   3
   1   2 -12 161.944 14.8539   2
  -1   2  12 200.982 16.2919   3
   1  -2  12 192.003 17.5221   2
   1  -2 -12 174.667 17.7580   2
   1   2  12 146.883 14.8762   3
   1  -2 -12 184.593 17.1543   3
   1   2  12 199.164 17.1794   4
  -1  -2  12 180.254 15.8503   2
  -1   2 -12 210.530 17.9427   4
  -1  -2  12 166.974 18.5091   3
   1   2  12 169.880 18.2293   2
  -2  -2 -12 141.864 13.6823   3
   2  -2  12 140.881 15.7358   2
  -2   2  12 119.857 16.9609   3
  -2  -2 -12 124.252 16.1011   4
  -2  -2 -12 140.455 16.0570   2
   2  -2  12 140.481 15.5533   3
   2   2 -12 103.762 20.0690   3
   2   2 -12 118.559 12.1904   2
   2  -2  12 99.9212 16.9329   2
   2  -2  12 143.410 17.8295   4
  -2   2  12 135.706 17.1911   2
   2   2  12 86.0850 17.0551   4
   2  -2 -12 114.743 16.0820   2
   2  -2 -12 121.335 16.6401   3
  -2  -2  12 119.661 17.9963   3
   2   2  12 130.803 15.6785   2
  -2  -2  12 130.857 12.1514   2
   2   2  12 116.689 14.5594   3
  -2   2 -12 140.700 16.9653   4
  -2   2 -12 133.685 14.0389   3
   3  -2  12 184.454 22.4275   2
   3  -2  12 255.951 22.7640   3
  -3   2  12 238.873 22.1057   2
  -3   2  12 217.487 23.2059   3
   3   2 -12 223.553 27.0410   3
  -3  -2 -12 235.163 22.8845   4
   3  -2  12 210.817 20.8123   2
  -3  -2 -12 233.081 19.6104   3
   3   2 -12 203.727 17.0644   2
  -3   2 -12 207.269 20.2279   3
  -3   2 -12 234.431 22.8710   4
  -3  -2  12 236.345 17.3439   2
   3  -2 -12 220.017 21.3330   2
  -3  -2  12 197.783 23.1749   3
   3   2  12 214.268 20.5511   2
   3   2  12 221.489 21.3314   2
   3   2  12 221.773 21.4197   3
   3  -2 -12 231.088 24.0551   3
   4  -2  12 569.411 43.1171   2
   4  -2  12 563.080 40.9844   2
   4   2 -12 646.038 48.3025   3
   4  -2  12 609.009 42.6204   3
  -4  -2 -12 532.115 40.0157   3
  -4   2  12 602.163 42.4389   2
  -4  -2 -12 553.668 43.1590   4
  -4   2  12 573.938 44.5742   3
   4   2 -12 552.258 36.6812   2
   4   2  12 572.848 41.1771   2
  -4  -2  12 631.505 39.2753   2
  -4  -2  12 579.168 46.4587   3
   4   2  12 643.144 45.1493   3
   4  -2 -12 617.527 43.2177   2
   4   2  12 606.896 42.0633   2
  -4   2 -12 678.005 49.5232   4
  -4   2 -12 593.431 42.7794   3
   4  -2 -12 617.810 46.6469   3
  -5  -2 -12 7.39069 15.1885   4
  -5   2  12 11.6977 13.6949   2
   5  -2  12 29.7880 14.4421   2
   5  -2  12 23.2767 13.6789   3
  -5  -2 -12 4.96511 10.4854   3
   5   2 -12 25.4142 17.1509   3
   5   2  12 12.7750 13.4111   3
   5  -2 -12 26.2588 15.7518   3
  -5  -2  12 21.1321 9.44147   2
   5   2  12 16.8502 11.7288   2
   5  -2 -12 0.05155 12.4181   2
  -5   2 -12 37.3635 16.0596   4
  -5   2 -12 1.19609 11.5052   3
   6   2 -12 75.8313 23.1365   3
   6  -2  12 52.5276 17.8924   3
  -6  -2 -12 73.9162 25.1218   4
  -6   2  12 61.4426 18.0824   2
   6  -2  12 112.271 23.6170   2
  -6  -2  12 87.1793 16.3085   2
   6   2  12 91.8513 20.3438   3
   6  -2 -12 84.9971 25.7855   3
   6   2  12 100.099 21.1723   2
   0  -3  12 34.6074 8.56382   2
   0  -3 -12 23.3463 9.58890   2
   0  -3  12 37.5408 10.6044   3
   0   3  12 31.6228 10.4187   2
   0  -3  12 62.2780 12.8112   4
   0   3  12 27.1251 7.66186   4
   0  -3  12 26.9148 7.66229   2
   0  -3 -12 27.0690 6.87943   3
   0  -3 -12 29.1811 9.16322   3
   0   3 -12 32.4416 14.0566   3
   1  -3  12 272.181 21.5301   2
  -1  -3 -12 289.480 22.4221   2
   1  -3  12 279.442 22.3560   4
   1   3 -12 283.644 26.0826   3
  -1   3  12 304.792 21.2795   3
   1  -3  12 276.969 23.7948   3
   1  -3  12 262.430 24.3502   3
  -1   3  12 248.015 22.7107   2
   1  -3  12 232.965 22.6492   2
  -1  -3 -12 297.773 21.0584   4
  -1  -3 -12 280.993 22.0339   3
  -1  -3  12 274.557 20.2510   2
  -1   3 -12 307.286 23.6864   4
   1   3  12 332.979 24.1154   2
  -1  -3  12 325.166 21.1415   2
   1   3  12 262.998 22.1882   4
   1  -3 -12 281.566 23.4182   2
   1  -3 -12 286.368 22.9695   3
  -1  -3  12 261.912 25.7433   3
   1   3  12 324.783 23.1896   3
   2  -3  12 211.807 19.0748   3
  -2  -3 -12 199.052 18.3759   4
  -2   3  12 169.136 20.3116   2
   2   3 -12 180.166 24.5859   3
  -2  -3 -12 167.399 17.5696   2
  -2  -3 -12 165.278 18.2124   3
  -2   3  12 198.341 19.1391   3
   2  -3  12 208.139 20.6772   4
   2  -3  12 187.966 18.6398   2
   2  -3 -12 210.351 20.8214   3
  -2  -3  12 161.061 22.5842   3
   2  -3 -12 178.013 19.3773   2
  -2   3 -12 205.751 21.2263   2
  -2   3 -12 179.845 19.0232   4
  -2   3 -12 185.669 17.5837   3
   2   3  12 195.644 18.7931   2
   2   3  12 175.493 18.7235   3
  -3  -3 -12 1217.08 71.2502   3
   3  -3  12 1125.38 71.8711   2
  -3  -3 -12 1164.83 71.0672   4
  -3   3  12 1168.42 72.2153   2
   3  -3  12 1153.94 72.5118   3
   3   3 -12 1179.99 75.3235   3
  -3   3  12 1098.77 72.2330   3
  -3  -3 -12 1073.32 71.0070   2
   3   3  12 1195.70 69.0797   3
  -3   3 -12 1190.71 69.9139   2
  -3  -3  12 962.127 70.9449   3
   3  -3 -12 1043.83 70.4846   3
  -3   3 -12 1092.70 69.3290   4
   3   3  12 1085.90 67.5803   2
  -3   3 -12 1110.85 68.3051   3
   3  -3 -12 1083.33 68.8978   2
   4  -3  12 22.6547 12.2592   3
  -4  -3 -12 3.43390 9.53243   3
   4   3 -12 26.7416 16.8427   3
  -4   3  12 12.8082 21.2049   2
  -4   3  12 -4.5708 11.9711   3
   4  -3  12 3.09131 11.2570   2
  -4  -3 -12 9.39629 12.7840   4
  -4  -3  12 8.38369 13.2241   3
   4  -3 -12 26.0447 13.5322   3
   4   3  12 22.1399 10.9887   2
  -4   3 -12 0.16728 10.9375   3
  -4   3 -12 18.2312 23.6693   4
   4  -3 -12 10.8559 12.4690   2
   4   3  12 18.2634 12.4451   3
   4   3  12 21.2260 11.3575   2
  -4   3 -12 35.2019 16.2260   2
  -5  -3 -12 102.346 19.3170   3
  -5   3  12 112.908 23.2580   2
  -5  -3 -12 112.216 25.7018   4
   5  -3  12 105.803 23.8178   3
   5   3 -12 59.5603 20.8276   3
   5  -3  12 93.7947 20.1922   2
  -5   3 -12 138.893 32.5426   4
   5  -3 -12 141.463 27.4491   3
  -5   3 -12 122.197 22.9172   2
   5   3  12 79.0229 26.9115   3
   5   3  12 104.692 15.1581   2
   5   3  12 87.9129 18.4425   2
   6   3 -12 13.5636 20.4343   3
  -6  -3 -12 31.6766 24.4851   4
   6  -3  12 22.3243 15.8594   3
   6  -3  12 60.4970 18.6065   2
  -6   3  12 13.4830 17.5033   2
  -6   3 -12 39.1838 20.5560   4
   6   3  12 36.8195 16.6906   3
   6   3  12 51.8984 14.4143   2
   6  -3 -12 2.48165 18.4442   3
   0   4  12 8.11041 6.23691   4
   0   4  12 11.4397 9.69188   2
   0   4 -12 12.7335 11.8592   3
   0  -4 -12 -3.2623 8.92606   2
   0  -4 -12 -6.5720 9.65267   3
   0  -4  12 6.56018 7.02189   2
   0  -4  12 0.10533 10.5740   3
  -1   4  12 530.579 33.7492   2
   1  -4  12 456.530 31.6152   2
   1  -4  12 484.724 35.5310   3
  -1  -4 -12 487.688 32.3251   3
   1   4 -12 374.073 35.7874   3
   1  -4  12 441.743 32.7354   3
  -1   4  12 447.243 31.4411   3
  -1  -4 -12 495.014 34.0097   3
   1  -4  12 439.058 32.3136   4
  -1  -4 -12 440.872 32.0905   2
   1  -4  12 464.282 33.1253   2
  -1  -4  12 429.241 29.3968   2
   1  -4 -12 443.323 32.2793   3
   1   4  12 503.204 31.0370   4
   1   4  12 463.352 32.7875   2
  -1  -4  12 444.660 29.0586   2
   1  -4 -12 472.017 33.2097   2
  -1  -4  12 463.623 36.2061   3
   2  -4  12 277.863 24.4649   3
  -2   4  12 271.731 25.1732   2
  -2  -4 -12 253.324 22.6590   2
   2  -4  12 286.107 28.8598   3
  -2  -4 -12 299.795 22.4785   4
  -2   4  12 245.518 24.4004   3
   2  -4  12 271.503 24.1981   2
  -2  -4 -12 280.452 25.1059   3
   2  -4  12 289.220 26.8515   4
   2   4 -12 264.551 29.9106   3
  -2   4 -12 269.193 24.5739   4
   2   4  12 280.010 23.7462   2
   2  -4 -12 275.391 25.6507   3
   2   4  12 301.084 25.0906   3
  -2  -4  12 292.915 29.1052   3
  -2   4 -12 269.327 25.5150   2
   2  -4 -12 221.635 24.1218   2
  -3   4  12 918.015 58.5572   2
   3   4 -12 935.046 62.7251   3
  -3  -4 -12 833.012 55.5817   2
   3  -4  12 845.045 58.0541   3
  -3  -4 -12 926.768 56.5550   4
  -3   4  12 757.563 57.4636   3
  -3  -4 -12 872.977 57.5099   3
   3  -4  12 885.453 58.1546   2
  -3   4 -12 866.472 60.1251   2
   3   4  12 1001.93 59.6008   3
   3   4  12 838.841 56.5883   2
  -3   4 -12 825.172 57.4599   3
  -3   4 -12 933.359 60.0149   4
   3  -4 -12 936.064 61.3171   2
   3  -4 -12 862.252 60.3707   3
  -4  -4 -12 110.966 22.1079   4
   4   4 -12 85.7589 21.6279   3
  -4  -4 -12 100.589 20.2826   3
  -4   4  12 81.3185 17.9757   2
   4   4  12 98.7872 23.4071   3
   4   4  12 111.080 15.8841   2
  -4   4 -12 119.572 23.1427   2
  -4   4 -12 86.4457 19.5995   4
   4   4  12 115.301 19.1065   2
  -4   4 -12 87.1863 20.0199   3
   4  -4 -12 119.650 24.4753   3
   5  -4  12 27.4803 15.0501   3
  -5   4  12 39.6204 17.0839   2
   5   4 -12 27.1557 20.8359   3
  -5  -4 -12 41.2340 16.3357   4
   5   4  12 64.1798 17.0564   3
  -5   4 -12 46.0351 19.3196   2
   5   4  12 36.2907 9.91116   2
   5  -4 -12 48.2376 17.2498   3
  -5   4 -12 22.8982 18.1383   4
   5   4  12 53.7160 13.3092   2
   0  -5  12 33.4595 14.4509   3
   0  -5 -12 8.40328 12.5844   3
   0   5 -12 35.6161 15.0670   3
   0  -5  12 11.3077 9.61412   2
   0  -5  12 20.6343 9.25562   2
   0  -5  12 15.5101 9.59356   4
   0  -5 -12 16.4108 8.84026   3
   0   5  12 20.4869 6.48134   4
   0  -5 -12 0.04543 10.7447   2
   0   5  12 10.4391 10.9078   2
  -1  -5 -12 91.1578 17.1599   2
   1  -5  12 114.512 24.5257   3
   1  -5  12 147.453 19.9859   3
   1  -5  12 98.3951 16.5619   2
  -1   5  12 104.110 18.9832   2
   1  -5  12 99.4561 18.4758   4
   1   5 -12 119.428 23.5159   3
  -1  -5 -12 134.615 16.0787   3
  -1  -5 -12 136.921 21.7403   3
   1   5  12 99.2059 17.6109   2
  -1  -5  12 95.6391 12.8404   2
  -1  -5  12 104.945 23.5663   3
   1  -5 -12 115.343 17.2939   3
  -1   5 -12 138.506 18.7873   2
   1  -5 -12 135.143 19.3827   2
   1  -5 -12 146.114 24.4974   3
  -2   5  12 94.1712 18.7353   3
  -2  -5 -12 114.802 20.7656   3
  -2  -5 -12 121.251 17.8262   2
   2  -5  12 111.741 19.6054   2
   2   5 -12 114.772 25.0095   3
   2  -5  12 92.5206 18.8635   3
   2  -5  12 89.3989 19.8312   4
  -2   5  12 146.678 21.2949   2
   2  -5  12 117.432 20.6961   3
  -2   5 -12 120.811 20.9117   2
  -2   5 -12 148.488 21.9004   4
  -2  -5  12 148.249 32.5989   3
   2  -5 -12 125.794 20.6296   3
   2   5  12 92.7749 18.2910   2
   2   5  12 97.4936 21.9247   3
  -3   5  12 335.788 32.4729   3
  -3  -5 -12 376.140 32.5841   3
   3  -5  12 326.826 32.3311   3
  -3   5  12 357.701 32.7456   2
   3  -5  12 339.574 31.8259   2
  -3  -5 -12 378.359 29.4575   2
   3   5 -12 379.898 37.2627   3
  -3  -5 -12 342.787 29.6462   4
  -3  -5  12 404.847 38.2820   3
   3   5  12 398.819 29.0420   2
  -3   5 -12 284.173 29.6527   3
  -3   5 -12 358.064 32.0700   2
  -3   5 -12 331.527 33.5680   4
   3  -5 -12 296.786 38.4995   3
   3   5  12 328.409 31.9064   3
   4   5 -12 82.8106 22.1354   3
  -4  -5 -12 123.826 22.8398   3
  -4   5  12 90.9410 19.3962   2
   4  -5  12 107.597 24.0322   3
  -4  -5 -12 133.962 24.0366   4
  -4   5 -12 162.640 25.7859   2
   4   5  12 128.906 21.1753   2
   4   5  12 123.370 25.7875   3
   4  -5 -12 102.989 25.1405   3
  -4   5 -12 164.595 32.2930   4
   4   5  12 114.382 19.2062   2
  -5   5  12 141.788 27.0389   2
   5  -5  12 56.9715 17.8646   3
  -5  -5 -12 97.6248 20.7573   4
   5   5  12 77.8527 19.1247   3
   5   5  12 62.5375 14.0816   2
   5  -5 -12 74.5283 20.0773   3
   5   5  12 90.8431 16.4493   2
  -5   5 -12 84.9993 21.5404   4
   0  -6 -12 65.4274 17.3774   3
   0  -6 -12 47.8363 14.6779   2
   0  -6  12 58.8343 12.7239   4
   0  -6  12 54.7753 14.4900   3
   0   6  12 42.8807 13.8295   2
   0  -6 -12 61.3403 12.7874   3
   0  -6  12 55.6693 12.6813   2
   0  -6  12 43.6455 12.2870   2
   1  -6  12 36.1798 13.0917   2
   1  -6  12 37.8614 13.6024   3
  -1  -6 -12 52.2435 14.5089   2
  -1  -6 -12 49.4368 16.5082   3
  -1   6  12 51.0876 14.9164   2
   1   6 -12 27.5507 17.1279   3
  -1   6  12 38.1124 8.01746   4
   1  -6  12 23.3530 13.0795   4
  -1  -6 -12 46.3155 11.2089   3
   1   6  12 44.9299 12.9547   2
   1  -6 -12 47.4887 12.3694   3
   1  -6 -12 62.5330 17.5609   3
  -1  -6  12 31.6671 17.3315   3
  -1  -6  12 38.0642 12.6145   4
  -1   6 -12 55.0098 14.7729   2
  -2  -6 -12 34.4644 14.2378   3
  -2   6  12 22.1730 13.4136   3
  -2  -6 -12 35.0783 9.60005   4
  -2   6  12 28.9704 14.7333   2
   2   6 -12 38.7929 17.2647   3
   2  -6  12 34.6819 13.7025   2
  -2  -6 -12 38.9345 12.9530   2
   2   6  12 27.1166 12.3617   2
  -2  -6  12 24.9209 17.7961   3
  -2   6 -12 26.4753 14.1237   4
   2  -6 -12 45.9537 14.9955   2
   2   6  12 29.1143 14.5277   3
  -2   6 -12 44.1708 14.6416   2
   2  -6 -12 28.1595 12.9154   3
   3   6 -12 306.327 37.2018   3
  -3   6  12 281.679 30.5531   2
  -3  -6 -12 301.971 28.2310   4
   3  -6  12 237.115 30.2288   3
  -3  -6 -12 267.527 25.8479   2
  -3   6 -12 258.918 34.0225   4
   3  -6 -12 267.073 31.2219   3
   3   6  12 298.062 32.6343   3
  -3   6 -12 251.842 30.8348   2
   3   6  12 306.826 25.8511   2
   4  -6  12 84.7288 19.1659   3
  -4  -6 -12 113.960 24.7012   4
   4   6 -12 79.3580 23.3496   3
  -4   6  12 74.3446 18.2580   2
   4   6  12 96.5471 18.1538   2
  -4   6 -12 76.0357 22.2337   2
   4   6  12 129.969 27.7259   3
   4   6  12 109.275 19.2123   2
  -4   6 -12 107.923 24.2594   4
   4  -6 -12 134.207 26.9770   3
  -5  -6 -12 118.936 23.7757   4
  -5   6  12 123.626 29.0721   2
   5   6 -12 112.921 27.7158   3
   5   6  12 85.3575 14.7782   2
   5   6  12 158.147 30.6881   3
  -5   6 -12 168.085 37.7975   4
   5   6  12 110.289 17.4638   2
   5  -6 -12 158.046 31.6799   3
  -5   6 -12 149.235 32.5243   2
   0  -7 -12 -23.539 15.3150   2
   0  -7  12 5.21068 12.5282   2
   0  -7 -12 10.8123 11.6278   3
   0  -7  12 4.73433 12.3176   4
   0  -7  12 -18.093 11.2466   2
   0  -7  12 14.7265 14.4852   3
   0   7  12 18.1867 13.7766   2
   1   7 -12 75.5556 21.0720   3
  -1  -7 -12 73.4885 16.7450   2
   1  -7  12 71.4594 16.8787   4
   1  -7  12 50.4152 15.9302   2
  -1   7  12 100.023 22.1672   2
  -1  -7 -12 66.1779 14.4889   3
   1  -7  12 61.5209 16.5709   3
   1   7  12 68.0918 16.1407   2
   1  -7 -12 66.4808 18.6747   2
   1  -7 -12 143.253 33.5982   3
  -1  -7  12 105.579 18.8177   4
  -1   7 -12 108.209 23.5068   2
   2   7 -12 30.5406 18.4864   3
   2  -7  12 34.2253 15.3647   3
  -2  -7 -12 75.9021 18.2908   3
  -2   7  12 23.9608 15.6744   2
   2   7  12 46.5195 18.5666   3
   2   7  12 47.7439 13.6876   2
   2  -7 -12 39.9631 14.6396   3
  -2   7 -12 49.4684 17.5245   2
   3   7 -12 86.4211 22.0755   3
   3  -7  12 61.4593 17.5109   3
  -3   7  12 92.9755 21.0008   2
  -3  -7 -12 83.5677 19.1978   2
  -3  -7 -12 118.467 19.6092   4
   3   7  12 76.7696 14.6548   2
   3  -7 -12 70.2799 18.0455   3
  -3   7 -12 71.9491 19.4954   4
   3   7  12 56.6690 17.3022   3
  -4  -7 -12 155.410 29.5267   4
   4   7 -12 201.103 35.9456   3
   4  -7  12 148.998 31.7140   3
  -4   7  12 238.050 32.3576   2
   4   7  12 167.305 21.9276   2
   4   7  12 165.180 21.4681   2
  -4   7 -12 192.702 34.2096   2
   4   7  12 209.359 33.1839   3
  -4   7 -12 201.095 39.1876   4
   4  -7 -12 167.234 36.7232   3
   0  -8 -12 0.74147 13.3297   3
   0  -8  12 6.25065 15.4630   3
   0  -8  12 21.1227 12.2026   2
   0  -8  12 -11.471 14.1280   4
   0   8  12 4.62190 15.8794   2
   1  -8  12 -11.325 14.9415   2
  -1   8  12 -3.3512 15.4360   2
   1   8 -12 8.29914 21.5810   3
  -1  -8 -12 24.5050 16.0693   2
   1  -8  12 3.25622 15.6190   3
  -1  -8 -12 -2.0255 14.1004   3
   1  -8 -12 3.22813 13.3150   3
   1   8  12 -2.4802 16.1198   2
  -1  -8  12 -2.9550 12.7951   4
  -2   8  12 31.2928 18.0562   2
  -2  -8 -12 23.8027 14.2395   3
   2  -8  12 49.3996 17.5599   3
   2   8 -12 41.0449 20.9027   3
  -2  -8 -12 63.8720 16.9198   2
   2   8  12 88.3682 18.7449   2
  -2   8 -12 57.5487 23.3449   2
  -2  -8  12 6.03773 14.8891   4
   2  -8 -12 38.9998 16.5822   3
  -3   8  12 28.8506 20.5681   2
   3   8 -12 17.7931 21.4646   3
  -3   8  12 -11.001 14.7341   4
  -3  -8 -12 10.7033 13.1740   2
   3  -8  12 17.6518 21.2854   3
   3   8  12 6.32156 19.1506   3
  -3   8 -12 41.3777 20.2527   2
   3   8  12 41.5214 13.7607   2
   3  -8 -12 38.7180 18.1861   3
   0   9  12 50.2867 17.6331   2
   0  -9  12 17.0051 16.4930   2
   0  -9 -12 34.1408 17.1096   3
  -1  -9 -12 36.3697 17.9710   3
   1  -9  12 35.6520 23.0835   3
  -1   9  12 53.4639 18.9744   2
   1   9  12 27.3236 19.9787   2
   1  -9 -12 40.8403 17.7857   3
  -1  -9  12 34.2487 19.6028   3
  -1   9 -12 59.5276 22.0350   2
   2   9 -12 7.88320 23.5081   3
  -2  -9 -12 13.7667 15.9541   3
   2  -9  12 10.6439 18.7596   3
  -2   9  12 42.2134 20.4633   2
  -2  -9 -12 103.667 22.8515   2
  -2  -9  12 24.7308 15.5104   4
  -2   9 -12 12.1879 24.8345   2
   2   9  12 -15.907 15.8019   2
   0   0  13 -2.1386 8.44967   2
   0   0 -13 -3.9329 7.37521   2
   0   0  13 -0.0725 7.25658   4
   0   0  13 0.38972 3.42866   3
  -1   0 -13 491.351 31.3187   4
   1   0 -13 410.618 31.2190   3
   1   0 -13 441.901 30.7548   2
  -1   0 -13 498.961 31.5589   2
   1   0  13 428.353 31.1672   4
   1   0  13 425.187 31.3258   2
  -1   0  13 469.986 30.0566   3
  -1   0  13 500.520 31.2732   2
   2   0 -13 911.933 56.4246   3
   2   0 -13 881.608 53.5153   2
   2   0  13 862.638 54.8391   2
   2   0  13 895.416 54.5878   2
   2   0  13 827.887 55.1048   4
  -2   0  13 855.767 54.8559   3
  -2   0 -13 927.859 52.4469   3
   2   0  13 832.702 52.8108   3
  -2   0 -13 895.249 54.6319   4
   3   0  13 913.777 55.1738   2
   3   0  13 766.803 54.4071   2
  -3   0  13 918.778 54.1920   2
  -3   0 -13 855.960 55.9934   4
   3   0 -13 906.243 58.2585   3
   3   0 -13 854.568 53.8145   2
  -3   0 -13 898.955 53.9009   3
  -3   0  13 817.098 56.6237   3
   4   0  13 202.483 24.9840   3
   4   0  13 215.379 22.4732   2
   4   0 -13 252.337 30.3528   3
   4   0  13 247.377 23.9806   2
  -4   0 -13 249.138 27.1076   4
  -4   0  13 253.786 23.5916   2
  -4   0 -13 233.716 22.9861   3
   4   0 -13 208.524 22.1092   2
   5   0 -13 609.084 51.7973   3
   5   0  13 599.705 46.5285   2
   5   0  13 699.887 48.9752   3
   5   0 -13 596.148 43.2101   2
   5   0  13 667.896 45.6550   2
  -5   0 -13 610.485 49.2508   4
  -5   0  13 619.779 44.0363   2
   6   0  13 31.9932 14.9331   3
   6   0  13 10.4020 13.5103   2
   6   0 -13 28.3424 29.4023   3
   6   0 -13 42.8190 13.6764   2
  -6   0  13 27.5648 13.8377   2
   0   1 -13 71.8468 12.7461   2
   0  -1  13 64.5172 13.7999   2
   0  -1 -13 64.0689 10.6683   2
   0  -1  13 59.0758 11.5797   3
   0   1 -13 88.5903 12.6781   3
   0   1  13 79.6944 17.9183   2
   0   1  13 68.1141 12.5917   4
   0  -1  13 65.2558 14.4379   4
   1   1 -13 2156.64 131.072   3
  -1  -1 -13 2450.57 131.250   2
   1  -1  13 2373.20 131.063   2
  -1   1  13 2154.20 131.126   2
   1  -1  13 1983.20 129.503   3
   1   1 -13 2139.95 129.916   2
   1  -1  13 2369.32 129.254   3
  -1   1  13 2346.38 130.378   3
   1  -1 -13 1951.82 128.939   2
  -1  -1  13 2326.51 128.709   2
  -1  -1  13 2145.07 129.391   3
   1  -1 -13 2225.90 128.659   3
   1   1  13 2303.44 129.587   2
  -1   1 -13 2073.68 129.980   2
  -1   1 -13 2371.83 129.353   4
   1   1  13 2333.70 129.296   4
  -2  -1 -13 434.782 31.3747   4
  -2  -1 -13 466.136 28.5085   3
  -2   1  13 467.419 31.1489   2
   2  -1  13 472.350 30.1753   3
   2   1 -13 397.370 28.9906   2
   2  -1  13 443.230 31.0393   2
   2  -1  13 437.726 32.8606   4
   2   1 -13 458.674 33.4664   3
  -2  -1 -13 401.114 31.1701   2
   2  -1  13 470.321 31.8257   2
   2   1  13 401.277 30.3938   2
  -2  -1  13 376.367 32.3642   3
  -2   1 -13 432.759 28.4160   3
  -2  -1  13 444.513 29.0015   2
   2  -1 -13 413.637 31.2512   3
   2   1  13 476.686 28.5670   3
   2   1  13 448.037 31.4864   4
   2  -1 -13 427.322 30.1777   2
  -2   1 -13 452.475 31.0590   4
   3   1 -13 822.292 50.8425   2
  -3  -1 -13 877.171 52.1216   3
   3  -1  13 828.615 53.1364   2
   3  -1  13 852.401 52.7797   3
  -3   1  13 873.311 53.0585   2
  -3  -1 -13 871.430 53.5783   4
  -3   1  13 748.972 54.5777   3
   3  -1  13 837.475 53.8903   2
   3   1 -13 728.025 56.0551   3
  -3   1 -13 820.508 53.9177   4
  -3  -1  13 771.221 53.8315   3
  -3  -1  13 759.209 50.7660   2
   3  -1 -13 870.166 55.1798   3
   3  -1 -13 743.680 51.9387   2
   3   1  13 928.899 52.7182   2
   3   1  13 810.133 52.3257   2
   3   1  13 920.338 58.5327   3
   4   1 -13 126.493 27.1194   3
   4  -1  13 134.758 20.9049   2
  -4  -1 -13 104.364 23.4100   4
   4  -1  13 107.259 20.2312   3
  -4  -1 -13 93.1870 17.2783   3
   4   1 -13 118.206 16.6827   2
  -4   1  13 94.5042 18.8864   2
   4  -1 -13 115.192 24.8210   3
  -4   1 -13 119.549 20.7415   4
   4  -1 -13 130.539 18.9873   2
  -4  -1  13 126.134 24.4921   3
   4   1  13 133.025 18.3834   2
  -4  -1  13 114.118 17.1471   2
   4   1  13 125.346 21.2257   3
  -4   1 -13 121.626 18.1189   3
   4   1  13 112.436 17.7858   2
   5  -1  13 16.7504 12.9076   3
   5   1 -13 -5.0843 15.3238   3
   5   1 -13 -11.757 10.4562   2
   5  -1  13 8.65124 12.8984   2
  -5  -1 -13 27.7463 15.4872   4
  -5   1  13 8.95575 12.9296   2
   5  -1 -13 8.14055 12.7654   2
  -5  -1  13 23.4643 10.8847   2
   5   1  13 7.71393 10.1953   2
  -5   1 -13 19.3695 14.9461   4
   5   1  13 17.3455 11.7869   2
   5  -1 -13 2.35945 14.0556   3
   5   1  13 10.9112 13.1997   3
  -5   1 -13 -5.2244 9.92910   3
   6  -1  13 25.5851 14.1059   3
  -6   1  13 -1.1513 13.4057   2
   6   1 -13 -24.743 12.1948   2
   6  -1  13 -8.1146 14.0092   2
  -6  -1 -13 25.7624 20.8858   4
  -6   1 -13 46.6251 22.9170   4
  -6  -1  13 14.9300 11.9921   2
   6   1  13 -0.8459 12.3177   2
   0  -2  13 15.5527 8.32722   2
   0  -2  13 24.2211 8.43549   4
   0  -2 -13 18.1580 7.06862   3
   0   2  13 17.2099 9.43950   2
   0   2 -13 6.40195 9.07033   3
   0  -2 -13 14.3112 5.17874   3
   0  -2  13 4.94515 8.68683   3
   0  -2 -13 18.4316 9.71747   2
   0   2 -13 4.72598 8.15444   2
   0   2  13 19.8245 7.37886   4
  -1   2  13 593.269 35.2863   3
   1   2 -13 558.089 34.5842   2
  -1   2  13 569.085 37.0215   2
  -1  -2 -13 503.761 36.1216   2
  -1  -2 -13 529.026 33.5945   3
   1  -2  13 579.656 36.6044   2
   1  -2  13 536.486 35.9514   2
   1  -2  13 575.649 35.0313   3
  -1  -2 -13 577.448 35.6697   4
   1  -2  13 515.581 36.7359   4
   1  -2  13 529.665 36.4479   3
   1   2 -13 512.469 37.4158   3
  -1   2 -13 525.832 36.3781   4
   1   2  13 568.250 36.0174   4
   1   2  13 578.928 37.1155   2
  -1  -2  13 576.542 35.2835   2
   1  -2 -13 582.463 36.6358   2
   1  -2 -13 563.887 35.9116   3
  -1  -2  13 478.844 37.0122   3
   2   2 -13 783.283 49.2886   2
  -2  -2 -13 880.295 51.3336   4
   2  -2  13 831.120 52.8882   4
   2   2 -13 763.100 54.0087   3
  -2   2  13 808.658 52.0336   3
  -2  -2 -13 888.408 51.9823   2
   2  -2  13 813.819 51.4209   3
   2  -2  13 814.226 51.8212   2
   2  -2  13 771.185 52.5689   2
  -2  -2 -13 845.786 50.1116   3
  -2   2  13 842.259 52.2769   2
  -2  -2  13 828.267 48.5954   2
  -2  -2  13 781.100 52.6920   3
   2   2  13 817.683 50.6558   2
  -2   2 -13 787.218 49.3667   3
   2  -2 -13 860.057 51.7553   3
   2   2  13 786.943 49.4078   3
  -2   2 -13 843.657 51.5796   4
   2  -2 -13 805.639 51.1681   2
   2   2  13 731.125 51.5735   4
   3   2 -13 5.70534 12.4510   3
  -3  -2 -13 14.2392 10.1787   4
  -3  -2 -13 -1.8647 6.44869   3
  -3   2  13 -0.9536 9.38951   3
   3   2 -13 14.6796 7.16600   2
   3  -2  13 14.2861 10.8704   2
   3  -2  13 17.6803 9.36379   2
  -3   2  13 12.1598 10.7081   2
   3  -2  13 2.01512 8.82413   3
  -3  -2  13 9.32036 10.1972   3
  -3   2 -13 6.49738 10.8321   4
   3  -2 -13 -1.7301 9.89145   3
   3   2  13 0.57308 8.20965   3
   3  -2 -13 -0.9050 9.56542   2
  -3   2 -13 -2.7654 7.86211   3
  -3  -2  13 8.76152 6.94748   2
   3   2  13 6.45351 9.12220   2
   3   2  13 9.61354 11.0523   2
  -4   2  13 550.494 41.0033   2
   4  -2  13 505.508 45.9861   2
  -4  -2 -13 530.087 39.2749   3
  -4   2  13 591.325 44.0525   3
   4   2 -13 518.410 35.7552   2
   4  -2  13 596.782 41.2851   3
  -4  -2 -13 594.278 42.5887   4
   4  -2  13 561.389 40.6169   2
   4  -2 -13 577.716 41.1204   2
   4  -2 -13 544.501 44.2834   3
   4   2  13 570.728 39.3307   2
  -4   2 -13 640.447 55.4384   4
   4   2  13 643.057 42.3002   3
  -4   2 -13 496.338 39.9732   3
   4   2  13 565.915 39.9774   2
  -4  -2  13 545.066 43.7745   3
   5  -2  13 208.823 27.5473   3
  -5  -2 -13 185.046 28.7435   4
   5  -2  13 205.906 26.6114   2
   5   2 -13 184.197 33.9107   3
  -5   2  13 220.927 26.0291   2
  -5  -2 -13 198.243 27.4330   3
  -5   2 -13 177.264 29.4512   4
   5   2  13 203.661 20.1236   2
  -5  -2  13 211.729 18.6861   2
   5  -2 -13 178.517 33.3370   2
  -5   2 -13 145.413 23.8860   3
   5   2  13 182.576 27.6429   3
   5   2  13 205.589 22.6201   2
   5  -2 -13 213.473 31.2609   3
  -6  -2 -13 70.6585 24.9558   4
  -6   2  13 48.6729 17.8768   2
   6   2 -13 30.4620 20.1368   3
   6  -2  13 47.7916 17.9320   3
   6  -2  13 63.8140 18.8242   2
   6   2  13 64.9727 16.0649   2
  -6   2 -13 82.3418 21.0566   4
   6  -2 -13 49.3512 19.8954   3
   6   2  13 54.0541 17.1180   3
  -6  -2  13 35.0469 11.2153   2
   0   3  13 1485.52 90.9732   2
   0  -3  13 1578.54 91.5049   4
   0   3  13 1517.87 89.0110   4
   0  -3 -13 1457.75 90.4723   2
   0  -3 -13 1442.62 89.8708   3
   0  -3 -13 1698.93 89.1936   3
   0  -3  13 1462.25 91.3830   3
   0   3 -13 1533.16 91.6816   3
   0  -3  13 1429.80 89.3869   2
   0  -3  13 1578.66 89.4127   2
  -1   3  13 147.392 15.4692   3
   1  -3  13 134.112 17.3315   2
   1  -3  13 139.765 17.8257   4
  -1  -3 -13 179.811 16.6824   3
  -1  -3 -13 139.719 15.6139   4
   1  -3  13 153.344 16.2309   3
   1  -3  13 158.116 15.9419   2
  -1   3  13 144.906 17.7542   2
   1   3 -13 142.430 20.6690   3
  -1  -3 -13 169.426 17.1221   2
   1  -3  13 155.392 19.1165   3
   1  -3 -13 148.525 17.4521   2
   1   3  13 171.451 18.0592   2
  -1  -3  13 146.440 19.7580   3
  -1   3 -13 131.899 17.5468   4
   1   3  13 153.951 15.8696   4
   1  -3 -13 150.151 16.2405   3
  -1  -3  13 165.689 14.9151   2
  -1  -3  13 153.568 14.2262   2
   2   3 -13 383.708 33.0114   3
   2  -3  13 413.647 29.4080   3
  -2   3  13 401.262 29.7667   3
  -2   3  13 378.934 30.7368   2
   2  -3  13 393.342 31.1638   2
  -2  -3 -13 369.722 28.6447   2
  -2  -3 -13 453.081 29.2986   4
   2  -3  13 388.032 29.4684   2
  -2  -3 -13 406.814 28.6078   3
   2  -3  13 440.092 31.8000   4
   2  -3 -13 374.367 29.8931   2
   2   3  13 428.880 29.6876   2
  -2  -3  13 388.947 33.1389   3
   2   3  13 370.321 28.8883   3
   2  -3 -13 433.398 31.3312   3
  -2   3 -13 397.123 30.2196   4
   2   3  13 402.740 29.8978   4
  -2   3 -13 398.409 28.2168   3
  -3  -3 -13 919.436 62.5336   2
   3  -3  13 989.068 64.5311   2
   3  -3  13 970.140 63.9573   3
  -3  -3 -13 1023.51 62.7761   4
  -3   3  13 1030.31 63.8516   2
  -3   3  13 981.990 63.8560   3
   3  -3  13 1014.89 63.3840   2
   3   3 -13 1047.87 67.4652   3
  -3  -3 -13 948.120 61.9799   3
   3  -3 -13 944.148 60.6809   3
  -3   3 -13 910.546 59.2521   4
   3   3  13 913.516 58.5418   3
  -3   3 -13 951.098 58.1679   3
   3   3  13 937.372 57.9388   2
  -3  -3  13 826.676 61.6917   3
   3  -3 -13 896.355 58.9996   2
  -4   3  13 165.824 25.3201   2
   4  -3  13 185.929 24.7637   2
  -4  -3 -13 192.768 25.3475   4
   4   3 -13 174.574 31.8457   3
  -4  -3 -13 170.250 20.6000   3
  -4   3  13 148.544 25.2017   3
   4  -3  13 155.372 24.2549   3
  -4  -3  13 171.101 29.2668   3
   4   3  13 203.692 20.7859   2
   4  -3 -13 158.826 22.9658   2
   4   3  13 145.941 23.9131   3
  -4   3 -13 177.027 27.8946   4
   4   3  13 180.054 20.9775   2
  -4   3 -13 135.907 21.3227   3
   4  -3 -13 187.971 26.5166   3
   5  -3  13 122.351 26.1520   2
  -5  -3 -13 99.0963 19.2050   3
   5   3 -13 77.9886 20.8065   3
  -5  -3 -13 111.299 25.8391   4
   5  -3  13 61.5388 16.3694   3
  -5   3  13 114.484 23.0154   2
   5  -3 -13 59.1560 18.5396   3
   5   3  13 91.6335 15.5125   2
  -5   3 -13 93.3645 19.7543   4
   6   3 -13 68.0665 23.3223   3
   6  -3  13 25.0237 15.8997   3
  -6   3  13 26.5253 16.8901   2
   6  -3  13 40.9110 17.3955   2
   6   3  13 62.1008 18.0578   3
   6   3  13 30.0440 14.3337   2
   6  -3 -13 23.1580 19.8852   3
  -6   3 -13 46.3555 19.8856   4
   0  -4  13 327.803 24.8214   2
   0   4  13 356.918 27.4063   2
   0   4 -13 357.537 30.7379   3
   0  -4  13 342.676 30.6198   3
   0  -4 -13 388.419 28.8287   3
   0  -4  13 378.804 25.9395   2
   0   4  13 325.963 23.8859   4
   0  -4  13 330.127 26.4670   4
  -1  -4 -13 383.372 25.6886   3
   1   4 -13 311.297 31.5854   3
   1  -4  13 414.951 31.9011   3
  -1   4  13 378.799 28.9945   2
  -1   4  13 394.085 27.0249   3
   1  -4  13 373.069 27.0807   2
  -1  -4 -13 400.741 29.3083   3
  -1  -4 -13 359.861 27.9456   2
   1  -4  13 320.336 28.1983   2
   1  -4  13 381.400 28.3129   3
   1  -4  13 340.658 27.8153   4
  -1  -4  13 369.846 25.4869   2
   1   4  13 378.803 26.9576   4
   1   4  13 398.429 28.7928   2
   1  -4 -13 347.912 28.6215   2
   1  -4 -13 399.593 28.3666   3
  -1  -4  13 367.164 24.8600   2
  -1  -4  13 352.724 31.8884   3
   2   4 -13 117.530 24.4985   3
  -2  -4 -13 110.877 16.7258   2
   2  -4  13 123.490 18.0379   3
  -2  -4 -13 113.741 15.5751   4
   2  -4  13 119.237 17.6857   2
   2  -4  13 122.211 24.1446   3
  -2   4  13 123.686 18.2994   3
  -2   4  13 104.948 18.8081   2
   2  -4  13 148.765 20.9454   4
  -2   4 -13 119.303 19.5871   4
  -2  -4  13 137.243 22.5008   3
  -2   4 -13 135.401 20.7344   2
   2   4  13 140.258 18.3717   2
   2  -4 -13 86.1392 19.1969   3
   2  -4 -13 95.5486 18.1690   2
   2   4  13 130.300 18.9686   3
  -3   4  13 68.8690 15.6750   2
  -3  -4 -13 58.2768 12.3182   3
   3  -4  13 51.1038 13.7266   2
  -3   4  13 32.6622 12.8321   3
  -3  -4 -13 80.8405 14.1367   2
   3  -4  13 49.6177 13.5300   3
  -3  -4 -13 77.1010 17.2544   4
   3   4 -13 37.1212 17.6605   3
  -3   4 -13 59.0679 15.7800   4
   3  -4 -13 40.9090 13.9817   2
   3  -4 -13 37.7169 13.8991   3
  -3   4 -13 28.9299 11.3450   3
   3   4  13 67.1522 13.8367   3
  -3  -4  13 50.8513 16.3378   3
   3   4  13 49.6182 13.4348   2
  -3   4 -13 63.6735 15.8637   2
  -4  -4 -13 450.380 36.7541   3
  -4  -4 -13 514.166 37.8410   4
   4   4 -13 439.980 43.4997   3
  -4   4  13 440.781 39.0210   2
   4   4  13 512.480 34.6766   2
   4   4  13 445.195 37.2289   3
  -4   4 -13 362.114 34.7085   3
  -4   4 -13 480.175 41.6641   4
  -4   4 -13 501.298 40.5689   2
   4  -4 -13 430.997 39.0054   3
   4   4  13 426.438 33.3822   2
  -5   4  13 167.276 26.6890   2
  -5  -4 -13 197.853 29.6916   4
   5  -4  13 131.804 26.9967   2
   5  -4  13 137.358 26.6993   3
   5   4 -13 153.152 36.6460   3
  -5   4 -13 169.134 31.6858   2
   5   4  13 146.566 26.7004   3
   5   4  13 172.944 21.5531   2
   5   4  13 111.954 16.7325   2
  -5   4 -13 140.090 32.2326   4
   5  -4 -13 156.813 29.2237   3
   0   5  13 230.733 22.9179   2
   0  -5  13 237.229 20.6641   2
   0  -5 -13 243.561 21.4601   3
   0   5  13 227.648 18.5337   4
   0  -5  13 214.615 21.1308   2
   0  -5 -13 221.754 26.6430   3
   0   5 -13 256.183 29.9900   3
   0  -5 -13 213.590 23.0625   2
   0  -5  13 261.715 28.6400   3
   0  -5  13 231.698 22.4714   4
  -1   5  13 493.909 38.6406   2
   1  -5  13 495.002 37.7662   4
  -1  -5 -13 521.122 37.2113   2
   1  -5  13 549.543 38.6403   3
  -1  -5 -13 574.588 35.9736   3
   1   5 -13 524.831 42.4456   3
  -1  -5 -13 529.226 39.6384   3
   1  -5  13 496.471 41.8504   3
   1  -5  13 529.528 36.9338   2
   1  -5 -13 581.367 43.6724   3
  -1  -5  13 595.036 45.2884   3
  -1  -5  13 568.659 35.4163   2
  -1  -5  13 538.074 35.7007   2
   1  -5 -13 532.887 38.3284   3
   1   5  13 541.295 38.8468   2
   1  -5 -13 525.997 39.7692   2
   2  -5  13 214.636 24.7004   2
   2  -5  13 231.924 25.4569   3
   2   5 -13 221.063 30.7915   3
   2  -5  13 208.781 26.8720   4
  -2  -5 -13 250.313 21.5481   4
  -2   5  13 204.478 23.4067   3
  -2   5  13 245.564 25.4069   2
   2  -5  13 213.106 30.4561   3
  -2  -5 -13 233.891 25.3497   3
  -2  -5 -13 245.446 23.0279   2
   2   5  13 253.700 23.7172   2
   2  -5 -13 201.134 24.7947   2
   2   5  13 214.910 25.4688   3
   2  -5 -13 231.633 25.3562   3
  -2   5 -13 256.778 25.9474   4
  -2   5 -13 260.538 26.9067   2
   3   5 -13 130.669 31.1431   3
   3  -5  13 173.109 24.2959   2
  -3  -5 -13 195.843 23.6035   3
   3  -5  13 118.045 24.0167   3
  -3   5  13 141.357 24.1524   3
   3  -5  13 130.109 32.3381   3
  -3   5  13 161.356 23.9496   2
  -3  -5 -13 148.812 21.1454   4
  -3  -5 -13 143.428 20.8882   2
  -3   5 -13 148.836 21.6990   3
  -3   5 -13 157.612 26.5875   4
  -3   5 -13 162.111 24.2896   2
   3   5  13 170.838 21.4831   2
   3   5  13 166.139 23.7984   3
  -4  -5 -13 2.85057 13.0627   3
   4   5 -13 16.7202 18.4422   3
  -4  -5 -13 5.14854 14.0225   4
  -4   5  13 19.2077 16.8046   2
   4  -5  13 20.6343 14.0046   3
  -4   5 -13 -17.089 16.7067   2
   4   5  13 -10.878 12.5501   2
   4  -5 -13 9.64338 13.7044   3
   4   5  13 9.26946 14.1414   3
  -4   5 -13 7.47919 16.2474   4
   4   5  13 20.2468 12.0183   2
  -5   5  13 49.8089 18.4572   2
  -5  -5 -13 34.9095 18.6001   4
   5  -5  13 41.1742 16.1821   3
   5  -5 -13 36.6479 17.7623   3
  -5   5 -13 49.3574 22.8134   4
  -5   5 -13 79.0428 26.3213   2
   5   5  13 50.9998 17.4843   3
   5   5  13 34.4925 10.7541   2
   5   5  13 35.8971 14.8622   2
   0  -6  13 341.964 30.0233   3
   0  -6  13 277.277 26.4531   4
   0  -6  13 263.848 26.0430   2
   0  -6 -13 262.260 27.9191   2
   0  -6 -13 311.439 26.6190   3
   0  -6 -13 292.392 32.5603   3
   0  -6  13 258.433 25.0412   2
   0   6  13 280.830 27.2621   2
  -1  -6 -13 45.1269 14.2885   2
   1  -6  13 37.1594 13.8749   3
   1  -6  13 55.7311 13.9468   2
  -1  -6 -13 58.8104 16.8712   3
  -1   6  13 37.6330 8.57843   4
   1   6 -13 30.0259 17.3985   3
  -1   6  13 31.4394 14.2287   2
  -1  -6 -13 40.2020 11.3957   3
   1  -6  13 42.8291 14.0929   4
  -1  -6  13 35.0304 17.4332   3
  -1  -6  13 39.7453 12.9584   4
  -1   6 -13 45.4131 16.7112   2
   1   6  13 27.2496 13.3876   2
  -1  -6  13 36.5640 10.2886   2
   1  -6 -13 4.75358 14.1468   2
   1  -6 -13 38.6486 11.8648   3
   1  -6 -13 33.6435 16.9796   3
  -2   6  13 144.487 22.4037   3
  -2   6  13 174.525 24.6051   2
   2  -6  13 186.157 27.7427   4
   2  -6  13 186.811 24.0301   2
  -2  -6 -13 176.403 18.7133   4
  -2  -6 -13 191.444 22.7454   2
   2  -6  13 232.813 37.9370   3
   2   6 -13 179.841 32.0650   3
  -2  -6 -13 220.366 26.7473   3
   2  -6 -13 202.299 25.6781   3
  -2  -6  13 261.718 48.1949   3
   2   6  13 206.205 28.2161   3
  -2   6 -13 170.970 26.5995   2
  -2   6 -13 188.817 25.3398   4
   2   6  13 195.819 22.8296   2
  -3  -6 -13 24.3770 12.8848   2
  -3  -6 -13 37.8119 13.0971   4
  -3   6  13 22.7059 15.4287   2
   3   6 -13 19.4656 18.3123   3
   3  -6  13 24.5909 14.2133   3
  -3   6 -13 50.6090 17.4751   2
   3   6  13 35.7087 13.3273   2
   3  -6 -13 19.7952 14.0471   3
   3   6  13 20.9076 14.4194   3
  -3   6 -13 33.3476 16.7786   4
   4  -6  13 19.5308 16.1021   3
  -4   6  13 33.2916 17.3414   2
   4   6 -13 13.0571 21.2288   3
  -4  -6 -13 63.6177 16.4759   4
   4   6  13 39.2566 14.0912   2
   4   6  13 47.4752 13.3024   2
   4   6  13 47.9030 16.7566   3
  -4   6 -13 39.0680 19.1729   2
   4  -6 -13 40.2417 16.9773   3
  -4   6 -13 38.6482 19.2239   4
   5   6 -13 6.20531 21.3570   3
  -5  -6 -13 18.6249 18.8806   4
  -5   6  13 35.4302 18.1631   2
   5  -6  13 -5.6402 19.8323   3
  -5   6 -13 -0.1927 25.5211   4
  -5   6 -13 48.8665 20.8349   2
   5   6  13 10.8256 10.7564   2
   5  -6 -13 18.5682 17.6674   3
   5   6  13 -13.728 13.8766   2
   5   6  13 31.6605 17.1777   3
   0  -7 -13 130.417 22.0013   3
   0  -7  13 99.3548 16.5568   4
   0  -7  13 97.5952 16.4326   2
   0  -7  13 149.730 21.6555   2
   0   7  13 106.725 22.3243   2
   0  -7  13 115.070 25.7699   3
   0  -7 -13 69.4426 19.6438   2
  -1   7  13 84.3577 17.8495   2
  -1  -7 -13 79.6194 18.3470   2
   1  -7  13 70.3381 17.1395   3
   1  -7  13 65.0795 16.6182   4
  -1  -7 -13 63.3432 14.6964   3
   1  -7  13 78.3188 16.1973   2
   1   7 -13 71.1506 20.1149   3
   1  -7 -13 105.214 23.8198   3
   1   7  13 87.0854 19.6491   2
  -1  -7  13 116.278 20.5829   4
  -1   7 -13 92.4026 19.4958   2
  -2  -7 -13 58.0563 14.9317   2
  -2  -7 -13 28.3331 12.4731   3
  -2   7  13 30.3592 16.4471   2
   2   7 -13 29.7884 18.9378   3
  -2  -7 -13 44.1515 15.9597   3
   2  -7  13 9.73088 14.1344   3
   2  -7 -13 24.2558 14.1737   3
  -2   7 -13 33.8208 20.2195   2
   2   7  13 30.4668 13.9368   2
  -3  -7 -13 22.4596 12.2072   4
  -3   7  13 24.2892 17.6479   2
   3  -7  13 23.9698 15.3676   3
  -3  -7 -13 21.3590 13.0987   2
   3   7 -13 6.61814 19.2211   3
  -3   7 -13 21.3314 17.9608   4
  -3   7 -13 45.2434 18.3294   2
   3   7  13 22.2050 12.9082   2
   3  -7 -13 18.6493 15.3714   3
   3   7  13 29.9207 15.4859   3
  -4   7  13 58.1174 20.0873   2
   4  -7  13 24.3691 16.9979   3
   4   7  13 37.0927 18.0616   3
   4   7  13 32.5192 13.8236   2
  -4   7 -13 46.1200 21.9739   4
  -4   7 -13 46.1468 20.5037   2
   0  -8 -13 70.9755 16.7802   3
   0  -8  13 77.0013 17.1902   2
   0  -8  13 63.6609 15.5980   2
   0  -8  13 55.2132 17.4749   3
   0  -8  13 60.2317 15.8030   4
   0   8  13 58.5209 18.5484   2
   1  -8  13 106.017 21.9462   2
   1   8 -13 131.412 26.1779   3
  -1  -8 -13 181.661 25.6210   2
   1  -8  13 110.506 21.4260   3
  -1  -8 -13 160.831 24.8469   3
  -1   8  13 141.247 26.9261   2
   1  -8 -13 173.812 26.7007   3
  -1  -8  13 112.269 18.1596   4
   1   8  13 116.606 23.8626   2
  -1   8 -13 174.915 29.1438   2
  -2  -8 -13 49.5068 17.9119   2
   2   8 -13 38.6849 20.6650   3
  -2  -8 -13 27.7070 14.2077   3
  -2   8  13 18.8865 18.1014   2
   2  -8  13 -0.0659 15.3605   3
   2   8  13 47.3300 14.9795   2
   2  -8 -13 18.3995 15.0127   3
  -2   8 -13 43.8013 19.3689   2
  -2  -8  13 -20.654 15.1945   4
   3   8 -13 18.4476 22.2678   3
  -3   8  13 32.8556 13.5555   4
  -3  -8 -13 11.5012 13.3595   2
  -3   8  13 15.2735 17.9736   2
   3   8  13 22.6283 13.5564   2
   3   8  13 -21.055 17.0257   3
  -3   8 -13 13.8260 19.0654   2
   3  -8 -13 6.91380 17.4918   3
   0  -9  13 100.057 28.4661   3
   0  -9 -13 158.080 29.0140   3
   0  -9  13 130.765 27.3547   2
   0   9  13 124.636 24.3865   2
  -1   9  13 60.5705 19.6540   2
   1  -9  13 5.22897 18.8737   3
  -1  -9 -13 33.1579 18.4698   3
   1  -9 -13 24.4897 16.9248   3
  -1  -9  13 -4.4045 13.9998   4
   1   9  13 6.01547 16.3252   2
  -1   9 -13 50.1815 25.2413   2
  -1  -9  13 11.9627 18.7512   3
  -2  -9 -13 55.9669 18.4864   3
  -2   9  13 71.3607 21.1515   2
   2   9 -13 26.9416 23.4093   3
   2  -9  13 31.3131 19.6912   3
  -2   9 -13 76.6182 28.6814   2
  -2  -9  13 50.6982 17.1648   4
   2   9  13 55.9275 19.1719   2
   0   0 -14 93.5065 13.7393   2
   0   0  14 68.5527 14.2460   4
   0   0 -14 103.096 10.0542   3
   0   0  14 104.790 18.5987   2
   1   0  14 1280.76 78.7914   2
   1   0  14 1371.99 82.1446   4
  -1   0 -14 1399.32 78.8311   4
   1   0 -14 1261.44 78.1542   2
  -1   0  14 1332.64 80.1243   2
   1   0 -14 1146.67 78.0815   3
  -1   0 -14 1406.56 79.0090   2
  -1   0  14 1343.20 77.7797   3
  -2   0 -14 248.863 22.5646   4
   2   0  14 267.148 23.5324   4
  -2   0 -14 273.337 23.8302   2
  -2   0  14 267.548 21.5728   2
  -2   0  14 240.731 22.1392   3
  -2   0 -14 293.037 18.7066   3
   2   0 -14 255.755 21.1104   2
   2   0  14 280.667 19.6236   3
   2   0 -14 231.669 24.0692   3
   2   0  14 282.608 22.1117   2
  -3   0  14 87.5047 17.8058   3
   3   0  14 68.8314 12.6352   2
  -3   0 -14 85.1731 17.5264   4
  -3   0 -14 56.9842 12.1777   3
   3   0 -14 87.1080 19.9519   3
  -3   0  14 70.6248 14.5672   2
   3   0 -14 87.6595 14.6224   2
   3   0  14 75.3366 15.5229   2
  -4   0 -14 842.506 65.8852   4
   4   0  14 727.482 48.8606   2
   4   0 -14 749.774 54.4119   3
   4   0  14 796.576 53.5479   2
  -4   0  14 709.022 65.2924   3
  -4   0 -14 694.768 48.0169   3
   4   0  14 622.213 49.2219   3
  -4   0  14 726.106 48.0703   2
   4   0 -14 716.661 47.7537   2
  -5   0  14 220.320 23.0436   2
   5   0  14 163.223 24.0895   2
   5   0 -14 182.633 21.5184   2
  -5   0 -14 175.424 29.1692   4
   5   0  14 168.656 26.1468   3
   5   0 -14 185.111 31.6604   3
  -6   0  14 51.8684 14.7553   2
   6   0  14 46.1520 15.2848   2
  -6   0 -14 37.9383 23.8439   4
   0  -1 -14 1831.07 106.691   2
   0  -1  14 1828.72 107.544   4
   0   1 -14 1908.41 105.065   3
   0   1 -14 1703.47 105.682   2
   0   1  14 1830.33 105.772   4
   0  -1  14 1708.64 104.796   3
   0  -1  14 1906.06 106.207   2
   0   1  14 1741.26 106.419   2
  -1  -1 -14 651.142 40.9740   2
   1  -1  14 683.746 39.6167   3
   1   1 -14 648.847 41.9200   3
  -1   1  14 580.804 41.7235   2
   1  -1  14 671.780 38.8030   3
   1   1 -14 589.532 40.0992   2
  -1  -1 -14 678.017 41.0581   4
  -1   1  14 625.203 40.0640   3
   1  -1  14 575.191 41.3513   4
   1  -1  14 707.433 41.5479   2
   1  -1 -14 587.649 38.3900   3
   1   1  14 660.062 40.1447   4
   1   1  14 604.101 40.0707   2
   1  -1 -14 529.142 45.9281   2
  -1   1 -14 672.846 40.3339   4
  -1  -1  14 688.568 39.4083   2
  -1  -1  14 554.121 39.1820   3
  -1   1 -14 570.105 40.1942   2
  -2  -1 -14 266.596 22.4118   4
  -2   1  14 261.361 21.7434   2
   2  -1  14 276.423 19.9600   3
  -2  -1 -14 216.669 17.7784   3
  -2  -1 -14 242.533 21.9520   2
   2  -1  14 255.636 21.8625   2
   2   1 -14 248.683 19.6288   2
  -2   1  14 197.948 22.6775   3
   2   1 -14 305.045 25.0384   3
   2  -1  14 277.123 24.1653   4
   2  -1  14 291.581 21.9703   2
  -2  -1  14 265.846 19.9762   2
   2   1  14 261.640 18.7007   3
  -2   1 -14 258.292 22.2865   4
   2  -1 -14 240.438 21.2760   2
  -2  -1  14 212.620 21.5190   3
   2   1  14 252.083 22.5386   4
   2  -1 -14 245.031 21.7433   3
  -2   1 -14 274.737 18.9682   3
   2   1  14 235.733 21.6229   2
  -3  -1 -14 77.4985 13.2846   3
   3   1 -14 93.3079 13.9620   2
   3  -1  14 108.265 16.3852   2
   3   1 -14 76.4190 16.0794   3
  -3   1  14 81.2216 16.1701   2
  -3   1  14 73.7376 18.5256   3
   3  -1  14 102.042 17.3811   2
  -3  -1 -14 112.767 19.2384   4
   3  -1  14 113.142 15.4891   3
   3   1  14 121.050 16.8221   2
   3   1  14 70.2615 16.0029   3
   3  -1 -14 94.8772 16.3338   2
  -3  -1  14 116.603 14.8912   2
   3   1  14 89.4661 16.8215   2
   3  -1 -14 92.1646 19.3527   3
  -3   1 -14 114.789 18.6294   4
  -3  -1  14 98.1561 18.6966   3
  -4   1  14 11.4472 13.8851   3
   4  -1  14 1.88094 10.2475   3
   4   1 -14 -1.0447 9.66206   2
  -4  -1 -14 5.14633 8.53697   3
  -4  -1 -14 -4.9956 11.9642   4
   4  -1  14 3.29756 10.5383   2
  -4   1  14 3.77006 11.5203   2
   4  -1  14 1.77400 11.5165   2
   4   1 -14 9.08944 14.9053   3
  -4   1 -14 -0.3103 8.56048   3
  -4  -1  14 -1.6524 10.0387   2
   4   1  14 -2.3630 10.1029   2
   4  -1 -14 19.6250 11.7037   2
  -4   1 -14 13.7644 16.8523   4
   4   1  14 13.8169 11.4046   3
   4  -1 -14 -10.380 11.9027   3
   4   1  14 8.46210 10.3544   2
  -4  -1  14 11.0036 12.5604   3
   5   1 -14 347.033 38.4249   3
  -5  -1 -14 352.936 34.6715   4
   5  -1  14 380.825 34.2696   3
   5  -1  14 380.766 32.7766   2
  -5   1  14 371.446 31.8056   2
   5   1 -14 280.653 27.6547   2
   5  -1 -14 353.998 37.6546   3
  -5   1 -14 311.945 31.1121   3
  -5  -1  14 379.426 28.8691   2
   5   1  14 395.013 31.3029   2
  -5   1 -14 417.809 36.3112   4
   5   1  14 363.816 34.2654   3
   5  -1 -14 335.222 30.3391   2
   5   1  14 323.673 29.0066   2
   6  -1  14 105.015 25.2334   3
  -6   1  14 23.9499 14.7187   2
   6  -1  14 46.6609 16.9623   2
   6   1 -14 66.2466 21.2353   3
   6   1  14 52.8276 15.2516   3
  -6  -1  14 77.6790 17.2295   2
  -6   1 -14 74.4767 21.4529   4
   6   1  14 45.8013 15.8338   2
   6  -1 -14 34.5297 25.4498   3
   0  -2 -14 42.6211 7.60128   3
   0  -2  14 53.1332 9.96193   2
   0  -2 -14 47.2869 8.48549   3
   0  -2 -14 30.6281 9.66189   2
   0  -2  14 31.2614 9.38015   3
   0   2  14 38.9410 10.7374   2
   0   2 -14 17.7288 9.47948   3
   0   2 -14 21.3649 9.23973   2
   0  -2  14 41.8166 9.51010   4
   0   2  14 56.4007 12.5047   4
   1   2 -14 444.580 30.6077   2
   1  -2  14 522.116 31.1705   3
  -1   2  14 485.979 31.0899   3
   1   2 -14 450.934 33.5546   3
  -1  -2 -14 487.971 32.1823   4
  -1  -2 -14 463.256 29.4128   3
  -1  -2 -14 423.983 32.2747   2
  -1  -2 -14 486.469 28.3857   3
   1  -2  14 458.001 32.5580   2
  -1   2  14 499.306 33.3780   2
   1  -2  14 438.521 33.0529   4
   1  -2  14 490.918 32.3555   2
   1  -2  14 502.558 32.5004   3
   1  -2 -14 459.684 32.2542   2
   1   2  14 482.172 32.9503   2
  -1   2 -14 457.573 32.9124   4
  -1  -2  14 480.082 30.9536   2
   1  -2 -14 447.470 31.1429   3
   1   2  14 482.630 32.0071   4
  -2   2  14 339.407 26.7908   3
   2  -2  14 345.208 28.3105   4
  -2  -2 -14 403.135 26.4430   4
   2  -2  14 338.524 27.7633   2
  -2  -2 -14 364.571 23.9729   3
  -2   2  14 368.459 27.3597   2
   2   2 -14 327.787 23.9039   2
  -2  -2 -14 370.379 26.8994   2
   2  -2  14 335.202 25.7332   3
   2   2 -14 333.925 30.0622   3
   2  -2  14 353.021 26.6783   2
  -2  -2  14 348.247 23.8904   2
  -2  -2  14 337.626 28.8580   3
   2   2  14 316.054 24.1327   3
   2   2  14 388.046 28.4376   4
   2  -2 -14 357.012 26.8663   3
   2   2  14 359.504 26.6841   2
  -2   2 -14 355.065 24.1813   3
  -2   2 -14 336.114 26.7444   4
   2  -2 -14 306.705 26.3831   2
  -3   2  14 375.733 30.1922   3
   3   2 -14 319.707 24.2483   2
   3  -2  14 331.540 29.6386   2
  -3  -2 -14 363.826 29.7106   2
   3  -2  14 345.908 28.4836   3
   3   2 -14 432.668 34.3524   3
  -3  -2 -14 366.655 29.6580   4
   3  -2  14 326.089 28.1296   2
  -3  -2 -14 370.250 25.9341   3
  -3   2  14 338.984 28.6767   2
  -3   2 -14 347.705 26.2213   3
   3  -2 -14 325.794 27.6522   2
   3  -2 -14 327.268 29.1438   3
  -3   2 -14 318.504 28.7721   4
   3   2  14 316.218 27.6171   3
  -3  -2  14 321.168 30.2013   3
  -3  -2  14 352.859 23.8651   2
   3   2  14 355.209 27.0278   2
  -4   2  14 169.452 25.8246   3
  -4   2  14 191.188 23.2626   2
  -4  -2 -14 178.236 25.0993   4
   4  -2  14 130.152 22.9715   2
   4  -2  14 193.616 23.3193   3
  -4  -2 -14 173.307 20.0444   3
   4   2 -14 203.877 34.6216   3
   4  -2  14 186.942 22.6203   2
   4   2 -14 168.354 17.0005   2
  -4   2 -14 157.926 20.2181   3
   4   2  14 164.563 20.9411   2
   4   2  14 187.634 23.3979   3
   4  -2 -14 174.399 25.6425   3
   4   2  14 179.519 21.1829   2
  -4  -2  14 166.759 26.3990   3
  -4   2 -14 175.187 25.0878   4
  -5  -2 -14 229.106 30.3916   4
   5   2 -14 248.274 36.4481   3
   5  -2  14 208.474 28.7470   3
  -5   2  14 256.128 27.5494   2
   5  -2  14 225.329 28.2337   2
  -5  -2  14 229.731 20.0265   2
   5   2  14 194.106 21.2928   2
   5  -2 -14 244.921 32.6711   3
   5   2  14 229.958 28.0278   3
  -5   2 -14 246.541 33.0548   4
  -5   2 -14 183.056 24.9843   3
   5   2  14 238.006 25.3097   2
  -6  -2 -14 107.484 35.8880   4
  -6   2  14 38.6830 17.6063   2
   6  -2  14 39.9378 17.5246   3
   6   2 -14 79.4701 22.9305   3
   6  -2 -14 53.5692 19.2592   3
  -6   2 -14 50.3242 27.7353   4
   6   2  14 97.5762 21.4127   2
   6   2  14 82.0855 19.0786   3
   0   3 -14 369.697 30.2173   3
   0  -3  14 357.577 29.3774   3
   0   3  14 388.428 29.3909   2
   0  -3  14 402.191 27.0543   2
   0  -3 -14 359.970 27.7150   3
   0  -3 -14 406.745 25.9401   3
   0  -3  14 391.902 27.7236   4
   0   3  14 389.400 26.8582   4
   0  -3 -14 394.573 28.6790   2
   0  -3  14 417.523 28.8151   2
  -1  -3 -14 787.859 44.6411   3
  -1  -3 -14 729.597 47.1650   2
   1   3 -14 658.567 49.4583   3
   1  -3  14 731.962 47.8586   4
   1  -3  14 787.040 48.6459   3
   1  -3  14 746.448 47.7792   2
  -1   3  14 769.598 46.3488   3
   1  -3  14 709.873 46.6021   3
   1  -3  14 746.633 47.0034   2
  -1   3  14 734.748 48.1460   2
  -1  -3 -14 748.170 45.9594   3
   1   3  14 724.660 46.3718   4
  -1  -3  14 724.692 45.4359   2
  -1  -3  14 723.762 48.9408   3
   1  -3 -14 761.646 47.7744   2
  -1   3 -14 704.174 47.4990   4
  -1  -3  14 756.248 45.2990   2
   1  -3 -14 778.602 47.1805   3
   2  -3  14 114.386 16.1619   3
   2  -3  14 99.5305 20.3212   3
  -2   3  14 99.8330 15.9118   3
  -2   3  14 128.704 18.3544   2
   2   3 -14 151.474 23.0980   3
  -2  -3 -14 126.875 15.2899   3
   2  -3  14 118.608 19.9240   4
  -2  -3 -14 108.456 15.5695   2
   2  -3  14 95.0275 17.9089   2
   2  -3  14 130.828 17.0087   2
  -2  -3 -14 110.924 16.0370   4
   2   3  14 100.261 15.5912   3
  -2  -3  14 127.899 20.2612   3
   2   3  14 111.186 16.8654   2
   2   3  14 85.8245 17.0982   4
  -2   3 -14 115.185 18.4817   4
   2  -3 -14 97.1244 17.2233   2
   2  -3 -14 96.6115 16.9302   3
  -2   3 -14 107.898 14.0165   3
  -3   3  14 530.142 38.1362   2
   3  -3  14 500.219 48.1079   2
   3   3 -14 531.825 43.7359   3
  -3  -3 -14 467.470 36.9824   2
   3  -3  14 508.950 38.3542   3
  -3  -3 -14 551.761 35.9428   3
   3  -3  14 448.865 38.3045   2
  -3   3  14 532.095 38.3577   3
  -3  -3 -14 512.612 37.1460   4
   3  -3 -14 542.341 38.9013   3
  -3   3 -14 557.175 38.1514   4
  -3   3 -14 533.796 35.7050   3
  -3  -3  14 445.476 40.1649   3
   3   3  14 531.053 36.8965   3
   3   3  14 493.739 36.1975   2
   3  -3 -14 412.707 36.7568   2
  -4  -3 -14 38.1394 10.7407   3
  -4   3  14 6.01061 13.1237   3
   4   3 -14 60.1001 18.6978   3
   4  -3  14 42.9195 14.5758   2
  -4  -3 -14 41.6387 14.1713   4
   4  -3  14 33.1176 12.7463   3
  -4   3  14 30.5050 14.6745   2
   4   3  14 46.2132 13.3046   3
  -4   3 -14 37.5885 12.3453   3
   4  -3 -14 28.6469 13.5003   2
   4   3  14 41.9124 13.1536   2
  -4   3 -14 51.8229 17.8752   4
   4  -3 -14 48.6680 15.0942   3
   4   3  14 57.4645 12.8998   2
  -5   3  14 37.3913 15.3341   2
   5   3 -14 38.1477 20.0083   3
   5  -3  14 42.8708 16.4029   2
  -5  -3 -14 26.5584 11.2742   3
  -5  -3 -14 28.3271 16.1084   4
   5  -3  14 32.2439 14.3756   3
  -5   3 -14 44.5830 18.7812   4
   5   3  14 47.7488 14.3240   2
   5   3  14 34.4028 10.8059   2
   5   3  14 27.5113 16.9412   3
   5  -3 -14 36.9799 16.7285   3
  -6  -3 -14 85.3080 23.3022   4
   6   3 -14 155.563 36.1293   3
   6  -3  14 68.3578 19.6343   2
  -6   3  14 74.0472 19.6117   2
   6  -3  14 64.3527 18.1913   3
   6   3  14 79.7642 19.5559   3
   6   3  14 90.0121 17.3518   2
  -6   3 -14 59.2075 30.2865   4
   6  -3 -14 56.1662 21.5138   3
   0  -4  14 242.516 20.4780   2
   0   4 -14 291.070 27.5037   3
   0  -4  14 234.108 24.9753   3
   0  -4  14 212.026 21.5650   4
   0   4  14 259.983 19.0107   4
   0  -4 -14 289.131 23.3378   3
   0  -4 -14 210.143 21.7523   2
   0   4  14 228.826 22.7284   2
   0  -4 -14 187.228 23.2616   3
  -1  -4 -14 3.60463 6.17133   3
   1  -4  14 2.60300 8.34002   2
  -1  -4 -14 16.0213 10.3904   2
   1  -4  14 18.5451 10.7530   4
  -1  -4 -14 30.4460 10.7515   3
  -1   4  14 4.32357 7.54154   3
   1  -4  14 -1.0221 8.37946   3
   1  -4  14 0.10446 9.55001   2
   1   4 -14 8.02565 12.4258   3
  -1   4  14 17.3872 11.3501   2
   1  -4  14 4.72042 10.7515   3
  -1  -4  14 8.99138 6.80227   2
   1  -4 -14 18.0885 10.4541   2
  -1  -4  14 20.1533 7.92463   2
   1   4  14 19.4474 10.8801   2
   1   4  14 12.6818 8.72136   4
   1  -4 -14 14.3364 8.38266   3
  -1  -4  14 16.0115 11.7616   3
  -2  -4 -14 770.689 49.3550   4
   2   4 -14 859.829 55.2426   3
  -2  -4 -14 841.273 50.2408   2
   2  -4  14 785.100 51.2306   2
   2  -4  14 787.145 51.0225   3
   2  -4  14 780.467 53.5944   3
  -2   4  14 665.995 51.3986   2
   2  -4  14 767.096 52.7509   2
   2  -4  14 793.159 52.3992   4
  -2   4  14 775.697 51.1443   3
  -2  -4 -14 725.617 50.5775   3
  -2  -4  14 697.682 55.7104   3
   2  -4 -14 770.880 53.5864   2
   2   4  14 877.276 52.8847   3
   2   4  14 895.120 52.9689   2
  -2   4 -14 805.911 53.2880   4
   3   4 -14 62.5087 18.5250   3
  -3   4  14 45.0157 13.1959   3
   3  -4  14 62.3325 14.4380   2
  -3  -4 -14 87.9358 15.2899   2
   3  -4  14 52.9735 13.9222   3
  -3  -4 -14 63.1516 13.1526   4
  -3  -4 -14 61.1010 12.2540   3
  -3   4  14 90.4068 25.8612   2
   3   4  14 83.9113 18.0619   2
   3   4  14 77.9173 14.5019   3
   3  -4 -14 48.7950 14.1508   3
  -3   4 -14 75.0790 16.1647   4
   3  -4 -14 51.9732 14.6019   2
  -3  -4  14 53.5928 16.4616   3
  -3   4 -14 43.8171 11.8934   3
  -4   4  14 348.438 35.3070   2
   4  -4  14 407.108 37.7919   2
  -4  -4 -14 432.737 36.0759   4
   4   4 -14 419.423 43.2131   3
  -4  -4 -14 400.443 33.0435   3
  -4   4 -14 472.554 40.1552   2
   4   4  14 428.980 33.5196   2
   4   4  14 424.407 36.0967   3
  -4   4 -14 428.900 36.8074   4
   4   4  14 428.908 32.9788   2
  -4   4 -14 349.915 34.7072   3
   4  -4 -14 455.272 38.6064   3
  -5  -4 -14 73.1377 18.7126   4
  -5   4  14 40.2056 16.8174   2
   5   4 -14 52.0520 22.5541   3
   5  -4  14 66.0258 19.6430   2
   5  -4  14 61.1478 16.3146   3
  -5  -4 -14 60.6518 15.4061   3
  -5   4 -14 78.1666 20.8079   4
   5   4  14 76.1408 17.1841   3
   5   4  14 49.7073 14.9059   2
   5  -4 -14 34.1067 17.2999   3
   5   4  14 97.0195 16.3136   2
   0   5 -14 7.52169 14.8508   3
   0  -5 -14 -0.3775 8.14607   3
   0  -5  14 9.20266 10.2785   4
   0  -5 -14 8.92468 12.9537   3
   0  -5  14 10.3864 9.39173   2
   0   5  14 -3.8444 7.55111   4
   0  -5  14 1.66314 9.98272   2
   0  -5 -14 16.7471 11.8294   2
   0  -5  14 -2.3981 10.3167   3
   0   5  14 14.5939 11.4710   2
   0  -5  14 1.40482 14.0337   3
  -1  -5 -14 244.736 25.3713   3
   1  -5  14 221.842 23.5240   3
  -1  -5 -14 171.349 21.9645   2
  -1  -5 -14 231.814 19.4272   3
  -1   5  14 184.796 23.3559   2
   1  -5  14 175.374 21.7264   2
   1  -5  14 185.274 20.7291   2
   1   5 -14 249.166 29.0164   3
   1  -5  14 201.429 27.4351   3
   1  -5  14 201.162 23.1667   4
  -1  -5  14 187.687 17.6532   2
   1  -5 -14 170.646 22.7439   2
   1   5  14 153.077 19.5459   4
  -1  -5  14 220.021 18.0486   2
   1   5  14 204.181 22.2362   2
  -1  -5  14 225.536 28.9514   3
   1  -5 -14 210.152 21.4678   3
   1  -5 -14 211.743 28.5069   3
   2  -5  14 174.654 28.8583   3
  -2  -5 -14 185.419 22.5928   3
  -2   5  14 165.224 21.7031   3
   2  -5  14 202.013 23.0597   2
   2  -5  14 204.755 23.6957   3
   2   5 -14 148.144 27.4201   3
  -2  -5 -14 176.949 19.9928   4
  -2   5  14 206.180 24.0360   2
  -2  -5 -14 176.826 21.5711   2
   2  -5  14 162.395 26.6958   4
   2   5  14 159.178 22.7325   3
   2   5  14 193.992 21.6468   2
  -2   5 -14 198.110 24.8563   2
   2  -5 -14 201.786 23.4024   3
   2  -5 -14 141.541 22.8475   2
  -2   5 -14 154.007 24.2237   4
  -3  -5 -14 311.616 29.5769   3
  -3  -5 -14 307.957 26.6203   2
  -3   5  14 232.663 29.1517   3
  -3   5  14 254.812 28.9316   2
  -3  -5 -14 289.750 26.7165   4
   3   5 -14 271.143 34.0413   3
   3  -5  14 223.220 37.3122   3
   3  -5  14 219.095 28.5034   3
  -3   5 -14 353.867 32.5766   2
  -3   5 -14 265.934 31.5456   4
   3   5  14 271.712 27.2241   2
   3   5  14 302.940 30.0027   3
  -4  -5 -14 -6.7427 12.5949   4
  -4   5  14 13.8553 15.5242   2
   4   5 -14 1.83914 18.6160   3
   4  -5  14 10.4862 13.1575   3
  -4   5 -14 -4.3521 17.9620   4
   4  -5 -14 -0.1695 13.1965   3
   4   5  14 15.0061 12.0966   2
   4   5  14 -28.676 12.7683   2
   4   5  14 -9.6479 12.8432   3
  -4   5 -14 6.01505 17.2540   2
   5   5 -14 72.1617 24.9719   3
  -5  -5 -14 75.2085 20.2961   4
   5  -5  14 80.6918 21.6297   2
   5  -5  14 62.7146 17.2623   3
  -5   5 -14 97.8869 27.7399   2
   5  -5 -14 61.4104 22.0319   3
   5   5  14 86.5736 19.9862   3
  -5   5 -14 78.5861 21.4100   4
   5   5  14 98.6363 21.6731   2
   0  -6  14 15.5519 12.5949   4
   0  -6  14 18.4652 13.4589   3
   0  -6 -14 21.2951 14.1773   2
   0  -6 -14 18.9362 14.7183   3
   0   6  14 23.6241 13.4843   2
   0  -6  14 25.8752 11.0535   2
   0  -6  14 20.2387 12.2394   2
   0   6  14 30.6834 8.18498   4
   0  -6 -14 24.7241 10.7390   3
   1  -6  14 68.7589 16.3183   2
   1  -6  14 67.1748 15.8092   4
  -1  -6 -14 90.0294 17.6948   3
   1  -6  14 103.253 17.9758   2
  -1  -6 -14 69.0490 15.5562   2
   1   6 -14 11.8126 22.0832   3
  -1  -6 -14 76.5257 17.9722   3
   1  -6  14 63.0141 15.1651   3
   1  -6  14 69.8427 21.8415   3
  -1   6  14 71.8217 18.7005   2
  -1   6  14 79.9326 14.2151   4
   1   6  14 44.9818 14.0177   2
   1  -6 -14 56.3585 13.3990   3
   1  -6 -14 53.4984 15.9852   2
  -1  -6  14 53.8460 18.7705   3
  -1  -6  14 80.6094 14.8970   4
   1  -6 -14 101.446 20.2083   3
  -1  -6  14 63.8566 14.6878   2
  -2  -6 -14 336.148 29.4001   2
   2  -6  14 349.134 30.9958   2
  -2   6  14 358.047 32.3586   2
   2  -6  14 304.838 32.1571   4
   2  -6  14 301.044 38.5947   3
   2  -6  14 351.982 41.8224   3
   2   6 -14 351.062 37.4160   3
  -2   6  14 272.186 29.5534   3
  -2  -6 -14 357.109 32.2725   3
   2   6  14 359.804 34.2047   3
   2  -6 -14 333.375 31.7823   3
   2   6  14 328.677 29.6316   2
  -3  -6 -14 73.7093 15.3642   2
   3  -6  14 56.0921 16.1139   3
  -3  -6 -14 86.5469 15.3057   4
  -3   6  14 65.4880 18.2022   2
  -3  -6 -14 114.504 25.0743   3
   3   6 -14 62.5827 20.0088   3
  -3   6 -14 77.3304 19.7332   2
   3  -6 -14 63.1642 16.4362   3
   3   6  14 99.9082 23.5096   3
   3   6  14 106.791 19.9355   2
  -3   6 -14 59.7871 19.5090   4
   4   6 -14 416.950 44.5765   3
  -4   6  14 346.659 38.8009   2
  -4  -6 -14 410.599 35.5204   4
   4  -6  14 399.888 39.4743   3
  -4   6 -14 361.991 43.8227   4
   4   6  14 371.984 32.0817   2
  -4   6 -14 406.278 46.3691   2
   4   6  14 369.641 38.0372   3
   4  -6 -14 362.559 38.4153   3
   0  -7  14 10.8621 12.8979   2
   0  -7  14 37.1870 13.5538   2
   0   7  14 45.7576 15.6566   2
   0  -7 -14 23.5925 12.5990   3
   0  -7  14 27.7153 14.8543   3
   0  -7  14 33.6711 14.7043   4
   0  -7 -14 32.4205 16.5910   2
  -1   7  14 253.205 28.4065   2
   1  -7  14 197.102 29.3615   3
   1  -7  14 177.027 27.3126   4
   1  -7  14 274.344 28.7916   2
   1   7 -14 243.837 35.2572   3
  -1  -7 -14 218.615 26.9965   3
  -1  -7 -14 180.656 33.2536   2
   1  -7 -14 222.989 39.8769   3
  -1  -7  14 263.193 26.4365   4
   1   7  14 227.302 25.6741   2
  -2   7  14 25.8352 17.6157   2
   2   7 -14 18.4180 18.9132   3
  -2  -7 -14 36.7165 12.6725   3
  -2  -7 -14 32.6166 15.3812   3
   2  -7  14 39.7090 15.5903   3
  -2  -7 -14 69.3182 15.0255   2
   2  -7 -14 36.6022 14.9873   3
  -2   7 -14 53.5587 20.0022   2
   2   7  14 14.5904 12.9724   2
   3  -7  14 44.8752 17.1808   3
  -3   7  14 90.2186 20.1038   2
   3   7 -14 33.7645 21.3842   3
  -3  -7 -14 67.6814 15.2340   2
  -3  -7 -14 53.8035 13.9044   4
  -3   7 -14 84.1615 20.8401   2
   3   7  14 44.2259 14.3536   2
   3  -7 -14 55.5358 18.1772   3
   3   7  14 48.8873 17.9294   3
   4  -7  14 -10.463 16.4851   3
  -4   7  14 15.5992 16.9127   2
   4   7 -14 43.7325 21.6710   3
  -4  -7 -14 20.9431 16.4719   4
   4   7  14 -15.629 15.8853   3
   4   7  14 -5.4410 12.7928   2
  -4   7 -14 5.16593 20.6088   4
  -4   7 -14 4.28331 19.2799   2
   0  -8  14 53.8984 16.2203   2
   0  -8  14 32.5603 17.2712   3
   0   8  14 73.5135 19.2415   2
   0  -8  14 80.5565 17.2976   2
   0  -8 -14 49.8587 15.2628   3
   0  -8  14 105.090 23.5008   4
   1  -8  14 8.69810 16.3411   3
   1  -8  14 -10.354 15.7906   2
  -1  -8 -14 42.8345 17.4377   2
  -1   8  14 37.9601 17.8559   2
   1   8 -14 2.58228 19.9759   3
   1  -8  14 0.36082 15.6839   2
  -1  -8 -14 4.89835 13.3702   3
   1   8  14 39.3719 15.8732   2
  -1  -8  14 -38.037 13.5850   4
   1  -8 -14 0.68837 12.8524   3
  -2  -8 -14 55.4222 15.6817   3
   2   8 -14 51.4316 21.1474   3
   2  -8  14 31.6621 17.4608   3
  -2   8  14 41.5057 19.6116   2
   2  -8 -14 23.1149 17.0132   3
  -2   8 -14 59.8224 21.0688   2
  -2  -8  14 -1.2922 16.2237   4
  -3   8  14 -14.834 16.2744   2
   3   8 -14 5.75606 21.8045   3
   3  -8 -14 -11.967 15.6659   3
   3   8  14 -16.017 12.9249   2
   3   8  14 -12.479 18.5051   3
   0  -9 -14 15.5348 14.9416   3
   0   9  14 -2.6383 16.3625   2
   0  -9  14 -19.413 17.8830   3
  -1   9  14 5.12088 18.0316   2
   1  -9  14 -12.320 17.2364   3
  -1  -9 -14 27.2542 17.2323   3
   1  -9  14 54.0309 20.1856   2
  -1  -9  14 6.57218 15.4665   4
  -1  -9  14 -2.3274 19.3950   3
   1  -9 -14 13.9393 16.5963   3
   1   9  14 15.7636 17.7620   2
   0   0  15 -12.588 9.02564   2
   0   0 -15 2.94545 8.01440   2
  -1   0  15 218.918 16.4844   3
   1   0  15 176.678 18.5484   2
  -1   0 -15 182.221 18.5066   4
  -1   0  15 209.335 18.6622   2
   1   0  15 169.675 18.5727   4
  -1   0 -15 209.160 18.6884   2
   1   0 -15 144.432 17.7963   3
   1   0 -15 196.360 18.1179   2
  -2   0 -15 4.94718 9.00670   4
  -2   0 -15 15.2530 9.93487   2
  -2   0  15 7.04319 9.00964   2
   2   0  15 14.4220 9.14870   2
   2   0 -15 -4.4148 8.68935   3
  -2   0 -15 9.21436 4.85234   3
   2   0  15 9.41094 9.63714   4
   2   0  15 8.89433 5.58765   3
   2   0 -15 13.9901 9.21805   2
   3   0  15 64.3419 12.5356   2
   3   0  15 61.7460 13.7207   3
  -3   0  15 67.3531 15.3327   2
  -3   0 -15 64.2680 13.1131   4
  -3   0  15 85.8824 18.0676   3
  -3   0 -15 62.8131 12.0605   3
   3   0  15 92.2799 15.6803   4
   3   0 -15 59.0537 14.2739   3
   3   0 -15 81.1134 15.1206   2
   3   0  15 97.1645 16.9739   2
  -4   0 -15 369.694 28.1482   3
   4   0  15 385.956 35.2129   2
   4   0 -15 391.897 36.3386   3
  -4   0 -15 375.824 35.1733   4
  -4   0  15 325.525 33.1423   3
  -4   0  15 358.014 29.1014   2
   4   0  15 353.463 29.9854   2
   4   0 -15 322.572 28.6162   2
   4   0  15 302.434 29.6760   3
   5   0  15 145.718 21.6822   2
   5   0 -15 136.307 29.8566   3
   5   0 -15 88.0717 20.1881   2
   5   0  15 124.831 23.4925   3
  -5   0 -15 115.916 25.9201   4
  -5   0  15 139.816 21.5614   2
   6   0  15 20.3934 14.1962   2
   6   0 -15 38.2691 20.9200   3
   6   0  15 40.5868 14.4056   3
  -6   0  15 9.62594 13.7222   2
  -6   0 -15 46.8465 26.2843   4
   0   1 -15 11.7382 7.21312   3
   0  -1  15 -4.4871 5.71067   3
   0   1  15 3.10192 7.76576   4
   0  -1  15 1.51907 8.36317   4
   0   1 -15 2.78562 7.73283   2
   0  -1 -15 14.7572 8.62496   2
   0  -1  15 -6.1287 8.67975   2
   0   1  15 13.5721 10.0964   2
  -1   1  15 1147.54 69.4418   2
  -1  -1 -15 1150.09 68.8027   2
   1   1 -15 1041.71 67.9249   2
   1   1 -15 1191.83 69.3653   3
  -1  -1 -15 1164.96 68.7891   4
   1  -1  15 998.223 69.0907   4
  -1   1  15 1180.30 67.9931   3
   1  -1  15 1173.18 66.6167   3
   1  -1  15 1112.20 67.1230   3
   1  -1  15 1232.62 69.3422   2
   1  -1 -15 1200.22 68.2105   3
   1   1  15 1108.89 69.1025   4
  -1   1 -15 1143.72 69.1758   4
  -1  -1  15 1219.32 68.7289   2
   1  -1 -15 1180.29 69.1288   2
  -1   1 -15 1043.61 69.5641   2
   1   1  15 1074.60 69.3148   2
  -2  -1 -15 115.712 16.1542   2
   2  -1  15 121.520 17.7397   4
   2  -1  15 95.4194 15.8764   2
   2  -1  15 115.449 13.2650   3
  -2  -1 -15 131.807 10.9193   3
  -2  -1 -15 115.055 16.9010   4
   2   1 -15 88.5765 18.3711   3
   2   1 -15 92.0215 13.6951   2
  -2   1  15 103.470 15.8207   2
   2  -1  15 97.4982 16.1818   2
   2  -1 -15 128.949 16.3407   2
  -2   1 -15 122.459 11.8209   3
  -2  -1  15 122.393 14.5593   2
   2   1  15 118.049 12.2365   3
   2   1  15 105.761 18.3271   4
  -2  -1  15 93.2486 16.0629   3
   2  -1 -15 117.912 16.1262   3
  -2   1 -15 97.1575 16.4743   4
   2   1  15 105.746 16.1053   2
  -3   1  15 27.4480 11.6010   3
  -3  -1 -15 56.0446 12.0931   3
   3  -1  15 36.9394 13.8649   4
  -3  -1 -15 50.5513 12.1013   4
   3  -1  15 77.2998 16.4511   2
  -3   1  15 52.6049 12.3505   2
   3  -1  15 59.9165 11.9932   2
   3   1 -15 39.2951 10.6922   2
   3  -1  15 58.4687 14.0511   3
   3   1 -15 23.3823 13.1247   3
  -3   1 -15 33.2861 9.46036   3
   3  -1 -15 29.9965 12.1410   3
  -3  -1  15 24.9319 11.0526   3
   3  -1 -15 60.4969 12.0860   2
  -3   1 -15 31.4289 12.2736   4
   3   1  15 52.5110 9.98393   3
   3   1  15 49.4432 11.8156   2
   3   1  15 61.0159 12.7387   2
  -3  -1  15 40.0678 10.2198   2
   4   1 -15 -7.1284 13.7580   3
  -4   1  15 3.94721 11.6150   2
  -4  -1 -15 8.37706 8.69643   3
   4  -1  15 28.5695 11.6923   2
   4  -1  15 3.55717 9.93566   3
  -4   1  15 -3.4517 11.6983   3
   4   1 -15 2.13299 10.5455   2
   4   1  15 11.8375 10.7639   2
   4   1  15 -5.7691 10.4906   2
   4  -1 -15 8.94571 11.9934   2
  -4   1 -15 0.97342 8.75943   3
  -4   1 -15 -1.6424 12.4613   4
  -4  -1  15 1.51986 9.75209   2
  -4  -1  15 -4.7679 11.6025   3
   4   1  15 2.23478 11.0123   3
   4  -1 -15 -14.408 12.6580   3
  -5  -1 -15 163.611 23.9475   3
   5  -1  15 181.111 25.7189   3
  -5  -1 -15 217.400 29.3092   4
  -5   1  15 174.641 28.4986   2
   5   1 -15 175.086 31.0160   3
   5   1 -15 115.388 19.7210   2
   5  -1  15 178.032 24.4405   2
  -5   1 -15 144.240 22.1194   3
  -5   1 -15 190.083 29.6047   4
   5  -1 -15 193.533 30.0307   3
  -5  -1  15 147.516 20.4187   2
   5   1  15 224.468 23.6539   2
   5  -1 -15 193.961 22.4344   2
   5   1  15 189.613 25.8135   3
   6  -1  15 28.6668 14.4402   3
   6   1 -15 42.9485 19.2478   3
   6  -1  15 2.76885 14.7253   2
  -6   1  15 19.3951 15.0527   2
  -6  -1 -15 19.3440 17.8278   4
   6  -1 -15 -0.8490 16.8591   3
  -6  -1  15 26.4832 12.0498   2
   6   1  15 21.6789 13.1693   3
  -6   1 -15 10.4293 16.9284   4
   6   1  15 2.62183 14.2414   2
   0   2 -15 238.547 21.4813   2
   0  -2 -15 263.987 18.8973   3
   0   2  15 286.106 21.1967   4
   0  -2  15 262.015 21.6967   3
   0   2 -15 216.364 21.7626   3
   0  -2  15 295.412 22.3476   4
   0  -2  15 260.247 21.3460   2
   0  -2 -15 241.568 21.6134   2
   0  -2 -15 227.360 17.6535   3
   0   2  15 270.254 22.4764   2
  -1  -2 -15 1209.40 71.3527   4
  -1  -2 -15 1152.62 71.5933   2
  -1   2  15 1234.60 72.5898   2
   1  -2  15 1192.11 71.3210   3
   1   2 -15 1163.72 70.3257   2
   1  -2  15 1257.72 70.3662   3
   1  -2  15 1074.54 71.8812   4
   1  -2  15 1109.65 71.5795   2
   1  -2  15 1198.51 71.5843   2
  -1   2  15 1233.44 70.6161   3
  -1   2 -15 1142.14 70.1458   4
   1  -2 -15 1076.18 70.0662   2
  -1  -2  15 1008.39 70.3400   3
   1  -2 -15 1186.30 69.2263   3
   1   2  15 1219.49 70.7260   2
  -1  -2  15 1280.43 69.2572   2
   2  -2  15 631.414 42.8414   2
   2   2 -15 608.107 40.2494   2
   2  -2  15 636.940 43.9393   4
   2  -2  15 667.728 43.6499   2
  -2  -2 -15 668.110 42.9016   2
   2   2 -15 661.994 45.5515   3
  -2  -2 -15 715.649 40.0467   3
  -2  -2 -15 621.406 42.2696   4
   2  -2  15 606.496 41.6490   3
  -2   2  15 633.092 42.5212   3
  -2   2  15 697.905 43.3756   2
   2  -2 -15 603.965 42.0386   2
   2   2  15 704.740 43.7086   4
  -2  -2  15 583.207 39.8209   2
   2   2  15 685.861 39.9433   3
  -2   2 -15 630.619 42.4353   4
  -2  -2  15 544.300 43.2004   3
  -2   2 -15 704.016 40.1131   3
   2  -2 -15 662.915 42.6037   3
   2   2  15 603.962 42.2248   2
   3   2 -15 738.721 47.2183   2
  -3  -2 -15 717.357 50.3025   4
   3   2 -15 786.963 54.6035   3
   3  -2  15 781.000 50.9868   2
  -3  -2 -15 744.068 48.3265   3
  -3   2  15 817.667 52.2912   3
   3  -2  15 769.523 50.4926   3
   3  -2  15 681.876 53.1163   4
  -3  -2 -15 845.640 52.0758   2
   3  -2  15 776.949 52.0434   2
  -3   2  15 819.181 51.5275   2
  -3   2 -15 820.158 51.3498   3
  -3  -2  15 747.242 54.8284   3
   3  -2 -15 804.841 54.3753   3
   3   2  15 857.804 52.4828   2
   3  -2 -15 775.686 53.0374   2
  -3   2 -15 834.246 53.5469   4
   4  -2  15 6.62761 10.8821   3
  -4  -2 -15 6.50997 8.65368   3
   4  -2  15 -4.4891 11.6749   2
   4  -2  15 17.8435 12.9167   2
  -4   2  15 10.8191 13.0450   3
   4   2 -15 0.61987 8.70076   2
  -4   2  15 4.39740 12.6820   2
   4   2 -15 7.09455 15.5592   3
   4   2  15 12.2822 11.2987   2
   4   2  15 11.4873 11.1383   2
  -4   2 -15 3.43355 9.74288   3
   4   2  15 2.14597 10.2203   3
  -4  -2  15 -2.9759 12.3019   3
  -4   2 -15 21.4746 14.1700   4
   5  -2  15 194.764 26.5662   3
  -5   2  15 196.395 24.8292   2
   5   2 -15 253.898 35.2546   3
   5   2 -15 154.372 17.8584   2
   5  -2  15 178.886 26.6123   2
  -5  -2 -15 197.352 27.5057   4
   5  -2 -15 185.030 29.6756   3
   5   2  15 245.229 24.6462   2
  -5   2 -15 226.070 29.8535   4
  -5  -2  15 202.260 19.7182   2
   5   2  15 231.024 27.6130   3
  -5   2 -15 163.632 23.4560   3
   5   2  15 170.015 20.6637   2
  -6   2  15 52.7933 17.7455   2
   6   2 -15 16.2694 11.7478   2
   6  -2  15 66.0085 21.1297   2
   6   2 -15 36.4687 21.5483   3
   6  -2  15 39.9902 17.5773   3
  -6  -2 -15 49.2468 19.1858   4
   6  -2 -15 76.7109 20.7214   3
   6   2  15 101.483 21.5589   2
   6   2  15 67.1470 18.4425   3
  -6   2 -15 64.2573 20.8684   4
   0  -3 -15 51.9863 10.1046   3
   0  -3 -15 68.1702 10.3729   3
   0   3  15 56.1245 12.8102   4
   0  -3  15 51.5616 11.3090   3
   0  -3  15 67.2973 14.6514   4
   0  -3  15 75.9790 12.9790   2
   0  -3 -15 51.4459 11.0597   2
   0   3 -15 53.4863 12.0576   3
   0   3  15 60.8869 12.5357   2
   0  -3  15 94.0607 15.2094   2
   1   3 -15 169.651 22.9557   3
  -1   3  15 210.193 17.3486   3
   1  -3  15 201.761 19.8196   2
   1  -3  15 198.284 20.7151   4
  -1  -3 -15 194.349 19.2259   2
  -1  -3 -15 190.415 17.1606   3
   1  -3  15 209.538 18.7926   3
   1  -3  15 196.993 20.8787   3
  -1  -3 -15 205.694 14.9606   3
   1  -3  15 198.601 18.5680   2
  -1   3  15 200.699 20.8402   2
  -1  -3  15 211.699 17.9951   2
   1   3  15 193.470 19.1479   4
   1  -3 -15 180.121 19.0807   3
  -1  -3  15 223.301 21.7528   3
   1  -3 -15 189.143 19.8854   2
   1   3  15 257.810 21.5647   2
   2   3 -15 265.041 18.9704   2
   2  -3  15 268.853 26.1975   3
  -2  -3 -15 213.749 21.2253   2
   2  -3  15 240.046 21.4936   3
   2  -3  15 238.517 23.9347   2
  -2   3  15 281.752 24.4001   2
  -2  -3 -15 232.560 20.2162   3
  -2  -3 -15 259.802 22.3187   4
   2  -3  15 225.327 22.5160   2
  -2   3  15 235.273 22.3830   3
   2  -3  15 243.540 25.5660   4
   2   3 -15 237.798 27.5649   3
   2   3  15 214.383 23.4918   4
   2   3  15 238.528 20.2989   3
  -2  -3  15 202.453 24.9691   3
   2  -3 -15 216.974 21.9141   3
   2   3  15 236.290 22.3636   2
  -2   3 -15 214.878 22.2811   4
   2  -3 -15 251.041 22.9874   2
   3  -3  15 2.83672 18.0547   2
  -3   3  15 12.6334 10.8192   3
  -3  -3 -15 29.9845 12.5016   2
  -3  -3 -15 7.75284 10.4359   4
   3  -3  15 5.40600 12.3830   2
   3  -3  15 6.29690 10.4068   3
  -3   3  15 39.2083 13.8094   2
   3  -3  15 16.1939 14.5392   4
  -3  -3 -15 21.4795 9.65677   3
   3   3 -15 30.6003 16.1072   3
  -3   3 -15 25.0327 13.1441   4
   3  -3 -15 19.6862 11.7850   3
   3   3  15 12.6742 10.2586   3
   3   3  15 26.7291 12.0511   2
   3  -3 -15 20.2283 12.6218   2
  -3  -3  15 27.3354 13.1831   3
  -3   3 -15 11.9655 9.27812   3
  -4  -3 -15 73.9836 16.5042   3
   4  -3  15 82.6638 17.1736   2
  -4   3  15 71.2856 16.7232   3
   4   3 -15 80.3665 20.3420   3
   4  -3  15 98.4139 21.3182   3
  -4   3  15 111.094 22.2104   2
  -4  -3 -15 115.622 20.0569   4
  -4   3 -15 90.3798 19.2199   3
  -4   3 -15 73.7570 17.8000   4
   4  -3 -15 87.6724 20.0474   2
   4   3  15 84.4790 18.2079   2
   4  -3 -15 63.8075 16.5426   3
   4   3  15 80.5724 18.3718   2
   4   3  15 110.305 19.8928   3
  -5  -3 -15 56.3482 12.9260   3
  -5   3  15 24.7370 14.7742   2
   5  -3  15 33.0778 14.4049   3
  -5  -3 -15 50.1600 17.2263   4
   5   3 -15 27.5702 19.4437   3
   5  -3  15 56.2905 16.6159   2
   5   3  15 33.8189 15.1666   3
   5  -3 -15 36.3993 16.5359   3
   5   3  15 39.9808 12.2922   2
   5   3  15 60.9102 14.8324   2
  -5   3 -15 76.5724 20.3644   4
   0   4 -15 15.9985 12.7176   3
   0  -4 -15 29.1113 11.1898   2
   0  -4 -15 32.7341 11.3117   3
   0  -4  15 22.1420 10.4837   4
   0  -4  15 18.3303 11.2499   3
   0   4  15 25.8660 11.5951   2
   0  -4  15 24.5359 9.54369   2
   0   4  15 10.7172 7.61895   4
   0  -4  15 26.4287 8.58823   2
   0  -4 -15 24.0565 8.68080   3
   1  -4  15 358.843 31.6776   3
   1  -4  15 348.071 29.4828   4
   1  -4  15 357.810 29.0288   2
  -1  -4 -15 381.246 25.6510   3
  -1   4  15 384.641 26.9974   3
   1  -4  15 369.639 28.7342   3
  -1  -4 -15 392.199 28.9042   2
   1  -4  15 370.278 27.9162   2
  -1   4  15 382.417 29.7235   2
   1   4 -15 386.382 33.5939   3
  -1  -4 -15 343.429 28.6567   3
  -1  -4  15 396.394 34.6225   3
   1   4  15 429.233 29.4583   4
  -1  -4  15 431.370 28.3226   2
   1   4  15 477.600 31.8111   2
  -1  -4  15 393.286 27.5692   2
   1  -4 -15 365.001 31.3708   2
   1  -4 -15 393.884 30.1241   3
  -2   4  15 -2.1654 9.57724   3
  -2   4  15 7.91729 11.9184   2
   2  -4  15 1.19251 11.7941   3
  -2  -4 -15 13.8692 9.44415   4
   2  -4  15 6.18744 13.2657   4
   2   4 -15 20.6037 14.9012   3
  -2  -4 -15 19.5796 10.6813   2
   2  -4  15 -1.1775 11.8909   2
   2  -4  15 10.4732 10.8256   2
  -2  -4 -15 13.7864 9.44790   3
   2  -4  15 27.2989 10.4848   3
   2   4  15 20.9166 10.0572   3
   2  -4 -15 -4.6570 10.0701   3
  -2   4 -15 16.0805 12.2741   4
  -2  -4  15 28.4890 13.2438   3
   2  -4 -15 27.9759 12.4895   2
   2   4  15 46.6327 13.1869   2
   3  -4  15 287.091 28.2002   3
  -3   4  15 280.810 28.7755   3
   3   4 -15 248.874 38.1163   3
   3  -4  15 287.111 29.2738   2
  -3   4  15 299.099 28.9203   2
  -3  -4 -15 342.079 28.4946   4
  -3  -4 -15 270.454 25.7066   3
   3  -4  15 280.680 28.1030   2
  -3  -4 -15 332.888 27.9998   2
   3   4  15 285.713 26.7242   2
   3  -4 -15 217.138 27.0080   2
  -3  -4  15 319.469 34.7277   3
  -3   4 -15 269.470 25.4552   3
   3   4  15 309.487 28.3634   3
  -3   4 -15 310.046 28.2532   4
   3  -4 -15 287.240 29.8198   3
   4  -4  15 100.868 24.0064   2
  -4   4  15 132.806 23.9702   2
   4   4 -15 96.3026 22.6499   3
  -4  -4 -15 177.871 27.2992   4
  -4  -4 -15 101.590 19.2660   3
   4   4  15 126.180 23.2355   3
   4   4  15 162.800 21.7453   2
   4  -4 -15 149.165 25.5443   3
  -4   4 -15 92.0434 20.8834   3
   4   4  15 124.608 20.3861   2
  -4   4 -15 104.209 21.1000   4
   5  -4  15 173.642 28.1454   2
  -5   4  15 216.560 28.1555   2
   5  -4  15 159.817 27.5315   3
   5   4 -15 185.546 36.2269   3
  -5  -4 -15 183.550 23.8813   3
  -5  -4 -15 244.038 31.6056   4
   5  -4 -15 193.092 32.1395   3
   5   4  15 204.663 28.3925   3
   5   4  15 162.282 20.6297   2
   5   4  15 257.997 30.3383   2
  -5   4 -15 184.544 33.6051   4
   0  -5  15 56.8143 11.5205   2
   0  -5  15 51.7329 15.7674   3
   0  -5  15 53.7442 12.7602   3
   0  -5  15 81.1171 15.8978   2
   0  -5 -15 47.9814 14.1210   2
   0   5  15 60.6124 13.3986   4
   0  -5 -15 45.3324 10.4241   3
   0   5  15 64.7101 14.0819   2
   0  -5  15 60.3179 13.0173   4
   0  -5 -15 80.3335 16.1316   3
   0   5 -15 64.3114 17.3223   3
  -1   5  15 252.485 24.2930   2
  -1  -5 -15 209.109 19.3784   3
   1  -5  15 199.263 21.3247   2
   1  -5  15 196.223 27.1482   3
   1  -5  15 161.982 21.9327   2
  -1  -5 -15 200.960 22.7272   2
   1  -5  15 200.713 23.1453   3
   1   5 -15 187.229 28.6883   3
  -1  -5 -15 208.645 25.7563   3
   1  -5  15 168.557 23.3261   4
  -1  -5  15 211.532 19.2235   2
   1  -5 -15 176.593 23.8748   2
  -1  -5  15 220.229 29.3380   3
   1   5  15 223.961 23.7043   2
   1  -5 -15 227.809 22.6427   3
  -1  -5  15 229.258 19.2643   2
   1   5  15 214.212 21.5907   4
   1  -5 -15 226.624 29.6392   3
  -1  -5  15 206.357 23.5931   4
  -2  -5 -15 70.5833 15.4906   4
  -2   5  15 23.2996 11.7419   3
   2   5 -15 26.8675 17.1015   3
  -2  -5 -15 59.5071 12.8906   3
   2  -5  15 36.1193 16.1748   4
   2  -5  15 43.1991 15.9122   2
   2  -5  15 43.6316 13.2103   3
   2  -5  15 61.9738 17.1876   3
  -2   5  15 42.1327 17.9119   2
  -2  -5 -15 68.6724 14.0862   2
   2   5  15 52.8816 13.9234   3
  -2  -5  15 47.8713 19.8738   3
   2  -5 -15 43.4742 13.1769   3
   2   5  15 63.4977 14.3734   2
  -2   5 -15 50.3772 14.7787   4
   2  -5 -15 48.6717 16.0660   2
  -3   5  15 72.5249 17.2902   2
   3  -5  15 63.1440 22.2713   3
  -3  -5 -15 108.759 19.3255   4
  -3   5  15 47.1457 14.8173   3
   3   5 -15 62.7272 20.0216   3
  -3  -5 -15 97.7108 22.2406   3
  -3  -5 -15 88.0656 15.7171   2
   3  -5  15 103.681 23.4617   2
   3  -5  15 61.1184 15.1397   3
   3   5  15 94.4147 20.1899   2
   3   5  15 89.3476 16.8709   3
   3  -5 -15 62.2354 20.4954   3
  -3   5 -15 63.8887 17.5344   4
  -3   5 -15 91.0374 20.7643   2
   4   5 -15 76.6601 21.8473   3
  -4  -5 -15 101.974 22.8686   4
   4  -5  15 93.1887 20.7445   2
   4  -5  15 52.3785 15.9621   3
  -4   5  15 71.3729 18.6040   2
   4   5  15 75.5834 17.2332   2
   4   5  15 98.8298 24.1647   3
  -4   5 -15 96.8102 22.0896   4
   4   5  15 93.4563 16.1916   2
   4  -5 -15 64.6089 17.7443   3
  -4   5 -15 101.478 22.9852   2
   5  -5  15 60.6867 16.8074   3
  -5   5  15 58.5562 21.9764   2
   5  -5  15 44.3360 21.3615   2
  -5  -5 -15 58.6534 21.8374   4
   5   5 -15 41.5593 22.8681   3
   5   5  15 66.5421 18.9339   3
   5   5  15 50.0218 12.4473   2
   5   5  15 96.3637 26.0444   2
  -5   5 -15 85.6571 23.6882   4
   0  -6  15 104.293 19.1354   2
   0  -6 -15 91.7831 18.1345   3
   0  -6  15 73.7805 15.9992   4
   0  -6  15 83.0170 17.5125   2
   0   6  15 93.6751 20.5336   2
   0  -6  15 57.6685 19.8544   3
   0   6  15 96.4156 14.2120   4
   0  -6  15 106.136 22.5765   3
   0  -6 -15 68.7258 13.3929   3
  -1  -6 -15 152.810 19.1813   3
   1  -6  15 149.264 24.5748   4
  -1   6  15 143.717 17.0490   4
   1  -6  15 123.219 20.8721   2
  -1  -6 -15 115.020 21.7606   2
  -1  -6 -15 129.202 27.3478   3
  -1   6  15 141.261 22.6586   2
   1  -6  15 152.990 23.9857   3
   1  -6  15 152.883 21.1235   2
   1  -6  15 165.045 29.5315   3
   1   6  15 152.109 21.9017   2
   1  -6 -15 96.6066 23.5971   2
  -1  -6  15 142.663 24.0911   4
   1  -6 -15 187.877 30.9254   3
   1  -6 -15 171.070 21.4285   3
  -1  -6  15 187.906 32.2118   3
  -1  -6  15 154.318 21.2864   2
  -1  -6  15 142.491 18.0582   2
  -2  -6 -15 34.0208 13.6824   3
   2  -6  15 48.1227 16.4601   2
   2  -6  15 70.8675 17.3079   4
  -2   6  15 73.3494 16.8627   2
   2  -6  15 25.1777 20.8740   3
   2   6 -15 25.2352 17.6090   3
   2  -6  15 33.1563 14.8202   3
  -2   6  15 30.5362 12.8629   3
  -2  -6 -15 57.5311 14.9829   2
   2   6  15 58.6069 14.9121   2
  -2   6 -15 79.0355 20.8980   2
   2  -6 -15 57.7634 14.7385   3
   2   6  15 42.0700 15.7180   3
  -3  -6 -15 10.6479 12.9117   4
  -3  -6 -15 38.3729 12.4472   3
  -3  -6 -15 -7.1533 12.4792   2
  -3   6  15 11.4076 16.0889   2
   3  -6  15 11.0343 13.4512   3
   3   6 -15 39.0978 19.4030   3
   3  -6 -15 24.9386 14.2315   3
   3   6  15 14.1948 13.2206   2
  -3   6 -15 20.6533 19.0308   2
   3   6  15 16.1175 13.6677   3
  -4  -6 -15 111.952 22.7681   3
   4  -6  15 60.5966 18.2688   3
  -4  -6 -15 63.0051 20.7235   4
  -4   6  15 68.8529 20.0887   2
   4   6 -15 69.4143 24.0054   3
   4   6  15 75.3078 18.8901   3
   4  -6 -15 76.0092 19.1403   3
   4   6  15 81.1909 17.3619   2
  -4   6 -15 154.391 29.5028   2
  -4   6 -15 89.7029 24.2933   4
   0  -7 -15 22.9931 15.0421   2
   0  -7  15 4.88217 13.9963   4
   0  -7  15 -5.9826 13.4188   3
   0   7  15 -13.076 13.4463   2
   0  -7  15 0.98975 13.6582   2
   0  -7  15 6.69451 11.8733   2
   0  -7 -15 -9.9554 10.9403   3
   1  -7  15 194.768 29.4812   3
  -1   7  15 245.515 28.8929   2
  -1  -7 -15 250.642 27.9340   2
   1  -7  15 234.813 27.2007   2
  -1  -7 -15 200.256 39.1678   3
   1   7 -15 201.869 35.6422   3
   1  -7  15 214.553 28.9053   4
  -1  -7 -15 269.530 26.3412   3
  -1  -7  15 215.145 26.7355   4
   1  -7 -15 210.810 38.6918   3
   1   7  15 259.623 28.7764   2
   2   7 -15 22.2608 19.2240   3
  -2  -7 -15 -8.2522 14.1890   3
   2  -7  15 18.8818 14.7653   3
  -2   7  15 8.21402 16.0693   2
  -2  -7 -15 -7.4538 10.6839   3
  -2   7 -15 -2.1233 18.9599   2
   2   7  15 10.5006 13.4308   2
   2  -7 -15 -3.0919 12.5114   3
  -3  -7 -15 47.7835 13.7884   4
  -3   7  15 21.2312 16.5774   2
   3   7 -15 32.5843 20.6778   3
   3  -7  15 28.4267 15.4898   3
  -3   7 -15 51.0391 19.8358   4
  -3   7 -15 33.2090 21.0478   2
   3   7  15 27.5203 17.4745   3
   3   7  15 28.2589 14.5257   2
   3  -7 -15 44.1113 16.5038   3
  -4  -7 -15 4.61201 15.0782   4
  -4   7  15 27.2233 18.0816   2
   4   7 -15 21.5880 20.1620   3
   4  -7  15 0.29076 18.6822   3
   4   7  15 2.83810 14.1131   2
  -4   7 -15 0.28011 20.7105   4
  -4   7 -15 8.21922 26.2928   2
   4   7  15 20.9235 16.8288   3
   0   8  15 88.8476 19.8760   2
   0  -8  15 138.529 24.2155   2
   0  -8  15 87.6368 17.6553   4
   0  -8  15 52.4563 17.1430   2
   0  -8  15 72.2122 18.8984   3
   0  -8 -15 63.7136 16.0589   3
   1  -8  15 29.1695 17.2129   3
   1   8 -15 31.6987 22.5348   3
   1  -8  15 -6.1554 17.1802   2
  -1  -8 -15 38.7882 15.8473   3
   1  -8  15 32.7930 17.7345   4
  -1   8  15 38.6692 17.9430   2
   1   8  15 59.3151 17.7691   2
   1  -8 -15 39.6817 15.2455   3
  -1  -8  15 11.6725 16.6867   4
  -2  -8 -15 6.34874 13.0674   3
  -2   8  15 8.31997 17.6117   2
   2  -8  15 6.53251 15.9191   3
   2  -8  15 9.36720 16.9316   2
   2   8 -15 0.56548 18.9801   3
   2   8  15 23.6943 15.4993   2
  -2   8 -15 17.1313 22.1865   2
  -2  -8  15 -31.358 16.4941   4
   2  -8 -15 8.23074 14.8967   3
   3  -8  15 -17.559 19.5032   3
  -3   8  15 12.0900 18.5906   2
   3   8 -15 -11.128 21.0493   3
  -3  -8 -15 17.0991 14.2222   2
   3  -8 -15 15.5169 19.0690   3
   3   8  15 -5.7978 17.4040   3
   0  -9  15 -8.6865 17.4135   3
   0  -9 -15 35.3111 15.7096   3
   0  -9  15 -30.705 18.5617   4
   0   9  15 13.6458 17.3090   2
   0  -9  15 50.6444 23.6014   2
  -1   9  15 68.6221 21.3660   2
  -1  -9 -15 79.2944 20.1647   3
   1  -9  15 69.8801 21.9938   3
  -1  -9  15 52.4525 18.4096   4
   1   9  15 57.9335 19.9182   2
   1  -9 -15 72.6894 20.2972   3
  -1  -9  15 61.0505 22.0565   3
   0   0 -16 946.143 59.9141   2
   0   0  16 1003.96 60.7151   2
   0   0  16 1000.08 60.2409   4
   1   0  16 96.6529 15.8959   4
   1   0  16 159.365 16.7333   2
  -1   0 -16 126.379 16.0838   2
  -1   0  16 124.534 13.3824   3
   1   0 -16 144.357 15.8353   2
   1   0 -16 123.833 14.8976   3
  -1   0  16 153.527 16.8143   2
  -1   0 -16 101.490 16.4399   4
  -2   0 -16 295.709 19.2173   3
   2   0  16 312.472 24.0456   2
   2   0 -16 246.752 25.2808   3
   2   0  16 273.132 24.7104   4
  -2   0  16 287.112 25.3675   3
   2   0  16 285.679 20.0600   3
   2   0 -16 254.791 22.3237   2
  -2   0 -16 284.520 24.1492   4
  -2   0 -16 262.353 24.6896   2
  -2   0  16 331.993 23.4087   2
   3   0  16 352.816 32.3595   4
   3   0  16 371.352 29.5534   2
  -3   0  16 321.049 28.4195   2
  -3   0 -16 442.190 27.0276   3
  -3   0 -16 349.174 30.5256   4
   3   0 -16 371.667 33.2139   3
   3   0 -16 378.646 28.2373   2
   3   0  16 397.279 28.4259   3
   3   0  16 370.250 30.0885   2
  -3   0  16 386.238 31.9582   3
   4   0  16 87.3889 18.6616   3
  -4   0 -16 53.2086 15.4849   4
  -4   0 -16 50.9230 10.6290   3
   4   0  16 83.9717 18.3447   2
   4   0  16 59.3350 14.1009   2
   4   0 -16 50.3877 13.1952   2
  -4   0  16 70.3605 13.7862   2
  -4   0  16 57.3088 15.5462   3
   4   0 -16 56.4837 17.0008   3
   5   0  16 45.4019 13.8855   3
  -5   0 -16 41.1471 17.2198   4
  -5   0  16 44.0664 13.7357   2
   5   0  16 21.4681 13.2311   2
   5   0 -16 43.5963 17.7020   3
   5   0 -16 3.18506 13.4689   2
  -5   0 -16 18.6909 13.2337   3
   6   0 -16 390.284 45.0114   3
   6   0  16 394.680 37.2337   3
   6   0  16 333.722 33.0300   2
  -6   0 -16 329.197 38.9344   4
   0   1 -16 77.5796 16.0050   2
   0  -1 -16 74.3367 13.5696   2
   0   1  16 92.2850 16.2059   2
   0   1  16 97.1485 14.5586   4
   0  -1  16 74.0421 15.2317   2
   0   1 -16 64.1151 12.6347   3
   0  -1  16 72.0514 14.5857   4
   1  -1  16 128.066 10.7115   3
   1  -1  16 102.936 16.0011   2
  -1   1  16 109.190 16.4813   2
   1  -1  16 97.3084 15.8585   4
  -1  -1 -16 105.845 16.4901   4
  -1  -1 -16 105.964 14.4017   2
   1   1 -16 104.153 15.9823   3
   1   1 -16 81.7983 13.9617   2
  -1   1  16 103.034 12.7739   3
   1  -1  16 103.679 12.3150   3
  -1   1 -16 86.4158 16.0162   2
   1  -1 -16 127.576 15.4896   2
   1  -1 -16 93.5961 12.9733   3
   1   1  16 100.133 16.4937   2
   1   1  16 102.480 16.4537   4
  -1   1 -16 117.167 16.3949   4
  -1  -1  16 114.069 15.4965   2
  -1  -1  16 102.629 14.0766   3
   2   1 -16 2.17614 7.91672   2
  -2  -1 -16 10.8845 4.38526   3
   2  -1  16 14.5775 9.17869   2
   2  -1  16 -3.8876 5.87381   3
  -2  -1 -16 9.16904 9.90732   2
   2  -1  16 24.4530 10.7449   4
  -2  -1 -16 5.63445 9.25396   4
  -2   1  16 7.08674 9.48816   2
   2  -1  16 7.67683 9.36985   2
   2   1 -16 17.8332 10.2582   3
  -2  -1  16 3.27516 8.04818   3
  -2   1 -16 9.88114 5.20484   3
   2   1  16 -1.4423 5.26467   3
  -2  -1  16 -1.4870 8.43175   2
   2   1  16 6.74045 9.01480   2
   2  -1 -16 15.3081 9.25648   2
   2   1  16 7.03993 9.81902   4
  -2   1 -16 -2.3608 9.26370   4
   2  -1 -16 16.5213 8.81548   3
   3  -1  16 51.3578 14.4308   4
   3   1 -16 20.7026 13.5817   3
  -3  -1 -16 49.4660 12.5983   4
  -3  -1 -16 37.2577 8.44845   3
   3   1 -16 55.3480 10.8319   2
   3  -1  16 46.8155 9.93021   3
   3  -1  16 47.4488 12.2436   2
  -3   1  16 31.2917 11.9227   3
  -3   1  16 53.6229 12.8155   2
   3  -1  16 41.2872 12.2149   2
   3   1  16 59.3076 12.8559   2
   3   1  16 75.3458 13.4398   2
  -3   1 -16 47.7536 12.9394   4
   3  -1 -16 30.3108 12.0448   3
  -3  -1  16 47.8687 12.2268   3
   3  -1 -16 46.8543 12.1048   2
  -3   1 -16 36.3699 8.96943   3
  -3  -1  16 37.5622 10.6085   2
   3   1  16 55.2420 10.0119   3
  -4   1  16 28.7647 14.0957   3
  -4  -1 -16 21.8379 13.7173   4
   4  -1  16 28.8311 12.8798   2
  -4  -1 -16 16.3841 8.96696   3
  -4   1  16 23.5232 12.3493   2
   4   1 -16 17.6572 11.0254   2
   4  -1  16 18.7576 10.4987   3
   4  -1  16 26.5405 11.9846   2
   4   1  16 23.3390 10.5065   3
   4  -1 -16 10.7258 13.7450   3
  -4   1 -16 6.58859 9.16214   3
   4  -1 -16 -6.2427 12.2034   2
  -4  -1  16 5.94236 12.3542   3
  -4   1 -16 27.3535 14.5585   4
   4   1  16 26.3265 12.5584   2
  -4  -1  16 13.6142 10.4131   2
  -5  -1 -16 135.939 27.8180   4
   5  -1  16 67.3867 16.0582   3
   5  -1  16 94.3853 21.6424   2
  -5   1  16 52.3235 18.6764   2
  -5  -1 -16 84.4607 18.2361   3
   5   1 -16 125.883 29.3946   3
   5  -1 -16 63.9102 16.5912   2
   5   1  16 101.721 17.6438   2
  -5   1 -16 67.4789 18.2725   4
   5  -1 -16 86.5597 20.6635   3
  -5  -1  16 88.3867 17.6583   2
   5   1  16 109.877 21.8337   3
  -6   1  16 121.510 24.2271   2
   6   1 -16 212.260 35.9336   3
   6  -1  16 129.336 29.6801   2
  -6  -1 -16 148.882 32.6546   4
   6  -1  16 155.591 27.4620   3
  -6   1 -16 187.693 33.0772   4
   6   1  16 158.082 27.6975   3
   6   1  16 115.464 21.4510   2
   6  -1 -16 151.948 33.3035   3
  -6  -1  16 126.086 20.7605   2
   0  -2 -16 526.988 34.9241   2
   0   2 -16 445.493 37.4054   2
   0  -2 -16 477.060 31.9500   3
   0  -2  16 531.736 34.5342   3
   0  -2  16 524.661 34.5186   2
   0  -2 -16 542.503 31.4289   3
   0   2  16 597.273 36.0915   2
   0   2 -16 436.767 34.4171   3
   1  -2  16 58.5522 11.5735   3
   1   2 -16 80.9091 18.5821   3
  -1  -2 -16 52.9274 10.4143   2
  -1   2  16 39.9147 8.02555   3
   1  -2  16 45.9146 10.6516   4
   1  -2  16 39.5820 9.37954   3
   1  -2  16 36.2711 9.87605   2
  -1   2  16 73.2024 15.8085   2
   1  -2  16 64.4189 14.8075   2
   1   2 -16 51.1758 11.8376   2
   1  -2 -16 67.8395 11.4022   3
  -1  -2  16 60.7284 14.7603   3
   1   2  16 44.1758 11.4663   2
   1  -2 -16 67.4585 14.4242   2
  -1   2 -16 38.1518 11.2745   4
   1   2  16 81.5988 14.8614   4
  -1  -2  16 42.8355 10.2387   2
   2  -2  16 52.9382 10.9441   2
   2  -2  16 47.1355 11.5084   2
   2   2 -16 34.0770 12.5534   3
   2  -2  16 33.4382 11.9370   4
  -2  -2 -16 45.2456 8.53245   3
   2   2 -16 39.8446 8.46316   2
  -2   2  16 38.2612 9.60892   3
   2  -2  16 50.9812 12.5202   3
  -2  -2 -16 54.7676 10.9776   4
  -2   2  16 34.8240 11.3217   2
  -2  -2 -16 44.8284 11.2960   2
  -2   2 -16 35.5652 7.61487   3
   2  -2 -16 35.0384 9.87929   3
   2   2  16 47.7818 12.1584   4
  -2  -2  16 39.2928 11.1001   3
  -2  -2  16 35.1561 9.02384   2
   2   2  16 61.3922 11.2795   3
  -2   2 -16 46.7224 11.5498   4
   2  -2 -16 47.6597 11.5614   2
   2   2  16 57.6850 12.5106   2
  -3   2  16 17.5408 11.3088   3
  -3  -2 -16 8.67227 11.1760   4
  -3   2  16 11.6718 11.7239   2
   3  -2  16 8.39660 11.8645   2
   3  -2  16 6.03386 14.0083   4
   3   2 -16 29.5792 9.23527   2
  -3  -2 -16 16.5107 12.0498   2
   3  -2  16 -0.0146 10.7268   2
   3   2 -16 -4.4676 13.2088   3
  -3  -2 -16 11.5090 7.18314   3
   3  -2  16 8.25613 9.45826   3
  -3  -2  16 0.07217 11.0188   3
   3   2  16 14.4978 10.6191   2
   3  -2 -16 1.86648 11.3253   2
  -3  -2  16 12.6386 9.23181   2
  -3   2 -16 38.3963 12.6453   4
  -3   2 -16 11.0745 8.04968   3
   3  -2 -16 6.00178 10.5990   3
   3   2  16 9.35065 8.80450   3
  -4   2  16 98.4511 24.0153   3
  -4  -2 -16 126.532 23.7255   4
   4   2 -16 130.991 28.9868   3
   4  -2  16 126.711 22.7890   2
  -4   2  16 143.571 21.9686   2
   4   2 -16 112.585 16.1541   2
   4  -2  16 132.013 21.4503   3
  -4  -2 -16 129.577 18.4638   3
  -4   2 -16 108.109 18.6935   3
  -4  -2  16 107.534 19.1194   3
   4   2  16 121.778 19.9124   2
   4  -2 -16 121.438 20.8623   2
   4   2  16 139.884 20.8209   3
  -4   2 -16 102.318 18.7104   4
  -4  -2  16 129.861 16.4627   2
   5   2 -16 9.56403 9.12413   2
   5  -2  16 13.1973 14.3162   2
  -5  -2 -16 6.97302 14.9918   4
  -5   2  16 38.4496 13.8190   2
   5  -2  16 9.98494 12.1184   3
   5   2 -16 3.83367 18.2398   3
   5   2  16 14.1664 12.4137   2
   5  -2 -16 15.1144 16.1268   3
  -5  -2  16 -4.2036 9.50239   2
  -5   2 -16 8.45629 11.6590   3
  -5   2 -16 13.2787 16.9607   4
   5   2  16 21.7402 13.1239   3
  -6  -2 -16 156.080 32.0464   4
   6  -2  16 161.923 29.6175   3
   6  -2  16 147.452 27.2008   2
   6   2 -16 188.337 37.6609   3
  -6   2  16 130.474 26.0561   2
   6   2  16 109.674 26.5840   3
   6   2  16 143.966 23.0773   2
  -6   2 -16 148.830 33.9434   4
   6  -2 -16 138.347 31.4025   3
   0   3  16 66.2250 14.5694   4
   0  -3 -16 78.9693 11.0649   3
   0  -3  16 72.5095 14.5098   4
   0  -3 -16 64.3257 12.1386   2
   0   3 -16 74.1556 17.8736   3
   0  -3  16 70.3949 13.2821   2
   0  -3  16 81.6585 17.4428   3
   0  -3 -16 69.0495 14.2915   3
   0   3  16 78.1054 16.1827   2
   0  -3  16 74.8142 14.0332   2
   1  -3  16 293.875 23.8774   2
   1  -3  16 226.576 24.3805   3
  -1  -3 -16 248.693 23.2735   2
  -1   3  16 305.593 21.8491   3
  -1   3  16 335.109 25.2618   2
   1  -3  16 304.136 22.5557   3
   1  -3  16 281.187 25.2468   4
   1   3 -16 279.779 22.2297   2
  -1  -3 -16 293.598 19.2067   3
   1   3 -16 225.720 26.4888   3
  -1  -3 -16 289.835 20.9426   3
   1  -3  16 292.533 23.1268   2
   1  -3 -16 264.409 23.3037   3
   1   3  16 357.968 26.0260   2
   1  -3 -16 289.453 24.8742   2
  -1  -3  16 306.693 26.6456   3
  -1  -3  16 279.545 22.3397   2
   1   3  16 298.498 23.9726   4
   2   3 -16 -8.0059 12.7714   3
   2  -3  16 14.9484 11.5860   2
  -2  -3 -16 7.94871 6.68901   3
   2  -3  16 -4.8946 11.0429   3
  -2   3  16 13.7363 8.63275   3
   2  -3  16 8.06495 8.30793   3
   2  -3  16 11.8632 9.98253   2
   2  -3  16 7.29614 11.5486   4
  -2  -3 -16 11.8041 9.30258   2
  -2  -3 -16 12.0202 9.64923   4
   2   3 -16 10.8265 7.64971   2
  -2   3  16 7.73284 10.8964   2
   2  -3 -16 -2.9220 10.2714   2
  -2   3 -16 15.0421 11.0014   4
   2   3  16 -1.5696 12.1285   4
  -2  -3  16 0.90315 7.51192   2
   2  -3 -16 14.6194 9.43801   3
  -2  -3  16 1.62376 10.2721   3
   2   3  16 13.6831 7.99776   3
   2   3  16 -6.5378 10.4426   2
   3  -3  16 57.7326 14.1655   2
  -3   3  16 54.9202 14.8958   2
  -3  -3 -16 69.8505 14.8677   2
  -3  -3 -16 81.4149 14.1589   4
  -3   3  16 83.3459 19.5153   3
   3  -3  16 59.9920 13.3915   3
   3   3 -16 62.1120 17.9883   3
   3  -3  16 77.4851 17.0839   2
  -3   3 -16 70.7828 15.5144   4
   3  -3 -16 95.1139 19.9788   3
  -3   3 -16 61.8848 15.2661   3
  -3  -3  16 62.6353 16.1157   3
   3   3  16 83.4278 17.4000   3
   3   3  16 67.8461 14.4323   2
  -4   3  16 24.0780 14.8788   2
   4   3 -16 39.2499 18.5518   3
  -4   3  16 -0.5114 13.5717   3
   4  -3  16 23.1211 12.4001   3
   4  -3  16 40.0169 15.3344   2
  -4  -3 -16 25.2833 15.7128   4
  -4  -3 -16 28.5343 9.78283   3
  -4   3 -16 23.0640 11.4843   3
   4   3  16 59.2303 14.0060   2
  -4   3 -16 32.8576 15.1207   4
   4  -3 -16 28.8556 14.3344   3
   4   3  16 51.2848 15.6758   2
   4   3  16 35.4929 12.2606   3
   5   3 -16 16.5978 19.7228   3
   5  -3  16 25.2421 16.0063   2
  -5  -3 -16 9.92372 16.0515   4
   5  -3  16 17.2131 13.1360   3
  -5   3  16 24.7818 14.7602   2
  -5  -3 -16 28.8569 11.1956   3
   5  -3 -16 12.0750 15.7948   3
  -5   3 -16 8.48621 16.1932   4
   5   3  16 10.2876 13.0862   3
   5   3  16 2.64343 10.8577   2
   5   3  16 26.2012 13.3943   2
   0  -4  16 473.603 36.3983   4
   0  -4 -16 522.542 34.4037   3
   0  -4 -16 511.472 37.2894   2
   0  -4  16 541.312 35.1941   2
   0  -4  16 505.801 35.2125   2
   0   4 -16 556.347 40.5002   3
   0  -4 -16 557.988 37.6255   3
   0  -4  16 493.726 39.2664   3
   0   4  16 532.196 34.5456   4
   0   4  16 526.047 37.7114   2
   1  -4  16 181.468 22.0857   4
  -1  -4 -16 175.892 20.0068   3
   1  -4  16 150.182 22.6285   3
  -1   4  16 194.366 18.4911   3
   1  -4  16 180.789 19.5199   2
   1  -4  16 177.566 20.5040   2
   1   4 -16 176.834 24.8085   3
  -1   4  16 172.743 21.2165   2
  -1  -4 -16 199.607 16.1835   3
  -1  -4 -16 192.381 21.1757   2
   1  -4  16 184.662 20.1258   3
  -1  -4  16 207.824 18.1565   2
   1   4  16 212.114 22.0438   2
  -1  -4  16 185.838 24.2240   3
   1  -4 -16 198.729 20.0118   3
   1  -4 -16 176.626 21.3607   2
  -1  -4  16 178.694 16.7138   2
   1   4  16 162.452 19.4360   4
   2  -4  16 166.827 23.7912   2
  -2   4  16 172.324 23.4204   2
   2  -4  16 206.577 22.6337   2
   2  -4  16 221.950 25.6772   4
   2  -4  16 195.032 26.0254   3
  -2   4  16 165.939 20.7617   3
  -2  -4 -16 217.189 20.5396   4
   2   4 -16 168.091 28.1396   3
   2  -4  16 171.566 21.6252   3
  -2  -4 -16 206.051 21.1644   3
  -2  -4 -16 174.482 21.1234   2
   2  -4 -16 173.883 23.3548   3
  -2   4 -16 245.684 24.6140   4
  -2  -4  16 191.832 27.0806   3
   2   4  16 222.617 23.5306   2
  -3   4  16 55.2263 15.8792   2
   3  -4  16 56.2886 14.9692   2
  -3  -4 -16 68.3370 12.1670   3
  -3   4  16 54.1242 17.5849   3
  -3  -4 -16 47.3311 13.1287   4
   3  -4  16 39.7671 15.0557   2
   3  -4  16 46.7296 13.7331   3
  -3  -4 -16 74.9655 15.3054   2
   3  -4 -16 44.3698 14.9099   2
  -3   4 -16 39.1063 15.8011   4
   3   4  16 62.6874 14.6902   2
   3   4  16 57.2265 13.8218   3
  -3   4 -16 41.3556 11.8064   3
  -3  -4  16 38.4070 17.0744   3
   3  -4 -16 54.8761 14.3024   3
   4  -4  16 202.930 27.4454   2
  -4   4  16 224.924 27.7577   2
  -4  -4 -16 226.482 23.1167   3
   4   4 -16 193.004 35.2188   3
   4  -4 -16 275.920 30.7964   3
   4   4  16 253.044 29.0505   3
  -4   4 -16 271.607 35.7917   4
   4   4  16 187.955 33.7000   2
   4   4  16 222.381 25.9308   2
   5  -4  16 43.8934 15.8753   3
  -5  -4 -16 64.9804 18.7402   4
   5  -4  16 65.0445 19.0701   2
  -5   4  16 52.5509 16.6372   2
   5   4 -16 69.2445 24.4546   3
  -5  -4 -16 58.3496 13.4939   3
   5   4  16 49.1355 15.5554   3
   5  -4 -16 71.4617 19.7107   3
  -5   4 -16 62.6156 23.9252   4
   5   4  16 62.3546 13.3655   2
   5   4  16 71.7510 16.4542   2
   0  -5  16 1224.29 73.0637   2
   0   5  16 1250.70 74.6570   2
   0  -5  16 1162.21 77.1389   3
   0  -5 -16 1230.70 72.7913   3
   0  -5  16 1245.43 72.6390   2
   0   5 -16 1099.48 76.7645   3
   0  -5  16 1150.65 73.8065   4
   0  -5 -16 1208.79 75.3774   3
   0  -5 -16 1106.67 74.4037   2
   0   5  16 1122.72 71.0741   4
   0  -5  16 1223.57 74.5266   3
  -1  -5 -16 22.0012 8.53460   3
  -1   5  16 32.9963 13.8478   2
  -1  -5 -16 12.9457 13.0159   2
   1  -5  16 11.2248 11.5267   2
   1  -5  16 8.38318 10.9719   2
  -1  -5 -16 24.9769 13.3450   3
  -1   5  16 16.0729 10.2476   4
   1  -5  16 12.5055 11.2046   3
   1   5 -16 9.41393 15.5343   3
   1  -5  16 28.6687 14.2022   3
   1  -5  16 13.6491 12.8446   4
  -1  -5  16 23.8466 9.37982   2
   1  -5 -16 32.6931 16.9168   3
   1  -5 -16 13.3905 10.0065   3
  -1  -5  16 28.5476 13.1128   4
   1   5  16 14.4291 11.0613   4
  -1  -5  16 22.7712 15.4961   3
   1   5  16 10.0168 12.8527   2
  -1  -5  16 12.2532 10.0045   2
  -2   5  16 150.063 22.1860   3
   2   5 -16 139.368 29.4084   3
   2  -5  16 175.796 23.7237   2
   2  -5  16 167.183 28.2923   4
   2  -5  16 206.966 24.3530   3
  -2  -5 -16 185.549 22.6167   2
   2  -5  16 225.976 33.9621   3
  -2   5  16 176.801 24.2196   2
  -2  -5 -16 163.851 20.5344   4
  -2  -5 -16 190.495 21.9837   3
   2  -5  16 218.263 24.2651   2
   2  -5 -16 152.689 24.5028   2
   2   5  16 215.456 24.1078   3
  -2   5 -16 194.919 26.7508   4
   2   5  16 239.170 24.2255   2
   2  -5 -16 189.470 24.1138   3
  -2  -5  16 189.807 29.9427   3
  -3  -5 -16 3.38087 11.5482   3
   3  -5  16 22.5160 15.5054   2
  -3  -5 -16 15.5677 11.3027   4
   3   5 -16 -3.3211 17.0378   3
  -3   5  16 -6.0429 13.8534   2
   3  -5  16 -3.7600 19.1278   3
  -3   5  16 -11.960 12.3686   3
   3  -5  16 9.07763 12.5198   3
  -3  -5 -16 3.87967 12.7042   2
   3  -5 -16 5.00866 13.2161   3
   3   5  16 15.1244 12.6472   3
   3   5  16 -7.5748 13.2050   2
   4  -5  16 19.3219 13.6749   3
  -4  -5 -16 12.9111 12.1749   3
  -4   5  16 18.6886 15.5185   2
   4  -5  16 17.2793 16.8773   2
   4   5 -16 11.4942 18.1972   3
   4  -5 -16 20.8210 14.9915   3
   4   5  16 13.4602 14.8568   2
  -4   5 -16 0.59355 18.9280   4
   4   5  16 35.4864 14.1697   3
  -5  -5 -16 74.2677 19.9092   4
   5  -5  16 70.5949 19.9713   2
  -5   5  16 61.0659 19.0548   2
   5  -5  16 31.1396 15.8272   3
   5   5 -16 42.4227 23.9820   3
   5   5  16 59.1042 19.2107   3
   5   5  16 90.7194 16.6566   2
   5   5  16 58.8735 17.5601   2
  -5   5 -16 31.8885 25.7936   4
   0  -6 -16 184.158 28.4139   3
   0  -6  16 201.916 25.5462   3
   0  -6  16 194.694 22.0675   2
   0  -6  16 174.400 30.0426   3
   0  -6  16 168.253 21.4461   2
   0   6  16 169.601 17.7407   4
   0  -6 -16 153.538 23.9119   2
   0  -6 -16 138.367 20.8915   3
   0  -6  16 174.715 25.4657   4
   0   6  16 195.499 24.0171   2
   1  -6  16 231.581 26.9884   3
   1  -6  16 244.607 32.7752   3
  -1  -6 -16 234.044 22.7266   3
   1  -6  16 205.559 25.2066   2
  -1   6  16 219.569 26.3187   2
  -1   6  16 206.561 20.3941   4
   1   6 -16 167.240 31.5626   3
  -1  -6 -16 241.096 31.0897   3
   1  -6  16 205.250 24.2150   2
   1  -6  16 218.758 28.1618   4
   1  -6 -16 165.781 27.8772   2
  -1  -6  16 218.299 20.9127   2
   1  -6 -16 273.904 33.0615   3
  -1  -6  16 202.620 20.9730   2
   1  -6 -16 244.779 24.2147   3
   1   6  16 224.853 25.7262   2
  -1  -6  16 175.678 26.2953   4
  -1  -6  16 226.679 33.3255   3
  -2  -6 -16 3.02972 13.2458   2
   2  -6  16 -8.5550 15.4284   4
  -2   6  16 6.39916 14.1231   2
   2   6 -16 10.2148 17.1356   3
   2  -6  16 34.1840 13.4287   2
  -2  -6 -16 -8.3766 9.01885   3
   2  -6  16 -15.603 18.5817   3
  -2  -6 -16 -0.2749 11.4172   3
   2  -6  16 -0.1666 13.4048   2
   2  -6  16 10.6596 13.2646   3
  -2   6  16 -10.605 11.2317   3
   2   6  16 20.8851 13.4797   2
   2  -6 -16 -2.2135 11.9628   3
   3   6 -16 48.9620 19.9412   3
   3  -6  16 33.8128 14.9305   3
  -3  -6 -16 59.0433 23.0735   2
  -3  -6 -16 63.4369 14.6958   4
  -3   6  16 48.9669 16.9630   2
   3  -6  16 23.2739 16.9811   2
  -3   6 -16 43.0244 20.3961   2
   3   6  16 43.4408 14.3019   2
  -3   6 -16 45.7346 20.5716   4
   3   6  16 49.6053 15.7717   3
   3  -6 -16 27.5248 15.1322   3
   4  -6  16 42.4431 20.3723   2
  -4   6  16 70.9029 22.4811   2
  -4  -6 -16 62.7252 15.6214   3
   4   6 -16 19.0351 22.3652   3
   4  -6  16 35.2816 16.6651   3
   4   6  16 67.8657 18.8158   3
  -4   6 -16 84.2685 24.1193   2
   4  -6 -16 63.8291 18.0399   3
   4   6  16 45.6493 16.6878   2
  -4   6 -16 58.8928 23.1512   4
   0  -7  16 7.95881 14.9293   4
   0  -7  16 -3.7115 13.7578   3
   0  -7  16 8.07813 12.4367   2
   0   7  16 0.17025 14.8429   2
   0  -7  16 -8.3825 13.1952   2
   0  -7 -16 2.73901 10.7369   3
  -1  -7 -16 68.2491 16.4812   2
  -1  -7 -16 22.2307 12.6529   3
   1  -7  16 36.8291 15.3524   2
   1   7 -16 16.7356 19.3465   3
  -1  -7 -16 8.28911 18.6266   3
   1  -7  16 3.39758 16.4695   4
   1  -7  16 38.2447 15.9215   3
  -1   7  16 24.3172 15.9063   2
   1  -7  16 37.0876 15.1060   2
   1  -7 -16 30.7015 21.9537   3
   1   7  16 36.9469 16.0529   2
  -1  -7  16 37.6711 15.3006   4
  -2  -7 -16 32.6907 12.8249   3
   2  -7  16 27.8525 15.6649   3
  -2  -7 -16 56.0565 15.3501   2
   2   7 -16 31.2725 19.8503   3
   2  -7  16 44.7141 16.7931   2
  -2   7  16 34.2653 17.6222   2
   2  -7 -16 39.7831 15.8619   3
   2   7  16 25.5637 17.3178   2
  -3  -7 -16 62.5198 15.7230   2
   3   7 -16 41.3565 21.7506   3
   3  -7  16 62.1723 17.3717   3
  -3   7  16 42.5443 19.4224   2
   3  -7  16 62.7095 20.3012   2
  -3  -7 -16 99.5569 21.2847   4
   3  -7 -16 57.2478 17.4026   3
  -3   7 -16 49.9076 20.1383   4
   3   7  16 66.1030 17.0361   2
  -3   7 -16 91.5070 25.5942   2
   3   7  16 50.8251 17.8546   3
  -4   7  16 26.5626 18.1911   2
   4   7 -16 45.7232 21.6747   3
  -4  -7 -16 32.5040 17.4913   4
   4  -7  16 -0.1339 19.1413   2
   4   7  16 10.1760 14.8532   3
  -4   7 -16 30.0795 24.8695   2
   4  -7 -16 22.4202 17.8116   3
   0  -8 -16 29.2420 13.3492   3
   0  -8  16 -3.4762 15.0432   2
   0  -8  16 49.6461 17.2535   2
   0  -8  16 9.80676 16.7991   3
   0   8  16 26.3044 17.1328   2
   0  -8  16 30.4877 16.9392   4
  -1   8  16 134.168 29.6823   2
  -1  -8 -16 166.084 25.2740   3
   1  -8  16 132.115 30.0808   3
   1   8 -16 182.646 38.2518   3
   1  -8  16 106.489 23.6362   4
   1   8  16 211.293 26.7023   2
  -1  -8  16 168.674 31.8662   3
   1  -8 -16 177.137 27.2960   3
   2  -8  16 -1.1453 16.2508   3
   2   8 -16 3.38949 21.3072   3
   2  -8  16 29.0180 17.2914   2
  -2  -8 -16 2.84438 13.4405   3
  -2   8  16 6.50440 20.3958   2
   2   8  16 5.42068 15.3462   2
   2  -8 -16 4.79852 14.9589   3
  -3   8  16 178.392 30.6420   2
  -3  -8 -16 121.886 26.3338   3
   3   8 -16 106.853 26.3901   3
  -3  -8 -16 115.443 22.7649   2
   3  -8  16 68.3505 22.3354   3
   3   8  16 113.527 25.9354   2
   0   9  16 161.063 34.5112   2
   0  -9 -16 233.541 35.5406   3
   0  -9  16 220.468 32.6618   2
   0  -9  16 146.436 31.8437   4
   0  -9  16 246.533 36.2300   3
   1  -9  16 35.8737 20.6149   3
  -1  -9 -16 41.1343 17.6682   3
   1  -9  16 126.624 28.7282   2
   1   9  16 42.6782 19.4857   2
  -1  -9  16 45.8503 20.9574   3
  -1  -9  16 31.6216 18.4256   4
   1  -9 -16 38.0332 17.7206   3
   0   0  17 12.9431 9.98345   2
   0   0 -17 9.96539 8.06761   2
   0   0  17 10.3234 8.45418   4
   1   0 -17 14.5227 8.65900   2
   1   0  17 14.3746 9.80422   2
  -1   0 -17 17.3687 8.94179   2
  -1   0  17 18.2579 10.1156   2
   1   0  17 11.3948 8.58697   4
   1   0 -17 6.64518 7.29088   3
  -1   0 -17 -1.9060 8.70286   4
  -2   0 -17 36.7745 11.1245   4
  -2   0  17 62.3358 14.2365   2
   2   0 -17 39.9312 11.6877   3
  -2   0 -17 48.0648 11.5051   2
   2   0 -17 40.1277 9.96733   2
  -2   0 -17 42.7280 7.24311   3
   2   0  17 40.0537 11.2662   2
   2   0  17 32.2512 11.2895   4
  -2   0  17 25.9095 8.77118   3
   2   0  17 33.7268 6.45118   3
  -3   0 -17 111.712 13.3749   3
   3   0  17 114.649 21.7708   4
  -3   0  17 111.095 17.8034   2
  -3   0 -17 123.899 20.1697   4
   3   0 -17 121.080 16.7266   2
   3   0  17 118.005 18.8736   2
   3   0  17 70.6400 15.2389   3
   3   0 -17 86.7028 21.6654   3
  -3   0  17 106.108 20.6365   3
   3   0  17 106.588 17.7941   2
   4   0 -17 628.000 58.5455   3
  -4   0 -17 637.547 47.8766   4
   4   0  17 722.128 46.4258   3
   4   0 -17 596.285 44.2836   2
  -4   0  17 674.624 44.7844   2
  -4   0  17 667.865 49.6126   3
   4   0  17 650.434 46.1613   2
   4   0  17 635.342 45.7021   2
  -4   0 -17 664.674 43.6651   3
   5   0 -17 1.85239 16.0875   3
  -5   0 -17 6.55035 15.1953   4
  -5   0  17 16.8960 12.1616   2
   5   0  17 21.8957 12.0263   3
  -5   0 -17 -0.3747 9.56681   3
   5   0 -17 -2.7219 13.3648   2
   5   0  17 12.5215 11.9989   2
   6   0 -17 152.684 34.9427   3
  -6   0  17 37.0947 15.6325   2
   6   0  17 44.7276 15.8454   2
   6   0  17 55.5597 16.3071   3
  -6   0 -17 58.0879 24.1771   4
   0   1 -17 127.389 14.8505   3
   0  -1  17 134.106 17.8006   2
   0  -1  17 137.880 17.1209   4
   0  -1 -17 115.140 16.1406   2
   0   1  17 173.937 17.1847   4
   0   1 -17 149.312 16.3742   2
   0   1  17 145.850 18.7207   2
  -1   1  17 21.8706 10.6610   2
  -1  -1 -17 23.9224 9.80275   4
  -1  -1 -17 22.8860 8.91574   2
   1  -1  17 21.9722 9.45082   4
   1  -1  17 21.7485 5.21581   3
  -1   1  17 27.8247 6.80329   3
   1   1 -17 21.0739 9.33562   3
   1  -1  17 24.3967 6.62554   3
   1  -1  17 26.1822 10.3250   2
   1   1  17 21.7394 10.5714   2
  -1  -1  17 23.5729 7.10906   3
  -1  -1  17 35.0861 10.2069   2
   1  -1 -17 8.09614 7.00278   3
  -1   1 -17 13.1608 9.25304   2
   1  -1 -17 30.8675 9.82078   2
   1   1  17 14.6364 8.94927   4
  -1   1 -17 12.7596 9.99682   4
   2  -1  17 65.9737 12.5096   2
   2   1 -17 69.5150 13.5759   3
  -2  -1 -17 103.869 16.2073   4
  -2  -1 -17 87.8850 8.45479   3
   2  -1  17 85.9757 18.6648   4
   2  -1  17 78.3003 13.0855   2
  -2   1  17 69.1733 14.5473   3
  -2  -1 -17 91.5611 17.1304   2
   2  -1  17 58.4920 11.4431   3
  -2   1  17 77.6099 15.9065   2
   2   1 -17 91.9111 17.5641   2
   2   1  17 95.6540 17.2919   4
   2  -1 -17 81.6909 15.3428   2
  -2   1 -17 61.9270 12.4039   4
  -2   1 -17 87.0708 10.0465   3
  -2  -1  17 61.9713 14.4465   2
  -2  -1  17 66.2896 14.8400   3
   2  -1 -17 79.0336 15.7192   3
   2   1  17 84.5784 10.1105   3
   2   1  17 84.6788 15.9876   2
   3   1 -17 174.976 26.4738   3
  -3   1  17 175.892 22.1156   3
  -3   1  17 141.087 20.7364   2
   3  -1  17 112.059 23.8675   4
   3   1 -17 166.626 18.4528   2
   3  -1  17 173.603 21.2000   2
   3  -1  17 177.336 21.3026   2
   3  -1  17 218.261 18.7550   3
  -3  -1 -17 194.183 16.8231   3
  -3  -1 -17 190.333 22.4749   4
  -3   1 -17 213.233 23.8338   4
   3   1  17 168.803 17.6727   3
   3   1  17 146.774 20.4777   2
  -3   1 -17 172.224 17.5807   3
  -3  -1  17 172.522 18.9869   2
   3  -1 -17 143.014 22.9333   3
  -3  -1  17 156.649 22.4497   3
   3   1  17 160.746 23.7189   4
   3   1  17 193.705 21.7758   2
   3  -1 -17 175.944 20.8594   2
  -4  -1 -17 96.9753 16.4798   3
   4   1 -17 97.4545 25.3179   3
  -4  -1 -17 114.785 22.5943   4
   4  -1  17 107.824 20.0637   2
   4  -1  17 83.8813 16.1665   2
  -4   1  17 81.0779 17.3760   3
   4  -1  17 111.842 19.2033   3
  -4   1  17 128.025 19.9882   2
   4   1 -17 70.0324 16.2976   2
   4  -1 -17 85.0234 27.8724   3
  -4  -1  17 104.143 16.8355   2
  -4   1 -17 84.8576 15.9034   3
   4   1  17 87.8517 20.3300   2
  -4  -1  17 78.8028 16.4443   3
   4   1  17 67.7020 12.9831   3
   4   1  17 89.5681 18.4180   2
  -4   1 -17 98.3733 22.9898   4
   4  -1 -17 68.4521 15.1496   2
  -5  -1 -17 275.232 27.3265   3
  -5  -1 -17 278.004 33.7473   4
  -5   1  17 263.203 28.9137   2
   5  -1  17 304.116 30.7830   3
   5   1 -17 301.192 36.6749   3
   5  -1  17 329.207 30.3517   2
   5   1  17 316.377 29.9834   2
  -5  -1  17 328.602 27.9331   2
   5  -1 -17 356.844 37.9562   3
  -5   1 -17 351.408 34.7877   4
   5  -1 -17 243.446 30.7098   2
   5   1  17 315.548 30.3873   3
  -6  -1 -17 12.2673 17.6694   4
  -6   1  17 8.05340 15.1397   2
   6  -1  17 16.1360 14.7224   3
   6   1 -17 21.0749 19.3899   3
   6  -1 -17 40.9892 19.7077   3
  -6  -1  17 10.8191 12.9519   2
   6   1  17 12.3167 15.1731   2
   6   1  17 13.8571 13.7723   3
  -6   1 -17 -10.337 17.8519   4
   0  -2  17 307.474 24.5784   3
   0   2  17 353.356 25.0050   4
   0   2 -17 285.283 24.8924   3
   0  -2 -17 267.586 21.5023   3
   0  -2 -17 335.742 20.5584   3
   0  -2  17 343.921 25.0164   2
   0   2 -17 280.450 24.6853   2
   0   2  17 334.821 26.2705   2
   0  -2  17 356.394 25.6805   4
   0  -2 -17 327.730 25.2163   2
   1  -2  17 378.837 28.4088   2
   1  -2  17 356.167 27.1995   3
   1   2 -17 385.612 26.8076   2
  -1   2  17 371.369 25.9064   3
  -1  -2 -17 354.450 28.0288   2
   1  -2  17 402.755 26.0786   3
  -1   2  17 373.200 29.4641   2
   1   2 -17 402.563 29.5160   3
   1  -2  17 344.231 28.5937   4
   1  -2  17 395.898 28.1570   2
   1   2  17 377.822 29.5802   2
  -1  -2  17 378.246 29.2626   3
   1  -2 -17 411.688 26.6089   3
   1   2  17 400.891 28.8027   4
   1  -2 -17 359.248 28.6594   2
  -1  -2  17 368.498 27.8091   2
   2  -2  17 10.6349 11.1070   4
   2  -2  17 37.5944 11.1894   2
   2  -2  17 9.06426 7.72488   3
  -2  -2 -17 21.3941 5.17283   3
  -2  -2 -17 30.0459 10.4916   2
   2  -2  17 34.5648 10.8333   2
   2   2 -17 13.5226 7.90922   2
  -2   2  17 7.18085 10.4039   2
  -2  -2 -17 29.0758 10.5112   4
   2  -2  17 18.8802 10.7074   3
  -2   2  17 20.4651 8.69983   3
   2   2 -17 16.4588 12.2198   3
   2  -2 -17 27.1523 10.8377   2
   2   2  17 27.2943 11.5399   4
  -2  -2  17 1.84732 9.24506   3
   2  -2 -17 20.7453 9.03824   3
   2   2  17 18.1390 11.1942   2
   2   2  17 18.6578 6.60738   3
  -2   2 -17 24.6816 10.9666   4
  -2  -2  17 22.2003 9.56174   2
   3   2 -17 100.788 19.1808   3
  -3   2  17 97.2246 19.7247   2
   3   2 -17 139.527 16.2445   2
  -3  -2 -17 114.429 14.2438   3
  -3  -2 -17 106.663 20.7196   2
  -3   2  17 104.733 19.6736   3
  -3  -2 -17 120.000 20.5209   4
   3  -2  17 95.7268 17.5977   3
   3  -2  17 108.309 19.6601   2
   3  -2 -17 109.582 21.3064   3
   3  -2 -17 93.5723 19.5008   2
  -3   2 -17 112.308 15.6192   3
   3   2  17 126.463 18.9218   2
  -3   2 -17 129.380 21.3004   4
   3   2  17 101.015 16.0717   3
  -3  -2  17 116.988 21.3667   3
  -4  -2 -17 142.540 17.9528   3
   4   2 -17 166.775 22.9995   2
  -4   2  17 135.864 24.1462   2
   4  -2  17 154.929 22.3607   3
  -4   2  17 130.578 26.1561   3
  -4  -2 -17 189.928 25.1989   4
   4   2 -17 146.911 29.7905   3
   4  -2  17 163.097 23.1958   2
  -4   2 -17 144.431 19.4327   3
   4  -2 -17 150.516 25.1758   3
   4   2  17 150.288 21.0055   2
   4   2  17 112.528 21.1176   2
   4  -2 -17 111.115 22.5494   2
  -4  -2  17 152.070 26.3106   3
  -4   2 -17 173.864 26.8657   4
   4   2  17 164.303 21.6527   3
  -4  -2  17 144.362 17.4631   2
  -5  -2 -17 9.39344 9.36703   3
   5  -2  17 8.73392 15.1857   2
   5  -2  17 16.0272 12.6473   3
  -5   2  17 32.1196 14.5461   2
   5   2 -17 -4.8436 9.72459   2
  -5  -2 -17 -2.8856 14.6981   4
   5   2 -17 10.5447 18.4366   3
  -5   2 -17 -20.857 10.5590   3
  -5  -2  17 -14.969 9.49881   2
   5  -2 -17 13.5059 15.3645   3
  -5   2 -17 9.90829 15.5036   4
   5   2  17 -0.0374 11.5023   3
   5   2  17 31.1140 13.4868   2
   6  -2  17 -4.2033 14.1748   3
  -6   2  17 21.2560 16.5071   2
   6  -2  17 -15.620 15.3108   2
  -6  -2 -17 4.56173 21.9113   4
   6   2 -17 13.6931 19.7806   3
  -6   2 -17 4.16842 19.7138   4
   6   2  17 -0.6919 13.2492   3
   6   2  17 34.7522 14.3203   2
   6  -2 -17 40.1674 18.6629   3
   0   3  17 139.463 18.9268   2
   0  -3  17 131.210 16.1311   2
   0   3  17 126.355 16.9278   4
   0  -3 -17 169.667 16.9969   3
   0  -3  17 129.225 18.7491   4
   0   3 -17 170.223 20.7037   3
   0  -3  17 137.664 17.0675   2
   0  -3 -17 156.651 13.9461   3
   0  -3 -17 142.585 17.9370   2
   1  -3  17 104.014 19.1888   3
  -1  -3 -17 136.852 13.4243   3
   1   3 -17 105.703 21.0835   3
   1   3 -17 109.872 15.8305   2
   1  -3  17 126.522 17.3694   2
   1  -3  17 135.180 16.6453   2
   1  -3  17 115.708 19.1104   4
  -1  -3 -17 125.549 17.3241   2
  -1   3  17 134.958 18.6642   2
  -1   3  17 135.533 14.5854   3
   1  -3  17 146.443 16.0338   3
  -1  -3 -17 127.324 11.3796   3
   1   3  17 147.267 19.4278   2
   1  -3 -17 139.255 18.3192   2
  -1  -3  17 138.543 19.7181   3
   1  -3 -17 116.956 15.2915   3
   1   3  17 121.288 17.5329   4
  -1  -3  17 131.387 25.3857   2
   2  -3  17 47.7158 10.1287   3
  -2   3  17 62.9728 15.4201   3
   2   3 -17 43.1377 14.8513   3
   2  -3  17 50.8899 12.7472   2
  -2   3  17 95.9434 18.2199   2
   2  -3  17 45.0562 12.7139   3
   2   3 -17 55.8513 12.8691   2
   2  -3  17 59.8130 13.4875   2
  -2  -3 -17 61.3903 11.9768   4
   2  -3  17 54.0815 14.5545   4
  -2  -3 -17 58.1881 12.3588   2
  -2  -3 -17 57.8830 11.5789   3
   2   3  17 62.9298 13.4865   3
   2  -3 -17 46.0024 11.3268   3
  -2  -3  17 43.2901 9.92129   2
  -2  -3  17 44.7752 13.0000   3
   2   3  17 38.5187 13.1314   2
   2  -3 -17 29.5309 12.7260   2
   2   3  17 65.2928 14.4018   4
  -2   3 -17 52.9383 14.0437   4
   3  -3  17 382.598 38.3526   4
   3  -3  17 487.414 36.7245   2
   3   3 -17 465.775 41.9243   3
  -3   3  17 448.787 35.9273   3
  -3  -3 -17 495.811 32.5233   3
  -3  -3 -17 497.684 35.7317   4
   3  -3  17 439.878 35.4064   3
  -3  -3 -17 448.385 35.7720   2
   3  -3 -17 464.135 36.8956   2
   3  -3 -17 511.096 37.7202   3
  -3   3 -17 459.566 37.5562   4
   3   3  17 449.473 35.4517   2
   3   3  17 487.571 34.1132   3
  -3   3 -17 408.448 33.1182   3
   4  -3  17 7.89272 11.5524   3
  -4  -3 -17 18.2301 8.84763   3
  -4   3  17 9.85893 14.1750   2
   4  -3  17 36.1748 15.1550   2
  -4  -3 -17 27.3249 14.0905   4
   4   3 -17 41.2773 19.6900   3
  -4   3  17 3.93855 22.8154   3
  -4   3 -17 24.3086 15.6505   4
  -4   3 -17 6.38637 10.4152   3
   4   3  17 9.92298 11.4311   3
   4   3  17 10.3187 12.6771   2
   4   3  17 30.8998 13.7793   2
   4  -3 -17 1.03812 12.9474   3
   5  -3  17 16.9086 13.8685   3
  -5   3  17 37.4217 16.1476   2
   5  -3  17 33.8086 17.1331   2
  -5  -3 -17 33.6312 16.6205   4
   5   3 -17 57.7259 20.8126   3
   5   3  17 33.3610 13.8639   2
   5   3  17 27.1085 13.8331   3
  -5   3 -17 58.2073 18.8939   4
   5  -3 -17 14.4778 15.8947   3
   0  -4  17 359.026 29.5833   4
   0   4  17 375.976 30.4329   2
   0  -4  17 336.771 31.1965   3
   0   4 -17 393.408 32.9090   3
   0  -4 -17 375.333 29.6860   3
   0  -4 -17 347.393 29.2109   2
   0  -4 -17 375.862 26.0333   3
   0  -4  17 388.535 27.5899   2
   0   4  17 328.676 26.8907   4
   0  -4  17 359.253 26.7787   2
   1   4 -17 201.355 26.3867   3
  -1  -4 -17 205.750 22.5377   2
   1  -4  17 224.347 22.0743   2
   1  -4  17 214.632 24.7840   3
   1  -4  17 213.270 21.7980   3
  -1   4  17 183.620 22.7126   2
   1  -4  17 209.782 24.4313   4
  -1   4  17 228.074 19.8427   3
  -1  -4 -17 207.160 17.4123   3
   1  -4  17 205.437 21.1201   2
  -1  -4 -17 231.202 21.3060   3
  -1  -4  17 213.183 19.0795   2
   1   4  17 272.883 24.5810   2
   1  -4 -17 194.791 23.4983   2
   1   4  17 219.357 22.2016   4
   1  -4 -17 228.572 21.6986   3
  -1  -4  17 255.354 26.6416   3
   2  -4  17 628.195 45.0053   4
   2  -4  17 519.888 44.6948   3
  -2   4  17 537.403 41.1904   3
   2   4 -17 617.964 46.4844   3
   2  -4  17 543.895 42.8529   2
  -2  -4 -17 640.945 41.8147   2
   2  -4  17 550.301 40.9260   3
  -2   4  17 594.943 43.4314   2
   2  -4  17 646.095 42.7790   2
  -2  -4 -17 602.954 40.6161   3
  -2  -4 -17 652.392 40.8990   4
   2   4  17 566.886 41.9537   4
   2   4  17 580.151 43.6656   3
   2  -4 -17 635.291 42.9177   3
[truncated: 189,681 more chars]
