# Supplementary material for: C-glycoside synthesis through radical cross-coupling of glycohydrazides
Source: Nature. 2026 Jun 22;655(8125):1195–203. doi: 10.1038/s41586-026-10807-x (PMC13421352; doi:10.1038/s41586-026-10807-x)
Supplement: Supplementary file 3 — Crystallographic data for compound Galactose-hydrazide β-SH12. [file 41586_2026_10807_MOESM3_ESM.cif]

data_baran990_0m_a
_audit_creation_date               2026-04-17
_audit_creation_method
;
Olex2 1.5
(compiled 2026.03.20 svn.r2bc28608 for OlexSys, GUI svn.r7530)
;
_shelx_SHELXL_version_number       '2019/3'
_audit_contact_author_address      ?
_audit_contact_author_email        ?
_audit_contact_author_name         ''
_audit_contact_author_phone        ?
_publ_contact_author_id_orcid      ?
_publ_section_references
;
Dolomanov, O.V., Bourhis, L.J., Gildea, R.J, Howard, J.A.K. & Puschmann, H.
 (2009), J. Appl. Cryst. 42, 339-341.

Sheldrick, G.M. (2008). Acta Cryst. A64, 112-122.

Sheldrick, G.M. (2015). Acta Cryst. A71, 3-8.
;
_chemical_name_common              ?
_chemical_name_systematic          ?
_chemical_formula_moiety           'C13 H20 N2 O7 S'
_chemical_formula_sum              'C13 H20 N2 O7 S'
_chemical_formula_weight           348.37
_chemical_absolute_configuration   ad
_chemical_melting_point            ?
loop_
  _atom_type_symbol
  _atom_type_description
  _atom_type_scat_dispersion_real
  _atom_type_scat_dispersion_imag
  _atom_type_scat_source
 'C' 'C' 0.0033 0.0016 'International Tables Vol C Tables 4.2.6.8 and 6.1.1.4'
 'H' 'H' 0.0000 0.0000 'International Tables Vol C Tables 4.2.6.8 and 6.1.1.4'
 'N' 'N' 0.0061 0.0033 'International Tables Vol C Tables 4.2.6.8 and 6.1.1.4'
 'O' 'O' 0.0106 0.0060 'International Tables Vol C Tables 4.2.6.8 and 6.1.1.4'
 'S' 'S' 0.1246 0.1234 'International Tables Vol C Tables 4.2.6.8 and 6.1.1.4'

_shelx_space_group_comment
;
The symmetry employed for this shelxl refinement is uniquely defined
by the following loop, which should always be used as a source of
symmetry information in preference to the above space-group names.
They are only intended as comments.
;
_space_group_crystal_system        'orthorhombic'
_space_group_IT_number             19
_space_group_name_H-M_alt          'P 21 21 21'
_space_group_name_Hall             'P 2ac 2ab'
loop_
  _space_group_symop_operation_xyz
 'x, y, z'
 '-x+1/2, -y, z+1/2'
 '-x, y+1/2, -z+1/2'
 'x+1/2, -y+1/2, -z'

_cell_length_a                     6.4436(5)
_cell_length_b                     9.0354(7)
_cell_length_c                     26.548(2)
_cell_angle_alpha                  90
_cell_angle_beta                   90
_cell_angle_gamma                  90
_cell_volume                       1545.6(2)
_cell_formula_units_Z              4
_cell_measurement_reflns_used      7845
_cell_measurement_temperature      100
_cell_measurement_theta_max        26.566
_cell_measurement_theta_min        2.727
_shelx_estimated_absorpt_T_max     0.988
_shelx_estimated_absorpt_T_min     0.920
_exptl_absorpt_coefficient_mu      0.249
_exptl_absorpt_correction_T_max    0.6466
_exptl_absorpt_correction_T_min    0.5698
_exptl_absorpt_correction_type     multi-scan
_exptl_absorpt_process_details
;
SADABS-2016/2 (Bruker,2016/2) was used for absorption correction.
wR2(int) was 0.1579 before and 0.0650 after correction.
The Ratio of minimum to maximum transmission is 0.8812.
The \l/2 correction factor is Not present.
;
_exptl_absorpt_special_details     ?
_exptl_crystal_colour              'clear colourless'
_exptl_crystal_colour_lustre       clear
_exptl_crystal_colour_primary      colourless
_exptl_crystal_density_diffrn      1.497
_exptl_crystal_density_meas        ?
_exptl_crystal_density_method      ?
_exptl_crystal_description         needle
_exptl_crystal_F_000               736
_exptl_crystal_size_max            0.34
_exptl_crystal_size_mid            0.07
_exptl_crystal_size_min            0.05
_exptl_transmission_factor_max     ?
_exptl_transmission_factor_min     ?
_diffrn_reflns_av_R_equivalents    0.0700
_diffrn_reflns_av_unetI/netI       0.0392
_diffrn_reflns_Laue_measured_fraction_full  0.998
_diffrn_reflns_Laue_measured_fraction_max  0.998
_diffrn_reflns_limit_h_max         8
_diffrn_reflns_limit_h_min         -8
_diffrn_reflns_limit_k_max         11
_diffrn_reflns_limit_k_min         -11
_diffrn_reflns_limit_l_max         33
_diffrn_reflns_limit_l_min         -33
_diffrn_reflns_number              23863
_diffrn_reflns_point_group_measured_fraction_full  0.999
_diffrn_reflns_point_group_measured_fraction_max  0.999
_diffrn_reflns_theta_full          25.242
_diffrn_reflns_theta_max           26.363
_diffrn_reflns_theta_min           2.381
_diffrn_ambient_temperature        100
_diffrn_detector                   'Bruker Photon III Area Detector'
_diffrn_detector_area_resol_mean   7.407
_diffrn_detector_type              'CPAD Area Detector'
_diffrn_measured_fraction_theta_full  0.998
_diffrn_measured_fraction_theta_max  0.998
_diffrn_measurement_device         'Fixed Chi Three-Circle Diffractometer'
_diffrn_measurement_device_type    'Bruker D8 Venture'
_diffrn_measurement_method         '\w and \f scans'
_diffrn_radiation_monochromator    'Double Bounce Multilayer Mirrors'
_diffrn_radiation_probe            X-ray
_diffrn_radiation_type             MoK\a
_diffrn_radiation_wavelength       0.71073
_diffrn_radiation_xray_symbol      K-L~3~
_diffrn_source                     'Micro Focus Rotating Anode'
_diffrn_source_current             50.0
_diffrn_source_power               2.5
_diffrn_source_type                'Bruker TXS'
_diffrn_source_voltage             50.0
_diffrn_standards_number           0
_reflns_Friedel_coverage           0.704
_reflns_Friedel_fraction_full      1.000
_reflns_Friedel_fraction_max       1.000
_reflns_number_gt                  2870
_reflns_number_total               3146
_reflns_special_details
;
 Reflections were merged by SHELXL according to the crystal
 class for the calculation of statistics and refinement.
 
 _reflns_Friedel_fraction is defined as the number of unique
 Friedel pairs measured divided by the number that would be
 possible theoretically, ignoring centric projections and
 systematic absences.
;
_reflns_threshold_expression       'I > 2\s(I)'
_computing_cell_refinement         'SAINT v8.40B (Bruker, 2019)'
_computing_data_collection         'APEX5 v2023.9-2 (Bruker, 2023)'
_computing_data_reduction          'SAINT v8.40B (Bruker, 2019)'
_computing_molecular_graphics      'Olex2 1.5 (Dolomanov et al., 2009)'
_computing_publication_material    'Olex2 1.5 (Dolomanov et al., 2009)'
_computing_structure_refinement    'XL  (Sheldrick, 2008)'
_computing_structure_solution      'XT (Sheldrick, 2008)'
_refine_diff_density_max           0.187
_refine_diff_density_min           -0.292
_refine_diff_density_rms           0.045
_refine_ls_abs_structure_details
;
 Flack x determined using 1095 quotients [(I+)-(I-)]/[(I+)+(I-)]
 (Parsons, Flack and Wagner, Acta Cryst. B69 (2013) 249-259).
;
_refine_ls_abs_structure_Flack     0.03(5)
_refine_ls_extinction_coef         .
_refine_ls_extinction_method       none
_refine_ls_goodness_of_fit_ref     1.088
_refine_ls_hydrogen_treatment      mixed
_refine_ls_matrix_type             full
_refine_ls_number_parameters       219
_refine_ls_number_reflns           3146
_refine_ls_number_restraints       2
_refine_ls_R_factor_all            0.0363
_refine_ls_R_factor_gt             0.0307
_refine_ls_restrained_S_all        1.088
_refine_ls_shift/su_max            0.001
_refine_ls_shift/su_mean           0.000
_refine_ls_structure_factor_coef   Fsqd
_refine_ls_weighting_details      
 'w=1/[\s^2^(Fo^2^)+(0.0313P)^2^+0.1249P] where P=(Fo^2^+2Fc^2^)/3'
_refine_ls_weighting_scheme        calc
_refine_ls_wR_factor_gt            0.0651
_refine_ls_wR_factor_ref           0.0675
_refine_special_details            ?
_olex2_refinement_description
;
1. Fixed Uiso
 At 1.2 times of:
  All C(H) groups, All C(H,H) groups, All N(H) groups
 At 1.5 times of:
  All C(H,H,H) groups, All O(H) groups
2. Restrained distances
 N1-H1 = N2-H2A
 0.88 with sigma of 0.01
3.a Ternary CH refined with riding coordinates:
 C3(H3A), C5(H5A), C4(H4A), C6(H6), C2(H2B)
3.b Secondary CH2 refined with riding coordinates:
 C1(H1A,H1B)
3.c Aromatic/amide H refined with riding coordinates:
 C8(H8), C12(H12), C9(H9), C13(H13)
3.d Idealised Me refined as rotating group:
 C11(H11A,H11B,H11C)
3.e Idealised tetrahedral OH refined as rotating group:
 O5(H5), O4(H4), O3(H3), O2(H2)
;
_atom_sites_solution_hydrogens     mixed
_atom_sites_solution_primary       dual
_atom_sites_solution_secondary     ?
loop_
  _atom_site_label
  _atom_site_type_symbol
  _atom_site_fract_x
  _atom_site_fract_y
  _atom_site_fract_z
  _atom_site_U_iso_or_equiv
  _atom_site_adp_type
  _atom_site_occupancy
  _atom_site_site_symmetry_order
  _atom_site_calc_flag
  _atom_site_refinement_flags_posn
  _atom_site_refinement_flags_adp
  _atom_site_refinement_flags_occupancy
  _atom_site_disorder_assembly
  _atom_site_disorder_group
 S1 S 0.45830(10) 0.89364(7) 0.60804(2) 0.01488(15) Uani 1 1 d . . . . .
 O5 O 0.9435(3) 0.78571(19) 0.67819(6) 0.0180(4) Uani 1 1 d . . . . .
 H5 H 0.882441 0.810376 0.651516 0.027 Uiso 1 1 calc R U . . .
 O6 O 0.6789(3) 0.92331(19) 0.60474(7) 0.0193(4) Uani 1 1 d . . . . .
 O1 O 0.5202(3) 0.79867(18) 0.77025(6) 0.0138(4) Uani 1 1 d . . . . .
 O7 O 0.3176(3) 1.0095(2) 0.59369(7) 0.0207(4) Uani 1 1 d . . . . .
 O4 O 1.1327(3) 0.9161(2) 0.76200(7) 0.0167(4) Uani 1 1 d . . . . .
 H4 H 1.241928 0.873703 0.771465 0.025 Uiso 1 1 calc R U . . .
 O3 O 0.8093(3) 1.00917(18) 0.81840(7) 0.0174(4) Uani 1 1 d . . . . .
 H3 H 0.922965 1.053360 0.814637 0.026 Uiso 1 1 calc R U . . .
 O2 O 0.3004(3) 0.7481(2) 0.85962(7) 0.0188(4) Uani 1 1 d . . . . .
 H2 H 0.317006 0.662352 0.871130 0.028 Uiso 1 1 calc R U . . .
 N1 N 0.5064(3) 0.7269(2) 0.68388(7) 0.0142(4) Uani 1 1 d D . . . .
 H1 H 0.415(3) 0.656(2) 0.6855(10) 0.017 Uiso 1 1 d D U . . .
 N2 N 0.4074(3) 0.8593(2) 0.66759(8) 0.0149(5) Uani 1 1 d D . . . .
 H2A H 0.273(2) 0.865(3) 0.6737(10) 0.018 Uiso 1 1 d D U . . .
 C1 C 0.4942(4) 0.8238(3) 0.85932(9) 0.0163(5) Uani 1 1 d . . . . .
 H1A H 0.566369 0.805598 0.891656 0.020 Uiso 1 1 calc R U . . .
 H1B H 0.468803 0.931525 0.856498 0.020 Uiso 1 1 calc R U . . .
 C3 C 0.8422(4) 0.8530(3) 0.81531(9) 0.0138(5) Uani 1 1 d . . . . .
 H3A H 0.925763 0.820239 0.845029 0.017 Uiso 1 1 calc R U . . .
 C5 C 0.8251(4) 0.8344(3) 0.72068(9) 0.0138(5) Uani 1 1 d . . . . .
 H5A H 0.784657 0.940494 0.716287 0.017 Uiso 1 1 calc R U . . .
 C8 C 0.2142(4) 0.6685(3) 0.57410(10) 0.0180(6) Uani 1 1 d . . . . .
 H8 H 0.108500 0.710018 0.594663 0.022 Uiso 1 1 calc R U . . .
 C4 C 0.9624(4) 0.8175(3) 0.76701(9) 0.0139(5) Uani 1 1 d . . . . .
 H4A H 1.015362 0.713617 0.768762 0.017 Uiso 1 1 calc R U . . .
 C6 C 0.6321(4) 0.7396(3) 0.72793(9) 0.0139(5) Uani 1 1 d . . . . .
 H6 H 0.679317 0.637758 0.737240 0.017 Uiso 1 1 calc R U . . .
 C12 C 0.5224(4) 0.5487(3) 0.51373(9) 0.0188(6) Uani 1 1 d . . . . .
 H12 H 0.627418 0.508825 0.492590 0.023 Uiso 1 1 calc R U . . .
 C2 C 0.6333(4) 0.7748(3) 0.81625(9) 0.0139(5) Uani 1 1 d . . . . .
 H2B H 0.658846 0.666111 0.819837 0.017 Uiso 1 1 calc R U . . .
 C9 C 0.1748(4) 0.5430(3) 0.54548(10) 0.0193(6) Uani 1 1 d . . . . .
 H9 H 0.041158 0.498712 0.546580 0.023 Uiso 1 1 calc R U . . .
 C10 C 0.3288(4) 0.4811(3) 0.51511(9) 0.0175(6) Uani 1 1 d . . . . .
 C11 C 0.2857(5) 0.3432(3) 0.48513(11) 0.0243(6) Uani 1 1 d . . . . .
 H11A H 0.390745 0.332470 0.458694 0.036 Uiso 1 1 calc R U . . .
 H11B H 0.147870 0.350468 0.469703 0.036 Uiso 1 1 calc R U . . .
 H11C H 0.290268 0.256901 0.507454 0.036 Uiso 1 1 calc R U . . .
 C7 C 0.4095(4) 0.7326(3) 0.57234(9) 0.0150(5) Uani 1 1 d . . . . .
 C13 C 0.5659(4) 0.6730(3) 0.54250(9) 0.0199(6) Uani 1 1 d . . . . .
 H13 H 0.700000 0.716650 0.541821 0.024 Uiso 1 1 calc R U . . .

loop_
  _atom_site_aniso_label
  _atom_site_aniso_U_11
  _atom_site_aniso_U_22
  _atom_site_aniso_U_33
  _atom_site_aniso_U_23
  _atom_site_aniso_U_13
  _atom_site_aniso_U_12
 S1 0.0188(3) 0.0154(3) 0.0105(3) -0.0005(2) -0.0007(3) -0.0021(3)
 O5 0.0156(9) 0.0263(9) 0.0122(8) -0.0007(7) 0.0026(8) 0.0019(8)
 O6 0.0202(9) 0.0229(10) 0.0147(9) -0.0009(8) 0.0014(8) -0.0058(8)
 O1 0.0136(9) 0.0179(9) 0.0100(8) 0.0005(6) 0.0006(7) 0.0021(7)
 O7 0.0280(10) 0.0169(9) 0.0170(10) -0.0004(7) -0.0040(8) 0.0029(8)
 O4 0.0101(8) 0.0212(10) 0.0187(9) 0.0029(8) -0.0006(7) 0.0000(7)
 O3 0.0157(9) 0.0149(9) 0.0216(10) -0.0030(8) 0.0021(8) -0.0010(7)
 O2 0.0150(9) 0.0228(10) 0.0185(10) 0.0070(8) 0.0020(8) -0.0002(8)
 N1 0.0159(11) 0.0131(10) 0.0136(10) 0.0000(8) -0.0003(8) -0.0022(8)
 N2 0.0155(11) 0.0179(11) 0.0112(10) -0.0007(8) 0.0000(9) 0.0024(9)
 C1 0.0182(14) 0.0184(12) 0.0122(11) 0.0020(10) 0.0008(10) -0.0012(10)
 C3 0.0157(12) 0.0123(12) 0.0133(12) -0.0007(10) -0.0007(11) 0.0018(10)
 C5 0.0130(12) 0.0172(12) 0.0112(12) -0.0004(10) 0.0028(10) 0.0017(10)
 C8 0.0175(13) 0.0216(13) 0.0148(13) -0.0030(11) 0.0019(11) 0.0009(11)
 C4 0.0117(11) 0.0146(12) 0.0155(12) 0.0013(9) -0.0006(11) 0.0014(11)
 C6 0.0141(12) 0.0156(12) 0.0119(12) -0.0017(9) 0.0022(10) 0.0017(10)
 C12 0.0235(14) 0.0184(12) 0.0145(12) -0.0003(10) 0.0044(11) 0.0035(12)
 C2 0.0160(12) 0.0140(11) 0.0119(12) 0.0024(10) -0.0023(10) 0.0028(10)
 C9 0.0198(13) 0.0196(13) 0.0186(14) -0.0006(10) -0.0022(11) -0.0038(12)
 C10 0.0279(15) 0.0157(12) 0.0090(12) 0.0033(10) -0.0028(11) 0.0004(12)
 C11 0.0321(17) 0.0202(13) 0.0205(14) -0.0014(11) -0.0025(13) 0.0023(12)
 C7 0.0186(13) 0.0155(12) 0.0108(11) 0.0003(9) -0.0014(10) 0.0006(11)
 C13 0.0201(13) 0.0212(13) 0.0183(13) 0.0007(10) 0.0016(12) -0.0028(12)

_geom_special_details
;
 All esds (except the esd in the dihedral angle between two l.s. planes)
 are estimated using the full covariance matrix.  The cell esds are taken
 into account individually in the estimation of esds in distances, angles
 and torsion angles; correlations between esds in cell parameters are only
 used when they are defined by crystal symmetry.  An approximate (isotropic)
 treatment of cell esds is used for estimating esds involving l.s. planes.
;
loop_
  _geom_bond_atom_site_label_1
  _geom_bond_atom_site_label_2
  _geom_bond_distance
  _geom_bond_site_symmetry_2
  _geom_bond_publ_flag
 S1 O6 1.4492(18) . ?
 S1 O7 1.4365(19) . ?
 S1 N2 1.644(2) . ?
 S1 C7 1.765(3) . ?
 O5 H5 0.8400 . ?
 O5 C5 1.431(3) . ?
 O1 C6 1.438(3) . ?
 O1 C2 1.438(3) . ?
 O4 H4 0.8400 . ?
 O4 C4 1.420(3) . ?
 O3 H3 0.8400 . ?
 O3 C3 1.430(3) . ?
 O2 H2 0.8400 . ?
 O2 C1 1.424(3) . ?
 N1 H1 0.872(13) . ?
 N1 N2 1.423(3) . ?
 N1 C6 1.427(3) . ?
 N2 H2A 0.885(13) . ?
 C1 H1A 0.9900 . ?
 C1 H1B 0.9900 . ?
 C1 C2 1.519(3) . ?
 C3 H3A 1.0000 . ?
 C3 C4 1.532(3) . ?
 C3 C2 1.521(3) . ?
 C5 H5A 1.0000 . ?
 C5 C4 1.523(3) . ?
 C5 C6 1.522(3) . ?
 C8 H8 0.9500 . ?
 C8 C9 1.388(4) . ?
 C8 C7 1.386(4) . ?
 C4 H4A 1.0000 . ?
 C6 H6 1.0000 . ?
 C12 H12 0.9500 . ?
 C12 C10 1.389(4) . ?
 C12 C13 1.387(4) . ?
 C2 H2B 1.0000 . ?
 C9 H9 0.9500 . ?
 C9 C10 1.396(4) . ?
 C10 C11 1.504(4) . ?
 C11 H11A 0.9800 . ?
 C11 H11B 0.9800 . ?
 C11 H11C 0.9800 . ?
 C7 C13 1.390(4) . ?
 C13 H13 0.9500 . ?

loop_
  _geom_angle_atom_site_label_1
  _geom_angle_atom_site_label_2
  _geom_angle_atom_site_label_3
  _geom_angle
  _geom_angle_site_symmetry_1
  _geom_angle_site_symmetry_3
  _geom_angle_publ_flag
 O6 S1 N2 106.78(11) . . ?
 O6 S1 C7 107.14(11) . . ?
 O7 S1 O6 117.92(12) . . ?
 O7 S1 N2 105.46(11) . . ?
 O7 S1 C7 110.26(11) . . ?
 N2 S1 C7 108.99(11) . . ?
 C5 O5 H5 109.5 . . ?
 C6 O1 C2 110.69(17) . . ?
 C4 O4 H4 109.5 . . ?
 C3 O3 H3 109.5 . . ?
 C1 O2 H2 109.5 . . ?
 N2 N1 H1 109.3(18) . . ?
 N2 N1 C6 115.82(19) . . ?
 C6 N1 H1 113.7(19) . . ?
 S1 N2 H2A 111.1(19) . . ?
 N1 N2 S1 111.18(15) . . ?
 N1 N2 H2A 115.7(18) . . ?
 O2 C1 H1A 109.1 . . ?
 O2 C1 H1B 109.1 . . ?
 O2 C1 C2 112.4(2) . . ?
 H1A C1 H1B 107.8 . . ?
 C2 C1 H1A 109.1 . . ?
 C2 C1 H1B 109.1 . . ?
 O3 C3 H3A 109.0 . . ?
 O3 C3 C4 109.2(2) . . ?
 O3 C3 C2 109.1(2) . . ?
 C4 C3 H3A 109.0 . . ?
 C2 C3 H3A 109.0 . . ?
 C2 C3 C4 111.4(2) . . ?
 O5 C5 H5A 110.0 . . ?
 O5 C5 C4 107.22(19) . . ?
 O5 C5 C6 111.2(2) . . ?
 C4 C5 H5A 110.0 . . ?
 C6 C5 H5A 110.0 . . ?
 C6 C5 C4 108.42(19) . . ?
 C9 C8 H8 120.4 . . ?
 C7 C8 H8 120.4 . . ?
 C7 C8 C9 119.3(2) . . ?
 O4 C4 C3 109.76(19) . . ?
 O4 C4 C5 108.09(18) . . ?
 O4 C4 H4A 109.3 . . ?
 C3 C4 H4A 109.3 . . ?
 C5 C4 C3 111.18(19) . . ?
 C5 C4 H4A 109.3 . . ?
 O1 C6 C5 107.44(19) . . ?
 O1 C6 H6 107.5 . . ?
 N1 C6 O1 112.66(19) . . ?
 N1 C6 C5 113.9(2) . . ?
 N1 C6 H6 107.5 . . ?
 C5 C6 H6 107.5 . . ?
 C10 C12 H12 119.2 . . ?
 C13 C12 H12 119.2 . . ?
 C13 C12 C10 121.5(3) . . ?
 O1 C2 C1 107.24(19) . . ?
 O1 C2 C3 111.40(19) . . ?
 O1 C2 H2B 108.2 . . ?
 C1 C2 C3 113.5(2) . . ?
 C1 C2 H2B 108.2 . . ?
 C3 C2 H2B 108.2 . . ?
 C8 C9 H9 119.6 . . ?
 C8 C9 C10 120.9(3) . . ?
 C10 C9 H9 119.6 . . ?
 C12 C10 C9 118.5(2) . . ?
 C12 C10 C11 121.1(2) . . ?
 C9 C10 C11 120.4(2) . . ?
 C10 C11 H11A 109.5 . . ?
 C10 C11 H11B 109.5 . . ?
 C10 C11 H11C 109.5 . . ?
 H11A C11 H11B 109.5 . . ?
 H11A C11 H11C 109.5 . . ?
 H11B C11 H11C 109.5 . . ?
 C8 C7 S1 119.20(19) . . ?
 C8 C7 C13 121.0(2) . . ?
 C13 C7 S1 119.75(19) . . ?
 C12 C13 C7 118.7(3) . . ?
 C12 C13 H13 120.6 . . ?
 C7 C13 H13 120.6 . . ?

loop_
  _geom_torsion_atom_site_label_1
  _geom_torsion_atom_site_label_2
  _geom_torsion_atom_site_label_3
  _geom_torsion_atom_site_label_4
  _geom_torsion
  _geom_torsion_site_symmetry_1
  _geom_torsion_site_symmetry_2
  _geom_torsion_site_symmetry_3
  _geom_torsion_site_symmetry_4
  _geom_torsion_publ_flag
 S1 C7 C13 C12 -178.30(19) . . . . ?
 O5 C5 C4 O4 64.9(2) . . . . ?
 O5 C5 C4 C3 -174.54(19) . . . . ?
 O5 C5 C6 O1 -178.36(19) . . . . ?
 O5 C5 C6 N1 -52.8(3) . . . . ?
 O6 S1 N2 N1 -65.53(18) . . . . ?
 O6 S1 C7 C8 172.1(2) . . . . ?
 O6 S1 C7 C13 -8.7(2) . . . . ?
 O7 S1 N2 N1 168.26(16) . . . . ?
 O7 S1 C7 C8 -58.4(2) . . . . ?
 O7 S1 C7 C13 120.8(2) . . . . ?
 O3 C3 C4 O4 46.6(3) . . . . ?
 O3 C3 C4 C5 -73.0(3) . . . . ?
 O3 C3 C2 O1 70.5(2) . . . . ?
 O3 C3 C2 C1 -50.7(3) . . . . ?
 O2 C1 C2 O1 57.0(2) . . . . ?
 O2 C1 C2 C3 -179.51(19) . . . . ?
 N2 S1 C7 C8 56.9(2) . . . . ?
 N2 S1 C7 C13 -123.9(2) . . . . ?
 N2 N1 C6 O1 55.8(3) . . . . ?
 N2 N1 C6 C5 -66.9(3) . . . . ?
 C8 C9 C10 C12 -0.6(4) . . . . ?
 C8 C9 C10 C11 178.7(2) . . . . ?
 C8 C7 C13 C12 0.9(4) . . . . ?
 C4 C3 C2 O1 -50.1(3) . . . . ?
 C4 C3 C2 C1 -171.3(2) . . . . ?
 C4 C5 C6 O1 64.0(2) . . . . ?
 C4 C5 C6 N1 -170.5(2) . . . . ?
 C6 O1 C2 C1 -173.55(19) . . . . ?
 C6 O1 C2 C3 61.7(2) . . . . ?
 C6 N1 N2 S1 126.74(19) . . . . ?
 C6 C5 C4 O4 -174.90(18) . . . . ?
 C6 C5 C4 C3 -54.4(3) . . . . ?
 C2 O1 C6 N1 165.3(2) . . . . ?
 C2 O1 C6 C5 -68.4(2) . . . . ?
 C2 C3 C4 O4 167.08(18) . . . . ?
 C2 C3 C4 C5 47.5(3) . . . . ?
 C9 C8 C7 S1 179.1(2) . . . . ?
 C9 C8 C7 C13 -0.1(4) . . . . ?
 C10 C12 C13 C7 -1.6(4) . . . . ?
 C7 S1 N2 N1 49.89(19) . . . . ?
 C7 C8 C9 C10 0.0(4) . . . . ?
 C13 C12 C10 C9 1.5(4) . . . . ?
 C13 C12 C10 C11 -177.9(2) . . . . ?

_shelx_res_file
;
TITL Baran990_0m_a.res in P2(1)2(1)2(1)
    baran990_0m_a.res
    created by SHELXL-2019/3 at 10:52:26 on 17-Apr-2026
REM Old TITL Baran990_0m in P2(1)2(1)2(1)
REM SHELXT solution in P2(1)2(1)2(1): R1 0.074, Rweak 0.020, Alpha 0.001
REM <I/s> 0.659 for 26 systematic absences, Orientation as input
REM Flack x = 0.011 ( 0.052 ) from 1096 Parsons' quotients
REM Formula found by SHELXT: C13 N2 O7 S
CELL 0.71073 6.4436 9.0354 26.5482 90 90 90
ZERR 4 0.0005 0.0007 0.002 0 0 0
LATT -1
SYMM 0.5-X,-Y,0.5+Z
SYMM -X,0.5+Y,0.5-Z
SYMM 0.5+X,0.5-Y,-Z
SFAC C H N O S
UNIT 52 80 8 28 4
DFIX 0.88 0.01 N1 H1 N2 H2a

L.S. 10
PLAN  5
SIZE 0.05 0.07 0.34
TEMP -173.15
CONF
BOND
LIST 4
MORE -1
BOND $H
fmap 2
acta
SHEL 99 0.8
OMIT 0 0 2
REM <olex2.extras>
REM <HklSrc "%.\\Baran990_0m.hkl">
REM </olex2.extras>

WGHT    0.031300    0.124900
FVAR       0.83772
S1    5    0.458302    0.893640    0.608043    11.00000    0.01875    0.01539 =
         0.01049   -0.00054   -0.00065   -0.00206
O5    4    0.943460    0.785708    0.678186    11.00000    0.01561    0.02634 =
         0.01220   -0.00074    0.00260    0.00189
AFIX 147
H5    2    0.882441    0.810376    0.651516    11.00000   -1.50000
AFIX   0
O6    4    0.678910    0.923306    0.604739    11.00000    0.02022    0.02295 =
         0.01469   -0.00093    0.00137   -0.00577
O1    4    0.520165    0.798666    0.770255    11.00000    0.01357    0.01792 =
         0.01003    0.00048    0.00063    0.00214
O7    4    0.317601    1.009525    0.593694    11.00000    0.02802    0.01695 =
         0.01704   -0.00038   -0.00403    0.00292
O4    4    1.132675    0.916126    0.762005    11.00000    0.01011    0.02121 =
         0.01866    0.00286   -0.00063    0.00003
AFIX 147
H4    2    1.241928    0.873703    0.771465    11.00000   -1.50000
AFIX   0
O3    4    0.809324    1.009167    0.818396    11.00000    0.01569    0.01490 =
         0.02163   -0.00299    0.00210   -0.00098
AFIX 147
H3    2    0.922965    1.053360    0.814637    11.00000   -1.50000
AFIX   0
O2    4    0.300405    0.748137    0.859620    11.00000    0.01504    0.02282 =
         0.01847    0.00696    0.00198   -0.00016
AFIX 147
H2    2    0.317006    0.662352    0.871130    11.00000   -1.50000
AFIX   0
N1    3    0.506390    0.726870    0.683881    11.00000    0.01588    0.01307 =
         0.01359    0.00002   -0.00026   -0.00218
H1    2    0.414878    0.655882    0.685498    11.00000   -1.20000
N2    3    0.407433    0.859343    0.667593    11.00000    0.01546    0.01790 =
         0.01125   -0.00066   -0.00003    0.00240
H2A   2    0.272696    0.865226    0.673701    11.00000   -1.20000
C1    1    0.494217    0.823784    0.859320    11.00000    0.01822    0.01840 =
         0.01222    0.00201    0.00082   -0.00121
AFIX  23
H1A   2    0.566369    0.805598    0.891656    11.00000   -1.20000
H1B   2    0.468803    0.931525    0.856498    11.00000   -1.20000
AFIX   0
C3    1    0.842197    0.852957    0.815306    11.00000    0.01568    0.01227 =
         0.01333   -0.00070   -0.00070    0.00184
AFIX  13
H3A   2    0.925763    0.820239    0.845029    11.00000   -1.20000
AFIX   0
C5    1    0.825072    0.834419    0.720680    11.00000    0.01296    0.01715 =
         0.01121   -0.00035    0.00280    0.00174
AFIX  13
H5A   2    0.784657    0.940494    0.716287    11.00000   -1.20000
AFIX   0
C8    1    0.214210    0.668515    0.574104    11.00000    0.01754    0.02156 =
         0.01485   -0.00301    0.00190    0.00089
AFIX  43
H8    2    0.108500    0.710018    0.594663    11.00000   -1.20000
AFIX   0
C4    1    0.962411    0.817524    0.767012    11.00000    0.01173    0.01463 =
         0.01546    0.00131   -0.00062    0.00144
AFIX  13
H4A   2    1.015362    0.713617    0.768762    11.00000   -1.20000
AFIX   0
C6    1    0.632144    0.739588    0.727931    11.00000    0.01415    0.01561 =
         0.01190   -0.00174    0.00222    0.00167
AFIX  13
H6    2    0.679317    0.637758    0.737240    11.00000   -1.20000
AFIX   0
C12   1    0.522407    0.548677    0.513730    11.00000    0.02347    0.01837 =
         0.01449   -0.00033    0.00443    0.00346
AFIX  43
H12   2    0.627418    0.508825    0.492590    11.00000   -1.20000
AFIX   0
C2    1    0.633270    0.774762    0.816248    11.00000    0.01598    0.01399 =
         0.01187    0.00243   -0.00229    0.00276
AFIX  13
H2B   2    0.658846    0.666111    0.819837    11.00000   -1.20000
AFIX   0
C9    1    0.174786    0.543018    0.545482    11.00000    0.01979    0.01961 =
         0.01862   -0.00060   -0.00219   -0.00377
AFIX  43
H9    2    0.041158    0.498712    0.546580    11.00000   -1.20000
AFIX   0
C10   1    0.328823    0.481060    0.515114    11.00000    0.02791    0.01567 =
         0.00897    0.00325   -0.00282    0.00038
C11   1    0.285668    0.343218    0.485129    11.00000    0.03212    0.02017 =
         0.02050   -0.00140   -0.00249    0.00232
AFIX 137
H11A  2    0.390745    0.332470    0.458694    11.00000   -1.50000
H11B  2    0.147870    0.350468    0.469703    11.00000   -1.50000
H11C  2    0.290268    0.256901    0.507454    11.00000   -1.50000
AFIX   0
C7    1    0.409528    0.732562    0.572344    11.00000    0.01857    0.01545 =
         0.01083    0.00032   -0.00140    0.00063
C13   1    0.565893    0.673013    0.542500    11.00000    0.02005    0.02120 =
         0.01834    0.00075    0.00163   -0.00285
AFIX  43
H13   2    0.700000    0.716650    0.541821    11.00000   -1.20000
AFIX   0
HKLF 4


REM  Baran990_0m_a.res in P2(1)2(1)2(1)
REM wR2 = 0.0675, GooF = S = 1.088, Restrained GooF = 1.088 for all data
REM R1 = 0.0307 for 2870 Fo > 4sig(Fo) and 0.0363 for all 3146 data
REM 219 parameters refined using 2 restraints

END

WGHT      0.0314      0.1221

REM Highest difference peak  0.187,  deepest hole -0.292,  1-sigma level  0.045
Q1    1   0.4137  0.8122  0.5848  11.00000  0.05    0.19
Q2    1   0.4478  0.8561  0.7768  11.00000  0.05    0.18
Q3    1   0.7172  0.7922  0.7304  11.00000  0.05    0.18
Q4    1   0.5876  0.8145  0.8360  11.00000  0.05    0.17
Q5    1   0.6542  0.9793  0.6552  11.00000  0.05    0.16
;
_shelx_res_checksum                44613
_shelx_hkl_file
;
   1   0   0 7.65451 6.85184   2
   1   0   0 -3.5682 3.82974   3
  -1   0   0 -0.5369 2.24842   4
  -1   0   0 1.12203 4.90203   3
  -1   0   0 8.33437 7.32604   2
   2   0   0 830.484 43.5272   3
   2   0   0 822.516 48.5351   2
  -2   0   0 859.347 44.3845   3
  -2   0   0 798.811 38.0358   4
  -2   0   0 865.921 48.9872   2
   2   0   0 818.242 47.0251   3
   3   0   0 -0.1684 10.5485   3
   3   0   0 6.55550 12.5731   2
   3   0   0 4.31105 7.51374   3
  -3   0   0 -5.7837 12.1021   2
  -3   0   0 -2.0780 3.53253   4
   4   0   0 71.3045 15.1133   3
   4   0   0 115.018 23.8384   3
   4   0   0 73.9616 20.4431   2
  -4   0   0 83.0239 22.3725   2
  -4   0   0 68.1680 6.98715   4
   5   0   0 25.7914 19.5221   2
  -5   0   0 1.76639 17.1332   2
   5   0   0 -24.144 10.9707   3
   5   0   0 -8.7165 10.1834   3
   6   0   0 1281.69 76.5618   3
  -6   0   0 1256.30 89.0517   2
   6   0   0 1231.92 88.1575   2
   6   0   0 1211.69 87.5672   3
  -7   0   0 92.3846 32.8260   2
  -8   0   0 323.384 50.8343   2
   8   0   0 117.134 37.0740   3
   0  -1   0 2.21802 2.67006   4
   0   1   0 0.35107 3.83658   3
   0   1   0 1.12298 3.14591   4
   0  -1   0 0.86246 3.48254   3
   0  -1   0 2.83267 2.49545   2
   0  -1   0 1.72725 2.56568   2
   0   1   0 4.99906 2.72898   2
   1  -1   0 2649.55 119.489   3
  -1  -1   0 2810.57 122.177   2
   1  -1   0 2548.98 121.918   3
  -1   1   0 2744.98 115.134   4
   1  -1   0 2507.79 115.011   4
   1   1   0 2589.04 120.860   2
   1   1   0 2641.33 117.881   4
   1  -1   0 2646.84 119.638   2
  -1   1   0 2702.91 118.890   2
   2  -1   0 71.0845 13.1446   3
  -2  -1   0 61.1765 10.2829   3
   2   1   0 90.7206 16.6938   2
  -2  -1   0 52.1851 8.80682   4
   2  -1   0 65.3906 14.2908   2
   2  -1   0 59.2518 16.3131   3
   2   1   0 61.0751 9.39335   3
   2   1   0 49.3682 8.68473   4
  -2   1   0 55.5403 13.8758   2
  -2  -1   0 100.241 18.9956   2
  -3  -1   0 1987.78 107.095   2
   3   1   0 2132.05 96.7453   3
   3  -1   0 1936.70 104.858   2
   3  -1   0 2042.59 115.443   3
   3   1   0 2043.51 101.538   3
  -3  -1   0 1967.11 93.7687   4
   3  -1   0 2033.66 100.568   3
   3   1   0 2071.59 106.147   2
  -3   1   0 1980.67 103.189   2
   4   1   0 763.927 58.7027   2
   4  -1   0 834.874 61.7081   3
   4  -1   0 922.108 61.6999   2
   4   1   0 942.059 59.7509   3
  -4  -1   0 968.379 64.9876   2
  -4  -1   0 872.446 46.1805   4
  -4   1   0 999.971 60.9826   2
   4   1   0 871.074 50.6136   3
   4  -1   0 871.562 55.2201   3
  -5  -1   0 573.904 55.2951   2
   5  -1   0 562.218 43.4843   3
   5   1   0 657.399 50.6474   3
   5   1   0 578.047 40.3836   3
  -5   1   0 568.463 50.5788   2
  -5  -1   0 563.341 32.8292   4
   5  -1   0 516.776 51.0356   3
   5   1   0 528.520 50.8448   2
   5  -1   0 577.758 52.8552   2
  -6  -1   0 400.839 24.7146   4
   6   1   0 392.046 43.4506   3
   6  -1   0 389.184 47.8939   3
   6  -1   0 394.131 38.8071   3
  -6   1   0 479.285 48.9300   2
   6  -1   0 357.192 47.1090   2
  -6  -1   0 442.561 54.2928   2
   6   1   0 437.340 36.9648   3
  -7  -1   0 36.7885 26.2747   2
   7   1   0 30.1443 17.7442   3
  -7   1   0 35.4437 23.6335   2
   7  -1   0 59.5130 28.8096   3
  -8  -1   0 39.5398 33.2709   2
   8   1   0 22.8944 24.9362   3
   8  -1   0 16.9000 26.0293   3
  -8   1   0 3.60319 22.5527   2
   0  -2   0 5381.02 243.982   2
   0  -2   0 5485.04 246.124   3
   0  -2   0 5997.06 245.652   2
   1  -2   0 482.936 29.3599   2
   1   2   0 505.023 31.7191   2
   1  -2   0 491.055 30.5659   3
  -1   2   0 517.144 27.6127   4
  -1  -2   0 529.215 33.0502   2
   1  -2   0 547.858 34.8493   3
   1   2   0 506.187 30.6088   4
  -1  -2   0 492.541 29.9317   4
   1  -2   0 500.828 27.7686   4
  -1   2   0 525.238 28.2321   2
  -1  -2   0 514.130 22.7867   3
   2  -2   0 3745.93 177.698   3
  -2  -2   0 3983.40 183.118   2
  -2   2   0 3913.95 175.748   2
   2  -2   0 4034.84 184.578   3
  -2  -2   0 3790.47 174.644   4
   2   2   0 4094.82 168.617   3
   2   2   0 3969.74 175.188   4
   2   2   0 3777.14 179.768   2
  -2  -2   0 3845.12 169.354   3
   2  -2   0 3593.64 169.037   4
  -2   2   0 3763.84 168.935   4
   2  -2   0 4019.73 179.265   2
   3  -2   0 355.316 30.1924   3
   3  -2   0 401.532 35.2813   2
  -3  -2   0 306.676 35.4023   2
   3   2   0 369.282 26.9264   4
  -3  -2   0 396.627 27.1558   4
   3  -2   0 436.160 38.5573   3
   3   2   0 394.718 23.6215   3
  -3   2   0 352.973 30.2927   2
   3   2   0 376.964 27.8732   3
   3   2   0 425.675 37.0028   2
   4  -2   0 167.882 29.0332   3
  -4  -2   0 148.003 17.2977   4
  -4  -2   0 217.015 32.7946   2
   4  -2   0 161.080 22.4691   3
   4   2   0 220.063 29.0790   2
   4   2   0 183.500 17.4432   3
   4   2   0 205.203 23.0301   3
  -4   2   0 179.302 25.7880   2
   4  -2   0 220.332 29.7613   2
   5  -2   0 347.276 43.2314   3
   5   2   0 344.440 27.7880   3
   5  -2   0 353.622 34.8748   3
   5   2   0 324.946 34.8431   3
  -5   2   0 378.743 39.8862   2
   5  -2   0 310.248 39.6981   2
  -5  -2   0 350.092 27.0575   4
  -5  -2   0 378.811 45.8269   2
   5   2   0 303.807 39.0909   2
   6   2   0 176.562 36.8543   2
   6  -2   0 131.870 36.5504   3
  -6   2   0 118.597 28.5931   2
   6  -2   0 100.957 32.2237   2
   6   2   0 141.809 21.3887   3
   6   2   0 171.098 29.4483   3
  -6  -2   0 167.775 39.3721   2
  -6  -2   0 124.245 16.8500   4
   6  -2   0 123.602 27.1243   3
   7   2   0 117.271 23.9783   3
   7   2   0 109.289 28.5997   3
   7  -2   0 99.6856 33.7322   3
  -7  -2   0 123.100 15.1194   4
  -7   2   0 81.3861 26.0651   2
  -7  -2   0 96.3210 38.4574   2
  -8   2   0 109.408 32.6670   2
  -8  -2   0 146.573 47.2794   2
   8  -2   0 103.359 43.6663   3
   8   2   0 123.885 32.7887   3
   0  -3   0 -7.4283 4.61407   2
   0  -3   0 0.05829 6.91373   4
   0  -3   0 -4.6758 5.37769   3
   0  -3   0 6.65164 7.99815   3
   0   3   0 8.30066 8.20236   3
   0  -3   0 -5.3868 6.00500   2
   0   3   0 5.83793 7.91815   4
   1  -3   0 541.919 31.7655   4
   1   3   0 530.096 34.3385   4
   1  -3   0 553.752 33.6078   3
  -1  -3   0 520.708 36.2742   2
  -1  -3   0 470.466 25.7991   3
  -1  -3   0 495.932 33.3772   4
  -1   3   0 533.316 29.9661   2
  -1   3   0 563.862 32.4160   4
   1   3   0 586.648 27.5519   3
   1  -3   0 546.649 32.2311   2
   1   3   0 494.677 32.9698   2
   1  -3   0 590.162 38.5484   3
   2  -3   0 579.952 37.4944   2
   2  -3   0 493.164 41.3190   3
  -2   3   0 506.291 29.5322   4
   2   3   0 458.173 33.6273   4
   2  -3   0 491.499 35.6137   3
  -2   3   0 562.243 32.8405   2
  -2  -3   0 561.927 43.3613   2
   2   3   0 471.389 36.5775   2
  -2  -3   0 510.033 34.1498   4
   2  -3   0 553.287 30.5141   4
   3  -3   0 34.5038 6.91764   4
  -3   3   0 59.5889 13.6577   2
   3  -3   0 34.3320 13.6678   3
   3   3   0 28.4162 8.58334   3
   3   3   0 39.2781 6.53439   3
   3  -3   0 20.0812 16.5184   3
   3   3   0 49.6299 13.6953   4
  -3  -3   0 62.6759 19.9068   2
  -3  -3   0 30.0392 10.9761   4
   3   3   0 53.6636 16.2048   2
   3  -3   0 44.2440 16.1222   2
  -4   3   0 1352.98 76.4891   2
  -4  -3   0 1355.89 74.0226   4
   4   3   0 1235.65 81.0079   2
   4   3   0 1392.74 65.6032   3
   4   3   0 1291.78 70.9785   3
   4  -3   0 1381.11 79.7191   3
  -4  -3   0 1346.15 88.9354   2
   4  -3   0 1259.94 82.4024   2
   4  -3   0 1560.31 92.6285   3
  -5  -3   0 1.12953 18.7767   2
   5   3   0 9.59573 9.20885   3
   5  -3   0 41.4864 20.9479   2
   5  -3   0 -4.5160 13.9560   3
   5  -3   0 -15.675 17.1907   3
   5   3   0 5.47058 15.7985   2
  -5  -3   0 -2.9061 9.43012   4
  -5   3   0 11.1818 16.0711   2
   6  -3   0 5.15721 21.2770   3
   6   3   0 -10.583 8.70118   3
  -6  -3   0 -13.577 18.5436   2
  -6   3   0 -22.144 11.7018   2
  -6  -3   0 -7.4062 9.61141   4
   6  -3   0 4.65051 20.8636   2
   6   3   0 0.97010 13.2462   3
   6   3   0 19.9138 19.7045   2
  -7   3   0 7.54163 19.7091   2
   7  -3   0 -24.361 19.6238   3
  -7  -3   0 38.9325 29.6896   2
   7   3   0 23.5032 17.7159   3
   7   3   0 6.30851 12.1040   3
  -7  -3   0 3.28885 10.2183   4
   0  -4   0 986.352 54.7574   2
   0  -4   0 993.040 51.4795   2
   0  -4   0 977.534 51.2223   3
   0   4   0 1013.31 56.5336   4
   0  -4   0 958.450 54.3641   3
   0  -4   0 997.789 55.9138   4
  -1  -4   0 530.559 37.4885   4
   1  -4   0 602.642 35.6658   2
   1  -4   0 517.404 39.8744   3
   1  -4   0 517.286 35.4059   3
   1   4   0 507.605 37.4486   4
  -1   4   0 584.936 33.2909   2
  -1  -4   0 563.399 28.8028   3
  -1  -4   0 544.033 29.8025   3
   1   4   0 558.428 35.6395   2
   1  -4   0 592.871 36.4616   4
  -1   4   0 568.117 35.9279   4
  -1  -4   0 550.323 39.7603   2
  -2   4   0 504.021 31.6791   2
   2   4   0 455.840 35.4122   4
  -2   4   0 495.471 31.4359   4
  -2  -4   0 525.356 41.5651   2
  -2  -4   0 451.350 34.7264   4
   2  -4   0 471.160 41.7341   3
   2  -4   0 515.599 36.4358   2
   2   4   0 449.681 35.7400   2
   2  -4   0 479.144 31.5082   4
   2  -4   0 512.442 36.7349   3
   3  -4   0 127.637 14.1320   4
   3   4   0 124.328 23.3445   2
   3  -4   0 125.618 28.0557   3
   3  -4   0 140.635 23.9876   2
  -3  -4   0 183.215 21.6821   4
   3  -4   0 158.846 21.9289   3
   3   4   0 125.745 19.7911   4
  -3   4   0 150.960 18.8228   2
  -3  -4   0 159.694 31.0805   2
   4  -4   0 13.2070 12.2443   3
  -4  -4   0 41.6174 21.6750   2
   4  -4   0 57.1988 20.2218   2
   4  -4   0 26.1327 21.2617   3
   4   4   0 25.8604 8.72852   3
   4   4   0 15.4920 5.56275   3
  -4  -4   0 35.5553 14.0674   4
  -4   4   0 18.7848 13.0335   2
   4  -4   0 12.0473 5.74677   4
   4   4   0 29.0482 17.2218   2
  -5   4   0 5.06632 13.8918   2
   5  -4   0 8.07813 11.1512   3
   5   4   0 4.45482 9.88882   3
   5   4   0 -1.4125 6.26611   3
   5  -4   0 16.3504 21.3325   3
  -5  -4   0 2.29099 11.8376   4
   5  -4   0 28.1871 21.2744   2
   5   4   0 -13.348 16.2642   2
  -5  -4   0 5.70890 20.9292   2
   6   4   0 172.983 17.0922   3
   6  -4   0 194.079 42.8675   3
  -6   4   0 113.247 26.3101   2
   6  -4   0 176.257 35.1325   2
   6   4   0 109.472 21.7117   3
  -6  -4   0 142.028 24.5784   4
  -6  -4   0 200.308 45.0552   2
  -7  -4   0 123.504 39.1495   2
   7   4   0 102.232 17.0178   3
  -7  -4   0 113.943 22.3616   4
   7  -4   0 92.3515 35.5572   3
   7   4   0 116.975 23.5743   3
  -7   4   0 143.413 30.3417   2
   0  -5   0 -3.3265 8.81447   3
   0  -5   0 -7.2655 7.17140   2
   0  -5   0 -7.7161 4.76088   2
   0  -5   0 8.18491 7.05474   3
   0   5   0 14.6322 10.4225   4
   0  -5   0 -0.7768 7.96231   4
  -1   5   0 1590.31 77.7993   4
   1  -5   0 1479.90 76.1290   3
   1  -5   0 1409.30 76.3777   4
   1   5   0 1431.41 79.0906   4
  -1  -5   0 1507.22 67.5550   3
   1   5   0 1372.48 74.2118   2
  -1  -5   0 1201.73 67.9225   3
   1  -5   0 1511.89 83.0536   3
  -1  -5   0 1429.10 78.5682   4
   1  -5   0 1330.96 73.2781   2
  -1  -5   0 1399.28 80.1691   2
   1  -5   0 1415.79 72.6943   2
   2  -5   0 1699.71 90.6288   3
   2   5   0 1573.76 88.3593   2
  -2   5   0 1626.08 85.0881   4
  -2  -5   0 1579.27 90.0092   4
   2  -5   0 1732.52 98.8170   3
  -2  -5   0 1626.58 96.2416   2
   2  -5   0 1692.17 89.4618   2
  -2   5   0 1719.00 83.4054   2
   2  -5   0 1699.22 86.2730   4
   2   5   0 1757.49 92.5562   4
   3   5   0 1263.41 73.0898   4
  -3   5   0 1288.65 66.3596   2
   3  -5   0 1166.29 73.0753   3
  -3  -5   0 1239.15 82.7298   2
   3  -5   0 1087.80 73.4460   2
   3  -5   0 1264.24 83.8836   3
  -3  -5   0 1136.99 71.1775   4
   3  -5   0 1256.90 65.2912   4
   3   5   0 1106.01 72.0417   2
   4  -5   0 38.2127 21.9261   2
   4  -5   0 72.3782 21.5034   3
  -4  -5   0 92.0407 27.7212   2
   4  -5   0 64.9746 12.4401   4
  -4   5   0 42.6336 15.1142   2
  -4  -5   0 70.6290 18.6504   4
   4  -5   0 63.2742 25.9295   3
   5   5   0 324.433 18.9741   3
  -5  -5   0 480.873 56.1032   2
   5  -5   0 540.072 57.5986   3
   5  -5   0 507.433 51.5736   2
   6   5   0 98.6636 13.4766   3
  -6  -5   0 100.574 37.1560   2
  -6   5   0 103.596 23.4716   2
   6   5   0 92.3668 10.3825   3
   6  -5   0 154.484 36.2337   2
   6  -5   0 60.3216 28.9927   3
   7   5   0 268.640 20.2427   3
  -7  -5   0 291.764 35.0335   4
  -7  -5   0 259.096 54.7316   2
   7  -5   0 333.941 56.6954   3
  -7   5   0 332.533 37.5297   2
   0  -6   0 76.8709 14.5352   3
   0  -6   0 124.974 20.1889   4
   0  -6   0 87.0529 19.2283   2
   0  -6   0 86.0441 18.2588   3
   0   6   0 61.9476 17.4338   4
   0  -6   0 71.8567 14.7130   2
  -1  -6   0 890.623 45.2797   3
   1  -6   0 892.474 55.7237   4
   1  -6   0 862.400 52.6011   2
  -1  -6   0 874.888 59.6915   2
   1  -6   0 849.158 52.8958   3
  -1  -6   0 849.868 47.5569   3
  -1  -6   0 862.197 51.0563   2
   1  -6   0 806.797 51.6441   2
  -1  -6   0 714.459 54.9592   4
  -1   6   0 854.635 55.4212   4
   1  -6   0 921.271 60.4675   3
   1   6   0 933.440 58.8665   4
   1   6   0 875.833 52.3884   2
   2   6   0 430.226 37.8615   4
   2  -6   0 415.709 34.2242   4
  -2  -6   0 395.853 41.6779   2
  -2   6   0 427.084 30.6561   2
   2  -6   0 324.098 33.7600   3
  -2   6   0 394.812 32.3245   4
   2   6   0 375.641 33.8251   2
  -2  -6   0 365.386 35.8525   4
   2  -6   0 361.742 41.7170   3
   2  -6   0 434.997 36.4477   2
   3  -6   0 970.030 64.9496   3
   3  -6   0 1105.33 77.9175   3
  -3  -6   0 929.753 73.4931   2
  -3   6   0 1015.77 56.9303   2
   3  -6   0 984.670 67.0166   2
  -3  -6   0 928.033 63.7485   4
   3   6   0 899.875 63.9068   4
   3  -6   0 915.659 57.7620   4
   4  -6   0 93.7973 26.0480   2
  -4  -6   0 60.3575 27.4534   2
   4  -6   0 55.2795 20.0761   3
   4  -6   0 81.2407 15.9763   4
   4   6   0 85.2990 24.2031   2
   4  -6   0 20.5008 20.7470   3
  -4   6   0 57.6796 15.3523   2
  -5  -6   0 15.4775 15.0233   4
   5  -6   0 5.96342 22.9818   3
  -5   6   0 45.9810 16.0288   2
   5  -6   0 34.3074 9.30598   4
  -5  -6   0 20.6192 23.4922   2
   5  -6   0 37.5569 26.9670   2
   6  -6   0 71.3056 35.1255   3
  -6  -6   0 13.3236 27.3097   2
  -6   6   0 12.7000 15.0106   2
   0   7   0 -1.1568 11.2323   4
   0  -7   0 -16.828 7.80460   3
   0  -7   0 2.43926 11.4758   2
   0  -7   0 9.10743 10.0047   2
   0  -7   0 -11.105 7.90479   3
   0  -7   0 5.29717 11.7138   4
  -1  -7   0 -3.2801 9.03846   4
  -1   7   0 17.8511 12.4690   4
   1  -7   0 -5.7938 9.25873   3
   1  -7   0 15.5137 12.3745   2
  -1  -7   0 -3.8427 7.36615   3
   1   7   0 15.2505 14.1573   4
  -1  -7   0 8.96205 10.0037   2
   1  -7   0 -12.709 9.37414   4
   1  -7   0 -6.1533 8.19985   2
  -1  -7   0 8.72178 8.04715   3
   1  -7   0 18.5705 15.6844   3
  -1  -7   0 19.0384 15.8448   2
   2  -7   0 317.252 32.8449   3
   2  -7   0 363.884 30.5225   2
   2  -7   0 302.617 34.3028   2
   2   7   0 266.782 30.4084   2
   2  -7   0 345.931 34.5366   4
  -2  -7   0 316.280 35.9927   4
   2   7   0 337.048 35.8148   4
  -2   7   0 369.677 33.2570   4
  -2  -7   0 321.402 40.4262   2
   2  -7   0 357.231 41.1238   3
  -3   7   0 221.062 25.0751   2
   3  -7   0 200.466 29.1392   3
  -3  -7   0 266.696 41.0514   2
   3  -7   0 225.651 34.2280   2
   3  -7   0 205.938 27.0459   4
   3   7   0 213.087 29.4389   2
  -3  -7   0 232.791 32.2413   4
   3   7   0 237.346 32.7707   4
   3  -7   0 177.468 38.1531   3
   4  -7   0 44.0221 14.5319   4
  -4  -7   0 24.7041 22.7668   2
   4  -7   0 61.4840 28.4044   3
   4  -7   0 92.2120 27.8779   2
  -4   7   0 75.6607 17.9679   2
  -5   7   0 144.859 23.5181   2
   5  -7   0 104.310 17.8135   4
  -5  -7   0 152.371 40.0862   2
   5  -7   0 166.868 41.7715   3
  -6   7   0 877.305 59.2048   2
  -6  -7   0 836.589 91.4406   2
   0  -8   0 154.713 29.2508   4
   0  -8   0 172.651 24.2543   2
   0  -8   0 151.196 21.0226   3
   0  -8   0 135.318 24.0494   3
  -1  -8   0 58.5037 22.1836   2
  -1  -8   0 71.7760 15.0882   3
   1  -8   0 50.3042 20.8909   3
  -1   8   0 71.7850 21.5416   4
   1   8   0 66.9844 21.5043   4
   1  -8   0 62.6725 19.0767   2
   1  -8   0 60.0432 19.8028   4
  -1  -8   0 34.4834 15.0327   2
  -1  -8   0 43.8215 19.2203   4
   1  -8   0 79.3472 21.1970   2
  -1  -8   0 37.1178 10.7865   3
   1  -8   0 71.0074 18.5704   3
   2   8   0 101.211 26.3033   4
   2  -8   0 164.140 27.2886   4
  -2  -8   0 137.302 34.0863   2
   2  -8   0 169.680 28.1896   2
   2  -8   0 159.912 35.5321   3
  -3  -8   0 112.461 32.9730   2
   3  -8   0 120.723 25.5025   4
   3  -8   0 163.054 36.3229   3
   3  -8   0 170.565 23.1219   2
   3  -8   0 168.049 33.4725   2
   4  -8   0 63.1577 18.1049   4
   4  -8   0 83.3772 30.7010   3
  -4  -8   0 75.2839 33.3070   2
  -4   8   0 84.1458 20.0681   2
  -5  -8   0 -2.9291 39.1087   2
   5  -8   0 19.8732 12.6340   4
   5  -8   0 39.4690 30.5011   3
  -5   8   0 4.64865 11.6637   2
   0  -9   0 6.56363 10.6279   3
   0  -9   0 12.2650 16.3128   2
   0  -9   0 -8.7434 10.1738   3
  -1  -9   0 155.379 27.2358   3
   1  -9   0 169.266 29.2296   2
   1  -9   0 158.636 32.7772   3
   1  -9   0 133.487 23.3237   3
  -1  -9   0 167.551 17.9946   3
  -1  -9   0 117.446 31.1483   2
   2  -9   0 22.4540 15.2509   2
   2  -9   0 7.77041 13.3409   3
  -2  -9   0 -18.523 17.2659   2
   2  -9   0 13.3561 19.6010   3
   2  -9   0 0.59259 17.2083   4
   3  -9   0 22.4550 25.3196   3
  -3  -9   0 14.6635 24.6888   2
   3  -9   0 -7.4658 10.8825   2
   3  -9   0 3.72634 13.2652   4
   4  -9   0 15.5481 24.2068   3
   4  -9   0 -21.356 12.4979   4
   4  -9   0 -0.3365 12.1671   2
   5  -9   0 -1.1581 15.0774   4
  -5  -9   0 -17.925 15.7493   2
  -5   9   0 23.4454 15.6772   2
   5  -9   0 -3.4973 23.9454   3
   0 -10   0 31.7342 13.4975   3
   0 -10   0 88.5956 27.9814   2
   0 -10   0 41.8392 17.6715   3
   1 -10   0 26.1060 15.8850   3
   1 -10   0 37.2810 21.7746   2
   1 -10   0 26.2846 18.3335   3
  -1 -10   0 4.37216 19.4881   2
  -1 -10   0 38.3564 12.8081   3
   2 -10   0 406.444 48.8981   3
  -2 -10   0 315.106 50.0390   2
   2 -10   0 293.404 38.0785   2
   3 -10   0 13.5426 22.3843   3
  -3 -10   0 40.0529 28.3675   2
   3 -10   0 30.4950 19.4833   2
   0 -11   0 1.65938 12.7447   3
   0 -11   0 -4.9437 11.2242   3
   0 -11   0 19.3501 21.6271   2
   1 -11   0 7.76347 20.6236   2
  -1 -11   0 31.4988 11.9310   3
  -1 -11   0 7.36567 20.8730   2
   1 -11   0 48.2346 21.6981   3
   2 -11   0 -0.1860 19.6976   3
  -2 -11   0 46.6298 27.3406   2
   2 -11   0 4.46664 18.6082   2
  -1   0  -1 4911.65 208.478   2
   1   0  -1 4729.92 206.210   2
  -1   0  -1 4393.34 206.389   3
  -1   0   1 4954.97 206.387   2
   1   0   1 4540.51 207.978   2
   2   0  -1 100.163 17.5312   2
   2   0   1 139.544 17.1992   3
  -2   0   1 115.545 8.39260   4
  -2   0  -1 113.736 8.87768   4
  -2   0  -1 119.133 19.7412   2
   2   0   1 124.821 19.3263   2
   2   0  -1 118.505 13.1746   3
   2   0  -1 126.780 8.59694   4
  -2   0   1 125.812 17.6832   2
   2   0   1 96.3047 13.5359   3
  -2   0   1 121.711 13.9180   3
   3   0  -1 1438.17 70.5482   3
  -3   0  -1 1322.99 61.8811   4
   3   0   1 1418.49 76.4839   3
   3   0  -1 1290.38 75.3980   2
   3   0   1 1386.18 70.2087   3
  -3   0   1 1457.02 71.7052   3
  -3   0   1 1317.00 75.3213   2
  -3   0  -1 1381.50 78.3243   2
  -3   0   1 1300.78 61.4902   4
   3   0   1 1308.36 77.7601   2
   4   0   1 1035.79 66.2247   3
  -4   0   1 962.286 46.9719   4
   4   0  -1 976.326 65.7543   2
   4   0  -1 1093.64 67.8325   3
  -4   0  -1 1104.17 69.9851   2
  -4   0  -1 975.587 47.7930   4
   4   0   1 1159.29 60.5097   3
   4   0   1 918.835 66.6645   2
  -4   0   1 1027.71 66.8367   2
   4   0  -1 1101.94 60.0558   3
   5   0  -1 105.506 18.6389   3
  -5   0  -1 86.2940 6.48847   4
   5   0  -1 117.573 27.3399   3
  -5   0   1 108.912 27.6131   2
   5   0   1 108.344 27.5435   2
  -5   0  -1 147.076 31.0730   2
   5   0  -1 95.5184 25.7105   2
   5   0   1 94.2049 25.3968   3
   5   0   1 86.2460 18.6041   3
  -6   0   1 13.0763 19.3192   2
   6   0  -1 14.4049 22.3579   3
   6   0   1 -19.839 10.7340   3
   6   0  -1 -0.5410 12.9818   3
   6   0   1 14.0593 13.9860   3
  -6   0  -1 3.27202 21.7454   2
   6   0  -1 2.51435 18.0335   2
   7   0  -1 19.3876 22.9848   3
   7   0   1 30.8673 23.6151   3
  -7   0   1 26.9504 25.4372   2
   7   0   1 60.4885 33.1801   3
  -7   0  -1 29.4700 26.6769   2
   7   0  -1 18.3284 25.4159   2
   8   0   1 34.1376 25.5140   3
  -8   0   1 51.1101 29.9029   2
  -8   0  -1 -36.485 19.4506   2
   0   1   1 2962.85 128.192   2
   0   1  -1 2999.03 129.277   3
   0  -1   1 2709.22 128.763   3
   0  -1  -1 3078.87 128.641   2
   1  -1   1 724.839 38.3730   3
  -1  -1  -1 680.677 38.1030   2
   1   1  -1 609.100 32.4993   4
  -1  -1  -1 609.582 32.5447   4
   1   1  -1 639.557 34.9381   2
   1   1  -1 680.356 29.9783   3
   1  -1   1 605.375 30.3219   4
   1  -1   1 581.199 35.6015   2
  -1   1   1 636.081 32.5122   2
  -1   1   1 677.603 34.6958   3
  -1   1  -1 621.238 34.5951   2
  -1  -1   1 656.349 30.0795   3
  -1   1  -1 538.428 36.0394   3
   1   1   1 657.803 29.5189   3
  -1  -1   1 687.861 32.8521   4
   1  -1  -1 619.507 33.1964   2
   1   1   1 640.595 30.3044   3
  -1  -1   1 683.886 36.4000   2
   1   1   1 649.067 36.9967   2
   1  -1  -1 618.096 29.6590   4
   1  -1  -1 612.686 33.8163   3
  -2  -1  -1 3036.76 137.973   4
   2   1  -1 3038.46 137.904   4
  -2   1   1 3101.39 142.156   2
   2   1  -1 3185.50 137.721   3
   2  -1   1 3007.39 145.203   2
  -2  -1  -1 3288.24 148.729   2
  -2   1   1 3258.00 143.162   3
   2  -1   1 3005.91 146.600   3
   2  -1   1 3032.62 142.133   3
   2   1  -1 2920.32 143.966   2
  -2  -1   1 3024.22 137.684   3
   2   1   1 3309.34 137.442   3
  -2  -1   1 3132.14 145.617   2
   2  -1  -1 3086.62 142.869   2
  -2   1  -1 3016.04 143.507   2
   2   1   1 3042.66 145.818   2
   2  -1  -1 3027.78 141.411   3
   2   1   1 3049.19 139.946   3
  -2  -1   1 2961.38 137.226   4
  -3   1   1 1417.80 74.1018   3
   3  -1   1 1372.80 85.3194   3
  -3   1   1 1355.17 73.9654   2
   3   1  -1 1351.75 65.2483   4
   3  -1   1 1222.86 76.4955   2
  -3  -1  -1 1320.42 65.3684   4
   3   1  -1 1413.75 76.4970   2
   3   1  -1 1397.30 67.7533   3
   3  -1   1 1336.27 71.7701   3
  -3  -1   1 1453.80 70.9352   3
   3  -1  -1 1352.52 77.0361   2
   3   1   1 1270.95 73.1988   3
   3   1   1 1456.18 69.6964   3
  -3  -1   1 1344.55 66.9175   4
   3  -1  -1 1424.05 73.7843   3
   3  -1  -1 1591.66 83.2075   3
  -3   1  -1 1430.59 78.3093   2
  -3  -1   1 1451.11 80.6330   2
   3   1   1 1224.28 77.7957   2
   4  -1   1 14.8373 11.5525   3
   4   1  -1 9.66531 12.1603   2
  -4  -1  -1 2.20456 14.5909   2
   4  -1   1 13.9369 13.6693   2
   4   1  -1 11.4951 11.5235   3
   4  -1   1 2.85302 13.0463   3
  -4  -1  -1 11.1247 6.58751   4
  -4   1   1 2.47387 11.9966   2
   4   1  -1 -0.3996 8.04562   3
  -4  -1   1 -3.6368 12.0898   2
  -4   1  -1 19.6930 15.5733   2
   4   1   1 -6.5733 11.6006   3
   4  -1  -1 11.7105 15.3743   3
  -4  -1   1 4.98158 6.10220   4
   4   1   1 -3.2388 7.65031   3
   4  -1  -1 1.02275 9.17283   3
   4   1   1 11.7143 15.1143   2
   4  -1  -1 0.29863 24.7293   2
  -5   1   1 187.614 32.1748   2
   5  -1   1 135.289 31.1706   2
   5  -1   1 131.646 30.4744   3
   5  -1   1 209.936 26.6562   3
   5   1  -1 143.925 28.4588   3
   5   1  -1 170.977 21.9148   3
  -5  -1  -1 157.645 15.4397   4
   5   1  -1 158.480 30.7196   2
  -5  -1  -1 127.435 33.0560   2
   5  -1  -1 156.040 23.2068   3
   5   1   1 128.642 26.7579   3
  -5   1  -1 157.413 31.3313   2
  -5  -1   1 196.319 36.1861   2
   5   1   1 153.066 20.8616   3
  -5  -1   1 146.593 14.8847   4
   5  -1  -1 209.931 32.5306   2
   5  -1  -1 156.581 32.2257   3
   5   1   1 170.079 33.7283   2
  -6   1   1 640.099 56.7271   2
  -6  -1  -1 640.792 35.9571   4
   6   1  -1 805.397 61.8945   3
   6  -1   1 610.689 51.6305   3
   6  -1   1 690.914 64.0234   3
  -6  -1  -1 632.269 63.4375   2
   6  -1   1 668.659 68.3134   2
   6   1  -1 656.325 61.8918   2
   6   1  -1 641.398 47.3665   3
   6   1   1 690.636 62.5849   2
  -6   1  -1 655.327 59.5781   2
   6   1   1 664.465 57.0234   3
   6  -1  -1 644.271 61.5220   3
   6  -1  -1 558.525 48.6266   3
  -6  -1   1 655.719 62.0974   2
  -6  -1   1 633.170 34.1542   4
   6  -1  -1 561.131 56.6843   2
   6   1   1 643.481 46.9129   3
  -7  -1  -1 121.851 38.0937   2
   7  -1   1 124.759 35.7180   3
  -7   1   1 114.324 32.8044   2
   7   1  -1 80.9641 34.8381   3
   7   1  -1 138.472 26.8362   3
   7   1   1 129.844 26.5495   3
   7   1   1 68.9390 32.0289   3
  -7   1  -1 106.577 32.2844   2
   7  -1  -1 96.1269 32.7654   2
   7  -1  -1 165.440 38.6943   3
  -7  -1   1 147.591 38.4465   2
  -8  -1  -1 115.661 38.4479   2
  -8   1   1 89.5224 30.5353   2
   8  -1   1 24.2138 26.6062   3
   8   1  -1 42.6156 26.1350   3
   8   1   1 93.5245 31.8231   3
  -8   1  -1 120.875 34.9667   2
   8  -1  -1 97.1884 35.5724   3
  -8  -1   1 59.2411 33.4453   2
  -1  -2  -1 1708.33 84.5258   2
   1   2  -1 1653.79 81.1951   2
  -1   2   1 1852.74 82.1639   3
  -1   2   1 1703.95 78.0377   4
   1   2  -1 1661.81 81.2182   4
   1  -2   1 1589.01 78.1260   4
   1  -2   1 1863.45 86.4184   3
  -1  -2  -1 1643.25 80.7804   4
   1  -2   1 1727.71 81.0747   2
  -1   2   1 1647.83 77.5349   2
   1   2   1 1658.10 84.2887   2
  -1  -2   1 1828.99 84.7966   2
  -1  -2   1 1737.98 76.0494   3
   1  -2  -1 1743.21 80.7843   2
   1  -2  -1 1734.15 82.8238   3
  -1  -2   1 1786.07 83.0354   4
  -1   2  -1 1738.85 86.7698   3
  -1   2  -1 1749.40 80.1667   4
   1   2   1 1693.67 82.4548   4
   1  -2  -1 1666.50 79.7820   4
   1  -2  -1 1816.66 86.8069   3
  -1   2  -1 1714.61 80.9800   2
  -2  -2  -1 1516.21 79.7705   2
   2   2  -1 1484.38 64.5624   3
   2   2  -1 1359.31 74.0177   2
   2  -2   1 1444.33 75.3378   2
   2  -2   1 1289.50 65.1107   4
   2  -2   1 1399.65 73.3272   3
   2   2  -1 1473.48 70.8047   4
  -2   2   1 1395.19 69.7611   2
   2  -2   1 1489.92 79.3014   3
  -2  -2  -1 1428.89 70.5482   4
  -2  -2   1 1473.22 65.2459   3
   2   2   1 1459.93 63.5964   3
  -2  -2   1 1332.01 76.2529   2
   2   2   1 1417.95 70.3933   4
   2  -2  -1 1463.69 73.1113   2
  -2   2  -1 1419.30 64.8121   4
  -2  -2   1 1344.26 69.6233   4
  -2   2  -1 1422.69 72.0896   2
   2  -2  -1 1443.49 72.9390   3
   2  -2  -1 1527.65 79.0770   3
   2  -2  -1 1327.14 64.1824   4
   2   2   1 1335.16 65.4803   3
  -3  -2  -1 1144.22 57.9417   4
  -3   2   1 1061.62 60.7338   2
   3  -2   1 1038.81 66.2913   2
   3   2  -1 1151.37 54.1541   3
   3  -2   1 1039.72 68.4940   3
   3   2  -1 1070.20 65.4527   2
   3   2  -1 1033.76 57.1034   4
  -3  -2  -1 1178.52 71.4552   2
   3  -2   1 1074.86 62.5081   3
   3  -2  -1 1117.64 70.1992   3
   3   2   1 1081.75 53.7862   3
  -3  -2   1 1102.28 57.7791   4
  -3   2  -1 1100.24 65.0037   2
  -3  -2   1 1122.77 69.2829   2
   3  -2  -1 1117.47 65.1693   2
   3   2   1 1059.79 74.2048   2
   3  -2  -1 1089.30 62.4766   3
  -3  -2   1 1129.10 55.7977   3
   3   2   1 1030.57 57.5054   3
   4  -2   1 159.911 31.2058   3
   4  -2   1 132.401 21.0111   3
  -4  -2  -1 149.940 17.7462   4
   4  -2   1 158.862 26.6884   2
   4   2  -1 173.264 17.4072   3
  -4   2   1 177.158 24.6294   2
   4   2  -1 135.921 26.6918   2
  -4  -2  -1 180.361 31.2497   2
   4   2  -1 167.582 22.4077   3
   4   2   1 163.101 20.7432   3
   4  -2  -1 119.189 24.7144   2
  -4  -2   1 156.307 31.9478   2
  -4   2  -1 186.395 25.6803   2
   4   2   1 146.256 26.0340   2
   4  -2  -1 128.893 20.4870   3
   4   2   1 182.108 17.3055   3
  -4  -2   1 118.245 16.3568   4
   4  -2  -1 173.822 29.8036   3
   5  -2   1 624.286 55.3905   2
   5  -2   1 618.205 56.4234   3
  -5  -2  -1 560.437 37.3485   4
  -5   2   1 563.004 47.8270   2
   5   2  -1 590.008 38.6957   3
   5  -2   1 588.918 46.5678   3
   5   2  -1 564.084 51.7098   2
   5   2  -1 602.071 47.0116   3
  -5  -2  -1 516.317 54.8827   2
  -5  -2   1 586.241 38.6624   4
   5  -2  -1 611.555 48.0281   3
   5  -2  -1 702.721 56.0053   2
  -5  -2   1 646.378 59.4327   2
   5   2   1 620.778 40.1506   3
  -5   2  -1 629.939 51.6785   2
   5   2   1 542.557 52.5467   2
   5  -2  -1 730.914 61.1347   3
   5   2   1 607.900 47.2957   3
   6   2  -1 84.4070 28.5680   2
   6  -2   1 105.224 24.3912   3
  -6   2   1 174.210 32.3568   2
  -6  -2  -1 139.192 18.1360   4
  -6  -2  -1 113.113 42.6656   2
   6   2  -1 176.047 30.1167   3
   6   2  -1 126.044 20.4666   3
   6  -2   1 113.000 32.1336   3
   6  -2  -1 131.267 32.1779   2
  -6  -2   1 96.3149 16.1179   4
   6   2   1 154.917 21.5374   3
  -6   2  -1 129.951 30.5138   2
  -6  -2   1 94.2614 35.9900   2
   6  -2  -1 112.008 25.7888   3
   6   2   1 108.401 26.5642   3
   6  -2  -1 115.876 35.1387   3
   6   2   1 212.298 40.1342   2
  -7   2   1 168.888 35.2404   2
   7  -2   1 271.655 45.6330   3
  -7  -2  -1 218.901 20.2787   4
   7   2  -1 140.783 33.5111   3
  -7  -2  -1 184.550 45.7227   2
   7   2  -1 223.484 28.8290   3
  -7  -2   1 225.529 49.6234   2
   7  -2  -1 203.402 44.2128   3
   7   2   1 170.006 27.1188   3
  -7  -2   1 196.928 18.7775   4
  -7   2  -1 230.615 41.3195   2
   7   2   1 228.712 34.2871   3
   7  -2  -1 213.973 43.3176   2
  -8  -2  -1 0.25756 28.3258   2
   8  -2   1 59.3959 36.2523   3
  -8   2   1 17.0275 21.3491   2
   8   2  -1 25.6588 23.9473   3
   8   2   1 23.3365 23.3226   3
  -8  -2   1 -13.266 26.5994   2
  -8   2  -1 31.1844 23.3100   2
   8  -2  -1 3.13415 24.4570   3
   0  -3   1 2146.60 100.001   2
   0  -3  -1 2272.74 102.497   2
   0   3   1 2217.95 100.468   2
   0  -3   1 2156.58 102.972   3
   0  -3  -1 2188.55 102.675   3
   0  -3  -1 2171.23 99.6594   3
   0  -3   1 2046.17 100.964   2
   0   3  -1 2231.11 104.099   4
   0  -3   1 2195.66 103.896   4
   0  -3  -1 2154.11 99.6317   2
   0  -3  -1 2191.45 103.648   4
   0   3   1 2195.76 103.531   4
   0   3  -1 2174.48 103.314   3
  -1  -3  -1 656.005 37.4075   4
   1   3  -1 551.386 34.5963   2
  -1   3   1 596.985 32.0880   2
   1  -3   1 602.209 34.5696   4
   1   3  -1 535.044 30.7181   3
   1  -3   1 600.992 40.6532   3
  -1  -3  -1 599.719 39.0031   2
   1   3  -1 609.088 37.4113   4
  -1  -3  -1 600.593 27.3982   3
   1  -3   1 577.301 35.0078   2
  -1   3   1 616.750 34.7526   4
  -1   3  -1 608.517 34.0918   2
   1  -3  -1 598.943 36.6021   3
   1  -3  -1 612.699 35.3160   4
   1   3   1 682.881 38.9086   4
  -1  -3   1 574.278 38.8534   2
  -1   3  -1 674.553 36.6613   4
   1  -3  -1 647.190 35.1483   2
  -1  -3   1 592.312 30.2774   3
   1  -3  -1 665.878 42.2413   3
  -1  -3   1 553.968 36.7548   4
  -1   3  -1 599.287 40.6877   3
   1   3   1 635.517 38.3324   2
   2   3  -1 522.821 27.3451   3
   2  -3   1 606.004 45.1728   3
  -2  -3  -1 578.160 37.0418   4
  -2   3   1 514.257 33.0005   2
   2   3  -1 634.330 37.9136   4
   2  -3   1 557.925 32.2653   4
  -2  -3  -1 611.979 44.8343   2
   2  -3   1 608.113 39.0240   3
   2   3  -1 554.609 38.2577   2
   2  -3   1 591.326 39.8254   2
   2  -3  -1 545.730 37.2029   3
   2   3   1 518.140 35.5543   4
   2  -3  -1 550.214 31.3822   4
  -2  -3   1 582.514 27.0932   3
  -2  -3   1 562.370 36.5008   4
  -2   3  -1 561.781 34.9316   2
  -2   3  -1 523.869 31.2891   4
   2  -3  -1 542.162 37.4746   2
   2   3   1 480.455 37.7365   2
   2  -3  -1 654.466 46.4372   3
   3  -3   1 2376.52 123.226   3
   3  -3   1 2384.57 110.666   4
   3   3  -1 2672.51 109.694   3
   3   3  -1 2515.79 119.648   4
   3  -3   1 2245.32 139.650   2
   3   3  -1 2512.68 125.225   2
  -3  -3  -1 2276.02 117.998   4
  -3   3   1 2417.22 124.070   2
   3  -3   1 2462.25 132.100   3
  -3  -3  -1 2525.67 132.340   2
   3   3   1 2356.40 111.975   3
   3  -3  -1 2600.19 125.813   2
   3  -3  -1 2400.59 132.020   3
  -3   3  -1 2430.53 110.529   4
   3   3   1 2641.97 109.023   3
   3  -3  -1 2457.82 123.516   3
  -3   3  -1 2422.25 119.974   2
   3   3   1 2365.28 126.009   2
  -3  -3   1 2356.52 118.878   4
  -3  -3   1 2459.89 130.311   2
  -3  -3   1 2569.26 111.740   3
   3  -3  -1 2374.52 110.306   4
   4  -3   1 436.561 43.9377   2
   4  -3   1 517.337 49.5541   3
  -4  -3  -1 484.299 36.2319   4
   4   3  -1 546.563 30.0408   3
  -4   3   1 566.897 39.9404   2
   4  -3   1 539.828 42.1596   3
   4   3  -1 522.847 44.0731   2
   4   3  -1 458.605 35.4406   3
  -4  -3  -1 520.296 51.1593   2
  -4   3  -1 556.024 41.4450   2
   4   3   1 516.607 35.1013   3
  -4  -3   1 446.095 36.0722   4
   4  -3  -1 563.240 51.5083   3
   4   3   1 526.231 30.1315   3
   4   3   1 566.497 47.5613   2
   4  -3  -1 529.714 42.0757   3
  -4  -3   1 507.739 49.6899   2
   4  -3  -1 548.682 46.2451   2
  -5  -3  -1 180.829 22.6620   4
   5  -3   1 256.150 37.6582   2
  -5  -3  -1 145.610 35.9786   2
   5   3  -1 151.211 30.5241   2
   5   3  -1 179.269 18.2751   3
   5  -3   1 164.243 33.6075   3
   5   3  -1 159.348 24.0727   3
  -5   3   1 217.863 30.0428   2
   5  -3   1 139.927 36.3290   3
  -5   3  -1 173.008 30.3322   2
   5   3   1 202.142 36.8120   2
   5   3   1 132.326 22.2185   3
   5  -3  -1 172.467 34.7355   3
  -5  -3   1 142.617 34.2904   2
   5   3   1 213.443 18.9975   3
   5  -3  -1 122.625 33.9310   3
  -5  -3   1 201.414 23.3643   4
   5  -3  -1 144.033 31.2645   2
   6  -3   1 80.6468 29.4213   3
  -6   3   1 106.405 25.3703   2
  -6  -3  -1 48.7365 29.4177   2
   6   3  -1 128.059 26.3171   3
   6   3  -1 108.482 29.3221   2
  -6  -3  -1 108.336 19.2061   4
   6   3  -1 122.806 18.2628   3
   6  -3   1 77.6766 31.7359   2
  -6  -3   1 76.2563 16.8757   4
  -6   3  -1 133.543 29.6398   2
   6   3   1 89.9863 17.0960   3
   6   3   1 123.210 24.0693   3
   6  -3  -1 120.095 36.2873   3
   6  -3  -1 129.391 32.2235   2
  -6  -3   1 118.225 34.9604   2
   7   3  -1 16.5914 18.4772   3
   7  -3   1 -12.504 20.6129   3
   7   3  -1 0.26073 11.9636   3
  -7  -3  -1 14.1466 11.5928   4
  -7   3   1 17.4692 18.8546   2
  -7  -3  -1 15.9323 27.4198   2
   7  -3  -1 24.8605 26.4904   2
   7   3   1 10.1174 12.3397   3
  -7   3  -1 54.9418 23.7039   2
  -7  -3   1 5.10646 10.5701   4
  -7  -3   1 23.4598 27.0852   2
   7  -3  -1 -16.156 19.5900   3
   7   3   1 30.3723 18.0735   3
   0  -4  -1 431.781 30.4131   2
   0  -4   1 416.522 31.1548   4
   0   4  -1 401.142 30.7565   3
   0  -4  -1 414.606 30.9370   4
   0  -4  -1 459.594 27.3944   3
   0  -4  -1 440.773 30.9625   3
   0  -4   1 415.654 27.5489   2
   0   4   1 404.732 31.4411   4
   0  -4  -1 451.463 27.6866   2
   0  -4   1 406.953 30.2503   3
   0   4  -1 501.148 33.8597   4
  -1   4   1 436.566 30.6371   4
  -1   4   1 448.533 28.1207   2
   1   4  -1 418.158 30.3387   2
  -1  -4  -1 442.670 35.5996   2
   1  -4   1 460.328 31.0162   2
   1   4  -1 476.849 34.1288   4
  -1  -4  -1 447.007 23.3638   3
  -1  -4  -1 418.088 24.8547   3
   1  -4   1 502.711 37.3424   3
   1  -4   1 498.291 31.9751   4
   1  -4   1 432.323 31.3406   3
  -1  -4  -1 453.523 33.5645   4
   1   4  -1 450.931 27.5574   3
   1  -4  -1 464.779 31.0719   3
  -1  -4   1 387.716 31.9377   4
  -1   4  -1 436.810 34.7759   3
   1  -4  -1 430.305 34.9284   3
   1  -4  -1 435.139 30.0656   4
   1   4   1 401.193 29.8495   2
  -1   4  -1 460.297 31.1123   4
   1  -4  -1 466.238 28.0870   2
   1  -4  -1 440.172 29.0157   2
  -1  -4   1 456.424 34.2363   2
  -1  -4   1 410.155 25.0353   3
   1   4   1 447.331 33.0032   4
   2   4  -1 405.843 32.7211   4
  -2   4   1 443.303 38.7978   2
   2  -4   1 484.673 40.5913   2
   2  -4   1 401.242 38.3170   3
   2  -4   1 396.190 28.4165   4
  -2   4   1 445.148 28.8328   4
  -2  -4  -1 455.106 39.7082   2
   2   4  -1 390.884 21.8879   3
   2  -4   1 437.835 33.5156   3
   2   4  -1 433.195 32.8854   2
  -2  -4  -1 376.362 31.3980   4
   2  -4  -1 425.276 38.9645   3
   2  -4  -1 431.883 28.9339   4
  -2  -4   1 379.111 31.9027   4
   2   4   1 419.363 33.8260   2
  -2  -4   1 433.810 20.3866   3
  -2   4  -1 401.896 28.5144   4
   2   4   1 386.172 32.2471   4
   2  -4  -1 396.316 32.2516   3
  -2   4  -1 464.798 30.2353   2
  -2  -4   1 438.405 38.1996   2
   2  -4  -1 433.294 32.7293   2
  -3   4   1 803.655 45.3578   2
   3   4  -1 792.677 50.3104   4
   3  -4   1 690.865 57.1937   3
  -3  -4  -1 691.351 48.1990   4
   3  -4   1 739.377 41.5043   4
  -3  -4  -1 765.370 59.1352   2
   3   4  -1 702.311 51.0670   2
   3  -4   1 754.438 51.4612   3
   3  -4   1 828.652 55.5938   2
   3  -4  -1 778.604 59.9277   3
  -3   4  -1 809.082 41.7673   4
  -3   4  -1 693.997 45.4219   2
  -3  -4   1 695.360 47.7834   4
   3  -4  -1 811.497 52.1173   3
   3   4   1 806.214 54.0892   2
   3  -4  -1 737.199 41.2595   4
  -3  -4   1 674.923 56.0372   2
   3  -4  -1 751.263 52.4890   2
   4   4  -1 221.501 14.8777   3
   4   4  -1 249.337 26.5477   4
  -4   4   1 220.059 24.4699   2
  -4  -4  -1 185.318 23.9945   4
   4  -4   1 253.783 33.9706   2
   4  -4   1 170.361 36.0460   3
   4  -4   1 192.065 15.8171   4
   4  -4   1 223.971 28.3532   3
   4   4  -1 229.180 19.6930   3
  -4  -4  -1 225.824 37.5387   2
   4   4  -1 194.310 29.0022   2
   4  -4  -1 260.929 29.7926   3
   4   4   1 240.886 13.7315   3
  -4  -4   1 268.222 38.4830   2
   4   4   1 225.105 31.4746   2
  -4  -4   1 190.942 25.1075   4
   4   4   1 193.005 16.3761   3
   4  -4  -1 200.138 15.4505   4
   4  -4  -1 190.995 34.2822   3
   4  -4  -1 253.714 33.0992   2
  -4   4  -1 214.184 26.4029   2
  -5  -4  -1 186.934 25.8262   4
   5   4  -1 213.744 17.2775   3
   5   4  -1 251.114 35.4925   2
   5  -4   1 234.624 40.1931   3
  -5  -4  -1 281.448 46.3828   2
   5   4  -1 205.931 23.7340   3
  -5   4   1 157.053 26.0201   2
   5  -4   1 224.172 30.8483   3
   5  -4   1 200.722 38.3600   2
  -5   4  -1 257.125 30.8460   2
   5  -4  -1 259.290 32.2660   3
   5  -4  -1 147.667 36.5697   3
   5   4   1 201.298 33.7168   2
  -5  -4   1 270.283 28.9109   4
   5  -4  -1 218.478 39.5436   2
   5   4   1 202.013 16.4520   3
   5   4   1 215.166 21.9206   3
  -5  -4   1 222.770 43.3062   2
  -6   4   1 291.660 32.7740   2
   6   4  -1 213.515 27.1500   3
  -6  -4  -1 220.112 28.0346   4
   6  -4   1 267.404 45.3159   3
  -6  -4  -1 177.266 43.0146   2
   6  -4   1 292.216 43.6364   2
   6   4  -1 232.089 20.5752   3
  -6  -4   1 226.674 27.8554   4
  -6  -4   1 179.672 42.2557   2
   6   4   1 265.510 20.7910   3
  -6   4  -1 240.354 51.9917   2
   6  -4  -1 201.673 44.1566   3
  -7  -4  -1 316.518 54.5353   2
   7   4  -1 312.511 33.5818   3
  -7  -4  -1 280.404 31.2729   4
   7   4  -1 241.336 24.1965   3
   7  -4   1 236.657 52.3774   3
  -7   4   1 350.768 39.6011   2
   7  -4  -1 136.809 43.8169   3
   7   4   1 358.937 33.6748   3
  -7  -4   1 359.814 55.8959   2
  -7  -4   1 249.159 30.0774   4
  -7   4  -1 299.957 39.6449   2
   7   4   1 325.466 26.0509   3
   0  -5   1 203.285 21.3077   2
   0  -5  -1 194.586 17.9006   3
   0   5  -1 197.130 22.7731   4
   0  -5  -1 177.493 20.5550   3
   0  -5   1 188.077 21.7638   4
   0  -5  -1 200.724 21.9144   2
   0  -5  -1 200.752 21.7784   4
   0  -5   1 152.694 17.5504   2
   0   5   1 165.280 21.3605   4
   0  -5  -1 164.786 17.4749   2
   0  -5   1 198.657 18.8796   3
   0  -5   1 178.108 20.6577   3
   0   5  -1 168.381 20.7560   3
  -1  -5  -1 1813.35 100.658   2
   1   5  -1 1873.54 90.7339   3
  -1   5   1 1921.62 96.5906   4
   1   5  -1 1879.18 99.1442   4
   1   5  -1 1769.43 93.6334   2
  -1  -5  -1 1979.75 86.6916   3
   1  -5   1 1825.69 96.4983   4
   1  -5   1 1886.25 96.1749   3
   1  -5   1 1820.59 94.4039   2
   1  -5   1 2022.45 103.003   3
  -1  -5  -1 1802.87 97.9789   4
   1  -5   1 2021.72 93.6868   2
  -1  -5  -1 1861.52 88.7124   3
   1   5   1 1831.66 94.8711   2
  -1  -5   1 1849.80 98.8884   4
   1  -5  -1 1964.01 102.634   3
   1   5   1 1879.26 98.8624   4
  -1   5  -1 1819.12 96.1321   4
   1  -5  -1 1981.21 94.2557   2
   1  -5  -1 1760.95 95.4943   4
   1  -5  -1 2012.29 96.3852   3
  -1  -5   1 1840.51 99.4170   2
  -1   5  -1 1966.55 92.5214   2
  -1  -5   1 1741.02 88.8396   3
   1  -5  -1 2008.11 93.9235   2
   2  -5   1 513.741 45.3496   3
  -2   5   1 523.422 33.2684   2
  -2   5   1 493.452 34.8952   4
   2   5  -1 547.242 40.3647   4
  -2  -5  -1 530.829 45.8522   2
   2   5  -1 501.957 37.3919   2
  -2  -5  -1 495.507 38.9354   4
   2  -5   1 523.331 36.3994   4
   2  -5   1 582.186 40.7095   2
   2  -5   1 473.266 38.3007   3
   2   5   1 487.613 38.6595   2
  -2  -5   1 563.320 45.3990   2
  -2   5  -1 513.062 33.8850   2
   2  -5  -1 534.256 36.2755   4
   2  -5  -1 552.635 39.1001   2
   2  -5  -1 506.645 45.1999   3
   2  -5  -1 540.285 39.6001   3
  -2  -5   1 505.701 24.2319   3
  -2  -5   1 573.754 41.1353   4
   2   5   1 512.548 39.7259   4
  -2  -5   1 506.298 24.9171   3
  -2   5  -1 515.174 36.0568   4
   3  -5   1 489.634 40.6818   3
   3  -5   1 397.960 45.6371   3
  -3   5   1 508.538 33.7413   2
   3  -5   1 479.151 43.3364   2
   3   5  -1 469.898 39.8989   2
  -3  -5  -1 477.479 48.0875   2
   3   5  -1 411.568 37.9052   4
  -3  -5  -1 453.622 38.2308   4
   3  -5   1 529.299 34.1364   4
  -3  -5   1 500.741 48.1861   2
  -3   5  -1 499.629 35.2283   2
   3  -5  -1 562.118 35.1424   4
   3  -5  -1 455.742 47.7331   3
  -3   5  -1 513.629 33.5656   4
   3   5   1 471.355 40.7778   2
  -3  -5   1 431.401 38.3174   4
   3  -5  -1 506.411 42.6964   2
   3  -5  -1 484.122 40.9223   3
   4  -5   1 531.664 54.2905   3
  -4  -5  -1 396.166 50.4530   2
   4   5  -1 479.673 41.4167   4
   4  -5   1 501.500 49.7456   2
   4  -5   1 516.264 45.5307   3
   4  -5   1 541.946 32.8552   4
   4   5  -1 446.370 60.5687   2
  -4   5   1 483.734 36.5182   2
  -4  -5  -1 448.500 39.9609   4
  -4  -5   1 539.393 54.2516   2
  -4  -5   1 474.549 40.5406   4
   4  -5  -1 500.273 47.6775   2
   4  -5  -1 420.378 42.0593   3
   4  -5  -1 428.608 50.9962   3
   4  -5  -1 513.825 31.8554   4
  -4   5  -1 503.349 38.9057   2
   5  -5   1 62.6563 32.5956   2
  -5   5   1 47.4874 15.3723   2
  -5  -5  -1 48.2778 26.3439   2
   5   5  -1 40.0807 9.12255   3
  -5  -5  -1 68.2964 20.5002   4
   5  -5   1 37.8428 26.1899   3
   5   5  -1 61.9078 8.36932   3
   5   5  -1 56.2956 23.1277   2
  -5   5  -1 57.8558 19.1400   2
   5  -5  -1 50.1530 25.4822   2
  -5  -5   1 50.3965 18.6245   4
  -5  -5   1 65.8898 27.9045   2
   5  -5  -1 60.8319 28.0951   3
   6   5  -1 34.6224 11.4867   3
   6  -5   1 20.1495 29.0254   2
  -6  -5  -1 97.8419 37.9485   2
   6  -5   1 48.6172 28.3281   3
   6   5  -1 50.1391 9.41995   3
  -6   5  -1 74.0795 21.7120   2
   6  -5  -1 18.4906 26.4307   3
   6  -5  -1 53.5892 25.5086   2
   6   5   1 52.1927 7.75217   3
  -6  -5   1 79.0841 33.5440   2
   7   5  -1 41.2352 10.7383   3
   7   5  -1 68.5736 22.9634   3
  -7  -5  -1 72.0772 49.4462   2
   7  -5   1 35.1837 29.2671   3
  -7   5   1 17.6995 16.9968   2
  -7  -5  -1 62.3576 22.2992   4
   7   5   1 71.4757 12.2124   3
   7   5   1 30.3548 8.49829   3
  -7   5  -1 25.5414 18.9023   2
  -7  -5   1 80.1197 35.3482   2
  -7  -5   1 60.6003 21.0486   4
   7  -5  -1 28.0708 29.3336   3
   0  -6   1 134.011 20.4117   2
   0  -6   1 156.976 17.8167   3
   0   6  -1 100.127 19.8303   4
   0  -6  -1 122.412 18.7921   3
   0   6   1 107.472 21.3647   4
   0  -6   1 104.437 18.0015   3
   0  -6  -1 128.428 20.3242   4
   0  -6  -1 106.877 16.1867   2
   0  -6  -1 88.4601 14.6348   3
   0  -6   1 116.997 16.1628   2
   0  -6   1 125.753 20.6077   4
   0  -6  -1 71.9200 17.5922   2
   1  -6   1 650.542 42.5012   2
  -1  -6  -1 575.858 45.4503   4
  -1   6   1 610.614 44.3289   4
   1   6  -1 635.557 47.1800   4
   1  -6   1 666.668 45.6839   4
   1  -6   1 616.741 43.1330   3
   1  -6   1 655.875 43.6156   2
  -1  -6  -1 622.538 49.5382   2
  -1  -6  -1 661.187 37.9727   3
  -1  -6  -1 666.800 35.1186   3
   1  -6   1 585.299 47.4843   3
   1  -6  -1 650.588 42.7542   2
   1  -6  -1 650.926 49.3099   3
   1   6   1 665.671 48.0501   4
  -1  -6   1 613.294 46.8276   4
  -1  -6   1 585.197 47.4423   2
   1   6   1 600.745 42.1112   2
   1  -6  -1 705.092 43.9687   2
  -1  -6   1 654.990 38.7535   3
  -1  -6   1 646.824 36.6927   3
   1  -6  -1 721.699 47.2686   4
  -1   6  -1 705.502 46.8034   4
   1  -6  -1 631.976 42.7266   3
  -1  -6   1 567.735 39.9889   2
   2   6  -1 30.4096 15.5574   4
  -2   6   1 14.3371 9.70798   2
   2  -6   1 30.1693 15.3284   2
   2   6  -1 43.0645 13.9807   2
  -2  -6  -1 24.4456 16.9930   2
  -2  -6  -1 20.8633 13.3976   4
   2  -6   1 18.9836 11.5718   4
   2  -6   1 25.6024 16.8523   3
   2  -6   1 31.7056 14.3703   3
  -2  -6   1 31.1208 17.2920   2
   2  -6  -1 19.4008 12.4282   3
   2  -6  -1 25.4015 15.0821   2
   2   6   1 30.3927 14.5691   4
   2  -6  -1 26.6120 12.0494   4
   2  -6  -1 33.9422 11.1213   2
  -2   6  -1 20.5478 12.2278   4
  -2  -6   1 19.9211 13.5938   4
  -2   6  -1 36.0443 11.8343   2
   2  -6  -1 47.2361 20.8577   3
  -2  -6   1 25.4036 4.53076   3
   2   6   1 19.5894 12.6104   2
  -2  -6   1 18.1857 4.34997   3
   3  -6   1 282.949 34.4850   2
  -3  -6  -1 230.710 38.4569   2
   3  -6   1 224.859 29.7279   3
  -3   6   1 272.455 24.1503   2
   3  -6   1 249.648 37.7132   3
   3   6  -1 236.770 30.1979   4
   3  -6   1 289.133 27.1190   4
  -3  -6  -1 184.403 28.1389   4
   3  -6  -1 308.485 32.9771   3
  -3  -6   1 270.366 31.4079   4
   3  -6  -1 299.155 42.0187   3
  -3  -6   1 293.607 39.3506   2
   3  -6  -1 309.610 34.5762   2
  -3   6  -1 243.185 26.2855   4
  -3   6  -1 293.862 26.6436   2
   3  -6  -1 210.556 25.2197   4
   4   6  -1 644.431 53.2236   2
  -4   6   1 716.737 45.6481   2
  -4  -6  -1 689.175 66.0150   2
   4   6  -1 727.146 54.5482   4
   4  -6   1 569.561 61.4542   3
   4  -6   1 719.526 60.3544   2
   4  -6   1 625.401 53.1869   3
   4  -6   1 687.949 43.4857   4
  -4  -6  -1 612.830 58.6391   4
   4  -6  -1 677.770 42.9603   4
   4  -6  -1 656.139 64.5872   3
  -4   6  -1 683.181 46.1734   2
   4  -6  -1 758.084 61.0771   2
   4   6   1 630.099 53.4300   2
  -4  -6   1 636.923 63.1737   2
   4  -6  -1 671.173 54.6066   3
  -5  -6  -1 315.547 36.3049   4
   5  -6   1 293.379 47.9623   3
  -5   6   1 344.381 31.7757   2
   5  -6   1 356.433 47.3070   2
   5  -6   1 319.016 24.0881   4
  -5  -6  -1 276.481 48.9871   2
  -5  -6   1 334.173 38.6478   4
   5  -6  -1 315.705 51.6542   2
  -5   6  -1 258.509 35.8081   2
  -5  -6   1 348.426 52.2679   2
   5  -6  -1 391.090 53.8789   3
   5  -6  -1 331.986 23.5401   4
   6  -6   1 7.63928 24.0201   3
  -6  -6  -1 40.9462 29.0364   2
  -6   6   1 32.9848 14.8074   2
   6  -6  -1 56.1652 31.5804   3
  -6   6  -1 13.7326 14.5214   2
  -6  -6   1 81.4371 33.1835   2
   0  -7  -1 172.045 23.6892   3
   0  -7  -1 195.280 27.0138   2
   0   7  -1 203.456 26.4825   4
   0  -7  -1 201.064 21.3953   3
   0  -7   1 198.505 23.2313   2
   0  -7   1 226.150 25.3330   3
   0  -7   1 144.991 24.7196   4
   0  -7  -1 173.772 21.7156   2
   0  -7  -1 155.508 25.3997   4
   0  -7   1 217.891 27.6296   2
   0   7   1 163.740 26.0386   4
   1   7  -1 276.554 32.8766   4
  -1  -7  -1 268.123 32.7286   4
  -1  -7  -1 333.413 37.7262   2
   1  -7   1 329.224 30.4030   3
   1  -7   1 293.132 33.7756   3
   1  -7   1 272.610 31.2295   4
   1  -7   1 279.626 29.3149   2
  -1  -7  -1 338.239 29.3068   2
  -1  -7  -1 291.487 21.5207   3
   1  -7   1 351.769 31.9313   2
  -1  -7  -1 233.705 23.1952   3
  -1   7   1 291.286 32.6565   4
   1  -7  -1 296.809 34.8197   3
   1  -7  -1 294.937 28.2225   3
  -1  -7   1 276.402 32.8634   4
   1  -7  -1 365.319 31.9431   2
  -1  -7   1 276.114 24.5090   3
  -1  -7   1 270.337 26.6985   2
   1  -7  -1 291.138 31.7240   4
   1   7   1 296.700 33.6544   4
  -1   7  -1 300.867 31.4822   4
   1  -7  -1 311.134 29.6741   2
  -1  -7   1 274.646 22.2745   3
  -1  -7   1 299.698 35.4932   2
   2  -7   1 1195.64 72.3829   2
   2   7  -1 1007.02 66.1657   2
  -2  -7  -1 1061.84 72.6863   4
   2   7  -1 1221.93 75.3107   4
  -2  -7  -1 1088.21 78.9377   2
   2  -7   1 1112.33 64.7049   2
   2  -7   1 1095.91 78.0323   3
   2  -7   1 1091.59 70.3519   3
   2  -7   1 1095.91 68.9801   4
   2  -7  -1 1133.83 64.4967   2
  -2  -7   1 1047.81 48.7757   3
  -2   7  -1 1088.86 66.8158   4
   2  -7  -1 1211.12 70.3668   2
   2  -7  -1 1001.22 65.8881   4
   2   7   1 1033.68 71.4031   4
  -2  -7   1 1082.27 76.5072   2
   2   7   1 1049.58 66.3635   2
  -2  -7   1 1011.32 70.4706   4
   2  -7  -1 1044.77 76.3373   3
  -2  -7   1 1061.90 49.4278   3
   2  -7  -1 1082.34 68.5707   3
   3  -7   1 254.253 38.8423   3
  -3  -7  -1 205.238 42.8208   2
  -3  -7  -1 208.095 30.9289   4
   3  -7   1 207.776 29.0921   3
   3   7  -1 188.996 30.4568   4
  -3   7   1 201.685 22.5972   2
   3  -7   1 210.882 26.6284   4
   3   7  -1 161.705 26.8904   2
   3  -7  -1 182.825 26.1189   4
  -3  -7   1 156.335 35.8099   2
   3   7   1 195.260 27.6376   2
   3  -7  -1 135.489 28.6248   3
   3  -7  -1 264.206 39.4353   3
  -3  -7   1 206.831 30.8092   4
  -3   7  -1 279.016 26.0273   2
   3  -7  -1 231.324 34.3730   2
  -4  -7  -1 301.403 48.2214   2
   4  -7   1 346.135 32.4952   4
   4  -7   1 463.561 50.1917   2
  -4   7   1 335.219 33.5111   2
   4  -7   1 289.205 46.0112   3
  -4   7  -1 338.555 34.4114   2
   4  -7  -1 332.543 48.4669   3
   4  -7  -1 369.276 43.9008   2
  -4  -7   1 323.698 48.4729   2
   4  -7  -1 317.225 30.7593   4
   5  -7   1 193.575 33.5485   4
  -5   7   1 295.748 29.0041   2
   5  -7   1 190.092 43.8542   3
  -5  -7  -1 154.263 42.8111   2
  -5   7  -1 193.454 26.6783   2
   5  -7  -1 164.676 42.1643   3
   5  -7  -1 267.098 46.2560   2
   5  -7  -1 191.416 21.2910   4
  -5  -7   1 223.133 50.4761   2
  -6  -7  -1 -2.3507 23.0795   2
  -6   7   1 29.1213 15.6543   2
   6  -7   1 11.7597 25.4407   3
   6  -7  -1 36.1991 31.7692   3
  -6   7  -1 5.94323 13.7975   2
  -6  -7   1 36.6051 46.6814   2
   0  -8  -1 302.081 41.7428   2
   0  -8  -1 340.895 37.5927   4
   0  -8  -1 328.247 31.1580   2
   0  -8   1 296.775 27.8643   3
   0  -8   1 308.058 31.7545   2
   0  -8   1 309.522 36.6007   4
   0  -8   1 310.454 33.1110   3
   0  -8   1 317.422 42.1086   2
   0  -8  -1 293.331 27.3836   3
   0  -8  -1 264.849 30.2807   3
  -1  -8  -1 262.403 28.3215   2
   1  -8   1 260.713 29.0058   3
   1   8  -1 265.927 34.9739   4
  -1  -8  -1 240.504 20.4481   3
  -1  -8  -1 303.809 35.5774   4
   1  -8   1 270.644 33.1816   4
   1  -8   1 239.155 30.5103   2
  -1  -8  -1 291.760 38.6855   2
   1  -8   1 277.880 35.0684   3
  -1  -8  -1 247.210 23.9664   3
  -1   8  -1 258.636 32.5499   4
   1  -8  -1 250.817 28.0321   3
  -1  -8   1 268.661 22.4719   3
  -1  -8   1 261.995 28.7352   2
   1  -8  -1 258.350 29.7904   2
  -1  -8   1 258.599 36.1210   2
  -1  -8   1 182.532 28.5665   4
   1  -8  -1 244.176 33.6535   3
   1  -8  -1 236.194 30.2012   2
  -1  -8   1 253.151 24.1657   3
   1  -8  -1 299.860 39.2070   4
   2  -8   1 272.398 33.3872   4
  -2  -8  -1 304.572 43.6294   2
   2   8  -1 240.082 34.8680   4
   2  -8   1 225.904 33.8579   2
   2  -8   1 321.447 40.3305   3
   2  -8   1 249.062 29.0908   2
  -2  -8   1 271.638 15.8746   3
  -2   8  -1 322.019 33.4834   4
  -2  -8   1 255.155 15.4780   3
   2  -8  -1 247.193 36.7905   3
   2  -8  -1 335.295 33.2007   2
   2  -8  -1 313.003 35.2126   2
   2  -8  -1 320.444 36.9639   4
  -2  -8   1 262.705 39.6571   2
   3  -8   1 6.95516 22.1342   3
   3   8  -1 33.0933 19.4673   4
  -3  -8  -1 24.6443 20.8122   2
   3  -8   1 21.7460 13.4161   2
   3  -8   1 20.2581 14.2034   4
   3  -8   1 13.9078 21.8341   2
  -3   8  -1 36.0883 14.4101   2
   3  -8  -1 -13.919 11.8631   4
   3  -8  -1 18.8013 13.1836   2
   3  -8  -1 5.53426 18.9780   3
   3  -8  -1 -11.357 13.6648   2
  -3  -8   1 -13.266 17.0153   2
  -4   8   1 54.2497 16.5114   2
   4  -8   1 60.2083 30.0314   3
   4  -8   1 35.9766 16.1357   4
  -4  -8  -1 94.1523 32.8414   2
  -4   8  -1 36.4526 15.8136   2
  -4  -8   1 18.1773 24.8220   2
   4  -8  -1 50.4741 27.5729   3
   4  -8  -1 105.943 22.2497   4
   5  -8   1 45.1594 33.5563   3
   5  -8   1 35.7034 14.6211   4
  -5   8   1 36.4845 15.2670   2
  -5  -8   1 55.0380 33.7686   2
   5  -8  -1 95.3530 36.4438   3
  -5   8  -1 30.5573 16.0380   2
   5  -8  -1 40.9314 15.5205   4
   0  -9   1 94.7469 19.5001   3
   0  -9  -1 66.2013 16.6422   3
   0  -9  -1 63.0494 20.5462   3
   0  -9   1 111.583 23.7254   3
   0  -9  -1 66.5080 23.9711   2
   0  -9   1 137.260 31.0417   2
   0   9  -1 97.8436 25.6565   4
   1  -9   1 129.226 23.3791   3
  -1  -9  -1 155.874 19.8645   3
  -1  -9  -1 184.470 37.6867   2
   1  -9   1 163.568 30.8356   2
   1  -9   1 149.221 29.8139   3
  -1  -9  -1 185.319 18.0187   3
   1   9  -1 99.9715 27.1932   4
   1  -9  -1 177.857 30.3890   2
  -1  -9   1 140.021 18.3872   3
   1  -9  -1 156.082 32.4143   3
  -1  -9   1 170.389 36.5947   2
   1  -9  -1 153.697 24.1130   3
  -1   9  -1 136.804 28.9997   4
  -2  -9  -1 184.545 40.2397   2
   2  -9   1 100.675 23.4298   2
   2  -9   1 134.887 27.8308   3
   2  -9   1 78.2397 29.1895   4
   2  -9   1 83.2092 27.5083   3
   2   9  -1 90.3294 25.6140   4
   2  -9  -1 116.388 24.1913   2
   2  -9  -1 68.9766 25.6196   3
   2  -9  -1 129.338 25.2173   3
  -2  -9   1 79.5396 29.0864   2
   2  -9  -1 68.5846 27.3281   4
  -2  -9   1 81.3862 6.98898   3
  -2  -9   1 75.9688 6.90227   3
   3  -9   1 227.398 46.5331   3
  -3  -9  -1 153.786 41.2266   2
   3  -9   1 214.347 32.6393   4
   3  -9   1 214.707 28.5786   2
   3  -9  -1 210.280 29.6513   2
   3  -9  -1 139.278 37.8929   3
   3  -9  -1 190.987 33.2114   4
  -3  -9   1 154.220 39.2105   2
   4  -9   1 65.4274 32.6383   3
   4  -9   1 43.5822 16.5546   2
   4  -9   1 52.0383 21.8814   4
   4  -9  -1 14.2540 20.9679   3
   4  -9  -1 35.5391 18.3344   2
   4  -9  -1 57.0023 20.0024   4
   5  -9   1 215.268 30.0576   4
  -5  -9  -1 171.895 42.8756   2
   5  -9   1 168.445 47.1741   3
  -5  -9   1 94.7368 38.5112   2
   5  -9  -1 204.546 29.4634   2
  -5   9  -1 187.692 26.9209   2
   5  -9  -1 123.163 43.2342   3
   5  -9  -1 198.317 27.8573   4
   0 -10  -1 148.317 21.9198   3
   0 -10   1 161.677 25.4420   3
   0 -10   1 133.067 22.2725   3
   0 -10  -1 142.576 25.3659   3
   0 -10  -1 213.710 39.5342   2
   0 -10   1 105.312 28.4109   2
  -1 -10  -1 58.1315 26.8793   2
   1 -10   1 2.40760 12.2377   3
   1 -10   1 46.9373 22.0476   2
  -1 -10  -1 18.1471 9.73265   3
   1 -10   1 43.9358 21.9892   3
   1 -10  -1 35.5674 18.4961   3
  -1 -10   1 36.2760 12.3831   3
   1 -10  -1 -0.7340 14.2183   2
  -1 -10   1 6.29084 10.4570   3
   1 -10  -1 21.1272 16.8798   3
  -1 -10   1 28.4344 23.0242   2
  -2 -10  -1 44.6505 28.8278   2
   2 -10   1 92.8570 23.9419   2
   2 -10   1 172.777 38.2981   3
  -2 -10   1 84.5942 33.5564   2
   2 -10  -1 137.650 34.3779   3
   2 -10  -1 52.5240 21.9958   2
   3 -10   1 52.4361 28.7955   3
   3 -10   1 77.7164 23.7065   2
  -3 -10  -1 30.9996 27.5770   2
   3 -10  -1 90.1167 32.9136   3
  -3 -10   1 30.1125 27.5201   2
   3 -10  -1 47.6405 20.9669   2
   0 -11   1 24.9443 16.7267   3
   0 -11   1 48.9745 17.0302   3
   0 -11  -1 32.0099 17.8440   3
   0 -11  -1 30.7244 26.0611   2
   0 -11   1 26.1739 24.2079   2
   0 -11  -1 11.1255 13.1428   3
  -1 -11  -1 90.0459 33.6531   2
   1 -11   1 59.2842 25.1212   2
  -1 -11  -1 85.6150 23.3190   3
   1 -11   1 93.2739 26.1802   3
   1 -11  -1 84.7818 26.9764   3
   1 -11  -1 92.1327 35.7822   2
  -1 -11   1 75.4958 29.5204   2
  -1 -11   1 101.421 17.7674   3
   1 -11  -1 35.2939 17.3696   3
  -1 -11   1 76.7570 15.9383   3
  -2 -11  -1 26.0192 25.7013   2
   2 -11   1 53.6361 23.9078   2
   2 -11   1 30.2675 23.7958   3
  -2 -11   1 -1.2492 22.4231   2
   2 -11  -1 15.2725 21.4369   2
   2 -11  -1 28.9508 22.5917   3
   0   0   2 -0.3046 1.36059   3
   0   0  -2 1.02589 1.94021   2
  -1   0  -2 1789.13 84.5250   3
   1   0  -2 1947.90 82.5730   3
   1   0   2 1718.02 86.1708   2
  -1   0   2 1897.55 82.7828   2
   1   0   2 1966.99 84.8661   3
  -1   0  -2 1827.32 86.7310   2
  -1   0   2 1730.73 80.4736   4
   1   0  -2 1727.71 82.2012   2
   2   0  -2 1408.79 67.1450   4
  -2   0  -2 1553.58 79.4001   2
   2   0  -2 1515.85 75.1474   2
   2   0   2 1408.73 78.3378   2
  -2   0   2 1523.61 75.3271   2
  -2   0   2 1458.82 72.6129   3
  -2   0  -2 1553.38 75.8460   3
   2   0   2 1574.26 72.8969   3
  -2   0   2 1469.58 67.2523   4
   2   0   2 1479.40 75.9960   3
   2   0  -2 1574.39 72.4410   3
  -3   0   2 917.685 52.0609   3
  -3   0  -2 943.894 60.3227   2
  -3   0   2 889.092 43.2927   4
   3   0  -2 948.920 56.3136   2
   3   0   2 1011.25 61.2612   2
   3   0   2 884.036 56.0603   3
  -3   0   2 902.843 56.1101   2
   3   0   2 973.416 52.2203   3
   3   0  -2 918.080 43.1787   4
  -3   0  -2 867.583 43.8578   4
   3   0  -2 960.959 51.1947   3
   4   0  -2 133.389 28.4417   2
  -4   0   2 150.116 26.8956   2
  -4   0   2 130.923 20.6583   3
  -4   0  -2 130.293 11.0285   4
  -4   0   2 127.327 9.75342   4
   4   0   2 133.100 26.1177   3
   4   0   2 132.801 18.2223   3
   4   0  -2 120.875 17.4305   3
   4   0  -2 147.763 24.2483   3
   4   0   2 103.081 24.6126   2
  -4   0  -2 137.618 28.5594   2
   5   0  -2 109.173 20.9679   3
   5   0  -2 74.5718 24.1861   2
  -5   0   2 125.502 28.9763   2
   5   0  -2 125.612 29.1591   3
   5   0   2 129.764 27.8872   3
   5   0   2 74.1856 25.9518   2
   5   0   2 117.558 21.8519   3
  -5   0  -2 103.487 8.77372   4
  -5   0  -2 119.763 29.7727   2
   6   0  -2 154.944 35.3300   3
   6   0  -2 134.680 25.2214   3
   6   0  -2 224.070 35.7089   2
   6   0   2 187.808 44.3529   2
  -6   0   2 235.502 38.8191   2
   6   0   2 133.992 32.1827   3
  -6   0  -2 209.339 41.2750   2
   6   0   2 145.627 24.3522   3
   7   0   2 38.7507 21.7187   3
   7   0  -2 26.7238 22.1886   2
  -7   0   2 59.9639 27.6355   2
   7   0   2 67.4204 27.6391   3
   7   0  -2 15.3350 20.1129   3
  -7   0  -2 95.3298 33.5383   2
   8   0   2 73.4900 29.8878   3
  -8   0  -2 119.820 39.2041   2
   8   0  -2 197.940 44.3113   3
  -8   0   2 162.756 40.0519   2
   0   1  -2 623.198 31.3948   2
   0   1  -2 693.052 33.2700   4
   0  -1  -2 675.988 31.1265   3
   0   1   2 686.635 31.3607   3
   0   1  -2 716.626 33.6471   3
   0  -1   2 655.870 33.0864   3
   0  -1  -2 668.581 32.7666   2
   0  -1   2 618.214 32.7654   4
   0   1   2 724.374 32.6621   2
   0  -1   2 636.595 31.6974   2
   1  -1   2 903.907 48.6623   2
  -1  -1  -2 987.102 51.4746   2
   1   1  -2 860.115 45.2121   4
  -1   1   2 1014.11 47.4277   3
   1   1  -2 935.272 46.4782   2
   1  -1   2 887.411 43.5851   4
   1   1  -2 1030.62 43.2514   3
  -1   1   2 958.821 43.6094   2
   1  -1   2 901.728 49.8192   3
  -1  -1  -2 857.335 43.2962   3
  -1  -1   2 933.480 47.2455   4
   1  -1  -2 996.508 48.8550   3
  -1   1  -2 982.071 50.3263   2
  -1   1  -2 996.112 45.7925   4
   1   1   2 977.844 52.1958   2
  -1   1  -2 975.358 52.0301   3
   1   1   2 925.297 44.9529   3
   1  -1  -2 967.522 46.5938   2
  -1  -1   2 983.100 45.2040   3
  -1  -1   2 1070.05 49.5564   2
  -2  -1  -2 275.228 19.1220   4
  -2   1   2 282.715 22.3321   2
  -2   1   2 293.369 23.1115   3
   2  -1   2 290.915 26.8084   3
   2   1  -2 276.511 19.2807   4
   2  -1   2 310.311 27.4920   2
   2   1  -2 251.390 23.7912   2
  -2  -1  -2 328.408 30.0326   2
   2   1  -2 300.678 18.9729   3
   2   1   2 254.941 26.1622   2
  -2   1  -2 224.999 23.8315   2
   2  -1  -2 264.590 21.7806   2
   2  -1  -2 252.384 20.8659   3
   2   1   2 256.143 17.0827   3
  -2  -1   2 252.988 17.6281   3
  -2   1  -2 241.599 24.4102   3
  -2  -1   2 245.232 17.2391   4
  -2   1  -2 248.126 14.0893   4
   2  -1  -2 221.620 12.4894   4
   2   1   2 325.519 21.6362   3
  -2  -1   2 300.537 25.6092   2
   3   1  -2 440.243 35.0182   2
  -3  -1  -2 444.289 26.7478   4
   3  -1   2 511.648 33.5426   3
  -3   1   2 437.527 32.9746   3
  -3  -1  -2 413.586 39.3688   2
   3  -1   2 417.254 37.9170   2
   3   1  -2 450.682 28.6966   3
  -3   1   2 394.166 32.6733   2
   3   1  -2 426.921 26.4405   4
   3  -1   2 477.189 43.7621   3
   3  -1  -2 435.663 31.9426   3
  -3  -1   2 468.672 30.2884   3
  -3  -1   2 442.965 26.7763   4
   3  -1  -2 450.225 35.4296   2
  -3   1  -2 495.325 38.3800   2
  -3  -1   2 494.533 38.5255   2
   3   1   2 466.640 33.4466   3
   3   1   2 426.023 28.4766   3
  -3   1  -2 420.610 21.2337   4
   3   1   2 431.251 38.2168   2
   4  -1   2 23.2767 16.1219   3
   4  -1   2 64.5757 16.0291   3
  -4  -1  -2 57.8711 22.1495   2
   4   1  -2 67.4329 18.3677   2
  -4   1   2 64.9398 18.1485   2
   4  -1   2 45.4439 18.2705   2
   4   1  -2 66.9459 14.3725   3
  -4  -1  -2 59.4776 10.1066   4
  -4  -1   2 68.1260 10.5140   4
   4  -1  -2 80.1108 22.5013   3
  -4   1  -2 52.7502 19.5120   2
  -4  -1   2 75.9283 16.2076   3
   4  -1  -2 80.4165 17.4284   3
   4   1   2 56.4293 12.7399   3
   4   1   2 33.9889 17.4458   2
   4  -1  -2 37.9480 17.5776   2
  -4  -1   2 38.8982 18.4974   2
   5   1  -2 507.016 47.2187   3
   5  -1   2 507.481 51.3431   2
   5  -1   2 471.302 40.4387   3
  -5  -1  -2 530.123 31.5401   4
   5   1  -2 559.026 48.3649   2
  -5   1   2 478.449 44.7367   2
  -5  -1  -2 503.437 52.6541   2
   5   1  -2 557.210 38.8591   3
   5  -1   2 526.902 51.5714   3
   5  -1  -2 540.752 51.9819   3
  -5  -1   2 594.791 52.9155   2
   5   1   2 489.771 44.5966   3
   5  -1  -2 500.167 40.1299   3
   5  -1  -2 434.474 45.0392   2
  -5  -1   2 520.154 30.2140   4
   5   1   2 461.830 36.8787   3
   5   1   2 491.478 49.4582   2
  -5   1  -2 480.117 49.0661   2
   6   1  -2 396.805 36.5170   3
   6   1  -2 432.524 47.9397   2
   6  -1   2 363.838 48.1465   3
  -6  -1  -2 508.112 56.5413   2
  -6  -1  -2 436.377 26.4886   4
   6   1  -2 452.816 47.8434   3
   6  -1   2 371.890 38.2122   3
  -6   1   2 438.594 46.0469   2
   6  -1  -2 454.611 48.7202   2
   6  -1  -2 409.832 51.3686   3
   6   1   2 458.096 46.8381   3
   6   1   2 413.987 50.0229   2
   6  -1  -2 408.422 39.4809   3
   6   1   2 489.194 38.7806   3
  -6  -1   2 411.712 25.4543   4
  -6  -1   2 505.626 54.4750   2
  -6   1  -2 425.643 49.9397   2
  -7  -1  -2 148.620 40.0710   2
   7   1  -2 101.280 31.4954   3
  -7   1   2 134.699 34.6775   2
   7  -1   2 91.1360 32.5766   3
   7   1  -2 109.250 24.2614   3
  -7   1  -2 120.246 33.1081   2
   7   1   2 149.693 26.5864   3
  -7  -1   2 113.551 36.2955   2
   7  -1  -2 177.478 41.0500   3
   7   1   2 154.510 40.7388   3
   7  -1  -2 102.069 32.6978   2
   8  -1   2 24.7909 24.4124   3
  -8  -1  -2 97.1580 39.2612   2
  -8   1   2 32.0428 25.4137   2
   8   1  -2 66.6407 30.5464   3
   8  -1  -2 81.3781 36.7269   3
  -8  -1   2 47.3094 31.9600   2
   8   1   2 50.4511 27.5086   3
  -8   1  -2 58.4829 30.3376   2
   1  -2   2 2151.49 99.9979   2
   1   2  -2 2061.27 98.1216   2
   1  -2   2 2010.99 96.5513   4
  -1  -2  -2 2188.50 103.513   2
   1   2  -2 2036.55 98.9792   4
  -1   2   2 2129.19 99.2756   3
   1  -2   2 2273.40 104.309   3
  -1   2   2 2096.31 94.6275   2
  -1  -2  -2 2163.95 99.3036   4
  -1  -2   2 2204.54 94.2591   3
   1  -2  -2 2175.16 97.3634   4
  -1   2  -2 2134.37 98.9865   2
   1  -2  -2 2134.95 99.8017   3
   1   2   2 2191.68 102.727   2
  -1  -2   2 2162.09 100.233   4
   1  -2  -2 1968.53 96.4359   2
  -1   2  -2 2029.61 103.721   3
  -1   2  -2 2195.71 97.9425   4
  -1  -2   2 2166.89 101.017   2
  -2   2   2 2588.12 116.881   2
   2  -2   2 2467.55 113.780   4
   2  -2   2 2593.96 124.451   2
   2   2  -2 2606.82 112.832   3
   2  -2   2 2568.40 127.335   3
   2   2  -2 2432.80 121.063   2
   2   2  -2 2574.70 118.963   4
  -2  -2  -2 2652.43 128.354   2
  -2  -2  -2 2511.50 118.384   4
  -2   2   2 2461.96 121.238   3
   2   2   2 2525.42 126.059   2
  -2   2  -2 2600.45 114.481   4
   2   2   2 2603.22 112.735   3
  -2   2  -2 2529.48 121.815   2
   2   2   2 2431.15 114.032   3
  -2  -2   2 2641.91 119.591   4
   2  -2  -2 2544.52 121.729   3
  -2  -2   2 2758.82 126.272   2
   2  -2  -2 2517.43 113.647   4
  -2   2  -2 2411.00 126.115   3
  -2  -2   2 2687.60 114.764   3
   2  -2  -2 2457.36 120.336   2
   3   2  -2 1972.50 99.9384   2
  -3  -2  -2 1896.31 106.626   2
  -3  -2  -2 1832.51 92.6626   4
   3  -2   2 1921.67 105.462   3
   3  -2   2 1891.99 98.7692   3
   3   2  -2 1975.84 89.2439   3
  -3   2   2 1996.42 99.5637   3
  -3   2   2 1915.01 94.9538   2
   3  -2   2 1932.08 103.418   2
   3   2  -2 1788.60 92.2586   4
   3   2   2 1931.46 92.3207   3
   3   2   2 1782.73 102.014   2
   3  -2  -2 1826.75 96.6910   3
  -3   2  -2 1904.70 98.7441   2
  -3   2  -2 1849.23 84.2009   4
   3  -2  -2 2203.04 108.926   3
   3   2   2 1892.97 88.2654   3
  -3  -2   2 1769.28 91.4186   4
  -3  -2   2 2082.72 104.785   2
   3  -2  -2 1871.19 98.2512   2
  -3  -2   2 1910.90 90.2937   3
   4  -2   2 1119.04 77.7059   3
   4   2  -2 1136.87 62.6885   4
   4   2  -2 1235.27 61.9888   3
   4  -2   2 1200.48 70.7417   3
   4   2  -2 1177.30 73.5425   2
  -4   2   2 1216.63 69.3348   2
  -4  -2  -2 1295.43 82.3507   2
  -4  -2  -2 1180.91 63.1012   4
   4  -2   2 1193.28 77.3245   2
   4  -2  -2 1226.62 77.3055   2
   4  -2  -2 1233.55 72.6218   3
   4   2   2 1229.14 79.5083   2
  -4  -2   2 1322.99 81.6293   2
  -4   2  -2 1240.79 75.7145   2
  -4  -2   2 1142.98 65.7055   3
   4  -2  -2 1348.25 84.2453   3
   4   2   2 1301.80 64.8509   3
   4   2   2 1167.13 69.3059   3
  -4  -2   2 1360.48 66.7570   4
  -5  -2  -2 121.498 17.6308   4
   5   2  -2 117.365 25.3336   3
  -5  -2  -2 149.448 34.9319   2
   5  -2   2 128.006 24.8818   3
   5  -2   2 142.338 33.1149   2
  -5   2   2 167.446 29.0368   2
   5   2  -2 165.172 19.3599   3
   5  -2   2 131.737 31.8940   3
   5   2  -2 178.941 32.8233   2
  -5   2  -2 156.151 31.3661   2
   5   2   2 150.674 19.7219   3
   5  -2  -2 164.146 34.9328   3
   5  -2  -2 186.040 34.1868   2
   5   2   2 211.214 28.0481   3
  -5  -2   2 154.960 18.3064   4
   5  -2  -2 176.178 26.0942   3
   5   2   2 214.387 38.7917   2
  -5  -2   2 207.719 36.3214   2
   6   2  -2 766.310 50.7154   3
   6  -2   2 894.781 74.1280   3
   6   2  -2 920.723 64.7783   3
   6  -2   2 946.459 85.2310   2
   6   2  -2 562.812 78.2812   2
  -6  -2  -2 817.367 47.6147   4
  -6  -2  -2 796.958 73.7937   2
   6  -2   2 720.986 58.1128   3
  -6   2   2 789.167 60.5598   2
   6  -2  -2 715.478 59.4534   3
   6   2   2 830.904 61.3620   3
  -6  -2   2 869.101 49.0897   4
  -6  -2   2 784.714 72.0934   2
   6  -2  -2 888.624 69.4417   2
   6  -2  -2 873.009 75.4690   3
   6   2   2 832.354 53.5077   3
  -6   2  -2 999.627 69.7258   2
  -7  -2  -2 384.176 56.3164   2
   7   2  -2 353.116 45.0690   3
  -7   2   2 236.114 38.9909   2
   7   2  -2 264.617 34.8855   3
  -7  -2  -2 327.580 25.1306   4
   7  -2   2 339.102 49.8219   3
  -7  -2   2 308.069 23.5806   4
  -7   2  -2 280.712 43.4971   2
   7  -2  -2 315.639 50.0971   3
   7   2   2 324.968 32.6791   3
   7   2   2 341.141 41.6911   3
   7  -2  -2 263.207 45.4415   2
  -7  -2   2 342.441 53.6194   2
   8  -2   2 -13.909 17.4946   3
  -8   2   2 41.5074 24.4429   2
  -8  -2  -2 55.7795 56.1678   2
   8   2  -2 31.7898 25.7174   3
   8   2   2 25.6025 27.1296   3
   8  -2  -2 9.81916 23.9503   3
  -8  -2   2 49.6844 33.8928   2
  -8   2  -2 36.1622 26.3488   2
   8   2   2 82.5063 28.1096   3
   0   3  -2 65.3092 12.5107   4
   0  -3   2 61.5172 10.3185   2
   0  -3   2 65.7806 12.5783   4
   0   3   2 65.7317 10.5899   2
   0   3   2 60.3804 12.1512   4
   0  -3   2 54.4215 9.17943   2
   0  -3  -2 50.3718 8.93267   3
   0   3  -2 53.1304 13.2979   3
   0  -3  -2 77.1203 13.0775   2
   0  -3   2 54.7361 12.3101   3
   0  -3  -2 58.4449 11.5766   4
   0  -3  -2 66.9503 12.7592   3
  -1  -3  -2 2361.04 97.5215   3
   1  -3   2 2324.53 106.984   2
  -1  -3  -2 2080.92 98.1200   3
  -1  -3  -2 2133.60 107.001   4
   1   3  -2 2289.39 108.400   4
  -1   3   2 2214.96 106.554   3
   1   3  -2 2173.50 102.022   3
   1  -3   2 2141.20 105.067   4
   1  -3   2 2276.37 111.804   3
  -1   3   2 2326.27 102.125   2
   1   3  -2 2199.84 105.404   2
  -1  -3  -2 2409.05 112.004   2
   1  -3  -2 2372.94 105.178   2
   1   3   2 2251.12 109.583   2
   1  -3  -2 2371.42 112.930   3
   1  -3  -2 2275.13 107.877   3
  -1  -3   2 2230.30 101.855   3
   1  -3  -2 2147.13 106.059   4
  -1  -3   2 2283.75 109.439   4
  -1  -3   2 2394.47 110.340   2
  -1   3  -2 2152.87 112.471   3
  -1   3  -2 2247.31 105.609   2
  -1   3  -2 2321.63 107.007   4
   1   3   2 2305.29 109.570   4
   2  -3   2 166.204 24.5418   3
   2  -3   2 178.510 22.3458   2
   2  -3   2 132.636 18.4969   3
  -2   3   2 140.548 19.3085   3
  -2  -3  -2 123.744 17.0094   4
   2   3  -2 128.050 11.0042   3
   2  -3   2 157.857 14.3872   4
   2   3  -2 152.503 19.3123   2
  -2  -3  -2 188.644 26.4680   2
  -2   3   2 144.602 14.9656   2
   2   3  -2 150.384 18.2053   4
   2  -3  -2 202.632 20.7277   3
  -2  -3   2 173.051 11.6545   3
  -2  -3   2 144.197 18.0325   4
   2  -3  -2 159.377 19.6723   2
  -2   3  -2 154.256 15.5051   4
  -2   3  -2 155.470 18.8922   2
  -2   3  -2 139.209 22.4498   3
   2   3   2 113.442 19.2753   2
   2  -3  -2 217.742 26.1208   3
   2  -3  -2 160.934 14.5287   4
  -3  -3  -2 698.919 43.7827   4
   3  -3   2 703.444 50.8974   2
  -3  -3  -2 771.482 56.6800   2
   3   3  -2 737.680 35.4142   3
   3  -3   2 650.978 46.4065   3
   3   3  -2 672.517 47.2207   2
   3   3  -2 721.504 44.0660   4
   3  -3   2 659.399 36.4621   4
  -3   3   2 704.010 42.0941   2
   3  -3   2 636.251 52.6916   3
   3  -3  -2 752.144 55.9584   3
  -3  -3   2 633.489 43.0758   4
  -3   3  -2 726.269 37.0765   4
   3  -3  -2 693.670 36.1871   4
  -3  -3   2 706.722 37.7025   3
   3  -3  -2 735.328 48.6349   2
   3   3   2 757.280 34.5910   3
   3   3   2 664.989 36.6217   3
   3  -3  -2 729.823 47.8706   3
   3   3   2 707.192 51.4715   2
  -3  -3   2 712.998 53.2282   2
  -3   3  -2 753.469 47.1586   2
   4   3  -2 72.2017 10.7463   3
  -4   3   2 41.3707 15.2372   2
  -4  -3  -2 81.8751 25.1913   2
  -4  -3  -2 81.3253 16.5415   4
   4   3  -2 48.7896 17.1306   2
   4  -3   2 34.8083 18.4703   2
   4  -3   2 91.6782 25.2769   3
   4   3  -2 77.4706 15.0481   4
   4  -3   2 58.9754 17.5875   3
  -4   3  -2 51.2872 17.7131   2
   4  -3  -2 47.3707 15.9950   3
  -4  -3   2 79.2783 25.0921   2
   4   3   2 58.3635 10.0215   3
  -4  -3   2 79.7655 12.5470   3
   4   3   2 33.1596 11.6248   3
   4   3   2 75.6502 21.8088   2
   4  -3  -2 51.6791 22.8132   3
  -4  -3   2 59.4961 14.6812   4
   4  -3  -2 67.0136 20.0685   2
   5   3  -2 102.455 15.1804   3
   5  -3   2 112.934 28.6162   3
   5  -3   2 105.339 29.7899   3
  -5   3   2 82.4642 21.1127   2
   5   3  -2 103.948 22.4448   3
   5   3  -2 75.4832 23.1226   2
  -5  -3  -2 182.028 39.6332   2
  -5  -3  -2 94.5178 17.9047   4
   5  -3   2 85.3087 27.1941   2
   5  -3  -2 156.940 37.0359   3
  -5   3  -2 109.823 25.6686   2
   5   3   2 72.1997 18.2871   3
  -5  -3   2 129.130 33.8022   2
   5   3   2 103.963 45.4822   2
   5   3   2 114.251 15.3494   3
   5  -3  -2 165.244 31.4559   2
   5  -3  -2 66.1125 21.5494   3
  -5  -3   2 94.0057 18.2025   4
   6   3  -2 77.4945 16.1145   3
  -6  -3  -2 63.0204 30.2870   2
  -6   3   2 138.922 27.7184   2
   6   3  -2 100.033 24.8235   3
   6  -3   2 45.3197 25.5319   3
  -6  -3  -2 50.7704 14.9186   4
   6   3  -2 61.2921 23.3308   2
   6  -3   2 55.0150 25.9351   2
   6   3   2 54.6808 14.0690   3
  -6   3  -2 56.2103 24.5053   2
   6  -3  -2 63.2823 26.1302   2
  -6  -3   2 95.5526 32.7588   2
  -6  -3   2 95.7406 18.0078   4
   6   3   2 88.2543 20.9391   3
   6  -3  -2 44.3101 25.9271   3
  -7  -3  -2 271.566 55.7256   2
  -7   3   2 276.130 37.8468   2
   7  -3   2 292.766 48.5507   3
   7   3  -2 329.917 40.0766   3
   7   3  -2 286.672 29.1355   3
  -7  -3  -2 310.474 29.0830   4
  -7  -3   2 277.469 27.1600   4
   7   3   2 243.260 27.0868   3
   7  -3  -2 307.283 46.3407   2
  -7   3  -2 278.435 41.4827   2
  -7  -3   2 337.195 54.4191   2
   7  -3  -2 316.142 51.3978   3
   7   3   2 305.784 36.3402   3
   0  -4   2 21.4680 8.53651   2
   0  -4  -2 20.4863 8.24942   3
   0   4   2 5.13631 11.0768   4
   0   4  -2 44.3052 13.3768   3
   0  -4  -2 28.6646 8.34916   2
   0  -4   2 32.7385 11.6485   3
   0  -4   2 26.6055 9.82867   2
   0  -4   2 29.4161 11.6788   4
   0  -4  -2 38.8224 12.0779   3
   0   4   2 12.9289 7.47058   2
   0  -4  -2 4.12760 8.99304   2
   0  -4  -2 3.15963 8.62438   4
   1  -4   2 70.8707 17.8828   3
  -1  -4  -2 58.0266 14.9362   4
  -1  -4  -2 41.2634 6.11189   3
   1  -4   2 61.1456 13.3835   2
   1   4  -2 45.5517 13.9792   4
   1  -4   2 49.5251 12.6200   4
   1   4  -2 41.8075 11.9257   2
  -1  -4  -2 62.9953 15.5034   2
   1   4  -2 40.8083 10.3867   3
  -1  -4  -2 31.8692 7.76630   3
  -1   4  -2 18.8354 14.8991   3
  -1   4  -2 38.4084 9.69991   2
  -1   4  -2 47.4033 12.5731   4
   1  -4  -2 45.3876 11.6678   4
   1  -4  -2 45.3967 10.7055   2
   1   4   2 40.4652 12.0075   2
   1  -4  -2 54.2720 16.1530   3
  -1  -4   2 42.5128 9.06486   3
   1   4   2 39.2001 11.8233   4
  -1  -4   2 73.5892 16.5682   2
   1  -4  -2 41.8145 9.40387   2
  -1  -4   2 62.1336 13.9963   4
   1  -4  -2 64.9131 13.2250   3
   2   4  -2 347.165 29.0710   2
   2  -4   2 347.603 31.2457   2
   2  -4   2 394.889 36.8926   3
   2  -4   2 348.942 30.2753   3
   2   4  -2 300.502 20.6023   3
  -2  -4  -2 418.570 37.2473   2
   2  -4   2 355.289 26.1494   4
   2   4  -2 414.802 31.8238   4
  -2  -4  -2 362.460 30.2113   4
  -2   4   2 362.138 24.3827   2
  -2   4  -2 353.935 26.3148   2
   2   4   2 319.903 30.0522   2
  -2  -4   2 348.353 33.3893   2
   2  -4  -2 299.092 23.6120   4
   2  -4  -2 368.375 36.1279   3
   2  -4  -2 330.264 27.9202   2
  -2  -4   2 331.940 17.9278   3
   2  -4  -2 335.976 28.6336   3
  -2   4  -2 303.485 32.6695   3
  -2  -4   2 355.239 29.2689   4
  -2   4  -2 350.323 25.6653   4
   3   4  -2 402.905 23.3763   3
  -3  -4  -2 445.818 44.0280   2
  -3  -4  -2 458.886 34.8267   4
   3   4  -2 439.650 34.9922   4
   3  -4   2 451.346 40.2234   2
   3   4  -2 460.204 37.0611   2
   3  -4   2 374.207 27.0996   4
  -3   4   2 453.911 30.2596   2
   3  -4   2 423.505 36.1496   3
   3  -4   2 507.786 45.4564   3
  -3  -4   2 438.567 24.2773   3
  -3   4  -2 480.699 34.2863   2
   3   4   2 379.243 37.4683   2
  -3  -4   2 443.565 35.2976   4
   3  -4  -2 405.334 35.7251   3
   3  -4  -2 458.217 45.1976   3
  -3   4  -2 455.577 28.4775   4
  -3  -4   2 440.189 42.6264   2
   3  -4  -2 471.966 28.4950   4
  -4  -4  -2 322.911 30.9346   4
  -4  -4  -2 389.753 46.2702   2
   4  -4   2 366.769 35.9131   3
   4   4  -2 335.469 35.6376   2
   4   4  -2 356.175 32.2640   4
   4   4  -2 382.049 27.6233   3
   4   4  -2 374.464 21.9540   3
   4  -4   2 388.889 42.2109   2
   4  -4   2 389.921 45.0731   3
  -4   4   2 377.613 30.1616   2
   4  -4   2 333.144 22.8910   4
  -4  -4   2 397.423 45.1613   2
   4  -4  -2 399.965 36.7590   3
   4   4   2 381.317 18.8277   3
   4  -4  -2 304.870 41.6112   3
   4   4   2 313.364 21.0086   3
   4  -4  -2 357.079 21.7367   4
  -4   4  -2 339.997 32.6973   2
   4   4   2 321.836 38.1592   2
   4  -4  -2 400.523 39.2965   2
  -4  -4   2 377.691 32.3905   4
  -5  -4  -2 754.960 52.0006   4
   5   4  -2 781.693 40.6949   3
   5  -4   2 730.117 64.7629   2
   5   4  -2 714.948 72.7740   2
   5  -4   2 702.979 56.5885   3
  -5   4   2 775.705 51.2549   2
   5  -4   2 684.264 66.4971   3
   5   4  -2 734.559 47.9592   3
  -5  -4   2 746.632 51.6764   4
   5  -4  -2 806.860 63.2210   2
   5   4   2 661.318 60.1883   2
   5  -4  -2 726.438 57.7202   3
  -5  -4   2 864.069 71.5113   2
  -5   4  -2 786.671 55.2834   2
   5   4   2 740.820 38.8688   3
   5  -4  -2 750.312 69.3283   3
   6  -4   2 20.2757 20.4948   2
   6   4  -2 22.9820 14.3801   3
  -6  -4  -2 -6.5339 22.1057   2
  -6  -4  -2 -8.1338 10.4671   4
  -6   4   2 -15.076 12.5969   2
   6  -4   2 31.4777 25.7095   3
   6   4   2 -14.134 9.27391   3
  -6   4  -2 4.16794 16.6013   2
   6   4   2 3.76839 7.70870   3
   6  -4  -2 3.89294 16.3464   2
   6  -4  -2 7.72230 21.0117   3
  -6  -4   2 1.57269 22.0683   2
  -6  -4   2 -2.7065 10.8765   4
   7  -4   2 93.0449 33.0930   3
  -7  -4  -2 69.5472 34.7379   2
   7   4  -2 98.6046 23.3676   3
   7   4  -2 60.6605 14.7453   3
  -7  -4  -2 70.1879 18.8370   4
  -7   4   2 106.472 25.1393   2
  -7  -4   2 77.8440 19.7464   4
   7   4   2 100.135 21.2032   3
   7   4   2 79.1593 15.5343   3
  -7  -4   2 45.8247 30.7574   2
   7  -4  -2 14.7401 24.9984   3
  -7   4  -2 158.233 31.9587   2
   0  -5   2 3438.74 162.426   2
   0   5  -2 3459.95 164.873   3
   0  -5   2 3327.52 159.593   2
   0  -5  -2 3616.21 165.084   2
   0  -5  -2 3451.27 163.470   3
   0   5   2 3407.78 164.862   4
   0  -5  -2 3445.89 165.354   4
   0  -5  -2 3468.85 157.982   3
   0  -5   2 3494.72 163.833   3
   0  -5   2 3589.82 167.038   4
   0   5  -2 3341.86 165.128   4
   0  -5  -2 3444.10 158.841   2
   1  -5   2 609.649 40.7918   4
  -1  -5  -2 601.712 30.9306   3
   1   5  -2 564.170 36.7411   3
   1  -5   2 645.077 40.5631   2
   1  -5   2 610.305 45.1856   3
   1   5  -2 595.840 42.9125   4
  -1  -5  -2 599.076 42.7960   4
  -1  -5  -2 578.234 33.6918   3
  -1  -5  -2 592.755 45.1253   2
   1   5  -2 589.935 37.9718   2
   1  -5  -2 659.540 46.9092   3
   1  -5  -2 629.801 41.0032   4
  -1   5  -2 626.884 50.4916   3
  -1   5  -2 651.743 38.1510   2
   1  -5  -2 601.699 38.1467   2
  -1  -5   2 572.755 37.3094   2
  -1   5  -2 572.847 40.7695   4
   1   5   2 570.688 42.5278   4
   1  -5  -2 627.224 38.4663   2
  -1  -5   2 569.029 42.0066   4
   1  -5  -2 581.880 39.1207   3
  -1  -5   2 607.279 43.6072   2
   1   5   2 594.141 40.0136   2
  -1  -5   2 625.664 35.4914   3
   2   5  -2 1364.93 79.7644   4
   2  -5   2 1513.45 81.0995   2
  -2  -5  -2 1430.57 87.4423   2
   2   5  -2 1346.79 76.7769   2
  -2  -5  -2 1290.84 78.4086   4
   2  -5   2 1475.24 87.5595   3
  -2   5   2 1480.91 71.8681   2
   2  -5   2 1348.03 78.8666   3
   2  -5   2 1393.64 75.3219   4
   2   5  -2 1475.75 67.9567   3
  -2  -5   2 1313.46 59.4443   3
   2  -5  -2 1303.90 74.3915   3
  -2  -5   2 1222.38 74.5000   4
  -2   5  -2 1285.87 68.9203   2
  -2  -5   2 1323.24 79.7976   2
   2  -5  -2 1362.92 71.2547   4
   2  -5  -2 1368.51 73.1916   2
   2  -5  -2 1401.18 83.7000   3
   2   5   2 1253.24 74.1596   2
  -2   5  -2 1303.09 70.7022   4
   3  -5   2 331.759 25.9533   4
  -3   5   2 358.733 25.7200   2
   3   5  -2 299.587 31.1287   4
   3   5  -2 249.321 16.3105   3
   3  -5   2 310.450 39.1145   3
  -3  -5  -2 277.401 38.0041   2
   3  -5   2 298.360 34.2491   2
   3  -5   2 310.764 31.8575   3
   3   5  -2 290.056 30.2264   2
  -3  -5  -2 328.433 31.0392   4
  -3   5  -2 334.416 28.4515   2
  -3  -5   2 456.309 43.6301   2
  -3  -5   2 306.821 16.2582   3
   3  -5  -2 325.071 32.6915   3
   3  -5  -2 343.591 26.2657   4
   3  -5  -2 334.750 40.5068   3
  -3  -5   2 327.294 31.8231   4
   3  -5  -2 345.867 33.3321   2
  -3   5  -2 328.280 26.2596   4
   3   5   2 294.432 33.6011   2
   4   5  -2 197.197 14.1675   3
   4   5  -2 232.605 32.9088   2
  -4   5   2 287.743 25.5775   2
   4   5  -2 193.247 15.3117   3
  -4  -5  -2 280.739 42.8453   2
  -4  -5  -2 275.111 30.8086   4
   4  -5   2 224.659 20.5695   4
   4   5  -2 198.317 27.2672   4
   4  -5   2 231.186 36.6713   2
   4  -5   2 259.629 39.0328   3
   4  -5   2 235.978 30.7569   3
  -4  -5   2 263.499 29.5869   4
  -4  -5   2 227.617 37.6954   2
   4  -5  -2 239.004 39.0846   3
   4  -5  -2 321.315 37.3844   2
   4  -5  -2 229.240 20.7150   4
   4   5   2 254.497 44.5666   2
   4  -5  -2 252.864 31.6375   3
  -4   5  -2 215.308 26.4301   2
  -5  -5  -2 30.7441 23.2166   2
   5   5  -2 11.1395 6.73662   3
   5  -5   2 -13.974 16.5426   3
  -5  -5  -2 0.60471 12.5987   4
   5   5  -2 3.84750 15.0983   2
   5   5  -2 15.4565 8.73267   3
  -5   5   2 7.05790 10.8445   2
   5  -5  -2 -2.4796 17.8620   2
   5  -5  -2 3.64690 18.8051   3
  -5   5  -2 17.6124 15.6546   2
  -5  -5   2 -5.9936 12.7010   4
  -5  -5   2 11.7300 21.3052   2
  -6  -5  -2 35.5337 29.6574   2
   6   5  -2 38.7931 12.3807   3
  -6  -5  -2 56.2453 23.5614   4
   6  -5   2 74.5000 30.7936   3
   6   5  -2 65.2383 10.8925   3
  -6   5   2 155.093 24.9267   2
   6   5   2 82.4531 8.14640   3
  -6   5  -2 85.2461 24.1206   2
   6  -5  -2 97.4164 36.2940   3
  -6  -5   2 83.4593 34.0522   2
   6  -5  -2 61.5391 26.9549   2
   7  -5   2 39.8530 27.6186   3
   7   5  -2 63.1096 12.6622   3
  -7  -5  -2 82.0990 22.9604   4
  -7   5   2 92.3936 22.0915   2
   7   5   2 67.5527 9.70175   3
   7  -5  -2 116.285 40.1728   3
  -7   5  -2 92.0707 26.6168   2
  -7  -5   2 64.8056 32.9747   2
   7   5   2 96.7345 11.6664   3
  -7  -5   2 71.7156 20.9991   4
   0  -6   2 92.1977 19.3488   4
   0   6  -2 113.773 20.9377   3
   0  -6  -2 117.986 14.8702   3
   0  -6  -2 110.348 18.3090   3
   0  -6  -2 109.152 15.9993   2
   0   6   2 137.367 22.1298   4
   0  -6   2 140.434 20.3889   2
   0  -6   2 127.947 17.8829   2
   0  -6   2 115.882 16.5185   3
   0  -6  -2 134.849 23.6899   2
   0  -6   2 113.969 18.1591   3
   0   6  -2 124.611 21.5894   4
   0  -6  -2 113.254 19.7392   4
   1   6  -2 1287.53 76.9488   4
   1  -6   2 1314.45 74.9978   4
   1  -6   2 1323.87 79.1911   3
   1  -6   2 1337.65 70.8325   2
  -1  -6  -2 1231.44 65.1180   3
  -1  -6  -2 1333.62 79.8316   2
   1   6  -2 1284.75 68.5300   3
   1  -6   2 1219.89 72.0722   3
   1  -6   2 1368.91 73.3413   2
  -1  -6  -2 1290.91 61.9322   3
  -1  -6  -2 1183.10 74.6855   4
  -1   6  -2 1239.53 73.0298   4
  -1  -6   2 1250.37 68.6552   2
   1  -6  -2 1204.25 69.8104   3
   1  -6  -2 1181.71 68.0723   2
   1   6   2 1213.84 75.1424   4
   1  -6  -2 1324.70 73.5636   4
  -1  -6   2 1268.42 75.4526   4
  -1  -6   2 1279.35 65.6866   3
   1   6   2 1225.44 69.7641   2
   1  -6  -2 1381.89 71.4454   2
  -1  -6   2 1230.75 75.6852   2
   1  -6  -2 1375.23 79.3926   3
   2  -6   2 118.861 22.9850   2
   2  -6   2 61.4856 15.9038   4
   2   6  -2 101.869 17.5752   2
  -2  -6  -2 62.9356 21.4475   2
   2   6  -2 101.728 21.0143   4
  -2  -6  -2 121.387 20.0772   4
   2  -6   2 104.168 27.0262   3
   2  -6   2 87.0571 19.5086   3
   2   6   2 122.275 21.2255   2
  -2  -6   2 131.195 27.6317   2
   2  -6  -2 88.0466 16.4409   2
  -2   6  -2 114.682 17.0124   2
   2  -6  -2 115.819 20.9573   2
  -2  -6   2 91.2054 9.90418   3
   2  -6  -2 120.366 20.0590   4
  -2  -6   2 126.694 22.9064   4
   2  -6  -2 129.147 20.1820   3
  -2   6  -2 92.1964 18.2961   4
  -2  -6   2 102.301 8.81510   3
   2  -6  -2 128.820 29.3104   3
   3   6  -2 557.189 44.6191   4
  -3  -6  -2 496.215 42.6595   4
  -3   6   2 446.014 33.3400   2
   3  -6   2 525.616 51.6709   3
   3  -6   2 538.057 47.5180   2
   3  -6   2 482.392 42.9219   3
   3  -6   2 449.902 36.2067   4
  -3  -6  -2 506.005 52.4118   2
   3  -6  -2 543.364 46.4296   2
  -3   6  -2 485.946 37.4551   2
   3  -6  -2 578.200 45.6743   3
   3  -6  -2 501.861 52.4162   3
  -3  -6   2 501.451 51.5383   2
  -3   6  -2 534.224 38.4553   4
   3  -6  -2 578.636 39.8403   4
  -3  -6   2 496.388 43.7701   4
  -4  -6  -2 228.403 31.5401   4
   4   6  -2 306.057 34.3934   4
   4  -6   2 257.878 28.8498   4
   4  -6   2 287.344 70.5126   2
  -4  -6  -2 268.499 43.8405   2
   4  -6   2 279.769 34.3015   3
   4   6  -2 231.881 31.6722   2
   4  -6   2 250.803 41.3395   3
  -4   6   2 264.362 25.6770   2
  -4  -6   2 215.935 36.2008   4
   4  -6  -2 314.497 26.7459   4
   4  -6  -2 254.887 37.3175   2
   4  -6  -2 288.193 34.8335   3
   4   6   2 206.392 34.3482   2
  -4   6  -2 287.290 29.1687   2
  -4  -6   2 260.390 43.1957   2
   4  -6  -2 362.706 47.5266   3
  -5  -6  -2 332.979 51.9018   2
  -5   6   2 301.205 29.0845   2
   5  -6   2 210.399 44.7466   3
  -5  -6  -2 212.338 33.1274   4
   5  -6   2 278.773 22.4899   4
   5  -6   2 247.865 44.1312   2
  -5   6  -2 265.781 30.2604   2
   5  -6  -2 271.413 46.5495   3
  -5  -6   2 242.186 32.3130   4
  -5  -6   2 289.501 49.0236   2
   5  -6  -2 272.596 21.1056   4
  -6   6   2 67.8369 18.8286   2
  -6  -6  -2 103.215 38.1429   2
   6  -6   2 30.0000 26.0633   3
  -6  -6   2 4.85521 21.9404   2
   6  -6  -2 2.04652 23.3821   3
  -6   6  -2 78.3806 21.1993   2
   6  -6  -2 25.4172 25.9846   2
   0  -7  -2 12.5391 14.0194   2
   0  -7  -2 24.9031 10.8985   3
   0  -7  -2 21.4154 13.7757   3
   0  -7   2 21.0030 12.8118   2
   0  -7   2 27.3425 14.1633   3
   0  -7   2 -0.2107 8.56317   3
   0  -7  -2 20.9833 11.5058   2
   0  -7   2 29.6594 12.9839   2
   0   7  -2 8.41638 12.5817   4
   0  -7  -2 -2.1975 10.4995   4
   0  -7   2 28.5129 15.3508   4
   1  -7   2 1130.04 65.3863   2
   1   7  -2 1068.22 70.6743   4
   1  -7   2 1141.50 72.4790   3
   1  -7   2 1104.03 65.1970   3
  -1  -7  -2 1150.79 63.4463   2
  -1  -7  -2 971.867 71.2696   2
   1  -7   2 1109.20 68.9870   4
  -1  -7  -2 977.553 68.2628   4
  -1  -7  -2 1055.56 53.6945   3
   1  -7   2 1020.61 65.0611   2
  -1  -7  -2 974.632 56.9979   3
   1  -7  -2 1005.48 71.6557   3
   1  -7  -2 1118.51 65.3380   3
   1  -7  -2 1018.36 63.7699   2
  -1  -7   2 1061.83 57.9947   3
   1  -7  -2 1134.99 67.1586   2
  -1  -7   2 1135.10 64.4874   2
  -1  -7   2 1136.52 60.5683   3
   1  -7  -2 1052.00 68.8917   4
  -1   7  -2 1114.87 69.3647   4
  -1  -7   2 1147.15 73.3296   2
  -1  -7   2 1060.35 70.7699   4
  -2  -7  -2 1026.37 76.7736   2
   2  -7   2 979.939 66.8088   3
  -2  -7  -2 1091.48 70.7294   4
   2  -7   2 1102.30 76.6516   3
   2   7  -2 1039.74 63.9537   2
   2  -7   2 1051.48 69.2833   2
   2  -7   2 1007.66 65.8201   4
   2  -7   2 1048.13 61.6051   2
   2   7  -2 938.959 68.3723   4
   2   7   2 969.298 64.4747   2
  -2  -7   2 1054.88 74.7345   2
  -2  -7   2 1128.73 71.5137   4
  -2  -7   2 1024.84 49.6870   3
   2  -7  -2 969.928 73.7107   3
   2  -7  -2 1010.63 65.5732   4
   2  -7  -2 1017.77 65.5863   2
  -2  -7   2 971.315 61.2174   2
  -2  -7   2 990.500 48.4256   3
   2  -7  -2 1080.02 62.7801   2
  -2   7  -2 1025.46 60.1857   2
  -2   7  -2 1044.63 65.3824   4
   2  -7  -2 1097.23 66.8615   3
   3   7  -2 182.229 26.7809   2
   3  -7   2 184.680 27.5460   3
   3  -7   2 158.553 23.7456   4
   3  -7   2 156.951 39.1985   3
  -3  -7  -2 128.782 27.8783   4
  -3  -7  -2 131.810 33.3218   2
  -3   7   2 148.347 20.4239   2
   3  -7   2 213.410 39.3061   2
   3   7  -2 108.698 26.3942   4
   3  -7  -2 141.290 27.9177   2
  -3   7  -2 134.355 20.8483   2
  -3  -7   2 169.743 37.0374   2
   3   7   2 129.190 27.1780   2
   3  -7  -2 215.588 36.3648   3
   3  -7  -2 120.457 22.9977   4
  -3  -7   2 179.270 28.5799   4
   3  -7  -2 139.069 27.4311   3
   3  -7  -2 159.523 21.2651   2
  -3   7  -2 162.492 22.4758   4
   4  -7   2 -3.4556 21.1345   3
  -4   7   2 31.5941 13.3110   2
  -4  -7  -2 -13.219 20.1632   2
   4   7  -2 26.4467 17.7126   4
   4  -7   2 17.0052 12.3438   4
   4  -7   2 37.1679 22.2628   2
   4  -7  -2 22.5689 13.5283   4
  -4  -7   2 53.7506 26.3191   2
  -4   7  -2 2.36994 11.4239   2
   4  -7  -2 -2.5970 20.4228   3
  -5   7   2 410.085 34.4741   2
  -5  -7  -2 407.777 57.8938   2
   5  -7   2 375.503 54.2360   3
   5  -7  -2 336.151 47.7082   2
  -5  -7   2 344.394 54.0272   2
   5  -7  -2 379.246 29.9157   4
  -5   7  -2 445.453 37.5684   2
   5  -7  -2 355.392 54.3951   3
  -6  -7  -2 55.0231 31.6001   2
   6  -7   2 30.1969 28.9396   3
  -6   7   2 21.4077 14.5896   2
  -6   7  -2 21.1034 16.8466   2
   6  -7  -2 64.2505 35.3395   3
   0  -8  -2 33.2613 14.7364   3
   0  -8  -2 -5.3596 12.2979   2
   0  -8   2 12.0856 14.4330   2
   0  -8   2 3.57508 11.3447   2
   0  -8   2 -9.0013 11.4521   3
   0  -8   2 -19.165 9.81267   4
   0  -8  -2 1.45872 8.93728   3
   0  -8  -2 12.6477 15.7999   4
   0  -8  -2 -1.4192 10.4082   2
   0  -8   2 5.16164 10.6297   3
   1   8  -2 207.536 32.2230   4
   1  -8   2 254.127 32.4238   4
   1  -8   2 262.875 31.3605   2
  -1  -8  -2 233.939 19.2126   3
  -1  -8  -2 208.882 22.6971   3
  -1  -8  -2 222.659 32.4674   4
   1  -8   2 279.112 32.1478   2
   1  -8   2 184.291 31.1461   3
   1  -8   2 200.303 25.4279   3
  -1  -8  -2 284.327 28.7185   2
  -1  -8  -2 241.374 35.7280   2
  -1  -8   2 209.194 31.8084   4
   1  -8  -2 221.888 31.2054   3
  -1  -8   2 248.482 22.4050   3
  -1  -8   2 234.183 23.9334   3
   1  -8  -2 326.064 34.2317   2
  -1  -8   2 204.017 26.6337   2
   1  -8  -2 245.262 27.5156   3
   1  -8  -2 240.451 28.4243   2
   1  -8  -2 239.951 31.7532   4
  -1   8  -2 163.833 28.6666   4
  -1  -8   2 230.064 34.5151   2
   2   8  -2 101.380 25.7960   4
   2  -8   2 127.518 29.3913   2
   2  -8   2 128.502 31.8729   3
   2  -8   2 129.632 21.9192   2
  -2  -8  -2 107.228 30.1940   2
   2  -8   2 108.913 29.0093   4
  -2   8  -2 89.9396 21.4164   4
   2  -8  -2 155.721 26.5746   2
   2  -8  -2 143.110 24.4071   2
   2  -8  -2 146.435 32.6115   3
  -2  -8   2 116.976 30.9913   2
   2  -8  -2 136.709 29.3321   3
  -2  -8   2 120.027 11.5866   3
   2  -8  -2 112.643 25.8150   4
  -2  -8   2 103.246 10.6852   3
   3  -8   2 389.680 37.9742   4
   3   8  -2 398.522 43.8033   4
   3  -8   2 448.065 52.0714   3
  -3  -8  -2 395.727 52.9704   2
  -3  -8   2 360.494 50.0013   2
  -3   8  -2 379.277 34.6976   2
  -3   8  -2 469.065 39.8536   4
   3  -8  -2 404.795 50.8021   3
   3  -8  -2 411.884 44.6392   2
   3  -8  -2 491.822 42.4741   4
   4  -8   2 143.012 39.0084   3
  -4   8   2 242.632 26.8104   2
   4  -8   2 258.508 30.9128   4
  -4  -8  -2 142.114 40.1392   2
   4  -8  -2 286.010 29.1766   2
  -4   8  -2 251.483 29.4039   2
   4  -8  -2 277.100 62.3645   2
  -4  -8   2 168.038 42.5496   2
   4  -8  -2 167.976 43.1546   3
   4  -8  -2 242.636 30.5451   4
  -5  -8  -2 96.8389 63.0310   2
   5  -8   2 71.0438 18.1035   4
  -5   8   2 100.493 20.6995   2
  -5   8  -2 88.7503 21.7839   2
  -5  -8   2 73.0252 34.3784   2
   5  -8  -2 76.1354 17.9470   4
   5  -8  -2 65.9854 37.6390   3
   0  -9  -2 299.383 40.4824   2
   0  -9  -2 318.225 29.3264   3
   0  -9   2 368.635 42.3478   2
   0  -9   2 391.686 37.2147   3
   0   9  -2 353.392 40.8597   4
   0  -9  -2 300.048 34.8903   3
   0  -9   2 353.008 32.3271   3
  -1  -9  -2 20.7609 9.11315   3
   1  -9   2 27.2764 17.9856   2
   1   9  -2 60.4391 21.5257   4
   1  -9   2 23.6286 16.5737   3
  -1  -9  -2 -11.703 15.8684   2
   1  -9   2 14.8137 13.2991   3
  -1  -9  -2 18.3263 10.6300   3
   1  -9  -2 -6.8219 14.4459   3
   1  -9  -2 13.6365 13.2130   3
   1  -9  -2 21.1253 17.3579   2
  -1   9  -2 -0.2573 16.9189   4
  -1  -9   2 42.0969 14.0996   3
  -1  -9   2 -14.619 14.6245   2
   2   9  -2 301.974 40.1274   4
   2  -9   2 309.596 41.4697   3
  -2  -9  -2 219.801 45.2889   2
   2  -9   2 302.735 34.9001   2
   2  -9   2 289.446 33.9142   3
  -2  -9   2 250.018 16.3151   3
   2  -9  -2 279.918 32.9176   3
   2  -9  -2 306.234 35.3486   2
  -2   9  -2 295.374 37.7899   4
   2  -9  -2 394.001 47.1480   3
   2  -9  -2 259.820 43.3684   4
  -2  -9   2 291.288 43.6552   2
  -2  -9   2 242.020 16.5622   3
  -3  -9  -2 176.278 43.2979   2
   3  -9   2 181.164 45.1568   3
   3  -9   2 200.179 29.4821   4
   3   9  -2 131.614 31.4348   4
   3  -9   2 145.622 24.8272   2
   3  -9  -2 160.500 27.2144   2
  -3  -9   2 166.145 40.1887   2
   3  -9  -2 183.234 41.8957   3
   3  -9  -2 135.716 28.5201   4
   4  -9   2 185.449 42.2135   3
   4  -9   2 251.687 33.6371   4
  -4  -9  -2 218.802 66.8603   2
   4  -9   2 239.820 30.9796   2
   4  -9  -2 224.899 48.3544   3
  -4   9  -2 228.742 29.0276   2
   4  -9  -2 205.342 29.6623   2
   4  -9  -2 173.754 29.6876   4
   5  -9   2 96.5616 22.7273   4
   5  -9   2 63.6031 34.4327   3
  -5  -9  -2 100.857 37.8682   2
  -5  -9   2 65.2229 32.5208   2
   5  -9  -2 131.669 25.9297   2
   5  -9  -2 67.7801 20.1458   4
   5  -9  -2 42.6938 29.2109   3
  -5   9  -2 108.258 24.3647   2
   0 -10   2 31.4512 16.0767   3
   0 -10   2 50.8966 16.5078   3
   0  10  -2 15.4717 18.4368   4
   0 -10  -2 30.1351 13.9534   3
   0 -10   2 41.0989 22.2902   2
   0 -10  -2 63.0220 20.6881   3
   0 -10  -2 18.7364 20.8768   2
   1 -10   2 33.3495 21.1672   2
   1 -10   2 49.7153 22.8728   3
   1 -10   2 43.6266 19.2011   3
  -1 -10  -2 62.0931 12.3732   3
   1  10  -2 69.4605 24.5370   4
  -1 -10  -2 81.7231 31.8425   2
   1 -10  -2 52.5997 23.6261   2
  -1 -10   2 68.0757 14.3532   3
  -1 -10   2 90.2071 30.1889   2
   1 -10  -2 27.0538 19.8754   3
  -1  10  -2 36.1494 18.8512   4
  -1 -10   2 56.2259 15.4863   3
   2 -10   2 49.5042 24.9207   3
  -2 -10  -2 30.7413 26.0443   2
   2 -10   2 54.8346 21.7821   2
   2  10  -2 98.6270 29.3315   4
  -2 -10   2 66.0160 6.69486   3
  -2 -10   2 95.8320 32.9953   2
  -2 -10   2 58.2640 6.61342   3
   2 -10  -2 58.9465 23.9637   2
   2 -10  -2 99.6456 30.5571   3
  -3 -10  -2 51.7260 30.8598   2
   3 -10   2 55.6458 20.0250   2
   3 -10   2 61.9621 30.3570   3
  -3 -10   2 82.7957 35.2637   2
   3 -10  -2 42.7962 28.6467   3
   3 -10  -2 51.2993 20.6316   2
   0 -11  -2 97.0054 22.8675   3
   0 -11  -2 150.701 37.6113   2
   0 -11   2 89.9353 20.5829   3
   0 -11  -2 46.3196 17.0559   3
   0 -11   2 52.4400 25.6883   2
   0 -11   2 73.5581 21.1137   3
   1 -11   2 42.8265 19.7335   3
  -1 -11  -2 13.1639 9.71488   3
  -1 -11  -2 75.7522 31.3509   2
   1 -11   2 35.2170 22.9758   2
  -1 -11   2 12.1091 10.7030   3
  -1 -11   2 11.5881 11.8953   3
   1 -11  -2 1.99079 15.3514   3
  -1 -11   2 37.9176 27.2695   2
   1 -11  -2 12.9182 19.6433   3
  -2 -11  -2 -18.100 19.8603   2
   2 -11   2 12.3845 18.8604   2
   2 -11   2 14.1529 20.5850   3
   2 -11  -2 -7.9691 16.4452   3
   2 -11  -2 -14.107 26.5821   2
  -2 -11   2 24.6644 25.4507   2
   0   0  -3 -1.5104 3.59844   2
   0   0   3 -3.3906 2.60459   3
   0   0  -3 -1.9331 3.28924   4
   0   0   3 -3.4551 3.80016   2
   0   0  -3 1.39217 3.02821   3
  -1   0   3 9136.53 433.113   1
   2   0  -3 299.410 21.1081   3
   2   0   3 335.289 25.2010   3
  -2   0   3 345.645 22.5858   3
  -2   0  -3 276.565 23.8190   3
  -2   0   3 294.492 23.4068   2
   2   0   3 270.316 28.1320   2
  -2   0  -3 320.254 29.4022   2
   2   0  -3 319.917 23.4451   2
   2   0  -3 271.230 16.9802   4
  -2   0   3 284.010 17.2057   4
   3   0  -3 404.191 22.7679   4
   3   0  -3 384.267 28.6158   3
   3   0   3 422.786 34.4422   3
  -3   0   3 460.548 31.2924   3
   3   0   3 442.831 38.5755   2
   3   0  -3 492.882 34.7398   2
   3   0   3 421.915 29.5945   3
  -3   0   3 417.240 22.9694   4
  -3   0  -3 375.294 38.3490   2
  -3   0   3 420.688 34.3156   2
  -4   0  -3 3586.90 160.105   4
  -4   0   3 3740.69 172.676   3
   4   0  -3 3663.96 170.209   3
   4   0   3 3565.78 170.570   3
   4   0  -3 3514.38 175.514   2
  -4   0   3 3533.55 158.548   4
  -4   0   3 3686.57 176.627   2
   4   0   3 3422.73 181.865   2
  -4   0  -3 3604.73 182.075   2
   4   0   3 3834.20 179.806   3
   5   0   3 82.2936 27.4338   2
  -5   0   3 67.1612 23.4105   2
   5   0  -3 83.0191 17.8540   3
  -5   0  -3 102.980 27.6343   2
   5   0  -3 80.8832 25.0665   3
  -5   0  -3 101.714 10.0664   4
   5   0   3 111.450 19.1663   3
   5   0  -3 119.426 27.0258   2
   5   0   3 177.896 28.4449   3
  -6   0  -3 19.1913 23.6767   2
   6   0   3 14.6131 14.4010   3
   6   0   3 4.23315 19.0770   3
  -6   0   3 20.0040 19.9629   2
   6   0  -3 10.8570 14.7076   3
   6   0  -3 29.9300 19.5317   2
   6   0  -3 13.9402 21.3294   3
   6   0   3 -5.9300 20.8095   2
   7   0  -3 66.0472 29.0073   3
   7   0   3 64.4698 25.5695   3
  -7   0  -3 54.6945 28.9813   2
  -7   0   3 89.6709 37.1342   2
   7   0   3 55.4964 22.5189   3
   7   0  -3 129.526 31.6998   2
   8   0   3 26.1946 26.2085   3
  -8   0  -3 -26.270 23.7838   2
  -8   0   3 42.8605 28.5798   2
   8   0  -3 -13.278 19.0907   3
   0   1  -3 30.0310 6.71464   4
   0  -1  -3 30.0839 4.99131   3
   0  -1   3 28.1434 6.48157   4
   0   1  -3 42.3463 6.86445   2
   0   1  -3 37.1622 7.59296   3
   0  -1   3 36.5364 7.27816   3
   0  -1  -3 39.2639 7.62830   2
   0  -1   3 34.7577 6.42134   2
   0   1   3 36.3810 7.19838   2
   0   1   3 34.0717 5.50353   3
  -1  -1  -3 6043.41 263.529   3
  -1  -1  -3 6627.44 271.551   2
   1  -1   3 5867.80 263.867   4
   1  -1   3 5812.00 268.537   2
  -1   1  -3 6228.02 269.419   2
   1   1   3 5888.45 270.844   2
  -1   1  -3 6292.21 265.258   4
  -1   1  -3 6169.50 271.098   3
   1  -1  -3 5949.62 263.574   2
   2  -1   3 1020.67 61.5415   2
  -2   1   3 1175.80 58.1516   3
   2   1  -3 1117.58 53.1116   3
   2   1  -3 1075.61 53.6182   4
  -2  -1  -3 1107.19 64.2049   2
   2  -1   3 1085.88 61.8731   3
  -2  -1  -3 1040.45 55.5565   3
  -2   1   3 1116.10 54.9507   2
   2   1  -3 1030.46 56.7546   2
  -2   1  -3 1048.91 50.8132   4
  -2  -1   3 1085.66 53.5731   4
  -2   1  -3 1004.57 60.7072   3
   2   1   3 1090.21 63.0011   2
   2   1   3 1140.83 55.7749   3
   2  -1  -3 1069.97 56.4963   3
   2  -1  -3 1057.42 55.7401   2
  -2  -1   3 1104.62 59.2560   2
  -2  -1   3 1157.83 54.1912   3
   2  -1  -3 1066.56 49.6988   4
  -2   1  -3 1126.14 61.5026   2
   3   1  -3 1131.99 64.9388   2
  -3   1   3 1253.02 65.7567   3
   3   1  -3 1146.18 57.3177   4
  -3  -1  -3 1100.78 57.3718   4
   3  -1   3 1180.77 70.0315   3
   3  -1   3 1186.97 63.9787   3
   3  -1   3 1070.56 69.6031   2
   3   1  -3 1169.91 58.9091   3
  -3   1   3 1147.28 63.1416   2
  -3  -1  -3 1085.19 71.2435   2
  -3  -1   3 1149.40 57.0697   4
  -3  -1   3 1153.26 67.6072   2
  -3  -1   3 1127.10 60.1020   3
   3   1   3 1143.92 63.3952   3
  -3   1  -3 1122.35 52.9226   4
   3   1   3 1253.13 72.6171   2
   3   1   3 1171.63 59.2978   3
   3  -1  -3 1095.22 63.7654   2
   3  -1  -3 1134.69 62.4674   3
  -3   1  -3 1123.39 68.6293   2
  -4  -1  -3 313.079 22.0205   4
   4   1  -3 301.224 31.2733   2
   4  -1   3 277.183 27.3288   3
  -4   1   3 249.367 27.7625   3
   4  -1   3 296.821 35.4345   2
   4   1  -3 285.171 27.9731   3
   4  -1   3 346.465 35.7966   3
   4   1  -3 308.951 21.4903   4
  -4  -1  -3 262.122 36.0076   2
   4  -1  -3 328.220 32.5975   2
  -4  -1   3 303.069 26.3835   3
  -4   1  -3 264.987 14.5242   4
  -4  -1   3 277.992 20.6135   4
   4   1   3 300.067 35.9120   2
   4   1   3 297.355 34.0926   3
  -4  -1   3 295.898 33.0999   2
   4   1   3 284.301 24.4023   3
  -4   1  -3 278.227 14.5550   4
   4  -1  -3 303.949 27.1431   3
  -4   1  -3 277.207 34.0055   2
   5   1  -3 317.454 37.7213   2
   5  -1   3 416.281 36.1982   3
  -5   1   3 379.813 39.4228   2
  -5  -1  -3 329.613 45.7740   2
   5   1  -3 402.621 32.6693   3
  -5  -1  -3 404.029 26.6411   4
   5  -1   3 405.823 43.6758   3
   5   1  -3 431.646 42.2919   3
   5  -1   3 338.002 42.9769   2
  -5   1  -3 426.915 44.9118   2
   5   1   3 404.182 32.4809   3
  -5  -1   3 371.498 43.0480   2
   5  -1  -3 422.548 47.2648   3
   5   1   3 359.691 38.1599   3
   5  -1  -3 403.780 40.5014   2
  -5  -1   3 368.879 24.7991   4
   5  -1  -3 337.860 34.4542   3
   5   1   3 305.352 41.6860   2
   6   1  -3 233.885 37.0835   3
   6   1  -3 180.409 24.3862   3
   6   1  -3 169.428 33.0847   2
   6  -1   3 199.781 29.5397   3
   6  -1   3 288.652 43.9427   2
  -6   1   3 232.989 35.7755   2
  -6  -1  -3 223.189 62.1012   2
  -6  -1  -3 190.277 17.3127   4
   6  -1   3 150.931 34.7840   3
  -6  -1   3 195.472 16.0060   4
   6  -1  -3 182.092 27.2664   3
  -6   1  -3 151.794 35.9062   2
   6   1   3 227.429 39.8552   2
   6   1   3 214.115 26.9986   3
   6   1   3 226.848 33.3334   3
  -6  -1   3 229.264 42.7958   2
   6  -1  -3 198.050 37.2369   2
  -7   1   3 250.928 41.2285   2
  -7  -1  -3 334.476 54.6838   2
   7  -1   3 234.616 46.6411   3
   7   1  -3 242.142 40.9562   2
   7   1  -3 381.138 35.3128   3
   7   1  -3 252.133 40.9331   3
   7  -1  -3 271.890 42.5306   2
  -7  -1   3 249.251 47.7800   2
   7   1   3 233.370 31.3042   3
   7   1   3 280.280 45.6436   3
   7  -1  -3 362.812 52.8606   3
  -7   1  -3 303.934 45.7062   2
   8   1  -3 11.6033 23.2006   3
   8  -1   3 60.8398 32.1701   3
  -8   1   3 66.3268 29.4437   2
  -8  -1  -3 66.3740 36.0246   2
   8  -1  -3 15.1851 28.7721   3
   8   1   3 59.6912 27.6820   3
  -8  -1   3 64.0338 32.3941   2
  -8   1  -3 71.7189 32.1595   2
   0   2  -3 1446.21 70.5300   4
   0  -2   3 1466.39 70.5041   3
   0   2  -3 1464.59 67.7757   2
   0  -2  -3 1575.70 70.5298   2
   0   2   3 1463.00 68.4969   2
   0  -2   3 1349.59 67.8655   2
   0   2   3 1505.19 67.4227   3
   0  -2   3 1379.52 70.1099   4
   0   2  -3 1495.15 71.4510   3
   0  -2  -3 1428.41 66.6319   3
  -1  -2  -3 625.743 30.1228   3
   1  -2   3 615.106 34.6815   4
   1   2  -3 646.930 35.3053   2
  -1   2   3 662.713 31.7234   2
  -1  -2  -3 662.883 37.1536   4
   1  -2   3 647.747 38.1316   2
   1  -2   3 736.434 42.1954   3
   1   2  -3 679.746 37.5233   4
  -1   2   3 662.394 37.0257   3
   1   2  -3 611.945 32.7538   3
  -1  -2  -3 658.453 41.2626   2
  -1  -2   3 638.155 37.3725   4
  -1   2  -3 640.742 41.6977   3
   1  -2  -3 619.582 36.7906   3
  -1  -2   3 689.912 37.9010   2
   1   2   3 725.224 41.5977   2
   1  -2  -3 678.663 33.6673   2
   1   2   3 690.706 30.1537   3
  -1   2  -3 641.406 35.7361   4
  -1  -2   3 665.091 32.6429   3
  -1   2  -3 661.452 37.5649   2
  -2   2   3 1010.70 53.7596   3
  -2  -2  -3 914.010 49.9000   4
   2  -2   3 857.580 45.7702   4
   2   2  -3 951.022 45.0695   3
   2   2  -3 966.739 50.6812   4
  -2   2   3 938.306 47.2303   2
   2   2  -3 950.697 52.0499   2
   2  -2   3 922.062 57.9950   3
  -2  -2  -3 926.387 59.2242   2
   2  -2   3 928.035 56.2142   2
  -2   2  -3 913.461 44.2220   4
  -2  -2   3 946.127 48.4508   4
  -2   2  -3 830.865 55.0371   3
  -2  -2   3 932.089 53.3580   2
  -2  -2   3 912.144 43.9759   3
   2  -2  -3 820.631 47.8379   2
   2   2   3 885.818 55.0231   2
   2  -2  -3 881.203 50.3027   3
   2   2   3 914.766 42.1024   3
   2  -2  -3 874.520 42.9081   4
  -2   2  -3 895.121 51.6064   2
   2   2   3 818.216 42.6566   3
   3  -2   3 572.223 51.1810   2
   3  -2   3 649.514 42.8712   3
  -3   2   3 623.520 38.9116   2
   3   2  -3 576.750 37.4462   4
  -3  -2  -3 618.806 37.8521   4
  -3   2   3 650.927 43.4171   3
   3   2  -3 591.432 41.7880   2
   3  -2   3 628.538 48.3959   3
  -3  -2  -3 686.328 52.1373   2
   3   2  -3 630.798 34.4990   3
  -3   2  -3 679.510 44.7637   2
   3   2   3 625.652 47.3510   2
  -3  -2   3 573.388 36.5097   4
   3  -2  -3 580.052 28.0705   4
   3   2   3 610.925 33.2890   3
  -3  -2   3 616.725 35.2987   3
  -3   2  -3 600.977 30.4898   4
   3  -2  -3 543.144 28.3045   4
  -3  -2   3 681.875 65.7305   2
   3  -2  -3 619.119 41.8654   2
  -3   2  -3 619.116 46.4785   3
   3   2   3 628.099 36.5975   3
   3  -2  -3 633.429 41.6965   3
   4   2  -3 209.962 27.2841   2
   4  -2   3 168.998 23.2239   3
  -4   2   3 166.671 24.1278   3
   4  -2   3 179.868 29.5445   3
   4   2  -3 167.783 18.9818   4
   4   2  -3 206.484 18.5422   3
  -4   2   3 190.514 23.3062   2
  -4  -2  -3 205.167 19.8326   4
   4  -2   3 251.266 32.9715   2
  -4  -2  -3 184.896 32.8564   2
   4   2   3 166.240 28.1952   2
   4   2   3 178.103 17.9452   3
   4  -2  -3 150.024 24.7845   2
  -4  -2   3 174.192 29.3926   2
   4  -2  -3 199.941 23.7694   3
   4  -2  -3 184.322 34.0602   3
  -4  -2   3 207.709 19.8081   4
   4   2   3 170.632 21.7032   3
  -4  -2   3 189.429 19.6214   3
  -4   2  -3 198.103 28.1862   2
   5   2  -3 155.318 26.4061   3
  -5  -2  -3 153.558 18.7695   4
  -5  -2  -3 125.372 36.0925   2
   5  -2   3 131.045 23.5537   3
  -5   2   3 121.127 25.3913   2
   5   2  -3 136.951 28.1684   2
   5   2  -3 158.209 19.5735   3
   5  -2   3 155.287 33.6253   2
   5  -2   3 149.905 33.4866   3
  -5   2  -3 122.574 29.8851   2
   5  -2  -3 128.386 22.9830   3
   5  -2  -3 161.632 35.3843   3
   5   2   3 156.087 23.9218   3
   5  -2  -3 171.688 29.8863   2
  -5  -2   3 140.025 31.8757   2
   5   2   3 176.500 35.8573   2
   5   2   3 121.318 24.2939   3
  -5  -2   3 145.857 18.0059   4
   6  -2   3 40.8556 26.4684   2
   6   2  -3 10.1066 17.0825   3
   6  -2   3 -0.0893 17.0733   3
  -6  -2  -3 13.6622 9.38094   4
   6  -2   3 19.3216 16.7051   3
   6   2  -3 -1.6583 10.9001   3
  -6   2   3 17.3209 16.7768   2
  -6  -2  -3 2.21098 23.5909   2
   6  -2  -3 -11.669 13.3276   3
  -6  -2   3 6.24610 21.8321   2
  -6   2  -3 9.18081 18.5180   2
   6   2   3 -13.453 8.55010   3
   6   2   3 8.14100 17.0820   3
   6  -2  -3 -24.720 14.9390   3
   6   2   3 -4.9748 17.0226   2
   6  -2  -3 26.7053 20.7537   2
  -6  -2   3 2.48630 8.42843   4
  -7   2   3 147.528 31.7560   2
  -7  -2  -3 111.152 15.4857   4
   7  -2   3 111.182 31.4918   3
  -7  -2  -3 118.131 39.6304   2
   7   2  -3 51.1294 24.7052   3
   7   2   3 136.433 29.4793   3
   7  -2  -3 160.792 36.9597   2
   7  -2  -3 114.335 37.5633   3
  -7   2  -3 150.361 35.7048   2
  -7  -2   3 108.253 14.9593   4
  -7  -2   3 105.483 37.3872   2
   7   2   3 120.604 24.4317   3
   0   3  -3 518.753 32.6839   4
   0  -3  -3 517.438 31.8461   2
   0  -3   3 462.171 28.5005   2
   0  -3   3 491.473 31.7912   3
   0   3  -3 471.855 32.4647   3
   0   3   3 507.189 29.3491   2
   0  -3  -3 467.314 31.3614   4
   0  -3   3 459.030 31.5301   4
   0  -3  -3 499.812 27.4686   3
   0   3   3 480.622 28.2870   3
   0   3  -3 513.169 28.9317   2
   0  -3   3 517.175 29.3922   2
  -1   3   3 2464.57 113.576   3
   1  -3   3 2280.45 113.589   2
   1   3  -3 2305.38 109.628   3
   1  -3   3 2569.85 119.606   3
  -1  -3  -3 2319.88 103.899   3
   1   3  -3 2541.48 115.964   4
   1   3  -3 2380.29 111.468   2
   1  -3   3 2417.35 112.454   4
  -1  -3  -3 2357.81 114.385   4
  -1   3  -3 2306.59 116.685   3
   1   3   3 2385.67 113.606   2
  -1  -3   3 2389.41 112.323   2
   1  -3  -3 2313.43 106.950   2
  -1   3  -3 2424.66 109.733   2
   1  -3  -3 2384.68 110.875   3
   1  -3  -3 2284.91 106.601   2
  -1  -3   3 2202.85 105.375   3
   1  -3  -3 2379.43 109.877   4
  -1   3  -3 2393.85 110.811   4
  -1  -3   3 2377.66 112.763   4
   2  -3   3 572.108 42.0133   2
  -2  -3  -3 605.074 38.9514   4
  -2  -3  -3 650.828 46.6168   2
  -2   3   3 618.718 40.4822   3
   2   3  -3 624.081 39.0612   2
   2   3  -3 566.057 38.3948   4
   2  -3   3 591.959 34.8256   4
   2  -3   3 566.659 44.5888   3
   2   3  -3 584.360 31.0797   3
  -2   3   3 603.645 33.0610   2
   2  -3  -3 601.317 39.6807   3
  -2  -3   3 625.335 31.1980   3
   2  -3  -3 574.654 33.8669   4
  -2   3  -3 599.756 34.9032   4
   2   3   3 599.128 43.2149   2
  -2   3  -3 604.668 54.2045   2
  -2   3  -3 573.433 45.2074   3
  -2  -3   3 702.851 40.3781   4
   2  -3  -3 568.108 37.4927   2
  -2  -3   3 667.440 50.0022   2
  -3  -3  -3 57.6160 13.9549   4
  -3   3   3 30.3050 10.2831   2
   3  -3   3 34.6922 7.99896   4
  -3   3   3 34.9765 14.6940   3
   3   3  -3 44.6520 8.03552   3
   3  -3   3 71.3859 19.9303   2
   3   3  -3 52.3450 15.1665   2
   3   3  -3 41.6093 12.7659   4
   3  -3   3 52.4691 19.8336   3
  -3  -3  -3 42.7856 20.4933   2
   3  -3   3 27.2489 13.5922   3
   3  -3  -3 43.9673 14.7311   3
  -3   3  -3 28.9419 7.42835   4
   3   3   3 22.5535 6.70571   3
   3  -3  -3 35.6287 7.26765   4
  -3  -3   3 46.7868 9.07234   3
   3   3   3 48.3400 6.81597   3
   3   3   3 63.9229 19.4659   2
   3  -3  -3 58.4406 16.3432   2
  -3  -3   3 72.0499 15.3441   4
   3  -3  -3 43.4766 18.8691   3
  -3   3  -3 10.2450 12.1100   2
  -3  -3   3 53.3692 17.5457   2
  -4  -3  -3 259.591 25.3095   4
   4   3  -3 236.297 18.6916   3
  -4   3   3 254.706 24.5125   2
   4   3  -3 235.159 24.5926   4
   4   3  -3 192.019 27.2622   2
  -4  -3  -3 294.390 39.8995   2
   4  -3   3 222.956 26.9853   3
   4  -3   3 277.336 35.4696   2
   4  -3   3 307.383 37.2314   3
   4  -3  -3 222.631 27.6750   3
   4   3   3 211.755 32.8130   2
   4  -3  -3 282.800 37.6320   3
  -4  -3   3 278.723 36.2372   2
  -4   3  -3 279.738 30.7132   2
  -4   3  -3 253.112 15.0241   4
  -4  -3   3 229.100 20.8231   3
   4   3   3 267.847 18.9521   3
  -4  -3   3 256.889 25.0754   4
   4   3   3 239.019 21.7983   3
  -5  -3  -3 1018.64 78.2673   2
   5   3  -3 820.913 62.2608   2
   5   3  -3 805.185 57.3368   3
  -5  -3  -3 829.125 53.6678   4
   5  -3   3 875.118 62.8371   3
   5  -3   3 908.741 73.2633   3
   5   3  -3 959.922 54.0997   3
  -5   3   3 901.528 57.4460   2
   5  -3   3 868.310 71.1453   2
   5   3   3 919.196 49.1411   3
   5  -3  -3 912.000 65.3565   2
  -5  -3   3 813.364 71.3022   2
   5  -3  -3 835.203 60.9191   3
   5   3   3 822.525 53.8124   3
  -5  -3   3 908.227 54.4161   4
  -5   3  -3 823.110 62.2821   2
   5  -3  -3 978.823 76.8414   3
   6  -3   3 85.9450 31.1661   3
   6   3  -3 105.094 17.6129   3
  -6   3   3 112.256 24.5172   2
  -6  -3  -3 141.863 40.4233   2
   6   3  -3 112.843 25.5218   3
   6   3  -3 108.067 28.2127   2
   6  -3   3 100.949 31.6341   2
  -6  -3  -3 67.5921 16.9789   4
   6   3   3 101.895 21.2867   3
  -6  -3   3 157.016 59.3920   2
   6  -3  -3 144.618 38.3662   3
  -6   3  -3 120.232 36.3453   2
   6  -3  -3 99.8596 27.4827   2
   6   3   3 109.297 18.3276   3
  -6  -3   3 122.325 20.2460   4
   7   3  -3 131.104 22.0575   3
   7   3  -3 168.713 33.6897   3
  -7  -3  -3 180.383 23.3892   4
  -7   3   3 212.210 49.2351   2
  -7  -3  -3 109.120 41.6536   2
   7  -3   3 118.645 34.1851   3
   7   3   3 109.696 25.7407   3
  -7  -3   3 126.271 19.8266   4
   7  -3  -3 185.646 45.1013   3
   7  -3  -3 152.828 35.6036   2
   7   3   3 159.888 22.9298   3
  -7   3  -3 205.273 38.8460   2
  -7  -3   3 196.976 45.5616   2
   0  -4   3 2847.48 134.906   4
   0  -4  -3 2719.00 132.415   3
   0  -4  -3 2805.87 128.291   3
   0  -4   3 2827.84 131.272   2
   0   4   3 2855.80 130.007   2
   0   4  -3 2875.51 135.471   3
   0  -4  -3 2858.36 134.011   2
   0  -4   3 2724.32 130.181   2
   0  -4  -3 2822.96 134.336   4
   0   4  -3 2792.46 140.563   4
   0  -4   3 2793.99 133.776   3
  -1  -4  -3 1217.32 54.8219   3
   1  -4   3 1137.81 64.0440   4
   1   4  -3 1252.83 62.3637   3
   1  -4   3 1218.65 70.5488   3
  -1  -4  -3 1182.06 57.6434   3
   1   4  -3 1170.24 67.0466   4
   1  -4   3 1197.67 65.1639   2
   1   4  -3 1193.33 73.2778   2
  -1  -4  -3 1302.30 71.3886   2
  -1  -4   3 1144.82 64.7805   2
  -1   4  -3 1241.74 60.8816   2
   1  -4  -3 1132.32 62.2600   4
   1   4   3 1179.06 64.3325   2
   1  -4  -3 1258.53 68.5116   3
  -1   4  -3 1187.88 69.5195   3
  -1   4  -3 1204.67 63.3506   4
  -1  -4   3 1178.12 64.3610   2
   1  -4  -3 1169.55 59.3158   2
   1  -4  -3 1195.23 60.0566   2
   1  -4  -3 1166.80 62.1403   3
  -1  -4   3 1022.36 57.0180   3
  -2  -4  -3 602.331 47.4995   2
   2   4  -3 482.512 30.5786   3
   2   4  -3 570.104 40.2772   4
  -2  -4  -3 550.930 38.8579   4
   2   4  -3 572.449 38.1493   2
   2  -4   3 613.431 46.6935   3
   2  -4   3 560.059 41.8007   2
  -2   4   3 554.392 32.2441   2
   2  -4   3 614.696 36.2822   4
  -2  -4   3 553.003 28.4038   3
  -2   4  -3 443.960 42.0760   3
  -2   4  -3 597.382 36.4833   4
   2  -4  -3 569.904 35.3600   4
   2  -4  -3 536.292 38.6636   3
   2  -4  -3 596.497 46.3409   3
  -2  -4   3 598.767 40.1487   4
  -2  -4   3 563.245 42.6283   2
   2   4   3 566.416 41.9008   2
  -2   4  -3 548.562 36.3625   2
   2  -4  -3 570.278 37.1262   2
   3   4  -3 467.826 37.0479   4
  -3   4   3 479.778 31.3072   2
   3  -4   3 501.653 43.6630   2
  -3  -4  -3 516.094 37.9618   4
  -3  -4  -3 473.704 47.0974   2
   3  -4   3 432.039 37.9251   3
   3  -4   3 517.796 31.6356   4
   3   4  -3 485.551 38.2516   2
   3   4  -3 504.478 27.6142   3
   3  -4   3 452.128 44.9149   3
  -3   4  -3 447.812 30.0803   4
  -3  -4   3 420.522 42.1154   2
  -3   4  -3 480.904 36.0606   2
   3  -4  -3 475.850 37.9751   3
   3  -4  -3 505.285 38.7312   2
   3   4   3 444.850 40.5678   2
  -3  -4   3 453.214 35.9580   4
   3  -4  -3 551.580 48.3226   3
   3  -4  -3 479.130 29.8681   4
  -3  -4   3 482.698 26.9728   3
   4  -4   3 221.435 28.8341   3
  -4   4   3 270.988 25.0542   2
  -4  -4  -3 206.868 39.9466   2
   4  -4   3 232.312 18.7508   4
   4  -4   3 276.949 37.3176   2
   4  -4   3 281.943 38.8669   3
  -4  -4  -3 244.241 26.5349   4
   4   4  -3 295.081 32.4810   2
   4   4  -3 271.739 18.6503   3
   4   4  -3 243.698 26.8499   4
   4  -4  -3 256.703 30.5502   3
  -4  -4   3 273.438 27.2920   4
  -4   4  -3 271.781 18.8081   4
   4   4   3 264.540 14.0906   3
  -4  -4   3 262.957 37.6893   2
   4   4   3 208.988 15.3200   3
   4  -4  -3 251.581 17.4742   4
  -4   4  -3 285.379 30.3395   2
   4   4   3 290.599 35.8146   2
   4  -4  -3 309.479 34.1131   2
   4  -4  -3 295.269 40.3107   3
  -4  -4   3 245.456 19.5731   3
   5  -4   3 92.8530 31.1409   3
  -5  -4  -3 128.164 35.6054   2
   5   4  -3 108.179 21.7611   4
   5  -4   3 126.185 33.8245   2
  -5   4   3 125.928 21.4819   2
   5   4  -3 123.234 14.4974   3
  -5  -4  -3 130.193 23.6448   4
   5  -4   3 105.266 24.9774   3
   5   4  -3 118.810 21.6814   3
   5  -4  -3 80.3018 25.3059   2
   5   4   3 91.5357 27.5137   2
   5  -4  -3 156.951 37.8099   3
  -5  -4   3 137.385 35.9337   2
   5   4   3 119.829 12.2221   3
  -5  -4   3 123.865 22.4975   4
   5   4   3 130.182 16.2690   3
  -5   4  -3 149.308 26.1531   2
   5  -4  -3 141.537 28.0851   3
   6  -4   3 77.4914 30.3330   2
   6   4  -3 101.175 15.5934   3
   6  -4   3 124.900 36.4190   3
  -6  -4  -3 154.289 41.6843   2
  -6   4   3 140.962 25.8065   2
   6   4  -3 83.5663 20.7503   3
  -6  -4  -3 94.5660 21.1731   4
   6  -4  -3 78.2561 32.5378   3
  -6  -4   3 126.364 23.0611   4
  -6   4  -3 163.709 30.6143   2
   6   4   3 84.1249 17.4247   3
   6  -4  -3 114.894 28.5496   2
  -6  -4   3 213.877 45.5267   2
   6   4   3 113.612 14.3808   3
   7   4  -3 108.965 25.6554   3
  -7  -4  -3 119.815 40.2793   2
   7   4  -3 138.003 19.7174   3
  -7  -4  -3 146.941 23.7665   4
   7  -4   3 109.730 36.2621   3
  -7   4   3 202.854 30.2895   2
   7   4   3 153.071 23.0124   3
  -7  -4   3 144.744 23.8788   4
   7   4   3 139.218 18.1849   3
  -7  -4   3 182.776 43.4621   2
   7  -4  -3 237.081 41.0519   2
  -7   4  -3 162.276 32.7462   2
   7  -4  -3 95.1749 36.5798   3
   0   5  -3 116.451 19.4418   3
   0  -5  -3 98.2011 18.3958   4
   0  -5   3 118.689 16.2325   2
   0  -5  -3 129.344 14.5043   3
   0   5  -3 175.324 21.7760   4
   0  -5   3 106.368 18.1082   4
   0  -5  -3 110.837 14.3057   2
   0  -5  -3 102.993 17.9631   3
   0  -5  -3 128.805 19.1872   2
   0  -5   3 131.453 17.5849   2
   0  -5   3 106.342 17.7417   3
   1  -5   3 1291.10 70.5506   4
  -1  -5  -3 1291.68 59.2825   3
   1   5  -3 1341.85 74.5958   4
  -1  -5  -3 1260.56 75.5985   2
   1  -5   3 1318.09 70.5105   2
  -1  -5  -3 1170.54 71.5306   4
  -1  -5  -3 1221.83 62.6016   3
   1   5  -3 1208.19 66.8964   3
   1  -5   3 1357.85 76.6522   3
  -1  -5   3 1154.12 62.5439   3
   1   5   3 1254.09 68.5565   2
  -1   5  -3 1232.33 69.6400   4
  -1   5  -3 1300.94 65.9369   2
   1  -5  -3 1273.20 69.5117   4
   1  -5  -3 1155.91 66.3795   3
   1  -5  -3 1250.53 66.3552   2
  -1   5  -3 1286.21 83.4280   3
  -1  -5   3 1247.67 71.6807   4
  -1  -5   3 1280.18 66.0089   2
   1  -5  -3 1278.62 74.8532   3
  -1  -5   3 1299.96 72.0236   2
   1  -5  -3 1216.68 64.5860   2
  -2   5   3 345.792 24.1460   2
   2  -5   3 356.571 32.3819   2
   2  -5   3 315.559 29.9002   3
  -2  -5  -3 287.293 36.2267   2
   2   5  -3 299.010 30.3929   4
  -2  -5  -3 287.968 29.5805   4
   2   5  -3 330.322 22.9392   3
   2   5  -3 303.740 27.6136   2
   2  -5   3 294.826 31.0627   4
   2  -5   3 305.644 34.6833   3
  -2   5  -3 282.279 24.4906   2
  -2   5  -3 267.800 31.7732   3
  -2  -5   3 289.422 32.0796   2
   2  -5  -3 261.196 33.6282   3
   2  -5  -3 257.348 26.8430   3
  -2  -5   3 283.396 16.8855   3
  -2   5  -3 322.751 26.4304   4
  -2  -5   3 305.106 29.4784   4
   2  -5  -3 284.951 24.8617   4
   2  -5  -3 260.170 25.5390   2
   2   5   3 262.035 28.6616   2
   3   5  -3 804.900 52.5962   4
   3  -5   3 650.593 57.5841   3
   3  -5   3 686.807 55.0619   2
   3  -5   3 786.290 53.5262   3
   3   5  -3 689.600 37.3572   3
   3  -5   3 702.175 44.4493   4
  -3   5   3 713.850 41.9465   2
  -3  -5  -3 765.092 62.1259   2
   3   5  -3 693.350 49.0807   2
  -3  -5  -3 720.870 50.6279   4
   3  -5  -3 676.555 50.4433   3
   3  -5  -3 791.500 52.6036   2
   3  -5  -3 679.123 43.3256   4
   3   5   3 619.752 50.9102   2
  -3  -5   3 748.954 58.7640   2
  -3  -5   3 780.658 51.8848   4
  -3  -5   3 716.038 35.6965   3
  -3   5  -3 737.481 47.0421   2
   3  -5  -3 810.074 63.0762   3
   4  -5   3 762.913 63.7260   3
   4   5  -3 495.744 45.3705   2
  -4  -5  -3 583.649 45.6587   4
   4  -5   3 630.013 37.8746   4
   4   5  -3 512.151 31.6933   3
   4  -5   3 637.298 50.8690   3
  -4   5   3 687.246 40.7404   2
   4   5  -3 645.959 47.6649   4
   4  -5   3 564.152 54.8359   2
  -4  -5  -3 609.572 59.2555   2
  -4  -5   3 670.338 48.2222   4
  -4   5  -3 667.980 46.6983   2
   4  -5  -3 612.988 52.2922   2
   4  -5  -3 593.298 36.4867   4
   4  -5  -3 707.213 63.0177   3
   4   5   3 600.358 52.8099   2
  -4  -5   3 460.525 52.7134   2
   4  -5  -3 575.396 49.1069   3
  -4   5  -3 594.253 36.7178   4
   5  -5   3 28.0712 21.9726   3
  -5  -5  -3 -4.4283 13.2943   4
   5   5  -3 6.57114 6.96082   3
  -5  -5  -3 -7.0042 19.1909   2
  -5   5   3 -0.1895 10.4346   2
   5   5  -3 10.8594 14.6249   4
   5  -5   3 10.1044 21.4426   2
   5   5  -3 23.4979 17.3645   2
   5   5  -3 6.84794 9.32359   3
   5  -5  -3 -2.0612 19.0514   2
  -5  -5   3 -8.9043 19.0179   2
  -5   5  -3 -5.9617 12.8082   2
   5  -5  -3 23.2077 22.1611   3
  -5  -5   3 -14.569 10.6800   4
  -6  -5  -3 73.7216 35.1696   2
   6   5  -3 62.3956 15.4151   3
   6   5  -3 68.0445 11.9722   3
   6  -5   3 21.1666 23.7651   3
  -6   5   3 53.8153 17.8838   2
  -6  -5  -3 55.0696 19.1351   4
   6  -5  -3 78.7389 33.2455   3
  -6   5  -3 69.9033 22.2805   2
  -6  -5   3 65.9283 31.5577   2
  -7   5   3 153.892 27.0057   2
  -7  -5  -3 102.984 24.7220   4
  -7  -5  -3 179.119 48.3158   2
   7   5  -3 159.781 22.6760   3
   7  -5   3 200.995 47.7918   3
  -7  -5   3 150.185 42.7285   2
  -7  -5   3 195.115 29.9944   4
  -7   5  -3 144.113 29.9509   2
   7   5   3 151.981 11.4677   3
   7  -5  -3 92.4817 39.9460   3
   0   6  -3 1291.32 75.9797   4
   0  -6  -3 1223.21 74.5104   4
   0  -6   3 1359.31 71.2657   2
   0  -6  -3 1195.53 67.5921   2
   0  -6   3 1234.15 72.2846   2
   0  -6  -3 1285.29 75.3211   2
   0  -6   3 1296.56 80.0464   3
   0   6  -3 1389.52 76.2098   3
   0  -6  -3 1309.37 73.3236   3
   0  -6  -3 1319.74 67.0493   3
   0  -6   3 1256.93 75.2439   4
   1  -6   3 196.652 26.5298   3
   1  -6   3 230.925 25.1203   2
  -1  -6  -3 202.544 15.0944   3
   1   6  -3 202.746 27.0575   4
  -1  -6  -3 175.042 24.6484   4
   1  -6   3 192.832 22.4913   3
   1  -6   3 194.730 21.2162   2
   1   6  -3 172.535 21.1361   3
   1  -6   3 200.748 25.5344   4
  -1  -6  -3 194.848 18.6783   3
  -1  -6  -3 213.735 29.1861   2
  -1  -6   3 187.772 19.2305   3
  -1   6  -3 202.785 20.6364   2
  -1   6  -3 158.597 24.8478   3
  -1   6  -3 228.831 26.8688   4
   1   6   3 169.844 21.7719   2
  -1  -6   3 199.484 25.6787   4
   1  -6  -3 160.663 20.5847   3
   1  -6  -3 188.567 20.5385   2
  -1  -6   3 183.530 20.7830   2
   1  -6  -3 138.684 23.5987   3
   1  -6  -3 203.450 23.7688   4
  -1  -6   3 160.797 24.5933   2
   1  -6  -3 174.281 21.1039   2
   2  -6   3 589.489 42.2808   4
   2  -6   3 564.602 43.7122   3
   2   6  -3 498.267 43.7678   4
   2   6  -3 558.430 34.1624   3
   2   6  -3 525.019 39.7374   2
  -2  -6  -3 535.847 43.9194   4
  -2  -6  -3 689.443 55.2803   2
   2  -6   3 553.444 49.7852   3
   2  -6   3 541.326 44.6306   2
   2  -6  -3 563.081 37.7521   2
  -2  -6   3 543.250 47.3872   2
   2  -6  -3 591.509 50.7965   3
   2  -6  -3 497.962 39.7092   4
   2  -6  -3 623.178 43.6091   3
   2   6   3 476.060 40.5241   2
  -2   6  -3 598.703 42.1852   4
  -2  -6   3 553.232 44.4496   4
  -2  -6   3 565.723 29.2095   3
   2  -6  -3 537.558 41.1125   2
  -2   6  -3 554.554 37.9426   2
   3  -6   3 200.401 33.9467   3
   3  -6   3 213.828 32.8186   2
  -3  -6  -3 223.570 29.0046   4
   3   6  -3 178.098 27.5239   4
  -3  -6  -3 146.015 34.3195   2
   3  -6   3 258.200 25.7044   4
   3  -6   3 239.684 29.6894   3
   3   6  -3 193.612 13.3185   3
   3   6  -3 215.658 43.9831   2
  -3   6   3 229.575 22.2886   2
  -3   6  -3 223.253 25.4172   4
   3  -6  -3 205.104 35.5936   3
   3  -6  -3 248.606 31.5264   2
  -3  -6   3 169.719 36.6193   2
   3  -6  -3 213.310 27.8997   3
  -3  -6   3 214.031 29.0683   4
   3  -6  -3 236.944 25.0833   4
  -3   6  -3 195.296 23.9602   2
   4  -6   3 186.101 54.8114   2
   4   6  -3 111.287 25.8119   4
   4   6  -3 147.678 25.9192   2
  -4   6   3 145.890 19.1316   2
   4  -6   3 147.851 29.6856   3
   4  -6   3 142.251 35.3481   3
  -4  -6  -3 123.434 36.5178   2
  -4  -6  -3 149.479 25.7833   4
   4  -6  -3 137.761 18.7660   4
  -4   6  -3 182.898 25.0180   2
  -4  -6   3 103.195 24.8512   4
   4  -6  -3 101.153 26.2294   3
   4  -6  -3 74.7706 28.3990   3
  -4  -6   3 101.668 30.7880   2
  -4   6  -3 141.042 18.9960   4
   4   6   3 71.9553 36.0378   2
   4  -6  -3 165.046 32.3844   2
  -5   6   3 137.149 19.9300   2
   5  -6   3 105.317 15.2310   4
  -5  -6  -3 46.7714 28.3300   2
  -5  -6  -3 76.6225 22.2260   4
   5  -6   3 59.7992 25.9054   3
   5  -6   3 88.6209 36.3293   2
   5  -6  -3 123.965 14.6405   4
  -5  -6   3 129.696 37.2420   2
  -5  -6   3 118.807 25.9408   4
  -5   6  -3 127.008 24.8154   2
   5  -6  -3 86.9530 29.3305   2
   5  -6  -3 69.0887 30.6233   3
   6  -6   3 0.25363 21.6849   3
  -6  -6  -3 -39.773 17.4428   2
  -6   6   3 27.3224 15.0102   2
  -6  -6   3 1.03067 27.3711   2
   6  -6  -3 -10.485 19.4085   3
  -6   6  -3 22.1208 16.6761   2
   6  -6  -3 40.5529 26.6475   2
   0  -7   3 235.762 28.4779   2
   0  -7  -3 229.672 30.5070   2
   0  -7  -3 230.643 27.8377   3
   0  -7   3 266.703 27.6774   2
   0  -7   3 308.858 27.2860   3
   0  -7   3 224.251 26.8668   3
   0  -7   3 226.219 29.5838   4
   0  -7  -3 280.999 31.1097   4
   0   7  -3 297.692 30.7664   3
   0   7  -3 228.362 29.7110   4
   0  -7  -3 267.574 23.5181   3
   0  -7  -3 257.543 25.1479   2
  -1  -7  -3 737.778 42.7781   3
  -1  -7  -3 678.539 56.3291   2
  -1  -7  -3 623.772 52.2194   4
   1  -7   3 762.785 51.8742   2
   1   7  -3 742.576 54.6633   4
  -1  -7  -3 659.997 45.5446   2
   1  -7   3 663.232 53.2792   3
   1  -7   3 691.074 47.8416   2
   1   7  -3 698.065 46.0374   3
   1  -7   3 709.857 51.8351   4
   1  -7   3 714.125 48.8316   3
  -1  -7  -3 683.826 37.6339   3
   1  -7  -3 770.275 49.0314   2
  -1  -7   3 666.389 54.5437   4
  -1  -7   3 655.423 43.9563   3
  -1   7  -3 766.742 53.7458   4
   1  -7  -3 772.103 51.8712   2
  -1  -7   3 703.681 43.3570   3
   1  -7  -3 732.138 56.3253   3
  -1  -7   3 793.254 53.4404   2
   1  -7  -3 699.170 48.2290   3
  -1  -7   3 770.223 56.4839   2
   1   7   3 725.240 48.9121   2
   1  -7  -3 811.999 54.4627   4
   2  -7   3 1091.09 69.9462   3
  -2  -7  -3 1073.39 79.9647   2
   2  -7   3 1057.10 67.8825   4
   2  -7   3 1147.38 79.4911   3
  -2  -7  -3 1033.91 71.3664   4
   2  -7   3 1190.77 83.1087   2
   2   7  -3 1076.27 72.9668   4
  -2  -7   3 1161.44 73.4583   4
   2  -7  -3 1082.98 64.6053   2
  -2  -7   3 1112.83 52.4241   3
  -2   7  -3 1127.51 68.2806   4
  -2  -7   3 1060.09 75.6314   2
  -2  -7   3 1091.49 53.9863   3
  -2   7  -3 979.790 61.8465   2
  -2  -7   3 1083.08 64.5720   2
   2   7   3 1031.97 67.4419   2
   2  -7  -3 998.666 75.5953   3
   2  -7  -3 1086.54 67.7335   2
   2  -7  -3 1103.96 68.3457   4
   2  -7  -3 1085.58 68.7073   3
  -3  -7  -3 492.587 54.3931   2
  -3  -7  -3 455.751 43.1601   4
   3  -7   3 369.834 35.4232   4
   3  -7   3 399.623 40.3631   3
   3   7  -3 400.656 42.1932   4
   3  -7   3 469.312 46.7825   2
   3   7  -3 377.543 37.6290   2
   3  -7  -3 408.078 41.6953   2
   3  -7  -3 417.187 33.3172   2
   3  -7  -3 403.157 48.6575   3
   3   7   3 380.815 44.0032   2
  -3  -7   3 459.880 43.1745   4
  -3   7  -3 362.757 34.4528   4
  -3  -7   3 310.462 44.9914   2
   3  -7  -3 383.191 35.5561   4
   3  -7  -3 351.231 38.1975   3
  -3   7  -3 406.290 33.7351   2
  -4  -7  -3 298.565 47.9977   2
   4  -7   3 163.312 23.7976   4
   4  -7   3 157.379 38.7976   3
  -4   7   3 190.611 22.9643   2
   4   7  -3 220.977 32.0845   4
   4  -7   3 198.629 40.3410   2
   4  -7  -3 239.785 47.6834   3
   4  -7  -3 195.340 25.1793   4
   4  -7  -3 223.018 37.7772   2
  -4   7  -3 176.664 24.4880   2
  -4  -7   3 149.505 36.4390   2
  -5  -7  -3 55.2631 29.9245   2
   5  -7   3 159.490 40.5781   3
   5  -7   3 137.277 21.3644   4
  -5   7  -3 127.073 24.1146   2
   5  -7  -3 133.396 18.7187   4
   5  -7  -3 60.8560 29.8644   2
   5  -7  -3 45.0833 29.5500   3
  -5  -7   3 170.222 42.1890   2
   6  -7   3 41.3057 26.7372   3
  -6  -7  -3 21.1277 28.7341   2
  -6   7   3 31.4841 15.5133   2
  -6   7  -3 41.4656 18.0709   2
   6  -7  -3 45.4897 32.5875   3
   0  -8  -3 519.976 42.5577   3
   0  -8   3 526.906 42.6498   3
   0  -8  -3 529.370 36.8358   3
   0  -8   3 481.360 44.7389   2
   0  -8  -3 529.264 47.1912   4
   0  -8  -3 466.246 38.6858   2
   0  -8   3 497.949 38.9842   3
   0  -8   3 572.898 44.0396   2
   0  -8   3 535.982 47.7669   4
   0  -8  -3 490.549 47.3550   2
   0   8  -3 506.274 53.4903   4
  -1  -8  -3 64.2390 24.2821   2
   1  -8   3 108.927 22.3090   3
   1  -8   3 84.1611 21.3469   2
  -1  -8  -3 96.7078 12.9090   3
   1  -8   3 112.869 25.3929   4
  -1  -8  -3 94.5892 16.6231   3
  -1  -8  -3 100.161 20.9284   2
   1  -8   3 89.7390 24.2478   3
  -1  -8  -3 77.0368 22.7152   4
   1  -8   3 71.1287 20.9970   2
   1   8  -3 32.4406 20.0234   4
  -1   8  -3 52.2932 19.9008   4
   1  -8  -3 116.054 20.4494   3
   1  -8  -3 111.381 24.3285   2
  -1  -8   3 101.979 25.3110   4
  -1  -8   3 92.4834 15.9455   3
  -1  -8   3 86.0786 25.7526   2
   1  -8  -3 94.5621 20.4320   2
  -1  -8   3 68.6459 18.0510   2
   1  -8  -3 56.5190 22.3304   3
   1  -8  -3 98.9025 25.0047   4
   2  -8   3 84.9277 28.2780   3
   2   8  -3 75.8728 24.6928   4
   2  -8   3 95.1374 25.3849   2
  -2  -8  -3 40.5705 23.0393   2
   2  -8   3 69.5488 24.2370   3
   2  -8   3 85.9479 19.4861   2
  -2  -8   3 100.728 12.4246   3
  -2   8  -3 77.4919 22.2452   4
   2  -8  -3 91.1155 27.8955   3
  -2  -8   3 91.2366 26.9863   2
   2  -8  -3 108.590 29.3789   4
   2  -8  -3 114.761 26.7792   2
  -2  -8   3 100.691 11.3388   3
   2  -8  -3 85.8505 20.4161   2
  -3  -8  -3 -3.1587 17.1421   2
   3   8  -3 23.8740 18.3646   4
   3  -8   3 -4.9746 10.6045   4
   3  -8   3 5.74219 20.3560   3
   3  -8  -3 8.10601 12.3423   2
   3  -8  -3 -10.411 16.7350   3
   3  -8  -3 -4.6512 12.7638   4
  -3   8  -3 0.27008 10.7639   2
   3  -8  -3 5.82783 17.0262   2
  -3  -8   3 25.0754 24.5725   2
  -3   8  -3 4.19420 12.7596   4
   4  -8   3 280.124 31.8683   4
  -4  -8  -3 171.527 42.3500   2
   4  -8   3 295.084 47.2738   3
   4   8  -3 277.889 38.1038   4
  -4   8  -3 233.680 28.5192   2
   4  -8  -3 280.536 31.2365   4
   4  -8  -3 279.815 40.4551   2
  -4  -8   3 201.830 44.6028   2
   4  -8  -3 245.327 28.0166   2
   4  -8  -3 179.230 42.4611   3
  -5  -8  -3 23.7874 30.1686   2
  -5   8   3 80.8748 18.9512   2
   5  -8   3 94.8994 19.5980   4
  -5   8  -3 109.766 22.9211   2
  -5  -8   3 78.4691 33.7052   2
   5  -8  -3 37.4783 32.2754   3
   5  -8  -3 83.3051 19.1651   4
   0  -9   3 18.1414 16.2725   2
   0  -9  -3 56.8404 24.0371   2
   0  -9  -3 27.3148 13.0024   3
   0  -9   3 23.4602 13.1058   3
   0  -9  -3 9.26155 15.8491   3
   0  -9   3 2.98799 13.7472   3
   0   9  -3 26.3020 19.2791   4
   1  -9   3 172.980 30.4642   3
  -1  -9  -3 105.635 14.5236   3
  -1  -9  -3 92.2894 29.1557   2
   1  -9   3 154.413 24.6544   3
   1   9  -3 131.919 30.0433   4
  -1  -9  -3 154.888 19.4973   3
   1  -9   3 60.8877 20.5900   2
  -1  -9   3 147.313 20.3375   3
  -1  -9   3 166.399 36.4368   2
  -1  -9   3 99.5645 17.8589   3
   1  -9  -3 96.9745 27.8211   3
   1  -9  -3 91.6772 25.6632   2
   1  -9  -3 122.462 21.7478   3
  -1   9  -3 115.785 27.4900   4
   2  -9   3 35.5569 21.4963   3
   2  -9   3 29.9734 18.0514   3
   2  -9   3 69.8515 19.9505   2
  -2  -9  -3 80.2251 31.3210   2
   2   9  -3 0.54902 16.0024   4
   2  -9  -3 39.8879 18.3527   3
  -2  -9   3 68.3507 25.9304   2
  -2  -9   3 42.1586 9.15187   3
   2  -9  -3 68.0583 20.1872   2
  -2   9  -3 25.8868 17.2920   4
  -2  -9   3 59.2528 9.67346   3
   2  -9  -3 19.0391 22.0403   3
   3  -9   3 -15.391 21.3997   3
   3  -9   3 16.2217 16.1028   4
   3  -9   3 17.3316 14.0595   2
   3   9  -3 42.8391 21.9556   4
  -3  -9  -3 36.1094 28.8651   2
  -3  -9   3 30.7293 23.8350   2
   3  -9  -3 18.2035 17.6589   4
   3  -9  -3 27.4055 15.9383   2
   3  -9  -3 43.8573 29.2018   3
  -4  -9  -3 58.0965 29.7391   2
   4  -9   3 8.88281 15.6117   4
   4  -9   3 44.9065 28.4573   3
   4  -9  -3 38.1967 30.6246   3
   4  -9  -3 27.0611 18.5867   4
  -4   9  -3 3.07184 11.1584   2
   4  -9  -3 37.5692 17.4188   2
   0 -10  -3 103.781 24.1222   3
   0 -10   3 112.944 22.0031   3
   0  10  -3 108.685 28.6375   4
   0 -10  -3 91.4937 18.7174   3
   0 -10   3 122.097 25.3377   3
   0 -10  -3 134.276 35.7073   2
   0 -10   3 116.008 30.3508   2
   1 -10   3 206.013 33.9599   2
   1  10  -3 212.786 35.3115   4
  -1 -10  -3 158.927 17.4974   3
  -1 -10  -3 257.013 42.9861   2
   1 -10   3 155.709 26.5601   3
  -1 -10  -3 215.410 21.9106   3
   1 -10  -3 166.191 33.7711   2
  -1 -10   3 192.247 23.1028   3
  -1 -10   3 163.037 21.0250   3
  -1  10  -3 163.375 33.2492   4
  -1 -10   3 180.052 38.3218   2
   1 -10  -3 219.277 34.1681   3
  -2 -10  -3 6.62823 23.4971   2
   2 -10   3 13.1749 16.3523   2
   2 -10   3 33.8289 24.5397   3
   2  10  -3 13.3686 18.0537   4
  -2 -10   3 28.5063 6.98450   3
   2 -10  -3 61.9303 26.8326   3
  -2 -10   3 9.42690 20.4923   2
  -2 -10   3 28.0048 7.13450   3
  -2  10  -3 46.8425 20.9099   4
   2 -10  -3 24.3318 17.9823   2
   3 -10   3 41.4070 24.8767   3
   3 -10   3 31.2445 17.2441   2
  -3 -10  -3 9.42249 26.8076   2
   3 -10  -3 31.6216 18.2439   2
   3 -10  -3 69.4688 29.5267   3
  -3 -10   3 22.8349 27.2290   2
   0  11  -3 133.262 33.7038   4
   0 -11  -3 112.476 21.6201   3
   0 -11   3 168.480 27.1700   3
   0 -11  -3 165.734 27.1248   3
   0 -11   3 131.733 29.5011   3
   0 -11  -3 145.171 44.9959   2
   0 -11   3 144.265 35.5042   2
  -1 -11  -3 51.7096 11.8896   3
   1 -11   3 89.5025 27.2814   3
   1 -11   3 57.5885 26.1031   2
   1  11  -3 42.4257 26.2514   4
  -1 -11  -3 63.3514 30.5170   2
   1 -11  -3 70.2544 25.9813   3
  -1 -11   3 72.6333 29.9683   2
   1 -11  -3 19.1071 29.4011   2
  -1 -11   3 78.7339 16.9447   3
   1 -11  -3 37.2267 17.8475   3
  -1 -11   3 45.9494 14.4566   3
   2 -11   3 83.9662 29.1562   3
  -2 -11  -3 71.0663 31.4196   2
   2 -11   3 66.7026 25.9849   2
   2 -11  -3 80.4322 28.3598   3
  -2 -11   3 123.353 37.5762   2
   0   0   4 16.8417 4.55109   3
   0   0  -4 21.3590 6.19540   4
   0   0   4 17.1439 6.45932   2
   0   0  -4 21.7050 5.71711   3
   0   0  -4 22.5415 6.36674   2
   1   0   4 206.386 22.6954   2
   1   0  -4 208.602 15.2411   3
  -1   0  -4 223.609 22.8236   2
   1   0  -4 218.947 11.9065   2
  -1   0   4 245.690 16.4843   3
   1   0   4 193.423 17.1244   3
  -1   0   4 207.866 13.1317   2
  -1   0   4 192.769 15.0705   4
   1   0  -4 190.074 14.4581   4
  -1   0  -4 185.444 17.4944   3
  -2   0   4 20.5807 8.93719   2
  -2   0  -4 -5.5324 8.21999   3
   2   0   4 9.93637 9.46232   3
   2   0  -4 2.57304 7.45150   3
   2   0  -4 0.88351 4.72288   4
  -2   0   4 2.96649 7.72262   3
   2   0   4 6.69487 12.3695   2
   2   0  -4 2.32310 7.32480   2
  -2   0   4 3.60488 4.60188   4
  -2   0  -4 -6.3811 11.0893   2
   3   0  -4 16.8035 9.12685   3
  -3   0   4 3.90237 8.72245   3
   3   0  -4 4.66225 5.06392   4
  -3   0  -4 -3.8043 8.22426   3
   3   0   4 10.3213 13.6965   2
  -3   0   4 -5.0387 4.13169   4
  -3   0   4 -0.4938 10.6638   2
  -3   0  -4 15.2681 14.2848   2
   3   0   4 -12.501 9.38508   3
   3   0  -4 -4.3806 8.76416   2
   4   0   4 202.611 26.5789   3
  -4   0   4 260.603 50.8069   2
  -4   0  -4 206.022 15.7024   4
   4   0   4 173.423 30.3540   2
  -4   0  -4 177.527 31.1026   2
  -4   0   4 205.339 14.1617   4
   4   0  -4 181.896 24.7161   2
  -4   0   4 220.386 25.0502   3
   4   0   4 212.832 22.3732   3
   4   0  -4 218.211 22.2942   3
   4   0  -4 189.658 13.8381   4
   5   0  -4 126.804 26.4181   2
   5   0   4 106.048 29.1865   2
   5   0   4 119.966 22.3247   3
  -5   0   4 118.290 27.1221   2
  -5   0  -4 109.930 12.2001   4
  -5   0  -4 138.325 33.3383   2
  -5   0  -4 108.009 11.3930   4
  -5   0   4 142.946 24.1413   3
   5   0  -4 111.500 28.7357   3
   5   0   4 93.9704 24.2891   3
   5   0  -4 129.506 23.2267   3
  -6   0   4 79.7137 26.2742   2
   6   0   4 23.5845 14.7310   3
  -6   0  -4 3.76708 37.2493   2
   6   0  -4 53.7429 21.3907   2
   6   0   4 69.2754 29.3024   2
   6   0  -4 47.1651 23.9335   3
   6   0   4 67.6452 24.0681   3
  -7   0   4 58.7174 27.8799   2
   7   0  -4 52.5449 23.7493   2
   7   0   4 28.6329 22.2280   3
  -7   0  -4 0.17347 25.4354   2
   7   0  -4 53.1901 27.2804   3
  -8   0   4 264.044 45.9287   2
   8   0  -4 133.982 38.3571   3
   8   0   4 294.807 47.0018   3
  -8   0  -4 100.576 36.7515   2
   0  -1  -4 1290.15 63.3791   2
   0   1  -4 1301.09 62.0736   2
   0  -1   4 1333.50 62.8451   2
   0   1   4 1332.49 61.3729   3
   0  -1  -4 1232.39 60.9954   3
   0   1   4 1487.69 63.6735   2
   0  -1   4 1456.91 64.2961   3
   0  -1   4 1319.35 64.1215   4
   0   1  -4 1418.31 64.6966   3
  -1  -1  -4 1516.48 75.3834   2
   1   1  -4 1464.04 66.7093   3
   1   1  -4 1464.51 69.4126   4
   1  -1   4 1351.97 67.8346   4
  -1   1   4 1471.61 63.2674   2
   1  -1   4 1518.11 73.2337   3
   1   1  -4 1345.67 66.3168   2
   1  -1   4 1440.28 73.0720   2
  -1   1   4 1533.15 69.9413   3
  -1   1  -4 1496.73 69.0673   4
  -1   1  -4 1396.40 73.9172   3
   1  -1  -4 1414.29 65.2619   2
  -1  -1   4 1635.73 69.1526   2
   1   1   4 1374.87 67.1440   3
  -1   1  -4 1554.70 73.7410   2
  -1  -1   4 1465.70 67.6491   3
   1  -1  -4 1442.46 69.7643   3
  -1  -1   4 1517.83 70.1688   4
   1   1   4 1442.14 74.7166   2
   2   1  -4 2443.49 119.174   4
   2   1  -4 2974.64 122.530   2
  -2   1   4 2701.46 123.697   3
   2   1  -4 2677.87 118.816   3
   2  -1   4 2539.66 127.495   3
  -2   1   4 2597.68 118.666   2
   2  -1   4 2607.91 128.969   2
  -2  -1  -4 2577.88 129.954   2
  -2  -1  -4 2477.19 121.515   3
   2  -1  -4 2599.95 121.478   3
  -2  -1   4 2631.22 119.064   4
  -2   1  -4 2596.21 126.737   2
   2   1   4 2629.78 120.314   3
   2  -1  -4 2538.14 119.111   2
   2   1   4 2399.74 127.697   2
  -2  -1   4 2615.33 118.855   3
  -2  -1   4 2665.89 123.027   2
  -2   1  -4 2790.06 128.547   3
   2  -1  -4 2540.64 115.653   4
  -2   1  -4 2627.41 116.961   4
  -3  -1  -4 90.0856 22.1284   2
   3   1  -4 69.9944 15.0799   2
   3   1  -4 65.7312 12.1653   3
  -3   1   4 82.9238 17.0409   3
   3   1  -4 91.7528 11.6327   4
   3  -1   4 78.5854 19.4065   3
   3  -1   4 67.1775 20.0353   2
  -3  -1  -4 68.5055 11.6050   4
  -3   1   4 73.5675 15.6058   2
  -3   1  -4 96.7771 20.7871   3
   3   1   4 58.2025 23.2085   2
  -3  -1   4 125.669 21.2470   2
  -3   1  -4 73.2226 8.71754   4
  -3   1  -4 77.4421 20.3043   2
   3   1   4 88.6538 13.3570   3
   3  -1  -4 100.893 19.4739   3
  -3  -1   4 81.1065 11.7251   4
   3  -1  -4 75.6844 16.1679   2
   3   1   4 84.1651 16.3477   3
   3  -1  -4 55.1328 6.56021   4
  -3  -1   4 79.5278 13.1644   3
   4   1  -4 197.336 17.2011   4
  -4   1   4 222.857 25.5966   2
  -4   1   4 223.090 24.9540   3
   4  -1   4 189.002 32.2804   2
  -4  -1  -4 203.297 33.5862   2
  -4  -1  -4 196.545 17.6593   4
   4   1  -4 200.997 20.8948   3
   4  -1   4 154.100 27.9741   3
   4   1  -4 183.609 43.1200   2
   4  -1   4 187.488 22.4911   3
  -4  -1   4 227.129 17.9328   4
  -4   1  -4 180.940 13.3600   4
   4   1   4 223.530 21.3541   3
   4   1   4 173.908 30.1187   2
   4   1   4 222.559 26.1828   3
  -4   1  -4 296.991 35.0804   2
   4  -1  -4 177.976 21.7987   3
  -4  -1   4 182.770 21.6855   3
  -4  -1   4 199.384 28.9214   2
   4  -1  -4 227.335 26.8142   2
  -5   1   4 272.449 32.4468   3
  -5  -1  -4 353.228 24.5098   4
   5  -1   4 345.566 32.9596   3
  -5  -1  -4 286.605 43.2141   2
   5  -1   4 304.632 38.0363   3
   5   1  -4 318.795 36.0927   2
   5   1  -4 337.134 29.8936   3
   5  -1   4 377.922 44.9909   2
  -5   1   4 295.188 34.2516   2
  -5  -1   4 374.519 32.8887   3
   5   1   4 376.184 31.5397   3
   5   1   4 372.408 37.6537   3
  -5   1  -4 347.335 42.2115   2
   5  -1  -4 338.289 32.8770   3
   5  -1  -4 278.755 41.4493   3
  -5  -1   4 334.820 40.5937   2
   5  -1  -4 322.597 37.1815   2
   5   1   4 346.633 44.1417   2
  -5  -1   4 353.799 24.3476   4
  -6  -1  -4 302.045 23.1893   4
  -6   1   4 287.821 37.0966   2
   6   1  -4 353.523 32.9849   3
   6   1  -4 356.559 44.5714   3
  -6  -1  -4 388.819 51.9333   2
   6   1  -4 272.057 38.6758   2
   6  -1   4 347.154 35.7826   3
   6  -1   4 222.854 39.7880   3
   6  -1   4 383.673 48.4730   2
   6  -1  -4 343.830 35.6337   3
   6  -1  -4 331.203 55.3130   3
   6  -1  -4 307.311 40.7703   2
  -6  -1   4 291.938 43.7362   2
   6   1   4 280.540 31.2340   3
   6   1   4 334.324 48.2952   2
  -6  -1   4 317.688 21.3367   4
   6   1   4 284.675 37.8503   3
  -7  -1  -4 228.209 48.2595   2
  -7  -1  -4 327.590 19.5750   4
   7   1  -4 387.722 50.4792   3
   7   1  -4 273.931 43.1109   2
  -7   1   4 368.942 43.6467   2
  -7  -1  -4 330.351 19.3279   4
   7   1  -4 292.753 34.8844   3
   7  -1   4 351.322 48.4421   3
   7   1   4 292.223 34.4619   3
   7   1   4 274.519 48.4347   3
   7  -1  -4 288.878 43.2974   2
  -7   1  -4 403.326 50.7691   2
   7  -1  -4 382.477 54.9833   3
  -7  -1   4 362.915 50.8886   2
  -8   1   4 19.2209 21.4474   2
   8  -1   4 21.9102 25.9427   3
   8   1  -4 3.01215 19.7446   3
  -8  -1   4 11.9076 27.4674   2
   8  -1  -4 -23.464 17.5490   3
   8   1   4 21.6716 24.1429   3
  -8   1  -4 27.4615 28.7008   2
   0   2  -4 7.06568 7.84383   4
   0  -2   4 11.5690 7.81096   4
   0   2  -4 17.1757 9.31783   3
   0  -2   4 16.9204 7.05337   2
   0  -2   4 13.5712 9.85642   3
   0   2   4 12.2178 7.06687   2
   0  -2  -4 19.7220 6.17847   3
   0   2   4 11.2531 6.35970   3
   0  -2  -4 9.14931 8.84749   2
   0   2  -4 14.3289 5.93511   2
  -1  -2  -4 6436.25 265.208   2
   1   2  -4 5838.88 255.360   3
  -1  -2  -4 5290.95 252.297   3
   1  -2   4 5885.33 257.416   4
   1  -2   4 5904.15 261.239   2
  -1   2  -4 6124.48 266.635   2
   1   2   4 5562.77 268.975   2
   1  -2  -4 6088.88 260.907   2
  -1   2  -4 6026.06 271.332   3
  -1  -2   4 5970.58 261.586   3
  -1   2  -4 6326.66 265.134   4
   2  -2   4 96.5415 20.8510   3
  -2  -2  -4 141.025 15.6323   4
   2   2  -4 118.602 15.1421   2
   2   2  -4 118.243 14.9351   4
  -2  -2  -4 108.801 11.9669   3
   2  -2   4 106.119 11.7956   4
  -2  -2  -4 91.2563 21.0500   2
  -2   2   4 98.4761 10.9734   2
   2   2  -4 112.302 10.6964   3
  -2   2   4 130.127 17.6011   3
   2  -2   4 115.950 21.4856   2
   2  -2  -4 114.827 15.4685   3
   2   2   4 80.6999 9.46206   3
  -2  -2   4 113.012 13.9502   4
  -2   2  -4 114.601 19.9602   3
  -2  -2   4 95.9299 11.4201   3
  -2   2  -4 86.2574 17.3053   2
  -2  -2   4 115.490 18.8969   2
   2  -2  -4 81.8092 13.4971   2
  -2   2  -4 96.5782 11.5224   4
   2   2   4 108.565 20.4651   2
   3   2  -4 73.5237 11.4119   3
  -3  -2  -4 55.5399 12.8149   4
  -3   2   4 68.6643 17.0373   3
   3   2  -4 76.0541 16.4192   2
  -3   2   4 64.7448 13.2392   2
  -3  -2  -4 62.1184 19.9476   2
   3  -2   4 107.564 22.7431   2
   3  -2   4 87.2543 20.7130   3
   3   2  -4 74.5449 13.5951   4
   3   2   4 73.9383 13.2310   3
  -3   2  -4 85.5189 19.5926   2
  -3   2  -4 64.5344 8.95096   4
  -3  -2   4 61.3719 11.7950   3
   3  -2  -4 73.7823 16.3121   3
   3  -2  -4 54.9399 7.09430   4
   3  -2  -4 53.2982 7.02122   4
   3   2   4 58.0880 17.0251   2
   3  -2  -4 50.9612 14.7620   2
   3   2   4 64.1773 10.7561   3
  -3  -2   4 44.5253 11.2087   4
  -3   2  -4 46.5683 17.0181   3
  -3  -2   4 84.5963 20.4798   2
  -4  -2  -4 39.8966 11.7312   4
   4   2  -4 37.0744 10.8779   4
  -4  -2  -4 48.0555 23.0344   2
  -4   2   4 44.0125 13.7161   2
   4  -2   4 85.7165 24.0114   3
   4  -2   4 56.6912 16.0666   3
   4   2  -4 46.9635 11.0707   3
   4  -2   4 56.0600 22.5390   2
   4   2  -4 50.6900 17.0524   2
  -4   2   4 30.5436 13.1404   3
   4   2   4 72.5651 23.0302   2
  -4  -2   4 57.6818 12.4886   4
  -4  -2   4 59.1696 20.0924   2
   4  -2  -4 40.9943 13.1389   3
   4   2   4 34.1161 10.1825   3
   4  -2  -4 54.8872 17.5066   2
  -4   2  -4 46.3675 18.1929   2
   4   2   4 44.7414 14.0262   3
  -4   2  -4 47.7434 6.50176   4
   5   2  -4 89.1702 16.9342   3
  -5  -2  -4 77.4425 15.4913   4
   5   2  -4 121.491 24.9332   2
   5  -2   4 126.006 31.6955   2
   5   2  -4 94.6709 15.9398   4
   5  -2   4 91.1030 21.7242   3
  -5  -2  -4 76.2620 29.5705   2
   5  -2   4 110.579 30.6031   3
  -5   2   4 136.453 24.5033   2
  -5  -2   4 115.271 20.9296   3
   5  -2  -4 139.761 27.9427   2
  -5  -2   4 73.9765 14.8492   4
  -5   2  -4 88.7735 26.4835   2
   5   2   4 171.323 36.0265   2
   5  -2  -4 114.558 31.2408   3
  -5  -2   4 92.1586 26.8460   2
   5   2   4 114.710 23.0109   3
   5  -2  -4 129.876 25.6096   3
   5   2   4 115.262 17.6818   3
  -6  -2  -4 155.092 39.9954   2
   6  -2   4 138.956 36.1343   2
   6   2  -4 132.612 21.5156   3
   6   2  -4 145.796 31.5383   2
  -6   2   4 108.254 25.3728   2
  -6  -2  -4 100.544 16.7375   4
   6  -2   4 80.5765 30.2910   3
   6   2  -4 139.643 30.6147   3
   6  -2   4 78.3731 22.2778   3
   6  -2  -4 115.469 35.9188   3
  -6   2  -4 69.1904 33.7724   2
   6   2   4 97.2977 19.7280   3
  -6  -2   4 148.113 35.0113   2
   6  -2  -4 114.322 28.8592   2
  -6  -2   4 87.1879 15.6863   4
   6   2   4 111.410 25.8096   3
   7  -2   4 57.1143 29.4167   3
  -7  -2  -4 -33.721 19.4306   2
   7   2  -4 -20.796 14.4350   3
   7   2  -4 -21.682 16.9258   3
  -7   2   4 4.23625 15.8761   2
  -7  -2  -4 -1.1280 8.16888   4
   7  -2  -4 16.1228 25.9715   2
  -7   2  -4 1.33467 23.5546   2
  -7  -2   4 -23.412 19.6870   2
   7  -2  -4 22.3082 25.4666   3
   7   2   4 9.54365 17.3648   3
  -7  -2   4 3.07461 7.14917   4
   7   2   4 -4.6667 11.9187   3
   0   3  -4 555.197 35.9722   3
   0  -3   4 527.259 32.3046   2
   0   3  -4 515.033 31.0905   2
   0  -3   4 559.119 35.1528   4
   0   3   4 547.792 31.0187   3
   0  -3  -4 613.109 36.0876   2
   0  -3  -4 523.888 34.2563   4
   0  -3   4 558.517 34.9307   3
   0   3   4 575.242 32.5035   2
   0  -3  -4 596.074 30.6068   3
   0   3  -4 566.748 35.6566   4
   1   3  -4 138.298 13.9029   2
   1   3  -4 168.417 18.9021   4
   1  -3   4 128.769 17.7960   2
   1  -3   4 151.608 16.3197   4
  -1  -3  -4 147.225 9.25580   3
  -1  -3  -4 112.226 15.2956   4
  -1  -3  -4 195.589 23.8732   2
   1  -3   4 196.764 22.1952   3
   1   3  -4 115.905 13.9298   3
  -1   3   4 156.355 16.9199   3
   1  -3  -4 164.172 15.8553   4
   1  -3  -4 128.514 13.1680   2
   1   3   4 160.100 19.6697   2
   1   3   4 141.105 10.1314   3
  -1   3  -4 160.453 16.4972   4
   1  -3  -4 143.013 12.7309   2
   1  -3  -4 158.863 16.0330   3
  -1  -3   4 138.597 17.1781   4
  -1  -3   4 146.210 17.2463   2
  -1  -3   4 127.007 12.4091   3
  -1   3  -4 150.885 16.1715   2
  -1  -3   4 154.759 14.3712   2
  -1   3  -4 155.386 21.1821   3
  -2  -3  -4 831.165 56.2746   2
  -2   3   4 687.502 47.9039   3
  -2   3   4 828.548 41.3716   2
   2  -3   4 834.680 53.1727   2
   2   3  -4 854.096 47.3571   2
  -2  -3  -4 763.072 47.5714   4
   2  -3   4 897.551 56.7625   3
   2   3  -4 879.282 49.8603   4
   2  -3   4 807.853 44.2758   4
   2   3  -4 779.749 41.1047   3
  -2   3  -4 794.930 60.0645   3
  -2   3  -4 820.907 43.6315   4
  -2  -3   4 794.545 47.1509   4
   2  -3  -4 780.493 44.8282   2
  -2  -3   4 838.803 56.9643   2
   2  -3  -4 790.361 47.8059   3
  -2  -3   4 806.755 39.4950   3
  -2   3  -4 719.950 46.7638   2
   2  -3  -4 799.127 42.4737   4
   2   3   4 671.851 55.5274   2
  -3  -3  -4 788.373 60.1569   2
   3  -3   4 740.992 55.4075   2
   3   3  -4 771.249 47.3435   4
   3   3  -4 783.916 39.6059   3
  -3   3   4 776.591 42.4453   2
   3  -3   4 732.496 40.9860   4
   3   3  -4 691.435 47.4487   2
   3  -3   4 760.358 56.5405   3
  -3   3   4 806.086 51.7252   3
  -3   3  -4 760.586 41.3534   4
   3   3   4 721.679 38.6516   3
   3  -3  -4 831.466 50.1906   2
  -3   3  -4 709.234 55.1375   3
  -3  -3   4 795.780 55.4631   2
  -3   3  -4 786.162 50.7923   2
   3   3   4 827.026 38.2449   3
  -3  -3   4 769.940 41.7001   3
   3   3   4 749.298 55.5922   2
   3  -3  -4 824.653 51.2322   3
  -3  -3   4 804.381 48.6402   4
   3  -3  -4 765.382 40.0639   4
   4  -3   4 1029.75 64.6621   3
  -4   3   4 930.262 54.7737   2
  -4  -3  -4 940.118 57.2170   4
  -4   3   4 948.424 63.5632   3
   4   3  -4 939.105 61.8932   2
   4  -3   4 1002.20 71.7294   3
  -4  -3  -4 935.857 73.3253   2
   4  -3   4 982.770 70.4247   2
   4   3  -4 990.826 57.2872   4
   4   3  -4 968.145 50.4444   3
  -4  -3   4 953.151 53.2405   3
   4  -3  -4 961.375 61.8922   3
   4  -3  -4 1072.40 74.2041   3
   4  -3  -4 916.708 61.7496   2
  -4   3  -4 912.768 62.6496   2
   4   3   4 951.694 52.6861   3
   4   3   4 935.510 68.1870   2
  -4  -3   4 1024.64 57.9279   4
   4   3   4 996.507 49.5777   3
  -4   3  -4 959.070 47.0181   4
  -4  -3   4 942.784 68.4803   2
   5   3  -4 534.087 35.2909   3
   5   3  -4 539.837 39.5438   4
   5  -3   4 613.062 57.5545   2
  -5  -3  -4 532.283 58.7102   2
  -5   3   4 579.320 41.9480   2
   5  -3   4 537.209 46.3764   3
   5   3  -4 562.032 48.5572   2
   5  -3   4 566.199 56.1508   3
  -5  -3  -4 500.566 39.0264   4
   5   3   4 540.668 39.5589   3
   5  -3  -4 508.671 45.1128   3
  -5  -3   4 575.699 38.9687   3
   5   3   4 585.964 35.6394   3
   5   3   4 533.186 56.0056   2
  -5  -3   4 582.097 56.0978   2
   5  -3  -4 540.520 49.0945   2
  -5   3  -4 562.294 50.5250   2
   5  -3  -4 603.961 59.9183   3
  -5  -3   4 517.982 39.0280   4
   6   3  -4 220.146 35.2199   2
  -6  -3  -4 208.521 45.8904   2
  -6  -3  -4 187.800 23.3702   4
   6  -3   4 221.630 39.2566   3
   6   3  -4 167.632 21.9862   3
  -6   3   4 171.241 27.6020   2
   6  -3   4 201.381 41.7744   2
   6   3  -4 243.439 34.3028   3
   6  -3  -4 175.304 41.4540   3
   6   3   4 170.499 25.0225   3
  -6  -3   4 174.908 22.8689   4
   6  -3  -4 235.186 35.9896   2
  -6   3  -4 147.911 32.4547   2
  -6  -3   4 186.904 47.6216   2
   6   3   4 213.900 22.7552   3
  -7  -3  -4 98.6953 19.1332   4
  -7   3   4 52.0401 20.1730   2
   7   3  -4 98.9900 19.8373   3
   7   3  -4 110.266 29.2071   3
  -7  -3  -4 84.8943 39.1289   2
   7  -3   4 149.332 40.1059   3
   7  -3  -4 162.545 35.6316   2
  -7  -3   4 103.247 18.8997   4
  -7  -3   4 60.6644 30.9124   2
  -7   3  -4 136.767 34.1904   2
   7  -3  -4 82.2325 34.6378   3
   7   3   4 99.8208 24.1332   3
   7   3   4 120.861 20.5377   3
   0   4  -4 210.120 23.7803   3
   0   4   4 275.212 20.0380   3
   0   4  -4 227.567 23.3187   4
   0  -4  -4 224.397 17.9121   3
   0  -4   4 240.076 20.7947   2
   0   4   4 272.310 20.6346   2
   0  -4  -4 247.655 23.8605   2
   0  -4  -4 237.518 22.8559   4
   0  -4   4 208.154 22.4194   4
   0  -4   4 235.059 22.9363   3
   0  -4   4 230.902 20.2819   2
   1  -4   4 980.196 56.1540   4
  -1   4   4 970.784 55.5606   3
   1   4  -4 1004.19 58.5668   4
  -1  -4  -4 1036.38 59.7380   4
  -1  -4  -4 1022.36 46.5178   3
   1   4  -4 904.484 53.4392   3
  -1  -4  -4 1161.85 64.6302   2
  -1  -4  -4 1021.73 49.9160   3
   1   4   4 928.223 57.8587   2
  -1  -4   4 957.731 56.6799   2
  -1   4  -4 1064.55 63.4530   3
  -1  -4   4 1020.80 51.9398   3
   1  -4  -4 1026.30 52.0726   2
   1  -4  -4 1050.29 56.7808   4
  -1   4  -4 1000.33 53.7855   2
  -1  -4   4 1056.07 60.1809   4
   1  -4  -4 1007.59 53.4861   2
  -1   4  -4 985.015 56.3806   4
   1  -4  -4 1017.92 55.7248   3
  -2   4   4 1858.55 93.8837   3
   2   4  -4 1883.57 94.3471   4
   2  -4   4 1629.49 94.5574   2
   2   4  -4 1717.47 89.6749   2
   2   4  -4 1604.19 83.5287   3
   2  -4   4 1943.05 102.115   3
   2  -4   4 1822.73 89.0431   4
  -2  -4  -4 1691.02 92.0321   4
  -2  -4  -4 1830.99 101.962   2
  -2   4   4 1844.27 84.1153   2
  -2  -4   4 1816.78 92.8884   4
   2   4   4 1634.07 93.8582   2
   2  -4  -4 1717.50 91.5755   3
  -2   4  -4 1733.46 88.7134   2
  -2   4  -4 1716.36 87.1472   4
  -2   4  -4 1684.86 98.9506   3
   2  -4  -4 1668.92 86.4588   4
   2  -4  -4 1805.80 87.9138   2
  -2  -4   4 1899.10 96.0809   2
  -2  -4   4 1837.94 80.5966   3
   3  -4   4 232.857 26.9889   3
   3   4  -4 308.016 27.6822   2
   3   4  -4 292.492 27.5335   4
   3  -4   4 251.223 32.0953   2
  -3  -4  -4 272.048 36.0821   2
   3  -4   4 219.070 19.9523   4
  -3   4   4 254.739 28.5267   3
  -3  -4  -4 221.875 24.9448   4
   3   4  -4 240.159 18.4288   3
   3  -4   4 238.791 32.8496   3
   3  -4  -4 224.039 32.5779   3
   3  -4  -4 253.587 26.8623   2
   3   4   4 164.008 26.2224   2
  -3   4  -4 269.850 26.8580   2
  -3  -4   4 262.785 32.5082   2
  -3   4  -4 267.166 21.3577   4
  -3  -4   4 236.060 17.5571   3
  -3  -4   4 229.008 24.7573   4
   3  -4  -4 248.983 27.2962   3
   3  -4  -4 262.877 20.2900   4
  -3   4  -4 235.590 31.3149   3
   4  -4   4 263.636 37.5629   2
   4   4  -4 250.761 18.7598   3
   4  -4   4 290.468 31.7378   3
  -4  -4  -4 281.972 41.3636   2
   4   4  -4 234.947 26.3070   4
  -4  -4  -4 223.160 26.4011   4
  -4   4   4 216.430 22.0039   2
   4  -4   4 234.419 36.0159   3
   4   4  -4 212.009 28.0237   2
   4  -4   4 253.890 19.9336   4
   4  -4  -4 232.714 29.0159   3
   4   4   4 203.659 13.4096   3
   4  -4  -4 286.008 38.7262   3
   4  -4  -4 235.748 30.9853   2
   4   4   4 225.208 12.7601   3
   4  -4  -4 221.699 16.8346   4
   4   4   4 213.336 32.8634   2
  -4   4  -4 220.179 28.2590   2
  -4  -4   4 206.590 18.9173   3
  -4  -4   4 247.627 35.6320   2
  -4  -4   4 218.287 26.5416   4
  -4   4  -4 223.737 18.0656   4
   5   4  -4 30.7483 13.7718   4
   5  -4   4 3.10464 14.2395   3
  -5  -4  -4 38.3440 14.8602   4
  -5  -4  -4 -6.6224 21.6501   2
   5   4  -4 10.5309 8.91093   3
   5  -4   4 -1.9413 17.0898   3
  -5   4   4 25.2885 12.3749   2
  -5  -4   4 21.3824 12.4124   4
   5   4   4 12.2706 6.65223   3
  -5  -4   4 35.1719 24.2283   2
   5  -4  -4 34.9436 24.7950   3
   5   4   4 11.4689 18.7753   2
  -5   4  -4 18.1989 17.2094   2
   5  -4  -4 23.6248 15.3042   3
   5   4   4 1.81250 7.37787   3
   5  -4  -4 0.27691 16.4862   2
  -6   4   4 14.9109 15.2139   2
   6   4  -4 -0.0137 8.82492   3
  -6  -4  -4 11.0158 13.1398   4
   6  -4   4 -16.997 16.0214   3
   6   4  -4 19.6876 15.2037   3
  -6  -4  -4 19.7707 27.6047   2
  -6  -4   4 12.3979 12.9885   4
   6  -4  -4 26.9033 18.2631   2
   6  -4  -4 16.0643 22.8836   3
  -6  -4   4 20.6413 25.2767   2
  -6   4  -4 16.4887 18.1474   2
   6   4   4 -11.131 6.20889   3
   6   4   4 13.5326 10.2291   3
   7  -4   4 -29.019 21.7709   3
   7   4  -4 11.5070 11.3824   3
   7   4  -4 28.5027 18.9678   3
  -7  -4  -4 3.32749 13.1377   4
  -7  -4  -4 60.9849 34.7054   2
  -7   4   4 5.09831 28.6740   2
  -7  -4   4 13.5416 12.9181   4
  -7  -4   4 31.6314 28.4713   2
   7   4   4 33.8596 12.8752   3
   7   4   4 11.0557 10.7683   3
  -7   4  -4 30.5343 21.4437   2
   7  -4  -4 34.2033 22.5985   2
   0  -5  -4 18.9014 10.8578   3
   0  -5  -4 17.2597 7.85199   2
   0  -5  -4 17.4811 7.74421   3
   0   5  -4 21.8393 12.0295   4
   0  -5   4 5.49118 10.1129   3
   0   5  -4 11.5484 10.9756   3
   0  -5   4 8.84952 9.85999   4
   0  -5   4 8.64489 8.79802   2
   0  -5   4 14.8844 8.47989   2
   0  -5  -4 25.9476 11.9700   2
   0   5   4 10.9038 7.85871   2
   0  -5  -4 20.2783 10.8407   4
   1  -5   4 427.743 33.4939   4
   1  -5   4 460.877 39.3264   3
   1   5  -4 432.441 32.0381   3
   1   5  -4 465.139 36.8751   4
   1  -5   4 488.685 35.3141   2
  -1  -5  -4 435.033 27.6585   3
  -1  -5  -4 430.898 35.2852   4
  -1  -5  -4 399.103 37.9100   2
  -1  -5  -4 420.659 23.5669   3
  -1  -5   4 388.319 33.5634   2
   1  -5  -4 455.688 31.7752   3
  -1   5  -4 435.155 30.4035   2
  -1  -5   4 350.727 27.1227   3
  -1  -5   4 444.452 30.5299   2
   1  -5  -4 417.594 32.5053   2
  -1   5  -4 430.640 33.8035   4
   1  -5  -4 452.878 37.5333   3
   1  -5  -4 431.415 31.2084   2
   1   5   4 420.303 32.3917   2
  -1  -5   4 428.460 35.1943   4
   1  -5  -4 469.941 34.4346   4
  -1   5  -4 411.861 37.3780   3
   2   5  -4 183.137 21.6605   2
   2  -5   4 216.098 22.5906   4
   2   5  -4 225.419 26.2057   4
  -2  -5  -4 175.049 23.6854   4
  -2  -5  -4 245.409 32.4773   2
   2  -5   4 209.485 26.8470   2
   2   5  -4 204.815 18.6714   3
   2  -5   4 216.904 29.9075   3
   2  -5  -4 211.968 19.4715   2
   2  -5  -4 202.789 23.7875   3
   2  -5  -4 230.626 23.7789   2
   2  -5  -4 236.546 23.9930   4
   2  -5  -4 274.376 33.1080   3
  -2  -5   4 208.416 27.0244   2
  -2  -5   4 189.119 14.4723   3
   2   5   4 207.913 25.9645   2
  -2   5  -4 183.950 22.5702   4
  -2  -5   4 226.345 25.8279   4
  -2   5  -4 233.449 22.3047   2
  -2   5  -4 208.270 29.3930   3
   3  -5   4 334.289 33.5043   3
   3   5  -4 317.162 32.2680   4
   3   5  -4 271.762 21.4575   3
  -3  -5  -4 350.343 42.6981   2
   3  -5   4 309.517 38.8335   3
   3   5  -4 284.908 29.6030   2
  -3  -5  -4 315.196 31.9608   4
  -3   5   4 378.611 25.5041   2
   3  -5   4 306.154 36.1808   2
   3  -5   4 317.109 26.9768   4
   3  -5  -4 325.662 41.3251   3
  -3   5  -4 410.976 29.1941   4
   3   5   4 266.691 33.6594   2
   3  -5  -4 333.907 33.5663   2
   3  -5  -4 343.373 33.8354   3
   3  -5  -4 341.568 27.2232   4
  -3  -5   4 395.201 41.3926   2
  -3  -5   4 310.618 32.0258   4
  -3   5  -4 330.578 29.9652   2
  -3  -5   4 322.473 20.4658   3
   4  -5   4 106.756 29.9482   2
  -4   5   4 86.9792 16.2537   2
   4   5  -4 77.4342 20.8964   2
   4  -5   4 67.8346 21.4531   3
   4  -5   4 71.2706 26.7510   3
  -4  -5  -4 67.1770 27.6085   2
   4  -5   4 100.840 16.3052   4
  -4  -5  -4 77.1965 19.1008   4
   4   5  -4 85.1741 12.4599   3
   4   5  -4 94.4559 22.4380   4
  -4   5  -4 80.1202 14.0429   4
   4   5   4 37.1312 17.9674   2
   4  -5  -4 79.8371 28.8147   3
   4  -5  -4 69.2505 22.3305   2
   4  -5  -4 72.2860 12.9301   4
  -4  -5   4 32.4335 22.4602   2
  -4   5  -4 71.5186 19.2587   2
  -4  -5   4 85.5128 11.3498   3
  -4  -5   4 100.772 21.5535   4
   4  -5  -4 66.7844 20.8061   3
   5   5  -4 468.001 41.5735   4
   5   5  -4 465.048 34.9005   3
   5   5  -4 483.183 29.6218   3
   5   5  -4 473.062 44.7905   2
   5  -5   4 481.857 55.5219   2
  -5   5   4 507.809 36.4895   2
  -5  -5  -4 519.799 44.1973   4
   5  -5   4 453.105 54.2492   3
  -5  -5  -4 404.853 56.8398   2
  -5  -5   4 465.005 40.4577   4
   5  -5  -4 410.033 22.0654   4
  -5  -5   4 562.081 58.5952   2
   5  -5  -4 442.672 47.1206   2
   5  -5  -4 479.375 57.6223   3
   6   5  -4 97.5713 14.8483   3
  -6   5   4 162.977 23.5403   2
  -6  -5  -4 131.306 41.8474   2
  -6  -5  -4 133.213 26.8862   4
   6  -5   4 147.331 41.2769   3
  -6   5  -4 126.438 28.8214   2
  -6  -5   4 151.533 42.4741   2
  -6  -5   4 124.283 30.4416   4
   6  -5  -4 81.4787 33.2722   3
   6  -5  -4 238.319 36.8245   2
   7  -5   4 76.5563 36.1868   3
  -7  -5  -4 51.0364 20.3898   4
  -7  -5  -4 60.8683 36.3377   2
   7   5  -4 73.0072 17.4956   3
   7   5  -4 32.2198 15.6383   3
  -7   5   4 56.5123 19.5279   2
   7   5   4 54.5383 6.01687   3
  -7   5  -4 23.3892 20.1957   2
  -7  -5   4 41.4709 28.9354   2
   7  -5  -4 96.1845 38.4392   3
   7  -5  -4 49.1499 24.7877   2
  -7  -5   4 36.7693 18.0151   4
   0  -6  -4 533.568 43.6964   4
   0  -6   4 614.777 45.1572   4
   0  -6  -4 567.558 44.5989   2
   0  -6   4 619.215 42.7154   2
   0  -6   4 565.201 40.5219   2
   0  -6  -4 606.054 38.5811   2
   0  -6  -4 636.306 37.1640   3
   0  -6  -4 613.409 43.2105   3
   0  -6   4 623.317 43.4215   3
   0   6  -4 644.166 46.1113   3
   0   6  -4 551.835 44.5605   4
   1   6  -4 490.513 42.4060   4
  -1  -6  -4 553.581 43.4948   4
  -1  -6  -4 556.276 46.8743   2
   1  -6   4 561.609 38.0515   2
   1  -6   4 592.635 42.3241   2
   1  -6   4 527.827 44.3064   3
  -1  -6  -4 550.655 29.4061   3
   1  -6   4 535.900 42.2051   4
  -1  -6  -4 503.603 33.6570   3
   1   6  -4 532.032 38.9086   3
   1  -6  -4 597.448 37.1510   2
  -1  -6   4 554.779 37.5123   2
   1  -6  -4 479.797 43.4280   3
  -1   6  -4 537.536 36.7144   2
  -1   6  -4 520.952 41.2926   4
  -1  -6   4 510.055 34.5362   3
  -1  -6   4 543.670 42.8408   2
   1  -6  -4 503.682 40.9286   4
   1  -6  -4 602.932 39.1920   3
  -1   6  -4 522.800 44.9223   3
  -1  -6   4 511.844 42.7322   4
   1  -6  -4 533.219 39.1298   2
   1   6   4 486.100 38.1155   2
  -2  -6  -4 207.799 27.8891   4
   2  -6   4 185.803 24.4600   4
   2  -6   4 269.432 35.9083   3
   2  -6   4 185.901 25.4809   3
   2   6  -4 238.661 28.5665   4
   2  -6   4 290.241 32.1064   2
  -2  -6  -4 207.171 33.8358   2
   2   6  -4 226.124 21.2296   3
   2   6  -4 248.166 25.5004   2
   2  -6  -4 275.765 24.8902   2
  -2   6  -4 274.453 25.3324   2
  -2  -6   4 281.835 18.1549   3
  -2   6  -4 239.066 27.5620   4
   2  -6  -4 271.898 28.4943   3
  -2   6  -4 249.237 33.3214   3
  -2  -6   4 226.216 24.2406   2
  -2  -6   4 260.085 33.2062   2
   2   6   4 248.751 28.7785   2
   2  -6  -4 260.208 27.1226   2
  -2  -6   4 222.221 28.7408   4
   2  -6  -4 251.199 34.3529   3
   2  -6  -4 242.575 25.8606   4
   3  -6   4 506.543 47.9608   2
   3  -6   4 463.222 37.1429   4
   3   6  -4 450.924 54.1559   2
   3  -6   4 410.813 45.7390   3
   3   6  -4 458.423 41.8333   4
  -3   6   4 494.783 33.3085   2
  -3  -6  -4 476.791 42.4567   4
   3  -6   4 439.752 48.4925   3
   3   6  -4 492.920 29.0099   3
  -3  -6  -4 414.688 49.4673   2
   3  -6  -4 414.802 40.0670   2
   3  -6  -4 412.672 39.7448   3
  -3   6  -4 508.963 36.9461   4
  -3   6  -4 410.594 34.7431   2
   3  -6  -4 507.832 36.9687   4
  -3  -6   4 487.927 49.2547   2
   3  -6  -4 408.619 47.9949   3
  -3  -6   4 476.312 42.2119   4
  -3  -6   4 456.345 24.4684   3
   3   6   4 477.917 49.5079   2
  -4  -6  -4 279.587 33.0179   4
   4  -6   4 259.591 25.8409   4
   4   6  -4 225.896 33.5406   4
   4  -6   4 230.153 40.7012   3
   4   6  -4 254.230 31.5897   2
   4  -6   4 281.233 43.5796   2
  -4   6   4 297.200 25.1366   2
  -4  -6  -4 301.187 47.5059   2
   4  -6  -4 291.012 26.5399   4
   4  -6  -4 272.232 34.9557   3
  -4  -6   4 256.116 41.2990   2
  -4  -6   4 278.099 33.3248   4
  -4   6  -4 275.109 30.1835   2
   4  -6  -4 326.117 39.4938   2
   4  -6  -4 252.230 42.3836   3
  -4   6  -4 268.503 25.5634   4
   5  -6   4 136.219 36.5313   3
  -5   6   4 99.5659 18.1946   2
  -5  -6  -4 150.064 38.6929   2
   5   6  -4 100.701 9.70306   3
   5   6  -4 88.1771 10.2091   3
  -5  -6  -4 152.150 30.5774   4
   5   6  -4 71.9192 22.8136   4
   5  -6   4 152.480 17.0001   4
  -5   6  -4 149.409 25.0684   2
   5  -6  -4 108.616 30.5995   2
   5  -6  -4 109.803 14.7107   4
   5  -6  -4 103.318 34.7295   3
  -5  -6   4 145.587 37.3324   2
  -5  -6   4 99.2120 23.8409   4
   6  -6   4 15.0667 22.1758   3
  -6   6   4 14.0741 11.5285   2
  -6  -6  -4 67.8637 34.0406   2
   6   6  -4 19.9565 6.92544   3
   6   6  -4 21.8193 5.59147   3
   6  -6  -4 2.08731 24.5073   3
  -6   6  -4 11.0935 15.2099   2
   6  -6  -4 40.7983 25.5011   2
  -6  -6   4 15.6384 24.4334   2
   0  -7  -4 -5.9307 9.94199   3
   0   7  -4 13.1324 13.8463   3
   0   7  -4 1.68049 12.1793   4
   0  -7   4 14.8018 12.7801   2
   0  -7   4 7.29312 10.6550   3
   0  -7  -4 1.97110 7.84243   3
   0  -7  -4 7.85742 12.5719   4
   0  -7  -4 -4.3341 11.9583   2
   0  -7   4 -1.8353 10.2013   4
   0  -7   4 2.72651 9.29202   2
   0  -7  -4 -9.3291 7.46064   2
   1   7  -4 587.027 43.3950   3
   1  -7   4 619.799 43.8689   2
   1   7  -4 513.327 47.1354   4
  -1  -7  -4 609.260 55.8608   4
   1  -7   4 573.582 44.3188   3
  -1  -7  -4 611.289 38.4324   3
   1  -7   4 587.152 49.2215   3
  -1  -7  -4 593.385 52.6952   2
   1  -7   4 587.901 47.4912   4
  -1  -7  -4 623.901 33.3868   3
   1  -7   4 609.584 46.7495   2
  -1   7  -4 504.687 47.9648   3
   1  -7  -4 550.103 40.9198   3
   1  -7  -4 569.819 41.1346   2
  -1  -7   4 613.859 49.0540   2
   1  -7  -4 542.318 44.4343   2
   1   7   4 589.782 42.5862   2
  -1  -7   4 585.393 39.1586   3
   1  -7  -4 623.573 50.8728   3
  -1   7  -4 654.126 48.2887   4
   1  -7  -4 577.924 45.6913   4
   2   7  -4 459.921 32.9570   3
   2  -7   4 529.699 42.5192   4
   2  -7   4 534.101 43.1130   3
   2   7  -4 431.844 43.3856   4
   2  -7   4 568.581 50.6636   3
  -2  -7  -4 415.657 47.7798   2
  -2  -7  -4 392.378 41.0762   4
  -2  -7   4 411.541 42.2131   4
   2  -7  -4 440.756 39.1846   4
  -2   7  -4 501.555 37.3450   2
  -2  -7   4 403.218 44.7791   2
   2  -7  -4 439.025 38.8449   3
   2  -7  -4 466.163 37.2464   2
   2  -7  -4 547.045 50.3849   3
   2   7   4 424.280 39.7895   2
  -2  -7   4 484.764 37.7690   2
  -2   7  -4 497.763 40.7923   4
   2  -7  -4 452.739 38.7113   2
  -2  -7   4 505.420 28.0270   3
  -3  -7  -4 66.1743 27.2277   2
   3  -7   4 48.0022 29.2781   3
  -3  -7  -4 53.9835 19.1734   4
   3  -7   4 25.8048 17.9824   3
   3  -7   4 44.5424 22.1142   2
   3   7  -4 88.4630 21.5531   2
   3  -7   4 78.6299 20.1413   4
   3   7  -4 68.1204 23.1398   4
  -3   7  -4 41.4105 16.3483   4
   3  -7  -4 67.5413 18.3430   4
   3  -7  -4 28.8166 20.9196   3
  -3  -7   4 51.4715 24.7499   2
  -3  -7   4 51.4653 19.3620   4
   3  -7  -4 110.796 26.5690   2
   3  -7  -4 34.4938 18.5330   3
  -3  -7   4 69.1770 6.45535   3
   3  -7  -4 89.3642 18.2303   2
   3   7   4 48.4235 29.0634   2
   4  -7   4 80.5242 17.9325   4
  -4   7   4 66.2908 16.1152   2
   4   7  -4 93.5714 24.9626   4
  -4  -7  -4 48.4384 26.3589   2
   4  -7   4 72.6487 29.3125   3
   4  -7  -4 77.1030 30.9919   3
   4  -7  -4 93.6153 27.0329   2
   4  -7  -4 62.0525 16.9999   4
  -4   7  -4 81.3439 20.0448   2
  -4  -7   4 53.7098 27.1196   2
  -4   7  -4 42.6325 15.7296   4
   5   7  -4 156.210 32.1711   4
  -5   7   4 110.254 19.4051   2
   5  -7   4 131.429 18.9545   4
  -5  -7  -4 54.4008 31.4333   2
   5  -7   4 82.9203 32.8775   3
   5  -7  -4 115.414 18.0543   4
   5  -7  -4 96.0788 36.8086   3
   5  -7  -4 98.2018 30.0730   2
  -5   7  -4 115.246 25.0099   2
  -5  -7   4 69.8748 32.7985   2
  -6   7   4 104.339 20.3188   2
  -6  -7  -4 87.8499 35.6335   2
   6  -7   4 49.0194 29.0923   3
  -6   7  -4 93.5230 23.3324   2
  -6  -7   4 116.432 49.8914   2
   6  -7  -4 14.1501 26.1880   3
   0  -8   4 744.839 55.6158   2
   0  -8  -4 759.040 54.3554   3
   0  -8   4 781.446 54.5087   3
   0   8  -4 717.729 57.5436   4
   0  -8  -4 755.208 50.1073   2
   0  -8  -4 793.451 46.8329   3
   0  -8   4 731.833 57.9667   4
   0  -8   4 645.727 48.3903   3
   0  -8  -4 782.053 58.4889   4
   0  -8   4 769.206 54.3036   2
   0  -8  -4 716.054 58.9032   2
  -1  -8  -4 62.5892 15.2786   3
   1  -8   4 82.4206 23.2544   2
  -1  -8  -4 80.2213 25.8842   2
   1   8  -4 45.5977 20.4026   4
  -1  -8  -4 60.0240 21.1048   4
   1  -8   4 67.1858 21.4064   4
   1  -8   4 75.8030 24.1143   3
   1  -8   4 81.8865 19.8802   3
   1  -8   4 107.346 23.3588   2
  -1  -8  -4 71.2918 11.2775   3
  -1  -8  -4 76.1516 17.8450   2
  -1   8  -4 82.5506 21.9207   4
  -1  -8   4 108.961 27.4406   3
   1  -8  -4 55.7396 16.4067   3
   1  -8  -4 75.2236 23.3673   3
   1  -8  -4 96.0455 22.5400   2
   1  -8  -4 82.1298 21.9094   4
  -1  -8   4 86.0621 24.8865   2
  -1  -8   4 42.5852 19.1245   2
  -1  -8   4 59.4867 15.1963   3
  -1  -8   4 83.2903 23.9411   4
   2   8  -4 356.165 41.2145   4
   2  -8   4 406.772 45.5392   3
   2  -8   4 335.813 33.4007   2
   2  -8   4 387.820 39.2499   3
  -2  -8  -4 363.754 48.5612   2
   2  -8  -4 378.785 36.9167   2
  -2  -8   4 335.882 24.5731   3
  -2  -8   4 376.024 23.8891   3
  -2   8  -4 409.034 40.3602   4
   2  -8  -4 389.344 45.2514   3
  -2  -8   4 353.839 44.3441   2
   3  -8   4 180.187 27.1893   4
   3  -8   4 298.356 42.3039   3
  -3  -8  -4 117.596 36.9544   2
   3   8  -4 202.878 33.1927   4
   3  -8  -4 166.953 40.9304   3
  -3   8  -4 235.784 28.1749   2
   3  -8  -4 267.803 29.2268   2
   3  -8  -4 233.579 34.4421   2
  -3  -8   4 182.669 39.7500   2
   3  -8  -4 244.888 31.1240   4
  -3   8  -4 152.004 27.0767   4
   4  -8   4 113.756 35.2972   3
  -4  -8  -4 82.6462 33.9135   2
   4  -8   4 109.230 22.1600   4
   4   8  -4 88.2837 26.4485   4
   4  -8  -4 132.973 22.7197   2
  -4   8  -4 116.763 22.0346   2
   4  -8  -4 86.0000 33.4979   3
   4  -8  -4 76.4027 26.2188   2
   4  -8  -4 93.5474 21.0034   4
  -4  -8   4 70.7643 30.0291   2
  -5  -8  -4 82.9605 35.5110   2
   5  -8   4 102.789 20.5006   4
  -5   8   4 99.9199 20.2144   2
  -5  -8   4 49.8548 32.8095   2
  -5   8  -4 58.2514 18.6025   2
   5  -8  -4 88.2609 20.7090   2
   5  -8  -4 92.9914 20.0684   4
   0  -9  -4 576.993 47.7916   3
   0  -9   4 564.760 51.9650   2
   0  -9   4 539.268 42.6564   3
   0  -9   4 542.230 46.1038   3
   0  -9  -4 575.967 39.6650   3
   0   9  -4 524.134 52.0225   4
   0  -9  -4 676.978 57.9521   2
   1  -9   4 171.904 28.5101   2
  -1  -9  -4 133.892 15.6464   3
   1   9  -4 216.386 33.9836   4
  -1  -9  -4 230.120 22.0300   3
  -1  -9  -4 152.873 35.5706   2
   1  -9   4 121.090 28.7215   3
   1  -9   4 138.389 30.4870   3
  -1  -9   4 175.090 22.7200   3
  -1  -9   4 179.421 20.8330   3
  -1  -9   4 130.839 32.8404   2
   1  -9  -4 147.972 23.6218   3
  -1   9  -4 97.8291 25.8179   4
   1  -9  -4 170.665 29.9733   2
   1  -9  -4 164.813 33.7270   3
   2  -9   4 25.6497 21.8840   3
  -2  -9  -4 28.2793 22.1879   2
   2   9  -4 17.3413 18.5126   4
   2  -9   4 45.0630 18.3816   2
   2  -9  -4 -5.4097 12.1959   3
   2  -9  -4 21.2258 17.1667   2
   2  -9  -4 28.2089 20.2298   3
  -2  -9   4 51.0166 10.2953   3
  -2  -9   4 -1.4510 17.3359   2
  -2   9  -4 5.31297 15.0613   4
  -2  -9   4 45.4058 9.41489   3
   3  -9   4 111.827 23.7013   2
   3  -9   4 112.286 35.1188   3
  -3  -9  -4 70.8073 32.8639   2
   3   9  -4 60.5590 22.8919   4
   3  -9   4 56.2173 20.4285   4
  -3  -9   4 67.2378 29.6317   2
  -3   9  -4 61.9928 21.5476   4
   3  -9  -4 121.356 25.5745   2
   3  -9  -4 99.1489 25.5083   4
   3  -9  -4 57.6762 27.2641   3
   4  -9   4 95.9950 24.1244   4
  -4  -9  -4 127.624 43.1654   2
   4  -9   4 133.283 37.6639   3
   4   9  -4 140.463 33.1573   4
   4  -9  -4 101.119 24.4236   2
   4  -9  -4 72.1047 35.9668   3
  -4   9  -4 195.033 26.6077   2
   4  -9  -4 124.588 26.1844   4
   0 -10   4 224.013 30.5635   3
   0 -10  -4 196.650 23.3535   3
   0 -10  -4 192.640 28.8277   3
   0 -10   4 167.831 25.8250   3
   0  10  -4 185.235 35.9605   4
   0 -10   4 203.530 35.9628   2
   0 -10  -4 176.533 37.1580   2
   1 -10   4 63.3424 24.7666   2
   1 -10   4 70.7294 30.5831   3
   1 -10   4 59.4808 18.5401   3
  -1 -10  -4 96.4803 30.9515   2
  -1 -10  -4 71.9674 14.9735   3
  -1 -10  -4 63.0175 11.7303   3
   1  10  -4 84.1552 25.5263   4
   1 -10  -4 77.7808 25.0501   3
  -1 -10   4 54.7595 15.7326   3
  -1  10  -4 96.0908 27.1347   4
  -1 -10   4 27.8682 24.2749   2
   1 -10  -4 52.3585 24.2259   2
  -1 -10   4 67.7771 16.0243   3
   2 -10   4 163.988 32.2609   2
   2 -10   4 128.174 32.4410   3
   2  10  -4 116.248 31.2615   4
  -2 -10  -4 105.814 36.4620   2
  -2 -10   4 170.167 43.4980   2
  -2  10  -4 105.793 26.8755   4
  -2 -10   4 149.157 13.9253   3
   2 -10  -4 115.073 32.8831   3
  -2 -10   4 128.280 13.8932   3
   2 -10  -4 116.413 29.6960   2
   3 -10   4 189.905 41.3553   3
   3  10  -4 144.289 34.1853   4
  -3 -10  -4 157.538 46.1075   2
   3 -10   4 131.676 29.2398   2
  -3 -10   4 111.081 40.4337   2
   3 -10  -4 114.405 28.2017   2
   3 -10  -4 111.508 33.1553   3
   0 -11  -4 48.8029 19.6359   3
   0 -11   4 87.9207 22.6691   3
   0 -11   4 49.8144 24.5738   2
   0  11  -4 75.9669 26.9637   4
   0 -11  -4 45.1266 15.9585   3
   0 -11  -4 29.8170 38.3276   2
  -1 -11  -4 65.4979 31.0299   2
  -1 -11  -4 97.4601 15.8235   3
  -1 -11  -4 46.6049 10.9190   3
   1 -11   4 42.8682 23.2781   3
   1 -11   4 38.6807 24.6387   2
   1  11  -4 65.0353 27.9135   4
  -1  11  -4 54.0911 27.4328   4
  -1 -11   4 88.2645 33.1972   2
   1 -11  -4 -7.8170 20.0544   2
   1 -11  -4 66.7201 29.3687   3
   1 -11  -4 38.4825 17.2077   3
  -1 -11   4 58.4508 16.1741   3
  -1 -11   4 52.8199 16.1577   3
   2 -11   4 5.14565 18.3361   3
   2 -11   4 0.32878 15.8801   2
   2  11  -4 -16.532 19.9755   4
  -2 -11  -4 18.6505 28.7567   2
   2 -11  -4 -5.6148 17.8380   3
  -2 -11   4 -5.3353 23.5598   2
   2 -11  -4 44.1421 23.9628   2
  -2 -11   4 4.04132 5.81454   3
   0   0  -5 4.02801 4.76838   3
   0   0  -5 3.64505 6.89606   4
   0   0   5 3.54525 5.53671   3
   0   0   5 -5.2894 6.85493   2
   0   0  -5 -5.6116 6.38646   2
  -1   0   5 634.475 29.0244   2
   1   0   5 717.366 37.3141   3
   1   0   5 642.083 40.6852   2
  -1   0   5 627.319 34.3218   3
  -1   0   5 609.455 34.0836   4
  -1   0  -5 598.398 36.7483   3
   1   0  -5 661.769 34.0287   3
  -1   0   5 668.777 30.3072   2
  -1   0  -5 678.726 41.3326   2
   1   0  -5 636.169 34.6219   4
  -2   0   5 26.0764 9.70985   3
   2   0   5 42.9358 12.0704   3
   2   0  -5 37.0947 7.60216   4
  -2   0   5 31.7745 7.47613   4
  -2   0  -5 1.93617 12.8975   2
   2   0  -5 23.4400 8.36903   2
  -2   0   5 28.5504 9.77580   2
   2   0  -5 23.6410 8.35378   3
   2   0   5 29.7504 15.2923   2
  -2   0  -5 28.2954 11.3008   3
  -3   0   5 365.574 32.5400   3
   3   0  -5 377.488 27.6541   3
   3   0  -5 410.462 29.4781   2
  -3   0  -5 399.863 38.8756   2
  -3   0   5 410.203 31.0031   2
   3   0   5 394.976 43.1115   2
  -3   0  -5 390.299 33.0194   3
  -3   0   5 356.463 22.9919   4
   3   0   5 388.353 32.6856   3
   3   0  -5 368.831 22.8489   4
   4   0  -5 772.014 48.9937   3
  -4   0  -5 858.295 63.1620   2
  -4   0   5 833.228 41.3495   4
   4   0   5 788.030 50.4030   3
  -4   0   5 855.753 54.7674   2
  -4   0   5 792.770 51.7857   3
   4   0   5 859.177 57.8369   3
   4   0  -5 788.719 51.8715   2
   4   0  -5 784.701 40.7893   4
   4   0   5 792.406 61.9945   2
  -5   0  -5 246.823 19.2506   4
   5   0  -5 263.752 27.5703   3
  -5   0   5 259.911 35.0494   2
  -5   0   5 268.160 29.4441   3
   5   0  -5 220.476 30.4828   2
   5   0   5 255.054 34.8223   3
   5   0   5 247.366 38.9012   2
  -5   0  -5 245.399 18.6534   4
  -5   0  -5 359.350 44.3520   2
   5   0   5 236.548 27.1223   3
   6   0  -5 232.626 33.9315   2
   6   0  -5 276.156 42.3706   3
  -6   0   5 218.336 36.6231   2
  -6   0  -5 204.070 14.2876   4
  -6   0  -5 211.843 43.2208   2
   6   0   5 185.918 26.4758   3
   6   0   5 155.817 38.7073   2
  -6   0  -5 191.865 13.8795   4
   6   0   5 292.456 39.1900   3
   7   0  -5 -12.789 18.3086   3
   7   0   5 5.33848 22.0228   3
  -7   0  -5 13.8481 25.2821   2
   7   0  -5 44.7892 23.7803   2
  -7   0   5 -7.4668 19.2067   2
   8   0  -5 116.191 39.1712   3
   8   0   5 123.063 34.3912   3
  -8   0   5 146.694 35.9455   2
   0  -1   5 1320.20 66.3522   4
   0   1   5 1376.53 65.4683   2
   0  -1  -5 1307.46 65.6683   2
   0   1  -5 1412.86 66.7848   4
   0   1  -5 1411.29 64.6171   2
   0   1  -5 1435.94 67.5693   3
   0  -1   5 1374.38 65.9341   3
   0   1   5 1352.79 63.4886   3
   0  -1   5 1414.91 65.5569   2
   1  -1   5 3837.21 164.814   3
  -1   1   5 3520.65 159.243   3
   1  -1   5 3422.53 158.847   4
  -1  -1  -5 3553.90 164.693   2
   1   1  -5 3414.46 159.498   4
   1   1  -5 3566.38 157.117   3
   1  -1   5 3384.34 163.268   2
  -1  -1  -5 3726.84 158.523   3
  -1  -1   5 3723.51 158.222   4
  -1  -1   5 3524.81 155.246   3
   1   1   5 3359.50 154.715   3
  -1   1  -5 3545.84 157.127   4
   1  -1  -5 3470.52 157.147   3
   1   1   5 3550.37 162.652   2
  -1   1  -5 3398.19 161.656   3
   2  -1   5 397.488 31.2368   3
   2  -1   5 330.723 32.4368   2
  -2  -1  -5 408.069 35.6151   2
  -2   1   5 366.519 26.9374   3
   2   1  -5 400.964 24.8399   2
   2   1  -5 367.869 22.9896   3
  -2  -1  -5 347.058 26.0242   3
  -2   1   5 340.327 21.5705   2
   2   1  -5 369.436 24.3825   4
  -2   1  -5 327.399 30.1969   3
   2  -1  -5 369.891 25.7628   3
   2  -1  -5 381.325 23.1299   2
   2  -1  -5 355.047 21.5919   4
  -2  -1   5 368.860 24.3076   3
  -2  -1   5 346.393 23.6929   4
  -2   1  -5 358.721 30.7679   2
  -2  -1   5 377.399 26.9844   2
   2   1   5 367.066 33.0091   2
   2   1   5 336.146 24.3637   3
  -2   1  -5 363.145 22.5783   4
   3   1  -5 13.0605 10.6647   2
  -3   1   5 5.18418 9.77958   2
   3  -1   5 14.4781 15.8453   2
   3   1  -5 26.4096 8.85240   3
   3  -1   5 32.7336 14.8481   3
  -3  -1  -5 33.1665 12.9366   3
   3   1  -5 25.8554 8.33095   4
  -3  -1  -5 30.4196 18.1544   2
  -3   1   5 1.02931 9.21812   3
  -3   1  -5 15.3273 15.1812   2
   3  -1  -5 20.6056 12.5632   3
   3  -1  -5 16.8460 5.39134   4
  -3  -1   5 19.8569 13.0713   2
   3   1   5 4.70596 13.8132   2
   3   1   5 32.9698 11.8653   3
  -3  -1   5 32.8409 12.2154   3
  -3  -1   5 26.8937 8.55128   4
  -3   1  -5 29.4479 14.9415   3
   3  -1  -5 14.7825 10.8413   2
  -3   1  -5 22.2256 6.79737   4
   4   1  -5 84.6906 12.9884   4
   4  -1   5 126.172 27.8227   2
   4  -1   5 99.0542 23.8644   3
   4   1  -5 76.6636 14.9904   3
   4  -1   5 106.719 18.1362   3
  -4   1   5 119.759 19.9472   2
  -4  -1  -5 112.200 27.5937   2
  -4  -1  -5 89.7945 13.1639   4
   4   1  -5 94.2078 20.0535   2
  -4   1   5 83.1777 19.4809   3
   4  -1  -5 79.0392 6.16543   4
   4   1   5 85.3582 19.6635   3
  -4   1  -5 65.1663 21.2395   2
  -4  -1   5 81.0911 16.3229   3
  -4  -1   5 102.996 13.3619   4
   4  -1  -5 91.3883 17.8624   3
   4   1   5 87.6349 15.2585   3
   4   1   5 117.466 27.9209   2
   4  -1  -5 97.6684 19.5424   2
  -4   1  -5 90.5460 9.82571   4
  -4  -1   5 85.5215 22.3719   2
   5  -1   5 523.458 50.5991   3
   5   1  -5 564.392 34.8356   4
   5   1  -5 623.874 41.8895   3
  -5  -1  -5 616.639 37.2214   4
  -5   1   5 586.182 47.4981   3
   5   1  -5 603.146 48.1120   2
  -5   1   5 617.639 47.1617   2
  -5  -1  -5 610.199 59.1974   2
   5  -1   5 620.082 46.2555   3
   5  -1   5 604.351 57.3712   2
   5   1   5 602.718 42.2539   3
   5   1   5 565.736 56.1436   2
  -5   1  -5 573.859 29.3662   4
  -5   1  -5 620.994 29.6971   4
  -5   1  -5 607.769 55.0628   2
  -5  -1   5 634.022 53.2922   2
   5  -1  -5 578.706 44.9526   3
  -5  -1   5 615.640 44.8127   3
  -5  -1   5 545.422 34.8974   4
   5   1   5 644.510 49.8489   3
   5  -1  -5 598.180 48.0539   2
  -6  -1  -5 22.0632 25.7065   2
   6  -1   5 45.2473 25.3292   2
   6   1  -5 77.6639 27.6826   3
  -6  -1  -5 35.9582 10.4607   4
  -6   1   5 54.4607 21.6857   2
   6   1  -5 21.8124 14.9190   3
   6  -1   5 8.18040 23.1442   3
   6  -1   5 29.4021 17.2045   3
   6   1  -5 32.6983 19.2753   2
   6   1   5 36.1550 19.9265   3
   6  -1  -5 21.5389 23.9527   3
  -6   1  -5 0.08559 21.1587   2
   6   1   5 -0.4326 10.7168   3
   6  -1  -5 22.0297 15.9186   3
   6  -1  -5 47.5689 19.3005   2
   6   1   5 -2.5251 19.5115   2
  -6  -1   5 32.4012 8.75573   4
  -6  -1   5 59.0824 26.8756   2
   7   1  -5 120.020 30.8357   2
  -7  -1  -5 117.185 40.4373   2
   7   1  -5 121.478 34.1452   3
  -7   1   5 228.648 35.2651   2
  -7  -1  -5 154.740 13.9999   4
   7   1  -5 134.207 27.3027   3
  -7  -1  -5 132.890 12.9186   4
   7  -1   5 169.722 38.3532   3
   7  -1  -5 115.073 35.7146   3
   7   1   5 138.577 27.6246   3
  -7   1  -5 136.266 34.9606   2
  -7  -1   5 122.938 54.2931   2
   7   1   5 161.090 40.8959   3
  -8   1   5 -6.6865 17.9180   2
  -8  -1  -5 -6.0070 30.7407   2
   8  -1   5 -8.2992 17.5022   3
   8   1  -5 6.16231 22.8185   3
   8   1   5 18.2823 22.4119   3
  -8  -1   5 -16.782 22.8818   2
   8  -1  -5 37.3614 33.7934   3
  -8   1  -5 6.33396 26.1298   2
   0   2   5 2666.59 120.298   3
   0   2   5 2684.95 122.133   2
   0  -2   5 2739.28 124.119   3
   0  -2   5 2722.29 122.139   2
   0   2  -5 2593.90 123.878   4
   0  -2   5 2580.95 123.828   4
   0   2  -5 2788.24 121.156   2
   0  -2  -5 2604.84 119.486   3
   0   2  -5 2785.22 125.614   3
   0  -2  -5 2653.82 123.855   2
   1  -2   5 1145.34 62.4250   2
   1   2  -5 1189.52 57.1774   3
  -1   2   5 1136.68 59.3450   3
   1  -2   5 1116.61 58.4058   4
   1  -2   5 1254.92 65.4513   3
  -1  -2  -5 1172.31 54.3740   3
  -1  -2  -5 1193.32 65.4217   2
   1   2  -5 1128.66 59.8332   4
  -1  -2   5 1173.71 54.0960   2
   1  -2  -5 1098.08 56.5358   3
   1   2   5 1106.07 51.2363   3
  -1   2  -5 1097.06 58.3402   2
  -1  -2   5 1095.24 53.6767   3
   1  -2  -5 1061.24 51.2341   2
  -1  -2   5 1068.87 57.9099   4
   1   2   5 1183.57 62.3249   2
  -1   2  -5 1164.18 56.8256   4
   1  -2  -5 1145.17 52.3323   2
  -1  -2   5 1148.00 55.9348   2
  -1   2  -5 1120.76 62.8110   3
   2  -2   5 635.256 46.2540   2
  -2  -2  -5 733.443 50.5079   2
   2  -2   5 686.063 47.0352   3
   2   2  -5 762.672 39.4717   2
   2   2  -5 601.752 34.7954   3
   2  -2   5 672.719 37.0482   4
   2   2  -5 684.187 40.0225   4
  -2  -2  -5 623.031 36.2820   3
  -2   2   5 706.524 42.5062   3
  -2   2   5 664.121 33.4054   2
   2   2   5 640.052 34.1665   3
  -2  -2   5 643.037 39.0385   4
  -2   2  -5 638.974 42.8064   2
  -2  -2   5 673.635 35.7127   3
   2  -2  -5 691.769 40.7256   3
  -2   2  -5 682.507 36.8134   4
  -2   2  -5 604.781 45.6980   3
   2   2   5 659.883 46.6873   2
  -2  -2   5 682.414 41.9099   2
   2  -2  -5 681.041 37.1571   2
   3   2  -5 515.255 34.6540   2
  -3  -2  -5 491.353 32.3131   4
   3  -2   5 550.987 43.1283   3
  -3  -2  -5 383.205 29.4940   3
   3   2  -5 435.626 31.0866   4
   3  -2   5 464.409 41.9682   2
  -3  -2  -5 397.373 42.3711   2
  -3   2   5 473.827 29.4085   2
   3   2  -5 453.976 28.1389   3
  -3   2   5 458.234 35.7891   3
   3  -2  -5 453.325 33.3355   3
   3  -2  -5 465.258 32.7853   2
   3   2   5 456.250 29.5658   3
   3   2   5 359.517 37.9637   2
  -3   2  -5 438.177 39.6118   3
   3   2   5 477.248 27.7446   3
  -3  -2   5 426.182 30.3340   4
  -3  -2   5 485.137 37.7314   2
  -3   2  -5 445.183 37.8191   2
  -3  -2   5 429.128 28.6799   3
  -3   2  -5 417.121 25.7466   4
   3  -2  -5 413.029 24.3548   4
   4   2  -5 50.6448 15.9688   2
  -4   2   5 22.0362 13.7864   3
   4   2  -5 38.1428 11.1285   3
   4  -2   5 21.0704 13.1554   3
  -4  -2  -5 16.8974 9.50108   4
  -4  -2  -5 49.7419 22.2826   2
   4   2  -5 62.5503 13.2289   4
   4  -2   5 34.5176 22.2076   2
   4  -2   5 52.7575 19.7346   3
  -4   2   5 66.3645 15.6823   2
  -4  -2   5 39.6268 17.8891   2
  -4   2  -5 34.1570 18.1022   2
   4  -2  -5 47.9403 15.5040   3
   4   2   5 53.6534 21.4046   2
   4   2   5 34.7177 10.3927   3
   4   2   5 32.9452 12.8935   3
  -4  -2   5 61.1335 14.0001   3
  -4   2  -5 40.6082 7.24686   4
   4  -2  -5 25.2740 13.4819   2
  -4  -2   5 44.2705 11.8713   4
   5  -2   5 797.816 58.9866   3
  -5   2   5 855.492 56.3457   2
   5   2  -5 886.540 60.7989   2
  -5  -2  -5 854.362 73.6087   2
  -5  -2  -5 885.427 56.7624   4
   5   2  -5 902.882 51.9313   3
  -5   2   5 828.668 61.2628   3
   5  -2   5 911.686 71.9160   2
   5  -2   5 855.129 68.2507   3
   5   2   5 743.680 77.5993   2
  -5  -2   5 855.633 55.6185   3
   5   2   5 902.539 59.1255   3
   5  -2  -5 911.854 72.8621   3
  -5  -2   5 914.660 68.8347   2
   5  -2  -5 940.995 62.1389   3
   5  -2  -5 939.716 63.3759   2
  -5   2  -5 899.063 68.3336   2
  -5  -2   5 874.008 51.8294   4
   5   2   5 923.202 53.7194   3
   6   2  -5 418.281 35.4038   3
  -6  -2  -5 458.218 59.9290   2
   6   2  -5 427.148 46.5662   3
  -6  -2  -5 369.749 36.8802   4
  -6   2   5 512.042 43.0238   2
   6  -2   5 467.412 52.6718   3
   6  -2   5 469.883 44.6605   3
   6   2  -5 496.736 46.6801   2
   6  -2   5 481.805 55.7265   2
  -6   2  -5 436.098 49.6583   2
   6   2   5 496.351 37.9629   3
  -6  -2   5 450.273 32.6313   4
   6  -2  -5 453.415 46.4847   2
   6  -2  -5 422.633 54.8828   3
   6   2   5 461.751 43.3978   3
  -6  -2   5 436.401 51.8773   2
   7   2  -5 48.0122 30.4786   3
   7   2  -5 44.9138 17.4498   3
  -7  -2  -5 61.5657 18.5909   4
  -7   2   5 83.2460 25.4507   2
   7  -2   5 76.6458 29.7498   3
  -7  -2  -5 50.0441 32.8692   2
  -7  -2   5 52.6508 12.0426   4
   7  -2  -5 52.2695 24.4570   2
  -7   2  -5 71.9429 28.8781   2
   7   2   5 81.6703 21.1946   3
   7  -2  -5 42.3548 27.8424   3
  -7  -2   5 28.7984 26.5460   2
   7   2   5 62.9548 22.5905   3
   0   3  -5 2464.11 121.498   4
   0   3   5 2589.05 117.014   3
   0  -3   5 2518.13 121.543   4
   0   3   5 2659.19 118.658   2
   0  -3  -5 2505.96 115.777   3
   0   3  -5 2554.50 122.948   3
   0  -3  -5 2564.65 121.386   2
   0   3  -5 2627.01 117.821   2
   0  -3   5 2653.67 121.712   3
   0  -3   5 2469.11 118.672   2
   1  -3   5 923.003 53.5992   2
  -1  -3  -5 917.290 43.5272   3
   1  -3   5 993.741 52.3947   4
   1   3  -5 898.006 49.6750   3
  -1  -3  -5 954.023 57.8699   2
  -1  -3  -5 865.289 52.4086   4
  -1   3   5 922.362 51.6219   3
   1   3  -5 1001.46 54.0857   4
   1  -3   5 1012.55 58.1836   3
  -1   3  -5 995.443 57.1069   3
  -1  -3   5 871.637 50.8911   4
  -1  -3   5 804.932 44.9602   3
   1  -3  -5 898.400 45.7268   2
   1  -3  -5 913.054 44.1897   2
  -1   3  -5 895.716 48.9776   2
   1   3   5 938.200 42.3780   3
  -1  -3   5 921.414 49.3255   2
  -1  -3   5 869.551 46.2529   2
   1   3   5 902.294 52.6108   2
   1  -3  -5 861.293 48.1978   3
  -1   3  -5 868.123 49.1668   4
   2   3  -5 122.621 13.2883   3
  -2  -3  -5 91.8216 21.5219   2
  -2  -3  -5 90.0869 9.47801   3
  -2  -3  -5 120.731 17.1284   4
   2  -3   5 128.063 14.7189   4
  -2   3   5 120.104 11.1380   2
   2  -3   5 124.991 32.6920   2
   2   3  -5 137.374 20.9962   4
   2  -3   5 128.166 24.5845   3
   2   3  -5 88.4706 14.4026   2
  -2   3   5 124.008 18.7098   3
  -2   3  -5 115.022 19.3315   2
  -2  -3   5 126.526 24.6305   2
  -2   3  -5 146.031 29.7376   3
   2   3   5 125.448 25.7255   2
   2   3   5 128.355 8.35205   3
   2  -3  -5 146.222 16.7433   2
  -2   3  -5 136.267 15.5630   4
  -2  -3   5 120.279 16.9935   4
   2  -3  -5 134.846 14.4144   4
  -2  -3   5 128.850 11.9938   3
  -3  -3  -5 494.945 35.2281   4
   3  -3   5 517.179 30.6535   4
  -3   3   5 485.303 29.1951   2
   3   3  -5 455.106 28.0191   3
   3   3  -5 472.755 35.5065   2
   3   3  -5 535.835 36.1695   4
   3  -3   5 422.437 41.9210   3
   3  -3   5 547.019 45.7572   2
  -3  -3  -5 432.764 45.4072   2
  -3   3   5 490.093 38.4466   3
   3  -3  -5 484.100 36.4121   3
  -3   3  -5 467.291 29.3612   4
   3  -3  -5 473.627 27.6951   4
  -3  -3   5 530.534 41.9611   2
  -3   3  -5 499.255 43.8180   3
   3  -3  -5 439.729 34.7080   2
  -3  -3   5 500.240 29.6387   3
   3   3   5 489.214 25.8683   3
  -3   3  -5 486.631 38.0367   2
   3   3   5 433.914 40.5640   2
   3   3   5 424.210 25.7820   3
  -4  -3  -5 367.687 44.8851   2
   4   3  -5 350.662 29.6929   4
   4  -3   5 286.950 31.7081   3
  -4   3   5 292.595 29.6426   2
   4  -3   5 365.245 40.5446   3
  -4   3   5 288.427 32.6015   3
   4   3  -5 353.497 23.7842   3
   4  -3   5 370.670 42.0679   2
  -4  -3  -5 296.856 28.3011   4
   4   3  -5 296.476 31.2034   2
  -4   3  -5 330.999 21.0806   4
  -4  -3   5 309.449 27.8747   4
   4  -3  -5 287.246 17.2068   4
   4  -3  -5 285.280 17.4289   4
   4  -3  -5 342.943 32.3331   3
  -4  -3   5 343.528 38.5715   2
   4   3   5 337.364 24.6698   3
   4   3   5 357.645 22.6356   3
  -4  -3   5 337.122 25.6901   3
   4   3   5 352.484 38.9316   2
   4  -3  -5 310.885 31.9676   2
  -4   3  -5 287.464 34.3908   2
   5   3  -5 412.923 40.0118   2
   5   3  -5 420.012 34.3326   4
   5  -3   5 427.175 50.5963   2
  -5  -3  -5 398.188 34.6954   4
   5   3  -5 478.597 31.3486   3
  -5   3   5 435.603 35.1451   2
  -5  -3  -5 449.347 54.6673   2
   5  -3   5 505.727 52.0822   3
   5  -3   5 353.574 38.6770   3
   5   3   5 410.934 48.7526   2
   5   3   5 436.514 34.0518   3
   5  -3  -5 409.355 41.4047   2
  -5  -3   5 455.189 34.1022   3
   5   3   5 471.720 30.6895   3
   5  -3  -5 490.254 62.9623   3
  -5  -3   5 428.576 49.2548   2
  -5   3  -5 401.218 43.4720   2
  -5  -3   5 416.018 35.5830   4
   5  -3  -5 481.446 42.7011   3
   6   3  -5 92.9262 17.7345   3
  -6   3   5 109.641 22.7834   2
   6  -3   5 86.8729 30.4799   3
  -6  -3  -5 72.8312 17.9086   4
   6   3  -5 90.2728 26.6589   2
   6   3  -5 57.5638 23.8910   3
  -6  -3  -5 111.228 36.0816   2
   6  -3  -5 69.6661 24.4229   2
   6   3   5 93.0357 17.2518   3
   6  -3  -5 91.5821 32.7692   3
  -6  -3   5 100.132 33.8663   2
  -6  -3   5 82.1318 17.1937   4
  -6   3  -5 92.0611 28.4232   2
   6   3   5 61.4373 18.6048   3
   7   3  -5 69.8421 25.5363   3
  -7  -3  -5 62.4024 36.6382   2
   7  -3   5 60.6162 29.0995   3
   7   3  -5 44.5304 16.8995   3
  -7  -3  -5 33.2572 14.7514   4
  -7   3   5 67.7022 20.1349   2
  -7  -3   5 66.6139 16.0361   4
   7  -3  -5 68.0198 34.0689   3
  -7   3  -5 43.6909 26.4070   2
   7   3   5 49.1827 15.7830   3
   7   3   5 54.8417 20.3160   3
  -7  -3   5 27.5334 25.9464   2
   0  -4   5 483.203 31.8401   2
   0  -4   5 449.025 34.6008   4
   0   4  -5 434.711 35.0837   3
   0  -4  -5 546.799 36.7222   2
   0   4   5 571.985 33.2032   2
   0  -4   5 575.868 36.8345   3
   0  -4  -5 515.208 35.6711   4
   0   4   5 474.717 30.5534   3
   0   4  -5 507.398 35.9939   4
   0   4  -5 472.598 31.3227   2
   0  -4  -5 517.084 29.7478   3
  -1  -4  -5 1098.29 64.0871   4
   1   4  -5 1209.52 65.5343   4
   1  -4   5 1145.82 64.2640   2
   1  -4   5 1178.90 62.7140   4
  -1  -4  -5 1149.50 52.3717   3
   1   4  -5 1018.49 59.8014   3
  -1   4   5 1119.83 61.6116   3
   1  -4   5 1158.07 67.7285   3
  -1  -4  -5 1141.44 68.9464   2
  -1  -4   5 1122.64 64.2388   4
  -1   4  -5 1253.20 70.1088   3
   1  -4  -5 1059.85 59.4784   3
   1  -4  -5 1128.04 56.3201   2
  -1  -4   5 1111.66 61.9442   2
   1   4   5 1119.26 70.0240   2
   1  -4  -5 1101.19 58.6084   2
  -1   4  -5 1181.96 60.1595   2
   1   4   5 1127.63 53.3596   3
   1  -4  -5 1146.05 61.6965   4
  -1  -4   5 1146.32 59.4413   2
  -1  -4   5 1038.96 56.8989   3
  -2  -4  -5 94.9394 22.2008   2
   2   4  -5 142.936 18.6439   4
   2  -4   5 142.356 27.0513   3
  -2   4   5 107.962 12.2346   2
   2   4  -5 137.218 17.2893   2
   2   4  -5 93.8459 13.2340   3
  -2  -4  -5 118.629 18.5045   4
   2  -4   5 118.689 22.9032   2
   2  -4   5 169.143 17.1047   4
  -2   4   5 119.765 19.3106   3
  -2   4  -5 93.6275 15.0384   4
  -2  -4   5 123.077 11.4010   3
   2  -4  -5 98.4538 18.1439   3
   2   4   5 116.139 21.5090   2
   2  -4  -5 127.645 15.9396   4
  -2  -4   5 118.809 20.7865   2
   2  -4  -5 105.169 12.3337   2
  -2   4  -5 113.412 24.0810   3
  -2   4  -5 111.994 17.4816   2
  -2  -4   5 120.804 18.6432   4
   2  -4  -5 114.526 15.9233   2
  -3   4   5 133.861 22.3900   3
   3   4  -5 115.718 20.3757   2
  -3  -4  -5 133.649 30.6873   2
   3   4  -5 118.509 19.7040   4
   3  -4   5 164.875 28.0002   2
  -3  -4  -5 119.974 19.3897   4
   3  -4   5 125.858 28.4091   3
  -3   4   5 128.449 14.1001   2
   3   4  -5 126.457 14.1289   3
   3  -4   5 118.595 15.1305   4
   3   4   5 150.244 27.7904   2
  -3  -4   5 110.655 18.5018   4
  -3   4  -5 118.526 21.1581   2
  -3   4  -5 119.769 26.7674   3
  -3  -4   5 146.168 27.3931   2
  -3   4  -5 127.505 15.2124   4
  -3  -4   5 111.797 12.9477   3
   3  -4  -5 103.293 20.6359   3
   3  -4  -5 126.643 22.1538   2
   3  -4  -5 114.013 14.3500   4
   4   4  -5 1067.83 57.1820   3
  -4  -4  -5 1176.61 69.7813   4
   4   4  -5 1048.46 68.9530   2
   4  -4   5 1159.64 73.5169   3
   4  -4   5 1174.33 59.8788   4
  -4  -4  -5 1099.50 84.6741   2
   4  -4   5 1089.10 80.1339   2
   4   4  -5 1269.98 70.5174   4
  -4   4   5 1183.38 61.1586   2
   4  -4   5 1148.01 82.1439   3
   4   4   5 1156.49 52.9001   3
   4   4   5 984.343 75.5606   2
   4  -4  -5 1146.81 71.8887   3
   4   4   5 1222.62 52.6992   3
  -4   4  -5 1170.90 71.8688   2
  -4  -4   5 1087.94 59.7411   3
   4  -4  -5 1201.82 73.6085   2
  -4  -4   5 1271.37 81.9609   2
  -4  -4   5 1097.21 68.4476   4
   4  -4  -5 1132.51 56.8499   4
   4  -4  -5 1087.51 82.6187   3
  -4   4  -5 1147.16 58.9904   4
  -5  -4  -5 171.077 40.5081   2
   5  -4   5 176.539 38.1187   3
  -5  -4  -5 161.234 24.8129   4
  -5   4   5 189.285 22.6770   2
   5   4  -5 173.523 34.7267   2
   5  -4   5 230.980 43.7081   2
   5   4  -5 183.913 25.6557   4
   5   4  -5 180.027 18.7127   3
   5  -4   5 165.163 28.6521   3
   5   4   5 159.894 15.7086   3
   5  -4  -5 224.484 34.5481   3
  -5  -4   5 154.953 33.6234   2
   5  -4  -5 100.621 33.3300   3
  -5  -4   5 128.099 22.6117   4
  -5  -4   5 139.384 19.0461   3
   5   4   5 157.295 34.1269   2
  -5   4  -5 203.456 30.5478   2
   5  -4  -5 177.740 30.7803   2
   5   4   5 171.381 14.3423   3
   6  -4   5 196.916 43.8598   3
  -6   4   5 218.460 26.3403   2
   6   4  -5 197.853 21.1228   3
   6   4  -5 171.135 28.5766   3
  -6  -4  -5 175.053 26.7246   4
  -6  -4  -5 251.584 49.6482   2
   6   4   5 215.683 21.4809   3
   6  -4  -5 233.353 49.9312   3
  -6  -4   5 154.597 39.5174   2
  -6  -4   5 170.345 25.2989   4
   6   4   5 190.612 18.1738   3
  -6   4  -5 243.164 35.0036   2
   6  -4  -5 187.539 35.1387   2
  -7  -4  -5 -8.6548 26.5297   2
  -7  -4  -5 1.00732 13.9205   4
  -7   4   5 -4.4679 13.8841   2
   7   4  -5 3.63618 11.5363   3
   7  -4   5 21.3804 28.7081   3
   7   4  -5 -4.2652 14.8695   3
  -7  -4   5 -11.264 10.3142   4
   7   4   5 28.4368 14.2822   3
  -7  -4   5 42.9518 28.4517   2
   7   4   5 9.67115 9.96295   3
   7  -4  -5 32.2991 23.8115   2
  -7   4  -5 -11.831 17.2126   2
   0  -5   5 496.880 35.4716   2
   0   5  -5 518.440 39.3264   4
   0   5  -5 459.987 38.9848   3
   0  -5  -5 522.546 37.3433   3
   0  -5   5 567.879 39.3722   3
   0  -5  -5 526.571 38.8163   4
   0  -5  -5 554.405 32.2636   3
   0   5   5 536.374 34.2701   2
   0  -5   5 535.363 39.5940   4
   0  -5  -5 535.547 39.7446   2
   0  -5   5 528.919 35.8630   2
   1  -5   5 11.8289 11.0279   2
  -1  -5  -5 8.47861 10.1597   4
   1  -5   5 7.02657 11.9286   3
  -1  -5  -5 9.81246 7.39248   3
  -1   5   5 11.3787 9.97395   3
   1   5  -5 -5.9563 9.84739   4
  -1  -5  -5 0.90663 12.1046   2
   1   5  -5 12.3633 10.0019   3
  -1  -5  -5 15.1705 5.04516   3
   1  -5   5 20.9380 10.5706   4
   1   5   5 -1.2897 8.44967   2
  -1  -5   5 20.4033 12.1551   4
   1  -5  -5 14.1201 12.4619   3
  -1  -5   5 8.67297 8.08289   3
   1  -5  -5 -2.2682 7.72941   4
  -1   5  -5 6.24416 9.15007   4
   1  -5  -5 29.8519 11.0750   2
  -1   5  -5 13.3510 9.32238   2
   1  -5  -5 5.18177 9.73377   3
  -1   5  -5 25.8076 14.1564   3
  -1  -5   5 9.54672 8.12806   2
  -1  -5   5 14.4447 10.5078   2
   2  -5   5 211.775 22.1646   4
   2   5  -5 207.973 22.1888   2
   2   5  -5 222.799 26.7680   4
   2  -5   5 174.545 28.2107   3
  -2  -5  -5 236.927 26.3167   4
  -2  -5  -5 186.653 30.7948   2
   2  -5   5 234.321 28.6288   2
   2   5  -5 211.850 19.6502   3
  -2   5   5 196.901 25.8450   3
  -2  -5   5 217.721 25.5037   4
  -2  -5   5 239.242 16.1302   3
  -2   5  -5 163.960 27.7387   3
  -2   5  -5 196.751 21.7887   2
   2  -5  -5 182.722 27.3452   4
  -2   5  -5 177.369 21.2827   4
   2   5   5 152.971 24.1920   2
   2  -5  -5 197.861 22.7605   3
   2  -5  -5 214.952 31.7366   3
  -2  -5   5 235.579 28.4679   2
   2  -5  -5 202.230 25.5619   2
   2  -5  -5 204.835 19.2560   2
   3  -5   5 964.385 71.0269   3
   3   5  -5 973.258 62.0551   4
   3  -5   5 935.753 62.6705   3
  -3   5   5 926.041 50.3139   2
   3  -5   5 868.918 53.9332   4
  -3  -5  -5 915.972 72.4748   2
   3   5  -5 1000.04 59.4123   2
   3   5  -5 919.833 49.9767   3
   3  -5   5 1095.89 71.0577   2
  -3  -5  -5 848.251 59.8957   4
  -3   5  -5 940.751 57.2685   2
   3  -5  -5 971.179 53.7351   4
   3  -5  -5 984.647 71.9130   3
  -3   5  -5 725.128 64.0949   3
   3  -5  -5 898.177 57.9848   2
  -3  -5   5 952.836 67.2770   2
  -3   5  -5 890.118 53.6254   4
  -3  -5   5 941.137 60.8239   4
   3  -5  -5 926.739 60.2996   3
  -3  -5   5 913.174 46.4880   3
   3   5   5 956.791 65.0800   2
  -4  -5  -5 438.677 54.7601   2
  -4  -5  -5 387.070 37.0462   4
   4  -5   5 368.746 38.3994   3
  -4   5   5 400.459 28.7991   2
   4  -5   5 431.311 30.2357   4
   4   5  -5 349.066 36.6327   4
   4   5  -5 378.632 36.3854   2
   4  -5   5 352.214 46.3403   3
   4  -5   5 382.482 47.4709   2
   4   5  -5 349.923 25.7077   3
   4  -5  -5 360.260 47.9124   3
  -4  -5   5 415.022 46.5348   2
   4  -5  -5 363.702 37.0785   3
  -4   5  -5 358.621 35.4647   2
   4  -5  -5 393.441 27.8144   4
   4   5   5 332.124 40.8311   2
  -4   5  -5 412.341 29.2440   4
  -4  -5   5 384.735 25.5218   3
   4  -5  -5 362.362 38.5922   2
  -4  -5   5 333.239 34.7009   4
   5  -5   5 -10.503 18.7395   3
  -5  -5  -5 -18.877 18.3198   2
  -5  -5  -5 -9.2233 14.6263   4
  -5   5   5 29.7835 12.2978   2
   5   5  -5 22.9410 18.0385   2
   5   5  -5 6.13761 11.7160   4
   5   5  -5 6.10674 8.38493   3
   5  -5   5 45.9188 26.9242   2
  -5   5  -5 15.5434 16.2868   2
  -5  -5   5 -1.4482 19.5592   2
   5  -5  -5 25.8406 5.82692   4
  -5  -5   5 21.7331 9.64683   3
   5  -5  -5 1.10812 19.4916   3
   5  -5  -5 16.5760 21.3946   2
  -5  -5   5 12.6670 13.5566   4
   6   5  -5 34.4244 15.6230   3
   6  -5   5 29.5402 23.9738   3
  -6   5   5 49.4814 15.9896   2
   6   5  -5 53.0336 13.0335   3
  -6  -5  -5 10.3384 15.4470   4
  -6  -5  -5 42.9923 29.4016   2
  -6   5  -5 29.0639 19.8771   2
   6  -5  -5 29.7566 27.1642   3
  -6  -5   5 49.6717 19.3909   4
  -6  -5   5 33.9970 29.8608   2
   6  -5  -5 64.8643 24.1565   2
  -7  -5  -5 90.0716 39.0287   2
   7   5  -5 37.3524 13.2599   3
   7   5  -5 85.9608 20.4146   3
  -7  -5  -5 48.5099 20.5917   4
  -7   5   5 68.1689 20.7827   2
   7  -5   5 60.4449 32.7885   3
  -7   5  -5 57.1821 24.0139   2
   7  -5  -5 96.5323 30.1832   2
  -7  -5   5 68.0553 21.4979   4
   7  -5  -5 52.4175 34.1120   3
  -7  -5   5 74.4420 35.6163   2
   0  -6  -5 8.32843 10.7713   3
   0  -6   5 18.1998 12.2307   3
   0  -6   5 2.92594 10.5270   4
   0  -6  -5 15.3141 8.64479   2
   0  -6   5 18.7036 10.5500   2
   0  -6  -5 12.7904 8.27195   3
   0  -6  -5 -2.9097 10.4423   2
   0  -6  -5 2.35597 10.0497   4
   0   6  -5 13.8765 10.9210   4
   0  -6   5 23.9079 12.1007   2
   1  -6   5 77.7521 18.4151   4
  -1  -6  -5 88.3168 9.89365   3
   1   6  -5 112.248 20.5499   3
   1   6  -5 69.7254 19.6566   4
  -1  -6  -5 88.5065 20.4592   4
   1  -6   5 80.5241 21.3215   3
  -1  -6  -5 67.8520 21.3635   2
   1  -6   5 80.9791 19.4273   2
  -1  -6  -5 73.9532 14.2041   3
   1  -6  -5 90.1016 18.3029   2
   1   6   5 92.5750 18.5434   2
  -1  -6   5 87.1215 16.0533   3
  -1  -6   5 105.877 20.6558   2
  -1   6  -5 77.8218 16.0734   2
  -1   6  -5 57.6298 16.9634   4
   1  -6  -5 87.3037 16.4879   3
   1  -6  -5 97.4515 19.0960   4
  -1  -6   5 88.7464 16.9081   2
  -1  -6   5 98.7380 20.4184   4
   1  -6  -5 68.6344 20.1253   3
  -1   6  -5 45.8596 18.5291   3
   1  -6  -5 91.6621 15.8995   2
   2  -6   5 66.5150 19.9839   2
  -2  -6  -5 75.4098 19.4660   4
   2  -6   5 76.5755 23.5816   3
  -2  -6  -5 91.7953 26.3490   2
   2  -6   5 51.7380 15.6696   4
   2   6  -5 77.2158 19.9480   4
   2   6  -5 73.4856 15.0762   3
  -2  -6   5 72.5126 22.4550   2
   2  -6  -5 89.1472 16.6270   2
  -2   6  -5 97.6359 18.3298   2
  -2   6  -5 68.4753 18.9003   4
  -2  -6   5 91.2235 11.1346   3
   2  -6  -5 88.0890 17.9005   2
   2  -6  -5 80.2210 26.1750   3
   2  -6  -5 62.7059 16.8154   3
   2  -6  -5 101.351 19.2149   4
  -2  -6   5 58.8871 18.8779   4
  -2  -6   5 73.9995 16.8101   2
  -2   6  -5 47.7302 20.1818   3
   2   6   5 75.0759 19.0858   2
   3  -6   5 371.663 43.8832   3
   3  -6   5 314.183 30.3330   4
   3   6  -5 336.309 35.9974   4
  -3  -6  -5 311.916 35.7023   4
   3  -6   5 325.104 40.8530   2
   3   6  -5 349.887 25.6918   3
  -3  -6  -5 384.968 47.2059   2
   3  -6  -5 377.338 36.4175   3
   3  -6  -5 362.822 36.3602   2
  -3   6  -5 362.625 32.3273   4
   3  -6  -5 470.942 31.2561   2
   3  -6  -5 402.102 32.5493   4
   3  -6  -5 403.834 47.3198   3
  -3  -6   5 351.184 22.3044   3
   3   6   5 280.558 35.7363   2
  -3  -6   5 363.373 37.0583   4
  -3   6  -5 354.931 33.3468   2
  -3  -6   5 430.976 45.1596   2
   4  -6   5 531.868 38.5943   4
   4   6  -5 536.073 47.0022   4
  -4  -6  -5 518.404 59.4301   2
  -4   6   5 518.283 35.2276   2
   4   6  -5 474.947 42.9057   2
   4  -6   5 628.998 61.8114   3
  -4  -6  -5 530.611 46.2567   4
   4  -6   5 586.356 57.9863   2
   4   6  -5 497.557 31.3270   3
  -4  -6   5 538.672 47.8138   4
  -4  -6   5 492.016 28.6906   3
   4  -6  -5 451.985 48.7980   4
   4  -6  -5 574.127 50.6314   2
   4  -6  -5 610.308 61.6334   3
  -4   6  -5 555.651 38.1754   4
  -4  -6   5 572.301 56.8280   2
   5   6  -5 95.2991 14.0164   3
  -5  -6  -5 77.2580 33.8916   2
  -5   6   5 108.254 18.1462   2
   5  -6   5 128.453 38.0999   3
   5  -6   5 86.0555 15.7728   4
   5   6  -5 139.395 27.8089   4
   5   6  -5 86.4846 11.9055   3
  -5  -6  -5 76.3008 22.1679   4
   5  -6  -5 105.138 14.5060   4
   5  -6  -5 136.851 31.1895   2
  -5  -6   5 136.967 29.0748   4
   5  -6  -5 124.111 38.5674   3
  -5  -6   5 132.860 36.8273   2
  -5   6  -5 109.655 24.4271   2
  -6  -6  -5 37.9927 30.7195   2
   6   6  -5 24.6668 9.86322   3
   6  -6   5 25.7456 24.9773   3
  -6   6   5 53.9262 15.0608   2
   6   6  -5 63.0864 9.95084   3
   6  -6  -5 26.9734 29.1279   3
  -6  -6   5 81.7447 34.5959   2
  -6   6  -5 54.6280 21.1585   2
   6  -6  -5 71.2170 40.2561   2
   0  -7   5 518.138 41.7024   3
   0  -7  -5 488.521 40.6336   3
   0  -7   5 525.714 41.9674   2
   0  -7   5 471.969 40.6932   2
   0  -7  -5 506.281 35.1191   3
   0  -7   5 550.517 45.6953   4
   0   7  -5 461.889 42.7749   3
   0  -7  -5 570.070 47.0122   2
   0   7  -5 561.808 45.9845   4
   0  -7  -5 520.106 44.5531   4
   0  -7  -5 497.711 36.4405   2
  -1  -7  -5 468.543 46.9024   2
  -1  -7  -5 484.908 33.2446   3
   1   7  -5 467.468 38.5245   3
  -1  -7  -5 456.022 26.9664   3
   1  -7   5 478.773 41.4951   4
   1  -7   5 439.727 58.8914   2
   1  -7   5 369.478 39.9826   3
   1  -7   5 482.770 37.6486   2
   1   7  -5 492.348 44.2415   4
  -1   7  -5 469.391 44.7190   3
   1  -7  -5 389.888 34.5749   3
  -1  -7   5 464.427 39.6798   3
  -1  -7   5 516.330 44.0092   2
   1  -7  -5 513.798 46.2586   3
   1  -7  -5 489.387 40.3833   2
   1  -7  -5 467.394 40.9264   4
   1  -7  -5 488.401 35.9854   2
   1   7   5 495.016 38.4453   2
  -1   7  -5 442.119 41.0012   4
  -2  -7  -5 270.545 33.5430   4
   2  -7   5 296.700 38.6324   3
   2  -7   5 325.741 37.6057   2
   2   7  -5 286.220 36.6212   4
   2  -7   5 317.371 34.8461   3
   2  -7   5 308.401 32.0197   4
  -2  -7  -5 394.190 46.5036   2
   2   7  -5 335.999 28.9067   3
   2  -7  -5 329.073 39.9014   3
   2  -7  -5 358.404 33.9947   3
  -2  -7   5 316.002 30.7278   2
  -2  -7   5 332.967 37.0332   4
   2   7   5 300.163 33.5897   2
  -2  -7   5 397.451 42.0921   2
  -2   7  -5 296.413 29.3708   2
  -2   7  -5 274.237 39.6683   3
   2  -7  -5 338.137 34.4891   4
   2  -7  -5 325.280 32.0655   2
  -2  -7   5 312.092 22.2872   3
   2  -7  -5 320.893 31.0073   2
  -2   7  -5 323.923 34.6444   4
   3  -7   5 263.759 38.1127   2
   3   7  -5 222.410 19.5579   3
  -3  -7  -5 225.910 32.1093   4
   3  -7   5 220.727 37.3281   3
   3  -7   5 191.172 29.2641   3
   3  -7   5 178.696 26.4123   4
   3   7  -5 265.237 29.7013   2
  -3  -7  -5 167.521 38.8293   2
   3   7  -5 194.528 33.5873   4
   3  -7  -5 233.869 25.6519   2
  -3  -7   5 256.993 38.8625   2
   3  -7  -5 241.021 30.4181   3
   3  -7  -5 205.383 27.6380   4
  -3  -7   5 216.048 15.2291   3
  -3  -7   5 273.739 27.7909   2
  -3  -7   5 226.379 32.2168   4
  -3   7  -5 219.680 26.2305   2
  -3   7  -5 201.108 27.7856   4
   3  -7  -5 184.805 30.2459   2
   4   7  -5 55.0108 20.9623   4
   4  -7   5 64.5908 17.2478   4
   4  -7   5 50.9376 26.9499   3
  -4  -7  -5 20.5416 24.3842   2
  -4   7  -5 64.8860 16.1181   4
  -4   7  -5 79.0182 19.7726   2
   4  -7  -5 87.0375 18.8302   4
   4  -7  -5 65.6921 28.7600   3
   4  -7  -5 100.152 27.7922   2
   4  -7  -5 71.5580 16.6420   2
  -4  -7   5 45.8088 24.1530   2
   5  -7   5 -7.0674 18.2018   3
  -5  -7  -5 10.1849 23.3344   2
  -5   7   5 25.1313 13.4789   2
   5   7  -5 20.0564 19.2039   4
   5  -7   5 9.55527 10.4372   4
  -5  -7   5 28.9801 26.2961   2
   5  -7  -5 29.7314 41.8277   2
  -5   7  -5 36.7601 18.7052   2
   5  -7  -5 9.92517 21.3370   3
   6  -7   5 23.5901 27.0352   3
  -6   7   5 13.2189 12.9654   2
  -6  -7  -5 -5.8277 25.6853   2
   6  -7  -5 30.9912 27.3820   2
  -6   7  -5 23.0417 15.8772   2
   6  -7  -5 40.6883 31.2721   3
  -6  -7   5 5.10694 30.7689   2
   0  -8  -5 112.284 20.8643   2
   0  -8   5 85.3406 21.7626   2
   0  -8   5 99.0893 19.7002   3
   0  -8  -5 106.359 23.7136   3
   0   8  -5 44.4558 19.8274   4
   0  -8   5 100.500 22.8217   3
   0  -8  -5 78.5881 15.6625   3
   0  -8   5 98.3310 22.5553   2
   0  -8  -5 60.9484 21.2770   4
   0  -8   5 94.4047 24.1143   4
   0  -8  -5 104.260 25.2680   2
   0   8  -5 72.2856 21.5565   3
  -1  -8  -5 81.0390 27.3703   2
   1  -8   5 50.5028 20.2113   4
   1  -8   5 69.8614 20.7312   2
  -1  -8  -5 95.7375 19.7131   2
   1   8  -5 101.663 21.6282   3
   1   8  -5 81.6720 23.8250   4
  -1  -8  -5 83.5877 16.4970   3
   1  -8   5 40.3197 19.7254   2
   1  -8   5 54.6240 17.7623   3
  -1  -8  -5 48.3440 9.83102   3
   1  -8   5 54.0553 22.3119   3
   1  -8  -5 69.5495 20.9993   2
   1  -8  -5 34.3015 19.5091   3
   1  -8  -5 47.0793 18.5544   4
  -1  -8   5 36.9937 14.3024   3
  -1  -8   5 108.792 26.8148   2
  -1   8  -5 56.6622 20.9388   4
   1  -8  -5 83.3693 18.5250   3
   2   8  -5 268.935 26.4026   3
  -2  -8  -5 268.080 42.8851   2
   2   8  -5 307.043 38.1597   4
   2  -8   5 281.494 38.2965   4
   2  -8   5 307.876 41.4892   3
   2  -8   5 279.685 30.3933   2
   2  -8   5 279.142 32.9718   3
  -2  -8   5 284.211 40.4631   2
  -2   8  -5 308.400 34.7740   4
   2  -8  -5 373.625 35.9577   2
  -2  -8   5 289.437 21.9420   3
  -2   8  -5 292.366 30.4900   2
   2  -8  -5 332.730 43.1987   3
   3   8  -5 167.488 33.7121   4
  -3  -8  -5 273.577 46.2755   2
   3  -8   5 261.804 33.6193   4
   3  -8   5 271.911 44.3502   3
   3  -8  -5 205.552 43.6574   3
  -3  -8   5 233.011 13.9298   3
  -3  -8   5 173.907 37.8234   2
   3  -8  -5 210.202 27.5595   2
  -3   8  -5 265.968 32.0077   4
  -3  -8   5 235.187 13.7566   3
  -3   8  -5 233.759 27.9370   2
   3  -8  -5 287.502 42.7067   2
   3  -8  -5 283.020 33.2138   4
   4   8  -5 31.0363 20.5278   4
  -4  -8  -5 9.00577 26.9362   2
   4  -8   5 53.6662 18.2858   4
   4  -8   5 38.9927 24.3815   3
   4  -8  -5 33.3435 17.4704   4
  -4  -8   5 25.8952 25.4945   2
   4  -8  -5 37.4894 21.4312   2
   4  -8  -5 27.3286 24.3070   3
  -4   8  -5 60.6387 18.4163   4
   4  -8  -5 40.6710 23.5778   2
  -4   8  -5 25.5700 14.4803   2
   5  -8   5 276.690 30.2708   4
   5   8  -5 257.719 39.0609   4
  -5  -8  -5 169.214 46.2557   2
   5  -8   5 230.972 57.5014   3
  -5  -8   5 145.585 42.5148   2
   5  -8  -5 282.057 29.5942   2
   5  -8  -5 185.340 25.7779   4
  -5   8  -5 244.657 32.2334   2
   0  -9  -5 274.598 40.0083   2
   0  -9  -5 307.977 28.0081   3
   0   9  -5 299.606 39.4882   4
   0  -9  -5 356.658 36.8866   3
   0  -9   5 262.248 30.6356   3
   0  -9   5 390.546 36.7834   3
   0  -9   5 319.270 39.5229   2
   1   9  -5 644.073 57.8343   4
   1  -9   5 624.595 55.6516   3
  -1  -9  -5 620.692 62.7486   2
  -1  -9  -5 723.260 44.0804   3
  -1  -9  -5 658.197 36.9923   3
   1  -9   5 626.833 52.8152   2
   1  -9  -5 679.036 56.3163   2
  -1  -9   5 647.951 43.0458   3
  -1   9  -5 606.133 54.2642   4
  -1  -9   5 594.807 42.8176   3
   1  -9  -5 611.481 55.8317   3
  -1  -9   5 603.766 56.9707   2
   1  -9  -5 600.325 45.5669   3
   2  -9   5 244.512 30.6705   2
  -2  -9  -5 135.520 35.7941   2
   2  -9   5 222.073 41.5591   3
   2   9  -5 136.341 31.7838   4
  -2  -9   5 147.236 34.9258   2
   2  -9  -5 176.211 37.2735   3
   2  -9  -5 168.838 27.9420   3
  -2  -9   5 201.696 17.5581   3
  -2   9  -5 162.956 32.5160   4
  -2  -9   5 181.717 18.3820   3
   2  -9  -5 205.926 31.7070   2
   3  -9   5 180.944 40.2747   3
  -3  -9  -5 193.166 44.4220   2
   3  -9   5 261.587 43.3695   4
   3   9  -5 275.961 39.4940   4
   3  -9   5 277.531 31.8887   2
  -3   9  -5 272.266 34.7181   4
  -3   9  -5 193.799 28.4604   2
   3  -9  -5 209.728 30.6176   2
  -3  -9   5 172.259 41.5052   2
   3  -9  -5 156.367 37.9789   3
   3  -9  -5 233.801 33.6746   4
   4  -9   5 5.92183 16.9285   4
  -4  -9  -5 36.7001 28.1471   2
   4   9  -5 26.6166 18.8453   4
   4  -9   5 -4.2140 22.6325   3
   4  -9  -5 46.8523 31.1891   3
   4  -9  -5 11.2552 14.5697   2
  -4   9  -5 32.2758 16.4663   2
   4  -9  -5 19.7832 16.9046   4
   0  10  -5 15.8739 19.3900   4
   0 -10   5 43.2488 24.1704   2
   0 -10  -5 46.7626 24.8355   2
   0 -10   5 42.9707 18.3115   3
   0 -10   5 5.39265 12.3963   3
   0 -10  -5 34.4463 18.8644   3
   0 -10  -5 36.4445 14.5016   3
   1 -10   5 27.7184 20.5052   3
  -1 -10  -5 8.40731 7.89000   3
   1 -10   5 34.8631 17.3687   3
  -1 -10  -5 14.9902 11.0063   3
  -1 -10  -5 -19.357 18.0758   2
   1 -10   5 19.4299 18.9413   2
   1  10  -5 4.33749 17.6433   4
   1 -10  -5 -13.566 15.8490   2
  -1 -10   5 8.64225 18.5962   2
  -1 -10   5 1.44765 11.4020   3
   1 -10  -5 8.80356 17.5310   3
  -1  10  -5 40.1993 20.1576   4
  -1 -10   5 13.4520 11.2696   3
   2 -10   5 52.6606 20.3383   2
   2 -10   5 32.3933 21.5195   3
  -2 -10  -5 73.2272 29.9214   2
  -2 -10   5 60.3068 45.0782   2
  -2 -10   5 38.3405 10.2687   3
  -2  10  -5 32.0986 18.9329   4
   2 -10  -5 28.5436 23.1022   3
   2 -10  -5 78.0171 24.7089   2
  -2 -10   5 20.2948 9.10781   3
  -3 -10  -5 7.04872 25.4068   2
   3 -10   5 38.8370 28.1360   3
   3  10  -5 62.3344 26.1372   4
  -3 -10   5 33.0445 24.6709   2
   3 -10  -5 46.9988 20.8324   2
  -3  10  -5 38.7452 20.9098   4
   3 -10  -5 21.3803 26.2989   3
   0  11  -5 32.3069 20.8034   4
   0 -11  -5 6.70502 41.6498   2
   0 -11   5 56.8168 21.1524   3
   0 -11  -5 18.4803 13.7881   3
   0 -11  -5 53.7195 20.2632   3
   0 -11   5 36.9627 25.3554   2
   0 -11   5 32.5358 17.1132   3
  -1 -11  -5 37.9058 30.1737   2
   1 -11   5 4.33898 16.1385   3
  -1 -11  -5 -6.6040 6.83370   3
   1  11  -5 -10.730 16.9618   4
   1 -11   5 -11.373 17.5130   2
  -1 -11  -5 9.27108 8.13565   3
  -1 -11   5 1.66597 11.3677   3
  -1 -11   5 21.0270 21.6591   2
   1 -11  -5 -11.790 17.6918   2
  -1  11  -5 -11.391 17.7148   4
   1 -11  -5 -10.248 12.8155   3
  -1 -11   5 -10.676 10.0542   3
   1 -11  -5 5.86817 17.5054   3
   0   0   6 71.5418 12.0437   3
   0   0   6 59.8809 12.6448   2
   0   0  -6 88.4980 14.3308   4
   0   0  -6 81.9888 12.8616   3
   0   0  -6 58.6160 12.2256   2
  -1   0   6 586.253 32.3836   3
  -1   0   6 537.112 32.5820   4
   1   0  -6 587.985 33.1815   4
  -1   0  -6 650.005 39.7504   2
   1   0   6 559.636 38.6426   2
   1   0  -6 562.596 31.8604   3
  -1   0  -6 541.382 35.0547   3
   1   0   6 620.310 34.6964   3
  -1   0   6 589.249 27.1785   2
  -1   0   6 630.601 27.4931   2
  -2   0  -6 -7.7962 10.3505   2
   2   0  -6 10.1854 7.10587   3
  -2   0   6 -2.3434 5.60865   4
   2   0   6 -7.8791 11.2103   2
  -2   0  -6 -3.0931 9.09548   3
   2   0  -6 6.70500 5.77116   4
   2   0  -6 3.05934 5.62189   2
  -2   0   6 -0.8766 6.97540   2
  -2   0   6 -2.7900 7.78792   3
   2   0   6 -12.084 6.86579   3
   3   0   6 1149.12 73.4710   2
   3   0   6 1124.67 67.1827   3
   3   0  -6 1212.42 62.3507   3
  -3   0  -6 1202.82 69.1202   3
  -3   0   6 1084.20 62.1349   2
  -3   0   6 1208.53 57.8416   4
  -3   0   6 1192.40 64.1037   3
   3   0  -6 1157.71 61.1160   2
  -3   0  -6 1148.77 73.1577   2
   3   0  -6 1108.03 56.8473   4
   4   0   6 30.1887 18.9901   2
   4   0  -6 39.4920 7.93394   4
  -4   0   6 32.9036 14.9445   2
  -4   0   6 16.6383 11.4362   3
   4   0  -6 10.6123 10.9602   2
   4   0   6 28.5665 16.4878   3
   4   0  -6 45.9529 13.2355   3
   4   0   6 19.2886 10.5262   3
  -4   0  -6 20.7390 17.3937   2
  -4   0  -6 33.1299 15.3780   3
   5   0  -6 612.905 42.2738   3
   5   0  -6 563.004 44.5464   2
   5   0   6 475.354 53.1402   2
  -5   0  -6 578.969 33.3415   4
  -5   0  -6 533.465 32.2243   4
   5   0   6 452.755 40.9162   3
  -5   0   6 565.669 44.3785   3
   5   0   6 483.890 47.7774   3
  -5   0  -6 528.172 54.8202   2
   5   0  -6 550.765 29.3343   4
  -5   0   6 555.513 47.2177   2
   6   0   6 19.6958 21.2129   3
   6   0   6 10.4111 21.3860   2
  -6   0   6 -2.1741 12.3781   3
   6   0  -6 13.4797 15.6791   3
  -6   0  -6 3.92934 23.5917   2
  -6   0   6 42.3944 22.1878   2
  -6   0  -6 -3.1759 4.94119   4
   6   0  -6 13.8367 15.8469   2
   6   0  -6 -10.167 16.0171   3
   6   0   6 -12.220 10.1425   3
  -6   0  -6 5.72705 6.28362   4
  -7   0  -6 4.58960 26.0792   2
   7   0   6 18.3146 21.7102   3
   7   0  -6 25.6183 25.6101   3
  -7   0   6 4.79275 21.1342   2
   8   0   6 -4.8921 20.2711   3
  -8   0   6 18.1595 22.5752   2
  -8   0  -6 22.4953 29.3127   2
   8   0  -6 26.5814 31.3018   3
   1   1  -6 2107.01 98.3275   3
  -1  -1  -6 1935.33 99.0167   3
  -1  -1  -6 2248.03 106.907   2
   1  -1   6 2278.77 104.687   3
  -1   1   6 2232.69 100.614   3
   1   1  -6 2171.09 101.062   4
   1  -1   6 2142.69 105.303   2
   1  -1   6 2172.14 100.814   4
   1  -1  -6 2151.04 102.331   3
   1   1   6 2083.39 108.047   2
  -1  -1   6 2057.61 100.873   3
   1   1   6 2491.63 101.686   3
  -1   1  -6 2328.22 108.477   3
  -1   1  -6 2181.58 106.687   2
  -1  -1   6 2304.89 99.9068   2
  -1  -1   6 2148.95 98.6723   2
  -1   1  -6 2245.30 103.673   4
  -1  -1   6 2240.75 104.030   4
  -2  -1  -6 754.542 44.9968   3
  -2  -1  -6 864.704 54.9871   2
   2  -1   6 865.403 50.5623   3
   2  -1   6 722.223 51.3064   2
   2   1  -6 690.273 41.8720   4
  -2   1   6 804.533 37.9012   2
  -2   1   6 838.358 45.7474   3
   2   1  -6 801.980 41.4703   3
   2   1  -6 763.829 40.8906   2
  -2  -1   6 742.974 43.3344   2
   2  -1  -6 767.095 38.5717   2
   2  -1  -6 753.279 40.3492   4
  -2  -1   6 780.889 42.5520   4
  -2   1  -6 775.818 50.2754   2
   2   1   6 802.981 43.2394   3
   2  -1  -6 799.040 43.8349   3
  -2   1  -6 744.387 49.5592   3
   2   1   6 707.962 50.2249   2
  -2  -1   6 763.477 41.6183   3
  -2   1  -6 796.397 41.6759   4
  -3  -1  -6 33.2343 18.3496   2
   3   1  -6 23.7412 10.5374   2
   3   1  -6 51.7527 10.7502   3
  -3   1   6 48.9019 11.4318   2
  -3  -1  -6 64.0565 15.2942   3
   3  -1   6 52.9073 17.4849   3
   3  -1   6 22.4338 15.7103   2
  -3   1   6 38.9441 13.5267   3
   3   1  -6 44.3404 9.98745   4
   3   1   6 43.1859 13.1533   3
   3  -1  -6 31.8544 7.19160   4
  -3  -1   6 41.3078 10.1260   4
   3  -1  -6 60.0493 12.8238   2
  -3  -1   6 43.6003 14.5684   2
  -3  -1   6 53.2688 12.7530   3
   3  -1  -6 34.0021 11.6615   3
  -3   1  -6 42.8694 9.07646   4
  -3   1  -6 45.4462 16.5209   2
   3   1   6 36.9531 17.8633   2
   4   1  -6 96.7583 13.6951   4
   4   1  -6 83.0155 14.5055   3
   4  -1   6 145.244 30.7730   2
  -4  -1  -6 99.8811 28.3228   2
   4   1  -6 104.188 19.5398   2
  -4  -1  -6 61.2726 12.9364   4
   4  -1   6 102.412 19.3082   3
  -4   1   6 99.3488 20.7249   3
   4  -1   6 100.287 25.3947   3
  -4   1   6 73.8154 16.7728   2
   4  -1  -6 94.7331 18.1985   3
   4   1   6 91.1947 17.1533   3
   4   1   6 68.3978 18.1612   3
  -4  -1   6 94.4261 13.1331   4
   4  -1  -6 82.5028 8.31489   4
   4   1   6 42.9511 20.2928   2
  -4  -1   6 44.2862 17.3032   2
  -4   1  -6 69.3695 10.4904   4
  -4  -1   6 100.173 17.7474   3
  -4   1  -6 86.9041 21.8903   3
   4  -1  -6 81.5584 17.1096   2
  -4   1  -6 84.6436 23.8333   2
   5   1  -6 85.4357 21.5319   2
   5  -1   6 75.4600 27.9603   2
   5   1  -6 71.8870 12.7242   4
   5   1  -6 83.6637 17.5059   3
   5  -1   6 127.186 29.6750   3
  -5   1   6 61.2632 19.6159   3
  -5   1   6 131.780 24.4325   2
  -5  -1  -6 62.9414 26.7910   2
   5  -1   6 109.898 22.6444   3
  -5  -1  -6 71.0330 14.2302   4
   5   1   6 112.177 30.8987   2
  -5   1  -6 82.1378 10.0785   4
  -5   1  -6 64.4817 9.68829   4
   5   1   6 88.0498 17.9984   3
   5  -1  -6 95.8481 22.4806   2
  -5  -1   6 74.3865 12.9045   4
  -5  -1   6 88.9690 24.7401   2
   5   1   6 63.6449 19.6871   3
   5  -1  -6 57.6474 17.9844   3
  -5  -1   6 76.8721 18.7550   3
  -5   1  -6 95.8824 28.9268   2
   6   1  -6 156.929 23.1942   3
  -6   1   6 135.195 27.0246   2
   6  -1   6 118.157 40.6779   3
   6   1  -6 174.889 31.5728   2
   6  -1   6 163.670 29.9307   3
  -6  -1  -6 144.904 38.4398   2
   6   1  -6 134.116 31.0001   3
  -6  -1  -6 141.462 17.0864   4
   6  -1   6 121.188 34.3001   2
  -6  -1   6 183.142 16.3171   4
   6  -1  -6 115.227 31.9122   3
   6   1   6 121.524 27.9893   3
  -6  -1   6 149.996 25.0698   3
  -6  -1   6 159.617 35.8852   2
  -6   1  -6 181.908 39.4275   2
   6  -1  -6 161.198 30.1294   2
   6   1   6 136.903 23.8069   3
   6  -1  -6 134.465 26.6422   3
  -7  -1  -6 65.5345 11.1448   4
  -7  -1  -6 93.0406 12.9667   4
   7  -1   6 43.8128 29.3867   3
  -7  -1  -6 82.0550 35.3181   2
   7   1  -6 65.6569 25.5509   2
   7   1  -6 104.357 34.7600   3
  -7   1   6 57.7680 22.6352   2
   7  -1  -6 70.1910 31.9909   3
  -7   1  -6 74.3165 32.2920   2
   7   1   6 65.6337 22.0524   3
  -7  -1   6 47.1208 27.8480   2
   7  -1  -6 61.5513 25.2933   2
   0  -2   6 453.150 28.3822   3
   0   2  -6 385.974 24.8470   2
   0   2  -6 396.533 27.4708   4
   0  -2   6 426.277 28.0637   4
   0  -2   6 404.324 26.5312   2
   0  -2  -6 400.225 27.9452   2
   0   2   6 404.729 26.4049   2
   0  -2  -6 444.315 24.2017   3
   0   2   6 397.316 24.5179   3
   0   2  -6 464.644 30.6461   3
   1  -2   6 317.680 27.2963   2
   1   2  -6 280.181 21.1876   3
  -1  -2  -6 348.098 20.1104   3
   1   2  -6 324.466 24.2774   4
   1  -2   6 356.961 28.2230   3
   1  -2   6 323.154 23.5225   4
  -1  -2  -6 310.615 29.2419   2
  -1   2   6 315.353 23.5996   3
  -1   2  -6 341.062 24.7687   2
  -1  -2   6 318.453 19.9331   2
   1  -2  -6 310.514 22.3502   3
   1  -2  -6 333.792 19.3129   2
  -1  -2   6 344.964 21.7798   2
  -1   2  -6 284.550 22.5746   4
   1   2   6 286.833 26.9364   2
  -1   2  -6 270.837 26.9326   3
   1  -2  -6 289.776 16.7115   2
  -1  -2   6 296.892 23.7322   4
  -1  -2   6 315.119 20.6954   3
   1   2   6 358.419 18.5176   3
  -2   2   6 369.611 19.8294   2
  -2  -2  -6 400.343 57.3389   2
   2   2  -6 355.526 25.0032   2
   2  -2   6 381.441 25.5843   4
   2   2  -6 352.996 23.4131   3
  -2  -2  -6 381.450 25.1418   3
   2  -2   6 394.123 35.0574   2
   2   2  -6 366.526 27.1559   4
  -2   2   6 396.204 33.5606   3
  -2   2  -6 381.034 25.1361   4
  -2  -2   6 364.634 27.8204   4
   2   2   6 292.637 32.3498   2
   2  -2  -6 360.177 27.1833   3
   2  -2  -6 374.776 23.7358   2
  -2   2  -6 373.679 33.9907   3
   2   2   6 363.939 22.2732   3
  -2  -2   6 362.922 23.8369   3
  -2  -2   6 411.585 29.5529   2
   3   2  -6 501.550 35.4245   2
  -3  -2  -6 544.569 48.2282   2
   3  -2   6 488.858 43.3039   3
   3   2  -6 558.527 36.0036   4
  -3   2   6 547.130 31.0291   2
  -3   2   6 502.036 38.9118   3
  -3  -2  -6 532.389 35.2650   3
   3  -2   6 517.006 44.7192   2
   3   2  -6 563.991 32.3538   3
   3   2   6 462.645 43.1924   2
  -3  -2   6 515.729 34.2599   4
  -3   2  -6 586.318 43.3216   2
  -3  -2   6 573.372 41.1063   2
   3  -2  -6 516.037 29.4782   4
  -3   2  -6 524.061 31.0919   4
  -3   2  -6 544.210 44.5252   3
   3  -2  -6 519.642 34.5730   2
   3  -2  -6 448.999 35.6778   3
  -3  -2   6 507.466 33.0310   3
   3   2   6 550.076 33.4578   3
   4   2  -6 466.585 34.1394   4
  -4   2   6 529.871 41.3468   3
   4   2  -6 490.373 37.5895   2
  -4  -2  -6 468.426 33.9322   4
   4  -2   6 538.687 47.3979   3
  -4  -2  -6 464.866 49.7011   2
   4  -2   6 462.634 47.3325   2
   4  -2   6 431.001 37.9189   3
  -4   2   6 473.135 33.3809   2
  -4   2  -6 427.451 26.8734   4
  -4   2  -6 536.403 46.2653   3
  -4   2  -6 405.643 42.0171   2
   4  -2  -6 455.254 23.3001   4
   4  -2  -6 432.710 36.3983   3
   4   2   6 478.937 31.8402   3
  -4  -2   6 530.048 34.1543   4
   4   2   6 409.765 44.1600   2
   4  -2  -6 451.904 23.5296   4
   4  -2  -6 502.179 37.7391   2
   4   2   6 553.503 36.7243   3
  -4  -2   6 503.415 34.6048   3
  -4  -2   6 503.608 44.0507   2
  -5   2   6 346.585 32.9611   2
  -5   2   6 371.579 38.6382   3
   5  -2   6 378.603 36.8217   3
   5   2  -6 394.582 30.6276   4
   5   2  -6 327.169 35.3213   2
   5   2  -6 353.111 29.5494   3
  -5  -2  -6 361.022 31.0428   4
  -5  -2  -6 359.814 49.1237   2
   5  -2   6 453.179 50.3475   2
   5  -2   6 396.454 45.5839   3
  -5  -2   6 370.573 43.4438   2
  -5  -2   6 357.112 32.7151   3
  -5   2  -6 451.378 46.3544   2
  -5   2  -6 360.148 20.1359   4
   5   2   6 391.827 31.0156   3
   5   2   6 420.692 35.6443   3
  -5  -2   6 371.690 29.5071   4
   5  -2  -6 337.035 36.7082   2
  -6  -2  -6 59.1364 14.8271   4
   6   2  -6 87.8687 25.4181   2
   6   2  -6 44.7360 21.8837   3
  -6  -2  -6 58.7865 29.4595   2
  -6   2   6 58.0025 19.3733   2
   6   2  -6 60.4571 17.4251   3
   6  -2   6 75.7765 29.3041   3
   6  -2   6 32.8940 21.5070   3
   6  -2   6 119.601 41.2596   2
   6  -2  -6 26.6901 19.7589   2
   6  -2  -6 56.9324 27.9735   3
   6   2   6 87.0228 18.6025   3
  -6  -2   6 84.5503 28.3899   2
   6   2   6 65.4579 21.5406   3
  -6   2  -6 96.8687 30.0072   2
  -6  -2   6 90.0449 22.0739   3
  -6  -2   6 77.7952 15.1386   4
   7   2  -6 19.3712 19.1314   2
  -7  -2  -6 0.06029 27.7688   2
  -7  -2  -6 14.9316 11.7259   4
   7   2  -6 13.1242 14.2221   3
  -7   2   6 12.6577 16.7721   2
   7  -2   6 23.3847 24.8388   3
   7   2  -6 -14.486 20.5747   3
  -7  -2   6 -26.596 19.3908   2
   7   2   6 10.8216 16.4905   3
   7  -2  -6 32.7203 27.2241   3
   7   2   6 0.52932 12.9945   3
  -7   2  -6 17.2874 21.7477   2
   7  -2  -6 42.7510 23.8153   2
  -7  -2   6 28.3638 10.0350   4
   0   3   6 50.6344 10.8097   2
   0  -3   6 46.3956 12.2769   4
   0   3  -6 67.6478 10.9965   2
   0  -3  -6 52.2482 13.9373   2
   0  -3   6 33.7255 9.58909   2
   0   3  -6 46.2117 13.3213   3
   0  -3  -6 69.0170 9.50845   3
   0  -3   6 64.9231 13.5060   3
   0   3   6 58.1135 10.5072   3
   0   3  -6 43.0170 12.1035   4
  -1   3   6 2125.38 102.610   3
   1   3  -6 2138.99 105.049   4
   1  -3   6 2082.21 105.473   2
   1  -3   6 2150.86 108.480   3
  -1  -3  -6 2140.41 109.480   2
   1   3  -6 2127.47 101.593   3
  -1  -3  -6 2120.20 95.0586   3
   1  -3   6 2100.30 102.875   4
  -1   3  -6 2010.83 105.334   3
  -1   3  -6 2005.18 99.1073   2
   1   3   6 2046.32 102.357   2
   1  -3  -6 2163.54 98.1560   3
  -1  -3   6 2090.01 95.4198   2
   1  -3  -6 2003.49 92.1934   2
  -1   3  -6 2022.41 99.0354   4
  -1  -3   6 1948.35 97.2089   2
   1   3   6 2096.14 91.6313   3
   1  -3  -6 1994.07 94.8412   2
  -1  -3   6 2070.70 100.960   4
  -1  -3   6 1934.31 94.7979   3
   2   3  -6 1109.73 61.3459   3
   2  -3   6 1230.16 73.9404   2
  -2   3   6 1254.58 69.2240   3
  -2  -3  -6 1322.60 78.0381   2
   2  -3   6 1176.65 64.2100   4
  -2  -3  -6 1425.51 70.2414   4
   2   3  -6 1294.95 68.7433   4
  -2   3   6 1293.44 58.8438   2
  -2  -3  -6 1219.65 59.6689   3
   2  -3   6 1218.05 74.5953   3
   2   3  -6 1301.91 65.1302   2
   2  -3  -6 1289.45 70.7511   3
  -2   3  -6 1317.37 80.0144   3
  -2  -3   6 1381.80 71.5790   4
  -2  -3   6 1319.17 63.8367   3
   2   3   6 1143.75 74.5062   2
   2   3   6 1384.75 59.6528   3
  -2   3  -6 1254.23 71.5236   2
  -2   3  -6 1335.33 67.9015   4
   2  -3  -6 1337.90 65.6934   2
   3   3  -6 91.1364 12.0281   3
   3   3  -6 103.827 18.1696   4
  -3   3   6 107.321 11.9193   2
   3  -3   6 81.1135 22.5614   2
   3   3  -6 103.362 16.7385   2
   3  -3   6 136.381 27.7276   3
   3  -3   6 94.1811 13.2939   4
  -3  -3  -6 127.542 28.2789   2
  -3  -3  -6 80.9328 16.9292   4
  -3   3   6 108.275 21.4787   3
   3  -3  -6 107.227 17.5946   2
  -3   3  -6 114.730 14.0369   4
  -3  -3   6 106.259 13.8084   3
   3   3   6 84.6273 10.6547   3
   3  -3  -6 93.5789 18.4420   3
  -3   3  -6 110.763 21.2403   2
  -3   3  -6 83.1162 23.2408   3
  -3  -3   6 101.485 16.0280   4
   3   3   6 87.2323 22.7795   2
   3  -3  -6 108.647 12.2655   4
  -3  -3   6 146.059 25.6305   2
   3   3   6 91.8930 10.3531   3
   4  -3   6 259.208 30.2597   3
  -4  -3  -6 251.959 25.9354   4
   4   3  -6 274.255 27.2764   4
  -4   3   6 312.470 23.7163   2
   4   3  -6 316.451 29.7273   2
  -4  -3  -6 223.156 39.2045   2
   4  -3   6 294.237 37.7020   3
  -4   3   6 311.282 31.9897   3
   4  -3   6 270.550 38.5960   2
   4   3  -6 308.953 22.8798   3
  -4  -3   6 304.815 36.0221   2
   4   3   6 183.079 32.6955   2
   4  -3  -6 210.747 27.0034   2
  -4   3  -6 236.269 19.3054   4
  -4  -3   6 305.192 27.5635   4
   4  -3  -6 267.675 16.9848   4
   4   3   6 288.225 22.0098   3
  -4  -3   6 281.219 27.5280   3
  -4   3  -6 322.512 37.7044   3
   4  -3  -6 264.322 17.3592   4
   4  -3  -6 234.731 27.5577   3
  -4   3  -6 246.009 32.4141   2
   4   3   6 269.413 20.3021   3
   5  -3   6 273.139 41.0367   3
  -5  -3  -6 393.688 95.1731   2
   5   3  -6 283.066 32.5984   2
   5  -3   6 251.527 31.8899   3
   5   3  -6 296.971 28.2735   4
  -5   3   6 227.474 26.0945   2
  -5  -3  -6 270.616 28.1387   4
   5   3  -6 261.295 23.5143   3
   5   3   6 285.055 41.4984   2
   5   3   6 252.706 23.5038   3
  -5   3  -6 280.204 16.6390   4
  -5   3  -6 236.164 35.7603   2
  -5  -3   6 313.621 28.5625   4
   5   3   6 292.016 26.6138   3
   5  -3  -6 240.995 30.9488   3
   5  -3  -6 330.849 35.1273   2
  -5  -3   6 266.266 27.0995   3
  -5  -3   6 294.792 42.4096   2
  -6  -3  -6 632.093 47.2032   4
   6   3  -6 647.681 55.3351   2
   6   3  -6 680.506 56.0456   3
  -6   3   6 685.130 48.0206   2
  -6  -3  -6 687.630 72.5144   2
   6   3  -6 721.287 45.3315   3
   6  -3   6 717.737 67.9079   3
  -6  -3   6 640.583 45.0874   4
  -6  -3   6 614.424 47.0055   3
   6   3   6 660.032 47.6740   3
  -6   3  -6 708.095 60.8720   2
   6   3   6 599.184 41.6888   3
   6  -3  -6 674.657 56.5459   2
   6  -3  -6 712.723 71.5350   3
  -6  -3   6 715.800 65.9229   2
  -7  -3  -6 25.0400 31.2827   2
  -7   3   6 88.5483 21.3657   2
   7   3  -6 65.8163 25.8939   3
   7   3  -6 58.4863 19.6292   3
   7  -3   6 29.8666 25.7269   3
  -7  -3  -6 62.3205 17.4234   4
  -7  -3   6 93.5976 17.4354   4
   7  -3  -6 80.2354 26.3125   2
   7   3   6 88.3637 21.5158   3
  -7   3  -6 41.2438 24.8612   2
  -7  -3   6 105.481 35.6441   2
   7   3   6 74.9686 18.2403   3
   7  -3  -6 -3.4549 27.4566   3
   0   4  -6 895.573 49.7401   2
   0   4   6 877.710 48.8172   3
   0  -4  -6 893.857 47.4458   3
   0  -4   6 923.643 54.2362   3
   0  -4   6 1016.62 61.3555   4
   0   4   6 931.160 50.3538   2
   0   4  -6 969.825 55.6658   4
   0  -4  -6 919.749 55.1361   2
   0  -4   6 890.846 51.7055   2
   0   4  -6 948.120 56.5584   3
   1   4  -6 768.205 48.7315   4
  -1   4   6 784.321 50.7372   3
   1  -4   6 721.509 46.0328   4
   1  -4   6 695.479 49.6374   3
  -1  -4  -6 731.601 47.7233   4
  -1  -4  -6 761.706 52.6224   2
   1   4  -6 806.911 46.1397   3
  -1  -4  -6 708.829 36.1816   3
   1  -4   6 775.093 48.3304   2
  -1  -4   6 638.435 40.3172   3
  -1   4  -6 748.695 43.5391   2
   1   4   6 746.321 37.3637   3
  -1   4  -6 738.642 45.8793   4
   1  -4  -6 728.378 44.5720   4
   1  -4  -6 759.618 43.7279   3
   1  -4  -6 728.583 42.5411   2
  -1   4  -6 781.250 52.8529   3
  -1  -4   6 729.739 41.7951   2
  -1  -4   6 738.003 44.7214   2
  -1  -4   6 759.059 47.6256   4
   1  -4  -6 692.476 38.7215   2
   2  -4   6 65.1967 13.4625   4
   2   4  -6 62.1521 13.2687   3
  -2   4   6 52.4384 15.4703   3
   2   4  -6 88.2949 18.0014   4
  -2  -4  -6 66.4577 20.7996   2
   2  -4   6 95.6002 21.1878   2
   2  -4   6 122.124 25.1379   3
   2   4  -6 65.9152 13.6529   2
  -2  -4  -6 106.070 18.7097   4
   2   4   6 62.6481 16.6752   2
   2  -4  -6 82.3750 16.4265   3
  -2  -4   6 83.5943 19.2246   2
  -2  -4   6 86.6869 17.4365   4
   2  -4  -6 59.6208 13.1662   4
  -2   4  -6 88.5778 23.0747   3
  -2   4  -6 74.3707 14.6104   4
  -2   4  -6 38.4273 13.3491   2
   2   4   6 74.1320 5.63769   3
  -2  -4   6 67.9210 10.1024   3
   2  -4  -6 100.636 12.1387   2
   2  -4  -6 79.5118 14.0601   2
  -3   4   6 51.2788 17.3352   3
  -3   4   6 80.6769 11.0159   2
  -3  -4  -6 93.1062 28.0636   2
   3   4  -6 92.1051 19.0323   4
  -3  -4  -6 99.6265 18.8497   4
   3  -4   6 58.5666 21.7159   3
   3   4  -6 73.0008 17.0941   2
   3  -4   6 109.132 26.7063   2
   3  -4   6 74.8122 12.9352   4
   3   4  -6 87.5749 12.9514   3
  -3   4  -6 82.2016 14.4638   4
  -3  -4   6 77.7119 11.5396   3
   3  -4  -6 81.6959 17.6505   2
  -3  -4   6 85.3618 18.5098   4
  -3   4  -6 81.0765 22.8389   3
   3  -4  -6 66.1756 12.3589   4
  -3  -4   6 89.7414 22.9315   2
  -3   4  -6 72.7410 18.0100   2
   3   4   6 92.3879 22.7504   2
   3  -4  -6 54.3024 16.2970   3
   4  -4   6 764.985 56.8881   3
   4   4  -6 853.939 53.5673   4
  -4   4   6 797.046 43.5267   2
   4   4  -6 678.244 41.4560   3
  -4  -4  -6 812.023 69.8393   2
   4  -4   6 747.735 63.6226   3
   4  -4   6 723.768 43.6911   4
   4  -4   6 773.833 64.4319   2
   4   4  -6 798.664 52.3830   2
  -4   4   6 682.355 55.2043   3
  -4  -4  -6 741.640 51.6702   4
   4   4   6 737.664 35.2427   3
  -4  -4   6 719.543 42.7932   3
  -4   4  -6 764.911 42.0220   4
  -4   4  -6 742.619 53.8500   2
  -4  -4   6 760.892 51.0131   4
   4  -4  -6 691.477 53.2083   3
   4  -4  -6 635.724 50.2886   2
   4  -4  -6 745.852 64.9411   3
   4  -4  -6 712.473 39.6037   4
   4   4   6 754.197 61.4703   2
  -4  -4   6 764.880 61.1828   2
   4   4   6 734.599 35.5174   3
  -4   4  -6 659.883 60.5930   3
   5  -4   6 96.8282 35.3100   2
   5  -4   6 123.415 30.6233   3
   5   4  -6 85.8162 22.6377   2
   5   4  -6 151.004 22.5700   4
   5  -4   6 193.519 39.1400   3
  -5  -4  -6 146.379 37.2528   2
  -5  -4  -6 127.843 24.0802   4
  -5   4   6 145.961 18.7421   2
   5   4  -6 116.533 26.6848   3
  -5  -4   6 107.926 31.4036   2
  -5   4  -6 133.299 12.7298   4
  -5   4  -6 179.857 33.6273   2
  -5  -4   6 142.993 18.9362   3
  -5  -4   6 131.827 24.7024   4
   5   4   6 136.995 14.8904   3
   5  -4  -6 132.624 27.1009   2
   5  -4  -6 93.0859 33.1399   3
   5   4   6 131.314 13.3584   3
   5   4   6 84.2642 35.7022   2
  -6  -4  -6 181.188 46.1952   2
   6   4  -6 115.621 26.3915   3
  -6  -4  -6 151.695 25.1471   4
   6   4  -6 145.717 30.9588   2
   6   4  -6 157.343 19.6112   3
   6   4  -6 131.996 24.8349   4
   6  -4   6 157.211 39.5176   3
  -6   4   6 151.433 21.9433   2
   6  -4  -6 152.065 30.5635   2
  -6  -4   6 146.694 39.1589   2
   6   4   6 155.017 18.3307   3
   6   4   6 136.979 16.1441   3
   6  -4  -6 131.603 40.8104   3
  -6   4  -6 173.040 34.2473   2
  -6  -4   6 166.334 24.3878   4
   7   4  -6 157.802 22.1808   3
   7   4  -6 109.603 27.3594   3
  -7   4   6 125.514 23.1449   2
  -7  -4  -6 156.551 25.7953   4
  -7  -4  -6 179.343 77.8381   2
  -7  -4   6 163.283 25.2874   4
  -7   4  -6 176.106 36.9781   2
   7   4   6 123.197 28.1303   3
   7  -4  -6 61.3118 37.2705   3
   7  -4  -6 174.342 43.4421   2
   7   4   6 157.398 20.2442   3
  -7  -4   6 134.380 39.1918   2
   0   5  -6 11.1998 10.6364   4
   0  -5   6 -6.2303 8.93331   3
   0  -5   6 -12.123 7.39161   4
   0   5  -6 -9.0261 8.26422   3
   0  -5   6 -2.7906 6.36705   2
   0  -5  -6 8.57100 10.3142   2
   0   5   6 -0.9238 7.33158   2
   0  -5  -6 -0.9170 5.59803   3
   0  -5   6 -3.9695 8.44668   2
   0  -5  -6 0.49126 8.54021   4
   0   5   6 1.30258 7.82367   3
   1   5  -6 264.959 28.4961   4
  -1  -5  -6 347.881 35.1912   2
   1  -5   6 300.318 28.7338   2
   1   5  -6 266.497 26.1639   3
  -1   5   6 291.554 27.1514   3
   1  -5   6 281.719 27.0905   4
   1  -5   6 290.514 30.8928   3
  -1  -5  -6 255.829 27.6417   4
  -1  -5  -6 300.868 17.9157   3
  -1  -5  -6 308.782 22.4611   3
   1  -5  -6 302.726 23.0557   2
  -1  -5   6 309.528 24.7544   2
  -1   5  -6 290.295 32.3832   3
  -1  -5   6 311.066 28.5189   2
   1   5   6 285.089 27.7534   2
  -1   5  -6 339.159 29.4831   4
   1  -5  -6 335.608 28.4104   4
   1  -5  -6 344.703 27.3801   2
   1   5   6 278.005 20.1090   3
  -1  -5   6 271.496 23.4940   3
  -1   5  -6 345.888 26.4777   2
  -1  -5   6 295.985 28.8230   4
   1  -5  -6 291.936 27.8941   3
  -2  -5  -6 123.075 21.1038   4
   2   5  -6 140.870 17.9344   3
  -2   5   6 194.260 23.9642   3
   2  -5   6 153.719 26.1657   2
   2  -5   6 147.158 20.1165   4
  -2  -5  -6 167.187 33.0259   2
   2  -5   6 158.200 26.6375   3
   2   5  -6 169.357 23.9674   4
   2  -5  -6 130.051 19.7767   3
  -2  -5   6 139.642 13.6982   3
   2   5   6 113.641 22.8646   2
  -2   5  -6 147.613 18.7524   2
  -2  -5   6 161.490 18.2770   2
  -2   5  -6 172.505 27.8039   3
   2  -5  -6 152.793 18.7712   2
  -2   5  -6 171.313 21.5460   4
   2  -5  -6 155.650 19.9505   4
  -2  -5   6 173.854 23.1880   4
  -2  -5   6 158.709 24.0996   2
   2  -5  -6 162.639 17.6863   2
  -3  -5  -6 243.714 39.0378   2
   3   5  -6 269.340 28.1117   2
   3  -5   6 294.257 29.7510   4
   3  -5   6 283.178 37.0723   2
  -3   5   6 256.453 31.2766   3
  -3   5   6 311.886 22.1126   2
   3   5  -6 272.256 23.3229   3
   3  -5   6 291.997 38.0803   3
   3   5  -6 328.220 32.7618   4
  -3  -5  -6 296.130 31.3300   4
   3  -5  -6 299.469 31.2611   3
   3  -5  -6 323.604 27.1542   4
  -3  -5   6 351.120 33.1552   4
  -3   5  -6 319.634 27.5254   4
   3   5   6 320.347 36.2297   2
   3  -5  -6 363.265 42.0424   3
  -3   5  -6 287.681 38.1008   3
  -3  -5   6 261.974 35.2510   2
  -3  -5   6 291.372 20.9514   3
   3  -5  -6 304.136 34.9740   2
  -3   5  -6 318.686 30.2190   2
   4  -5   6 98.9813 24.9539   3
   4   5  -6 44.0800 16.9252   2
  -4   5   6 87.8625 14.9207   2
   4  -5   6 76.7249 15.5114   4
   4   5  -6 116.661 23.2004   4
  -4  -5  -6 94.6984 22.0298   4
   4   5  -6 90.5068 14.4436   3
  -4   5  -6 74.9300 19.8476   2
   4  -5  -6 54.0925 12.8607   4
   4   5   6 58.5450 22.2982   2
  -4  -5   6 82.3915 26.8233   2
   4  -5  -6 77.4750 22.7243   2
  -4  -5   6 71.2973 19.5504   4
   4  -5  -6 71.3401 21.2504   3
  -4  -5   6 63.5557 11.9212   3
   4  -5  -6 139.280 39.2753   3
   5   5  -6 267.020 23.2654   3
  -5  -5  -6 232.863 48.3592   2
   5   5  -6 247.217 32.7662   2
   5  -5   6 291.523 45.2401   3
  -5   5   6 299.482 25.3627   2
   5  -5   6 311.898 53.1123   2
   5   5  -6 303.995 34.6517   4
   5  -5  -6 348.937 51.0543   3
   5  -5  -6 259.902 18.3748   4
   5  -5  -6 322.806 39.0823   2
  -5   5  -6 286.347 21.9131   4
  -5   5  -6 275.942 34.7798   2
  -5  -5   6 287.387 24.6191   3
  -5  -5   6 410.258 51.1650   2
   5  -5  -6 277.158 18.1860   4
  -5  -5   6 310.381 34.1076   4
  -6   5   6 27.1469 12.1848   2
   6   5  -6 39.2512 17.5211   4
   6   5  -6 10.5386 14.3700   3
  -6  -5  -6 13.2344 25.9590   2
  -6  -5  -6 11.0291 16.0602   4
   6  -5   6 -3.0740 19.0503   3
   6   5  -6 41.0485 15.1239   3
   6  -5  -6 -14.003 19.8411   3
  -6  -5   6 -1.4764 13.4319   4
  -6   5  -6 0.45720 16.1861   2
   6  -5  -6 66.2001 23.8722   2
  -6  -5   6 4.74549 23.4884   2
  -7   5   6 15.6045 13.3287   2
   7  -5   6 9.84579 26.2302   3
   7   5  -6 -17.535 10.3438   3
   7   5  -6 -3.0598 10.6731   3
  -7  -5  -6 41.0004 33.2141   2
  -7  -5   6 19.0711 29.7084   2
  -7  -5   6 13.4121 15.6357   4
  -7   5  -6 2.07213 18.1537   2
   7  -5  -6 39.4020 33.4302   3
   7  -5  -6 40.8125 23.6049   2
   0  -6  -6 540.655 42.0151   3
   0  -6  -6 573.626 37.2152   2
   0   6  -6 580.704 45.9793   3
   0  -6   6 570.643 44.5790   4
   0  -6  -6 596.316 44.8935   4
   0  -6   6 560.719 42.2749   3
   0  -6   6 595.098 41.4865   2
   0  -6  -6 625.428 46.3320   2
   0  -6  -6 547.127 35.1049   3
   0   6  -6 632.860 46.4358   4
   0  -6   6 597.149 41.9801   2
  -1  -6  -6 56.4099 20.4602   2
   1   6  -6 43.0049 17.8085   4
   1  -6   6 55.2687 20.0808   3
   1  -6   6 52.6702 16.5298   2
  -1  -6  -6 48.7576 16.6591   4
   1  -6   6 65.3978 17.4256   4
  -1  -6  -6 60.5165 8.94436   3
   1   6  -6 61.7958 17.1131   3
  -1  -6  -6 50.9783 12.3325   3
  -1  -6   6 87.0128 20.1965   4
   1  -6  -6 59.4926 16.1642   2
   1   6   6 103.472 19.9537   2
   1  -6  -6 45.8993 13.7782   3
  -1  -6   6 96.6852 20.4630   2
   1  -6  -6 94.5493 21.5336   3
  -1   6  -6 43.8856 16.8987   4
  -1   6  -6 58.7131 20.9480   3
  -1   6  -6 57.6007 14.6496   2
  -1  -6   6 88.3335 17.0255   2
   1  -6  -6 54.4275 13.0128   2
  -1  -6   6 69.2931 14.8536   3
   1  -6  -6 65.8341 16.8827   4
   2  -6   6 729.194 57.6133   3
   2   6  -6 643.010 51.2675   4
  -2  -6  -6 785.638 62.3457   2
   2   6  -6 637.241 43.5168   3
  -2  -6  -6 707.203 52.3326   4
   2  -6   6 761.668 55.6518   2
   2  -6   6 614.480 46.7864   4
   2  -6  -6 736.149 58.2711   3
  -2   6  -6 666.548 45.1209   2
  -2  -6   6 707.442 53.8571   2
  -2  -6   6 633.028 43.9469   2
   2  -6  -6 669.328 47.4063   3
  -2  -6   6 689.910 38.1052   3
  -2   6  -6 710.176 59.4555   3
   2  -6  -6 660.680 44.0133   2
  -2   6  -6 652.378 47.7337   4
   2  -6  -6 734.036 49.0335   4
  -2  -6   6 671.324 51.3495   4
   2  -6  -6 722.875 45.6139   2
   2   6   6 659.882 50.2677   2
   3  -6   6 426.356 47.1267   3
   3   6  -6 400.281 39.6112   4
  -3  -6  -6 330.168 46.0961   2
   3  -6   6 403.674 33.9741   4
   3   6  -6 355.825 28.5493   3
  -3   6  -6 428.842 35.6537   4
  -3   6  -6 359.757 33.9319   2
  -3  -6   6 428.263 46.2084   4
  -3  -6   6 396.924 25.0865   3
  -3  -6   6 463.803 46.6094   2
   3   6   6 363.222 38.9204   2
   3  -6  -6 409.224 33.9344   4
   3  -6  -6 388.538 47.8620   3
   3  -6  -6 465.824 32.5014   2
   3  -6  -6 418.602 38.3379   2
   3  -6  -6 390.470 43.5791   3
   4   6  -6 230.775 21.6374   3
   4   6  -6 301.897 36.2274   4
   4  -6   6 293.535 43.3640   3
   4  -6   6 333.678 45.5421   2
   4   6  -6 280.847 31.7721   2
  -4   6   6 239.897 23.0316   2
  -4  -6  -6 277.051 34.4795   4
   4  -6   6 235.548 25.6023   4
  -4  -6  -6 262.901 43.8828   2
   4  -6  -6 234.271 27.8032   4
  -4   6  -6 227.032 24.8739   4
  -4  -6   6 261.313 34.1226   4
  -4  -6   6 233.004 18.3495   3
  -4  -6   6 180.324 37.5387   2
   4  -6  -6 254.450 43.1273   3
   4  -6  -6 251.444 34.5073   2
  -4   6  -6 233.258 28.8198   2
   5   6  -6 40.6150 18.7572   4
   5  -6   6 49.7102 13.4633   4
   5   6  -6 56.9348 11.5028   3
   5  -6   6 72.2447 30.4554   3
  -5   6   6 73.1104 15.7443   2
  -5  -6  -6 64.8130 32.4999   2
  -5  -6   6 90.4527 31.4744   2
  -5   6  -6 69.3677 20.9365   2
   5  -6  -6 60.7599 12.3260   4
   5  -6  -6 5.83082 22.5677   3
   5  -6  -6 82.7688 27.8702   2
  -5  -6   6 76.2220 20.9515   4
  -6   6   6 177.456 22.1524   2
  -6  -6  -6 151.711 45.2584   2
   6   6  -6 159.076 16.6747   3
   6   6  -6 138.147 18.8745   3
  -6  -6   6 176.300 44.5582   2
   6  -6  -6 125.604 30.8125   2
  -6   6  -6 142.913 30.1315   2
   0  -7  -6 174.284 27.4635   4
   0   7  -6 194.291 28.4937   3
   0  -7   6 189.042 25.4816   2
   0  -7   6 205.757 28.5443   4
   0  -7  -6 189.627 25.4888   3
   0  -7  -6 168.993 29.3722   2
   0   7  -6 187.916 26.5869   4
   0  -7  -6 215.004 22.4911   2
   0  -7   6 184.260 25.5897   3
   1  -7   6 307.224 35.6294   3
  -1  -7  -6 350.132 22.4574   3
  -1  -7  -6 408.444 43.7445   2
   1  -7   6 381.310 32.8706   2
   1  -7   6 374.546 36.6792   4
   1   7  -6 346.960 38.4861   3
  -1  -7  -6 363.334 28.8800   3
   1   7  -6 374.016 38.9717   4
   1   7   6 357.589 33.4991   2
   1  -7  -6 404.561 41.6050   3
  -1  -7   6 328.997 36.6734   2
   1  -7  -6 345.565 35.5027   2
  -1  -7   6 431.093 32.2343   3
   1  -7  -6 400.884 32.6704   3
  -1   7  -6 353.684 41.7221   3
   1  -7  -6 420.149 38.3341   4
  -1   7  -6 351.398 38.0938   4
   1  -7  -6 392.920 31.3400   2
   2  -7   6 58.9699 22.8710   2
   2   7  -6 37.8591 14.2348   3
  -2  -7  -6 27.5739 16.8246   4
  -2  -7  -6 108.229 31.1631   2
   2  -7   6 42.7605 21.2847   3
   2  -7   6 52.5947 17.3256   4
   2  -7  -6 56.8823 18.5856   4
  -2  -7   6 49.2757 15.2989   2
   2  -7  -6 41.6859 20.4130   3
  -2   7  -6 34.2758 14.7054   2
  -2  -7   6 2.19202 14.3635   4
  -2  -7   6 39.4952 10.5488   3
  -2   7  -6 34.3860 19.8465   3
  -2   7  -6 46.8380 18.2124   4
   2  -7  -6 22.4889 13.4821   3
   2   7   6 42.3947 17.7413   2
   2  -7  -6 63.0983 18.5714   2
  -2  -7   6 44.2131 26.0702   2
   2  -7  -6 55.8302 16.5112   2
  -3  -7  -6 1052.53 77.4188   4
   3  -7   6 1150.26 85.2443   3
   3  -7   6 1169.65 83.5053   2
  -3  -7  -6 1085.53 87.4201   2
   3   7  -6 1156.94 61.8727   3
   3   7  -6 1117.20 76.4307   4
   3  -7   6 1139.05 76.3672   3
   3  -7   6 1145.65 70.9070   4
   3  -7  -6 1038.00 69.3663   2
  -3  -7   6 1039.78 73.2671   4
   3  -7  -6 1109.13 71.5713   3
  -3  -7   6 1161.49 53.3623   3
  -3  -7   6 951.729 77.4726   2
   3  -7  -6 977.031 65.7514   4
  -3  -7   6 1002.46 64.3195   2
  -3   7  -6 1123.14 68.0514   4
  -3   7  -6 1136.04 66.2224   2
   3  -7  -6 1043.11 63.2694   2
  -4  -7  -6 206.458 47.2020   2
   4  -7   6 209.071 26.4446   4
   4   7  -6 144.637 30.3903   4
   4  -7   6 172.888 39.5272   3
   4   7  -6 164.489 15.3988   3
  -4  -7   6 189.394 40.9540   2
   4  -7  -6 184.529 24.5376   4
  -4   7  -6 242.907 28.8838   2
   4  -7  -6 244.437 36.3877   2
   4  -7  -6 256.988 45.1172   3
  -4  -7   6 197.500 13.6536   3
  -4   7  -6 241.783 26.3906   4
   4  -7  -6 150.798 22.6261   2
   5   7  -6 -5.6383 16.7113   4
   5  -7   6 12.5428 20.8880   3
  -5   7   6 17.3226 11.2979   2
   5  -7   6 11.7997 11.3216   4
  -5  -7  -6 35.7800 27.1657   2
  -5   7  -6 9.50724 15.7233   2
  -5  -7   6 11.1870 23.3941   2
   5  -7  -6 8.51146 22.6358   3
   5  -7  -6 30.8281 25.0559   2
  -6  -7  -6 116.449 41.8258   2
  -6   7   6 69.4000 17.3944   2
   6  -7   6 40.9528 28.5225   3
  -6   7  -6 84.7563 24.5294   2
   6  -7  -6 60.4091 35.8372   3
  -6  -7   6 53.6371 32.7267   2
   6  -7  -6 16.0794 24.8883   2
   0  -8   6 147.058 28.5686   2
   0  -8   6 251.603 46.0690   2
   0  -8   6 166.180 24.9818   3
   0   8  -6 55.5550 21.0796   4
   0  -8   6 173.149 31.5231   4
   0  -8  -6 114.232 28.9560   2
   0  -8  -6 110.593 26.4695   4
   0   8  -6 161.549 28.4712   3
   0  -8  -6 141.540 21.8019   2
   0  -8  -6 133.938 26.8553   3
   0  -8  -6 137.357 17.6074   3
   1  -8   6 292.267 35.6518   3
   1  -8   6 333.549 37.0954   4
  -1  -8  -6 317.783 30.2748   2
   1   8  -6 304.225 33.5061   3
  -1  -8  -6 260.076 26.4747   3
  -1  -8  -6 351.160 44.2886   2
  -1  -8  -6 317.289 21.4125   3
   1   8  -6 316.286 38.0694   4
   1  -8   6 292.681 32.4273   2
   1   8   6 308.637 32.4784   2
  -1  -8   6 324.309 38.3750   2
   1  -8  -6 378.710 40.7288   3
   1  -8  -6 322.035 31.0661   3
  -1   8  -6 302.549 39.6181   3
  -1  -8   6 365.245 30.9962   3
   1  -8  -6 295.645 36.4143   2
   1  -8  -6 322.064 36.0042   4
   2  -8   6 203.715 30.9940   4
  -2  -8  -6 203.577 43.5713   2
   2   8  -6 160.033 22.8420   3
   2   8  -6 212.908 33.2008   4
   2  -8   6 157.189 27.9583   3
   2  -8   6 170.093 24.6438   2
   2  -8   6 248.913 41.8052   3
   2  -8  -6 150.231 30.2438   2
   2  -8  -6 182.132 36.7619   3
   2  -8  -6 174.396 27.6448   2
  -2  -8   6 147.836 16.2584   3
  -2   8  -6 176.378 24.4058   2
  -2  -8   6 101.307 29.0963   2
  -2   8  -6 199.180 28.5810   4
   3   8  -6 229.089 34.8708   4
  -3  -8  -6 190.463 42.2642   2
   3  -8   6 163.552 37.2706   3
   3   8  -6 186.001 18.3558   3
  -3   8  -6 186.327 27.5869   4
  -3   8  -6 217.734 27.9610   2
  -3  -8   6 199.513 14.9048   3
  -3  -8   6 199.930 42.4420   2
   3  -8  -6 174.092 42.0695   3
   3  -8  -6 176.266 26.0262   2
   3  -8  -6 231.311 31.2548   4
   4  -8   6 26.7001 16.0508   4
   4   8  -6 67.3154 23.9666   4
  -4  -8  -6 47.2087 30.8807   2
   4  -8   6 56.2944 27.4157   3
   4  -8  -6 -11.617 19.7487   3
   4  -8  -6 47.1407 19.6457   4
  -4  -8   6 60.3155 31.9907   2
  -4   8  -6 43.4628 15.6555   4
   4  -8  -6 41.2128 16.5123   2
   4  -8  -6 40.1052 21.4276   2
  -4   8  -6 12.0312 13.6476   2
   5  -8   6 199.816 47.0652   3
   5   8  -6 266.460 41.6774   4
   5  -8   6 285.034 30.1848   4
  -5  -8  -6 145.599 49.1434   2
   5  -8  -6 290.437 31.3176   2
  -5  -8   6 285.425 57.4185   2
  -5   8  -6 184.636 29.6659   2
   5  -8  -6 241.581 44.5924   2
   5  -8  -6 177.228 53.9926   3
   5  -8  -6 272.720 29.1298   4
   0  -9   6 625.036 48.4573   3
   0  -9  -6 430.281 34.9781   3
   0  -9   6 493.552 41.6909   3
   0  -9  -6 563.356 46.7516   3
   0  -9   6 516.910 48.9690   2
   0   9  -6 501.833 49.7262   4
   0  -9  -6 536.474 55.1176   2
   1  -9   6 381.200 40.1108   2
  -1  -9  -6 361.593 30.2419   3
  -1  -9  -6 398.828 50.1485   2
   1  -9   6 390.504 43.8835   3
  -1  -9  -6 356.055 24.8312   3
   1  -9   6 444.959 44.9012   3
   1   9  -6 395.184 44.4339   4
   1  -9  -6 356.914 42.7230   2
  -1  -9   6 386.172 32.6632   3
  -1  -9   6 337.983 43.3952   2
  -1  -9   6 411.217 34.5393   3
  -1   9  -6 358.092 41.7058   4
   1  -9  -6 333.449 42.6068   3
   1  -9  -6 374.163 33.9012   3
   2  -9   6 56.2410 19.6049   2
  -2  -9  -6 96.7417 33.5174   2
   2   9  -6 119.867 29.1696   4
   2  -9   6 51.1010 24.3184   3
   2  -9  -6 50.4622 19.5691   3
  -2  -9   6 52.2833 12.6512   3
  -2   9  -6 61.0499 22.5044   4
   2  -9  -6 109.308 38.5486   2
  -2  -9   6 93.1730 30.1824   2
   2  -9  -6 73.1290 22.0584   2
   2  -9  -6 41.8224 25.1754   3
   3  -9   6 54.2417 19.2297   2
   3  -9   6 0.76196 17.5813   3
   3   9  -6 40.5105 21.3013   4
  -3  -9  -6 38.9645 26.3925   2
  -3   9  -6 57.2981 20.1152   4
   3  -9  -6 44.7376 19.9570   2
  -3  -9   6 36.0604 5.54427   3
  -3   9  -6 54.6818 18.1063   2
   3  -9  -6 26.3307 17.0640   4
  -3  -9   6 25.2563 25.4931   2
   3  -9  -6 18.9112 21.4821   3
   4   9  -6 44.6738 26.9310   4
   4  -9   6 73.4549 22.5427   4
   4  -9   6 59.5195 28.4963   3
  -4  -9  -6 19.4533 25.6175   2
  -4   9  -6 32.8400 17.0617   2
   4  -9  -6 29.2177 19.4315   4
   4  -9  -6 36.7862 31.5825   3
   4  -9  -6 54.0743 19.3664   2
  -4   9  -6 57.6115 19.9341   4
  -4  -9   6 37.7945 45.0813   2
   0 -10  -6 336.337 47.5941   2
   0  10  -6 473.212 50.6165   4
   0 -10   6 379.233 38.0926   3
   0 -10   6 458.053 42.0963   3
   0 -10  -6 349.101 31.5843   3
   0 -10   6 407.213 47.1524   2
   0 -10  -6 478.806 43.1670   3
  -1 -10  -6 36.1427 9.90127   3
  -1 -10  -6 29.9159 25.0275   2
   1 -10   6 4.92186 16.5975   3
   1 -10   6 53.4760 22.0321   2
   1  10  -6 18.3089 18.3020   4
   1 -10   6 72.8235 21.7144   3
  -1 -10  -6 64.1330 14.8268   3
   1 -10  -6 45.4257 22.2201   2
  -1 -10   6 58.4561 15.9691   3
  -1 -10   6 34.4128 15.6161   3
   1 -10  -6 27.9206 18.3576   3
  -1  10  -6 45.0940 21.9001   4
  -1 -10   6 57.1483 24.2398   2
   1 -10  -6 18.7374 17.1046   3
   2 -10   6 94.2405 29.2516   3
   2 -10   6 114.641 28.8711   2
  -2 -10  -6 61.5754 30.9496   2
   2 -10  -6 83.9299 26.1470   2
   2 -10  -6 98.7609 30.4038   3
  -2  10  -6 68.1728 23.0949   4
  -2 -10   6 100.901 15.3033   3
   3 -10   6 439.953 57.4187   3
   3 -10   6 390.324 43.3965   2
   3  10  -6 469.443 52.3967   4
  -3 -10  -6 411.953 62.1678   2
  -3  10  -6 437.107 46.1860   4
   3 -10  -6 336.443 51.9826   3
  -3 -10   6 417.134 57.7410   2
   0 -11   6 19.0882 19.4396   2
   0 -11  -6 19.9521 16.4437   3
   0 -11   6 18.2148 17.3826   3
   0 -11   6 3.20919 13.8175   3
   0 -11  -6 -8.2792 11.2824   3
   0  11  -6 -18.024 14.2855   4
   1 -11   6 337.803 45.7041   2
  -1 -11  -6 380.164 57.0853   2
   1  11  -6 327.397 46.8876   4
   1 -11   6 443.445 45.8703   3
  -1 -11  -6 296.272 22.4365   3
  -1 -11  -6 321.801 25.5804   3
  -1 -11   6 272.136 30.4527   3
  -1 -11   6 359.841 32.2894   3
  -1 -11   6 342.033 50.1749   2
   1 -11  -6 353.946 49.7811   2
   1 -11  -6 255.331 32.7651   3
  -1  11  -6 340.880 45.3159   4
   0   0  -7 7.28819 10.4110   2
   0   0   7 16.1377 10.9992   2
   0   0  -7 20.9311 10.8566   3
   0   0  -7 -8.2273 9.11346   4
   0   0   7 20.2723 9.24924   3
  -1   0   7 1085.80 49.2662   2
  -1   0  -7 952.623 56.7253   3
   1   0   7 1028.19 60.1805   2
   1   0  -7 1043.53 55.2012   4
  -1   0   7 1125.09 48.4260   2
   1   0   7 1142.34 56.4242   3
  -1   0   7 1103.68 54.3015   3
  -1   0  -7 1232.62 61.8839   2
   1   0  -7 1062.13 53.7015   3
   2   0   7 59.7808 19.2005   2
   2   0   7 86.6729 16.9526   3
  -2   0   7 94.9875 13.9791   3
  -2   0   7 62.8138 11.3009   2
   2   0  -7 69.5767 11.4949   4
  -2   0   7 85.9451 12.0798   4
  -2   0  -7 61.6900 15.4455   3
   2   0  -7 86.1137 12.2073   3
  -2   0  -7 86.0127 19.8769   2
   2   0  -7 87.2945 8.84450   2
   3   0  -7 310.181 23.4113   2
  -3   0  -7 296.754 30.5689   3
  -3   0   7 300.915 22.0292   4
   3   0   7 349.104 36.3269   2
  -3   0   7 344.862 26.3574   2
  -3   0   7 343.693 27.6795   3
  -3   0  -7 287.938 35.1563   2
   3   0  -7 296.109 21.5351   4
   4   0  -7 5.62719 9.92742   2
  -4   0  -7 -3.3305 13.8933   2
  -4   0   7 20.9720 12.2073   3
   4   0  -7 10.2538 9.08761   3
  -4   0  -7 7.58145 13.5548   3
   4   0   7 16.4266 13.1952   3
   4   0   7 5.19219 15.3215   2
  -4   0   7 -3.5009 11.3510   2
   4   0  -7 -1.1056 5.82132   4
   5   0   7 1073.77 65.9414   3
   5   0   7 897.016 77.1700   2
   5   0  -7 1009.24 51.8812   4
   5   0  -7 1056.68 65.7677   2
   5   0   7 1113.56 73.7622   3
   5   0  -7 1032.05 63.5709   3
  -5   0   7 988.505 66.8910   3
  -5   0  -7 1089.68 55.5075   4
  -5   0   7 1102.08 68.7168   2
  -5   0  -7 1032.87 79.7021   2
  -5   0  -7 1069.51 56.1796   4
   6   0  -7 27.0389 18.1584   2
  -6   0  -7 13.0443 7.61998   4
  -6   0   7 11.9139 15.0784   3
   6   0   7 2.90035 15.2465   3
  -6   0  -7 -14.805 18.8753   2
  -6   0  -7 5.87553 6.44259   4
  -6   0   7 13.7928 17.9777   2
   6   0  -7 2.71916 12.4388   3
   6   0   7 -4.1512 11.2271   3
   7   0  -7 104.837 35.4593   3
  -7   0  -7 194.625 45.7769   2
  -7   0   7 151.597 32.9302   2
   7   0   7 211.512 41.7139   3
   7   0  -7 102.611 29.0679   2
   0  -1   7 4093.13 183.167   2
   0  -1  -7 4124.54 180.775   3
   0  -1   7 3900.86 184.336   4
   0  -1  -7 3960.95 182.905   2
   0   1   7 4104.53 182.703   2
   0   1  -7 4346.69 184.961   3
   0   1   7 4091.36 180.741   3
  -1  -1  -7 1020.64 57.2398   2
   1   1  -7 883.977 47.8699   3
  -1   1   7 980.179 49.8998   3
   1  -1   7 871.903 54.2934   2
   1  -1   7 959.994 52.9232   3
   1  -1   7 956.409 50.5282   4
  -1  -1  -7 1035.62 50.3617   3
   1   1  -7 926.604 50.4857   4
  -1  -1   7 985.270 45.9317   2
  -1  -1   7 948.679 45.9615   2
  -1  -1   7 915.433 51.0552   4
   1  -1  -7 919.496 49.0570   3
  -1  -1   7 974.471 48.7342   3
   1   1   7 1025.01 48.4545   3
  -1   1  -7 974.740 54.1477   2
  -1   1  -7 978.692 51.0758   4
  -1   1  -7 946.075 55.0882   3
   1   1   7 976.239 56.0138   2
   2   1  -7 2969.59 137.134   4
   2   1  -7 2942.56 135.312   3
  -2  -1  -7 2932.52 139.778   3
  -2   1   7 2899.83 128.790   2
  -2   1   7 3078.10 139.854   3
   2  -1   7 3261.37 145.595   3
  -2  -1  -7 2902.39 147.818   2
   2   1  -7 2842.40 132.688   2
  -2  -1   7 3348.48 141.051   2
   2   1   7 2890.57 149.962   2
  -2  -1   7 3047.40 141.010   4
  -2   1  -7 3042.00 148.668   2
   2  -1  -7 3001.07 141.661   3
  -2   1  -7 2947.57 139.696   4
   2  -1  -7 3017.12 138.969   4
   2   1   7 3082.11 140.650   3
  -2   1  -7 3130.65 149.303   3
  -2  -1   7 2958.37 139.480   3
   3   1  -7 1091.22 55.2935   3
   3   1  -7 1035.14 55.1294   4
   3   1  -7 963.232 54.4344   2
   3  -1   7 1032.08 64.7862   3
  -3  -1  -7 882.431 58.8813   3
  -3   1   7 1048.39 52.9219   2
  -3   1   7 1068.26 60.3851   3
  -3  -1  -7 1083.03 70.8373   2
   3  -1   7 1067.83 69.7107   2
   3   1   7 960.244 67.4208   2
  -3  -1   7 1116.62 60.6845   2
   3   1   7 1028.10 58.8586   3
   3  -1  -7 993.426 53.6486   2
  -3   1  -7 1034.16 54.0048   4
  -3  -1   7 1047.71 55.3462   4
   3  -1  -7 1062.21 58.3446   3
  -3   1  -7 977.194 65.5976   2
  -3   1  -7 1031.51 66.1357   3
   3  -1  -7 1017.67 51.8769   4
  -3  -1   7 1038.04 57.8032   3
  -4  -1  -7 551.792 52.2587   2
   4  -1   7 546.662 45.6686   3
  -4   1   7 463.586 39.3680   3
   4  -1   7 436.040 47.3197   2
   4   1  -7 551.291 33.7042   4
   4   1  -7 517.240 35.6907   3
   4   1  -7 506.257 37.1033   2
  -4   1   7 537.692 36.7662   2
  -4   1  -7 539.137 46.2753   3
  -4  -1   7 477.893 36.8286   3
   4  -1  -7 509.806 36.6932   2
   4   1   7 570.359 41.2096   3
  -4  -1   7 469.902 46.8654   2
   4  -1  -7 569.651 39.3299   3
  -4   1  -7 528.836 48.3600   2
   4   1   7 522.051 49.6753   2
  -4   1  -7 493.300 31.1527   4
  -4  -1   7 551.863 33.9752   4
   4  -1  -7 482.628 28.0290   4
   5   1  -7 370.395 30.9618   3
   5  -1   7 373.757 47.1914   2
  -5  -1  -7 419.540 50.7148   2
   5   1  -7 338.070 25.8340   4
  -5   1   7 341.165 34.0860   2
   5  -1   7 359.185 35.6389   3
   5  -1   7 351.983 42.2554   3
  -5  -1  -7 348.470 27.7748   4
  -5   1   7 349.237 36.1989   3
   5   1  -7 348.819 34.5122   2
   5  -1  -7 316.297 34.8699   2
   5  -1  -7 379.145 34.7848   3
  -5  -1   7 360.415 40.2624   2
  -5   1  -7 357.942 45.3076   2
  -5  -1   7 358.004 33.9471   3
   5   1   7 366.049 32.4708   3
  -5  -1   7 388.217 27.2816   4
   5   1   7 338.719 36.6543   3
  -5   1  -7 380.989 24.4742   4
   6   1  -7 116.139 25.8079   2
   6   1  -7 95.3634 24.7955   3
  -6  -1  -7 118.243 35.9351   2
   6  -1   7 85.5727 22.4190   3
  -6  -1  -7 105.457 16.6407   4
  -6   1   7 69.8266 23.9177   3
  -6   1   7 87.4947 23.3506   2
  -6   1  -7 68.4389 28.2378   2
   6  -1  -7 102.854 34.2956   3
  -6  -1   7 48.9204 24.1220   2
   6  -1  -7 121.510 26.9053   3
   6   1   7 98.9542 26.9636   3
  -6  -1   7 98.7160 24.1403   3
  -6   1  -7 92.5697 7.54824   4
  -6  -1   7 112.531 13.9281   4
   6  -1  -7 101.528 24.5588   2
   6   1   7 63.0999 19.8545   3
  -7   1   7 83.2273 24.8231   2
  -7  -1  -7 57.3133 11.5311   4
   7  -1   7 29.7165 24.5959   3
   7   1  -7 54.8531 28.1606   3
   7   1  -7 60.5334 25.1491   2
  -7  -1  -7 -3.2975 25.8070   2
  -7  -1  -7 38.8893 10.0721   4
  -7  -1   7 75.6552 28.2394   2
   7   1   7 20.5776 16.3042   3
   7  -1  -7 75.0078 24.6925   2
   7  -1  -7 45.1694 27.4569   3
  -7   1  -7 68.3212 28.3497   2
   0  -2  -7 6501.81 295.146   2
   0   2   7 6831.79 293.641   2
  -1   2   7 2257.90 108.662   3
   1  -2   7 2234.92 109.384   4
  -1  -2  -7 2145.10 104.781   3
   1   2  -7 2367.90 110.941   4
   1  -2   7 2212.23 113.003   2
   1  -2   7 2366.44 114.031   3
  -1  -2  -7 2480.62 116.773   2
   1   2  -7 2436.13 108.430   3
  -1  -2   7 2242.75 108.040   4
  -1  -2   7 2276.07 102.419   2
   1   2   7 2193.55 111.049   2
  -1   2  -7 2259.44 108.094   2
  -1   2  -7 2199.70 106.608   4
  -1  -2   7 2220.91 103.519   3
  -1  -2   7 2173.61 103.194   2
  -1   2  -7 2358.96 114.722   3
   1  -2  -7 2282.87 101.509   2
   1  -2  -7 2233.07 105.311   3
   1  -2  -7 2238.95 98.6163   2
   1   2   7 2263.35 100.992   3
  -2  -2  -7 738.331 45.6414   3
   2   2  -7 902.799 45.3130   3
   2   2  -7 889.225 49.2171   4
  -2  -2  -7 902.449 59.6983   2
  -2   2   7 902.974 39.3105   2
  -2   2   7 823.697 50.6024   3
   2   2  -7 915.536 45.4706   2
   2  -2   7 710.209 52.6541   3
   2  -2   7 774.784 55.5729   2
   2  -2   7 854.395 47.3199   4
   2  -2  -7 819.435 42.5157   2
  -2   2  -7 832.673 46.3420   4
   2   2   7 810.179 55.6901   2
  -2  -2   7 826.618 44.7651   3
   2   2   7 857.201 43.4852   3
  -2   2  -7 867.274 56.7387   3
  -2  -2   7 928.523 49.6410   2
  -2  -2   7 857.077 49.2796   4
  -2   2  -7 858.474 53.7811   2
   2  -2  -7 814.612 48.3002   3
  -3  -2  -7 574.149 37.6691   3
   3   2  -7 519.708 35.8687   2
   3   2  -7 529.555 36.9126   4
   3  -2   7 567.245 48.7810   2
  -3   2   7 607.562 41.9972   3
   3  -2   7 683.065 48.8172   3
  -3  -2  -7 613.991 51.5461   2
  -3   2   7 554.204 31.0054   2
   3   2  -7 570.350 34.2396   3
  -3   2  -7 616.912 45.8114   2
  -3  -2   7 556.263 35.4065   3
  -3  -2   7 635.965 38.2402   4
   3  -2  -7 547.183 38.4585   3
   3  -2  -7 559.640 32.3839   4
  -3  -2   7 626.183 42.7147   2
  -3   2  -7 501.109 44.6755   3
   3   2   7 614.807 48.5934   2
   3  -2  -7 500.648 34.1658   2
   3   2   7 491.343 33.6265   3
  -3   2  -7 552.692 33.3623   4
   4  -2   7 386.933 42.8129   3
  -4   2   7 506.937 32.4207   2
  -4  -2  -7 432.803 49.0788   2
   4   2  -7 515.484 35.1201   4
   4  -2   7 459.358 48.1639   2
   4   2  -7 397.435 34.3979   2
   4   2  -7 507.785 32.7990   3
  -4   2   7 524.570 41.3421   3
  -4   2  -7 487.374 29.7641   4
  -4   2  -7 389.399 42.8004   3
   4   2   7 437.434 31.8476   3
   4  -2  -7 452.504 25.6563   4
  -4   2  -7 447.783 43.3762   2
   4  -2  -7 457.730 37.2078   3
  -4  -2   7 561.422 35.4127   4
  -4  -2   7 534.908 43.8276   2
   4   2   7 495.185 35.4487   3
  -4  -2   7 447.743 33.6579   3
   4  -2  -7 447.364 35.3692   2
   4   2   7 500.198 48.5034   2
  -5   2   7 285.290 35.0086   3
   5  -2   7 356.465 36.5868   3
  -5  -2  -7 370.138 29.6941   4
   5   2  -7 327.902 27.9682   4
   5   2  -7 371.644 35.4451   2
  -5   2   7 297.776 30.0233   2
  -5  -2  -7 355.852 49.5853   2
   5   2  -7 347.957 29.3802   3
   5  -2   7 375.461 44.6494   3
   5  -2  -7 348.792 34.6418   2
  -5  -2   7 323.689 27.8496   4
  -5  -2   7 386.719 42.6321   2
   5   2   7 339.024 29.3537   3
   5   2   7 386.387 46.6466   2
  -5   2  -7 304.779 21.0975   4
  -5  -2   7 361.479 32.0392   3
  -5   2  -7 383.667 44.3798   2
   5   2   7 368.695 33.6280   3
   6   2  -7 123.023 22.0144   3
  -6  -2  -7 119.565 38.4883   2
   6  -2   7 122.475 34.1402   3
  -6  -2  -7 122.278 19.5953   4
   6   2  -7 124.541 18.6217   4
  -6   2   7 185.226 27.3024   2
   6   2  -7 139.563 26.9418   2
  -6  -2   7 128.375 33.9920   2
   6  -2  -7 94.9739 32.5345   3
   6   2   7 85.9808 19.9414   3
  -6  -2   7 158.173 25.0715   3
  -6  -2   7 141.099 20.5325   4
  -6   2  -7 154.098 35.1261   2
   6  -2  -7 171.393 31.3350   2
   6   2   7 121.448 26.1917   3
  -7  -2  -7 3.10285 30.0546   2
   7  -2   7 17.4206 27.0406   3
  -7  -2  -7 15.5775 11.2469   4
   7   2  -7 -18.883 11.2627   3
   7   2  -7 -3.8578 21.5477   3
   7   2  -7 8.72344 18.4202   2
  -7   2   7 -19.908 12.7372   2
   7  -2  -7 -0.4016 22.9883   3
   7  -2  -7 9.87370 18.8825   2
  -7  -2   7 17.5538 9.19712   4
  -7  -2   7 0.06417 21.1158   2
   7   2   7 2.56877 15.2318   3
  -7   2  -7 14.3160 22.4140   2
   7   2   7 -8.6388 12.7457   3
   0  -3  -7 1581.03 84.3851   2
   0  -3   7 1693.87 85.7570   4
   0   3  -7 1709.70 87.1629   3
   0   3   7 1701.77 81.4600   2
   0   3  -7 1721.39 85.3825   4
   0  -3   7 1625.40 83.9873   3
   0  -3  -7 1592.51 77.9315   3
   0   3   7 1691.76 79.7763   3
   0  -3   7 1611.19 82.0848   2
   0   3  -7 1696.32 80.3299   2
  -1  -3  -7 1189.35 65.6019   2
   1  -3   7 1027.47 60.6342   2
   1   3  -7 1039.05 59.8592   4
   1  -3   7 1097.61 68.0095   3
  -1  -3  -7 1028.78 50.2540   3
   1   3  -7 1030.07 56.6264   3
   1  -3   7 1033.60 57.5317   4
  -1   3   7 1000.46 56.8381   3
   1   3   7 1054.97 49.4284   3
   1  -3  -7 997.841 52.6254   2
   1  -3  -7 1011.98 48.9484   2
  -1  -3   7 918.446 51.8517   3
  -1   3  -7 1094.70 57.2697   4
  -1   3  -7 1051.35 56.0797   2
  -1  -3   7 886.431 53.0937   2
  -1   3  -7 1068.92 63.2139   3
   1  -3  -7 1062.14 54.6964   3
   1   3   7 1049.06 59.8476   2
  -1  -3   7 1097.23 53.1031   2
  -1  -3   7 1012.14 58.5660   4
  -2  -3  -7 184.967 15.5936   3
   2   3  -7 184.345 21.0114   4
  -2  -3  -7 158.550 28.3027   2
   2  -3   7 192.477 26.6330   2
  -2   3   7 140.925 20.2665   3
   2   3  -7 186.778 17.2172   2
   2  -3   7 167.630 24.5313   3
   2   3  -7 150.838 16.3145   3
   2  -3   7 151.896 17.8121   4
  -2   3  -7 164.375 25.8687   3
  -2   3  -7 170.196 22.5009   2
   2   3   7 215.246 27.2694   2
   2  -3  -7 173.498 16.6030   2
   2  -3  -7 185.342 14.0100   2
  -2  -3   7 195.189 26.1260   4
   2  -3  -7 179.451 19.9214   3
  -2  -3   7 189.498 16.1876   3
  -2   3  -7 174.405 18.9681   4
   2   3   7 213.449 13.0649   3
   3  -3   7 520.530 46.3980   2
   3   3  -7 512.990 30.4840   3
  -3  -3  -7 435.986 29.7277   3
  -3   3   7 456.868 26.4602   2
  -3  -3  -7 532.647 49.2720   2
   3  -3   7 420.586 41.6853   3
   3   3  -7 485.409 36.2407   4
   3   3  -7 427.858 32.6922   2
   3  -3   7 499.195 32.0603   4
  -3   3   7 428.135 37.3306   3
  -3  -3  -7 564.932 37.8212   4
  -3  -3   7 544.695 41.3922   2
   3   3   7 421.844 41.7883   2
   3  -3  -7 443.934 35.4849   3
  -3   3  -7 486.016 30.8807   4
   3   3   7 464.119 26.5196   3
  -3  -3   7 433.852 29.5437   3
  -3   3  -7 442.892 42.9635   3
  -3   3  -7 434.432 38.2365   2
   3  -3  -7 467.462 32.7251   2
  -3  -3   7 454.939 34.9133   4
  -4   3   7 117.374 24.5895   3
   4   3  -7 87.1825 15.5719   3
   4   3  -7 101.782 19.6281   4
  -4  -3  -7 61.6304 25.2005   2
   4   3  -7 66.2940 16.6343   2
   4  -3   7 57.6485 24.5749   2
   4  -3   7 99.3391 25.7691   3
  -4  -3  -7 75.3693 17.6975   4
  -4   3   7 85.1218 13.6284   2
   4  -3  -7 88.3947 19.9550   3
  -4   3  -7 135.701 28.0071   2
  -4   3  -7 106.280 13.8138   4
  -4  -3   7 134.157 27.3857   2
  -4  -3   7 78.1746 16.6589   4
   4   3   7 57.5851 23.5604   2
  -4  -3   7 107.683 16.4787   3
   4   3   7 68.0838 12.9979   3
   4  -3  -7 90.5233 10.7345   4
   4  -3  -7 77.9199 10.8210   4
   4  -3  -7 84.6455 19.2411   2
  -4   3  -7 96.8457 27.1101   3
   4   3   7 88.5117 12.7733   3
  -5   3   7 179.135 29.6921   3
   5   3  -7 201.357 21.1861   3
  -5  -3  -7 145.126 38.6069   2
   5  -3   7 175.130 39.2372   2
   5  -3   7 132.544 27.6568   3
  -5   3   7 211.179 22.7099   2
   5   3  -7 248.783 25.7721   4
   5   3  -7 185.942 27.2823   2
  -5  -3  -7 210.972 25.4952   4
  -5   3  -7 188.644 33.0448   2
   5   3   7 207.808 26.4346   3
   5   3   7 222.594 20.9709   3
  -5   3  -7 202.257 15.8890   4
   5  -3  -7 186.471 28.2493   3
  -5  -3   7 225.611 25.2263   3
   5   3   7 178.725 36.4883   2
  -5  -3   7 210.231 35.9072   2
  -5  -3   7 173.170 23.2334   4
   6   3  -7 45.2836 15.7880   3
  -6   3   7 32.6062 14.5861   2
  -6  -3  -7 35.5247 15.2589   4
   6  -3   7 33.2596 22.9807   3
   6   3  -7 22.4207 12.7144   4
  -6  -3  -7 36.2674 27.8087   2
  -6  -3   7 41.9357 14.4500   4
   6  -3  -7 29.4479 19.4712   2
  -6   3  -7 54.2141 25.3514   2
   6   3   7 69.9786 17.9983   3
   6   3   7 36.1214 12.1928   3
  -6  -3   7 30.2598 23.0927   2
  -6  -3   7 19.5838 13.8273   3
   6  -3  -7 15.0407 23.9424   3
   7   3  -7 23.8265 22.7537   3
  -7  -3  -7 33.1452 15.5658   4
   7  -3   7 68.0255 29.5604   3
  -7  -3  -7 24.4047 33.2848   2
  -7   3   7 74.4357 19.5124   2
   7  -3  -7 48.7623 23.5775   2
   7   3   7 70.1270 19.0626   3
  -7  -3   7 64.9737 31.5629   2
   7  -3  -7 37.6805 30.2063   3
   7   3   7 48.5709 16.0479   3
  -7  -3   7 46.2566 14.7229   4
  -7   3  -7 67.2099 27.4918   2
   0  -4   7 1409.71 72.6782   3
   0   4   7 1387.06 68.2283   2
   0  -4  -7 1368.08 73.6066   2
   0  -4  -7 1291.41 72.2857   4
   0   4  -7 1275.81 73.7744   3
   0  -4   7 1199.29 71.4221   4
   0  -4  -7 1314.23 64.7838   3
   0  -4   7 1297.50 69.4606   2
   0   4  -7 1334.94 72.9230   4
   0   4   7 1278.89 66.3972   3
   0   4  -7 1328.62 67.5217   2
   1   4  -7 75.4735 15.9997   3
  -1  -4  -7 58.1381 15.4459   4
   1   4  -7 75.0060 17.2069   4
   1  -4   7 56.9356 16.9998   3
  -1  -4  -7 48.5242 7.66121   3
  -1  -4  -7 60.7399 18.9820   2
  -1   4   7 50.8863 13.0239   3
   1  -4   7 62.8768 15.8102   2
   1  -4   7 67.2022 16.8253   4
   1  -4  -7 79.4199 14.6742   2
  -1   4  -7 42.8998 17.0756   3
   1  -4  -7 65.6820 15.4965   4
  -1   4  -7 50.0295 13.5381   4
  -1  -4   7 67.1293 12.7844   2
  -1   4  -7 61.6955 13.5953   2
   1   4   7 49.6915 8.99039   3
   1  -4  -7 70.5951 13.5775   3
  -1  -4   7 86.1859 14.8138   2
   1   4   7 74.0914 18.5086   2
   1  -4  -7 78.3811 10.6393   2
  -1  -4   7 62.1152 12.7241   3
  -1  -4   7 42.8308 13.7037   4
  -2   4   7 221.417 24.6986   3
   2   4  -7 238.981 20.9673   3
   2  -4   7 200.894 21.5045   4
  -2  -4  -7 201.995 15.0268   3
  -2  -4  -7 173.966 23.0347   4
  -2  -4  -7 273.214 33.9124   2
   2  -4   7 202.450 28.1632   2
   2  -4   7 298.331 31.5458   3
   2   4  -7 227.025 25.2094   4
   2   4   7 219.537 13.2188   3
   2  -4  -7 226.996 23.2885   3
  -2   4  -7 219.856 22.9080   2
   2   4   7 191.335 26.3544   2
  -2  -4   7 199.323 19.0765   2
  -2  -4   7 216.176 17.1340   3
  -2   4  -7 210.857 28.6583   3
  -2  -4   7 247.003 26.2582   2
   2  -4  -7 228.175 19.7987   2
   2  -4  -7 206.363 21.0708   4
   2  -4  -7 224.600 18.0925   2
  -2  -4   7 198.855 23.2545   4
  -2   4  -7 191.648 20.9568   4
   3   4  -7 1108.96 64.1665   4
  -3  -4  -7 1042.87 63.5494   4
  -3  -4  -7 1077.59 77.3231   2
   3   4  -7 963.936 58.8677   2
   3  -4   7 963.620 57.2974   4
   3  -4   7 967.798 71.1989   2
  -3   4   7 1066.07 51.8906   2
   3  -4   7 1020.70 72.0090   3
   3   4  -7 1034.86 55.2435   3
  -3   4   7 1097.38 66.5492   3
  -3   4  -7 997.955 63.6320   2
   3   4   7 1029.08 47.4589   3
   3  -4  -7 1024.06 59.6046   2
  -3   4  -7 1032.39 73.3155   3
   3   4   7 1078.12 46.6964   3
  -3  -4   7 958.548 61.9497   4
  -3   4  -7 1117.99 58.8065   4
  -3  -4   7 1042.59 68.5987   2
   3  -4  -7 1048.38 56.3544   4
  -3  -4   7 1058.92 54.2832   3
   3   4   7 1076.61 70.9472   2
   3  -4  -7 900.730 61.4442   3
   4   4  -7 314.959 30.4566   2
  -4  -4  -7 298.647 30.7891   4
  -4  -4  -7 373.890 48.4123   2
   4   4  -7 374.104 34.5968   4
  -4   4   7 298.565 34.1056   3
   4  -4   7 328.259 25.4936   4
   4  -4   7 269.001 39.2811   3
   4  -4   7 289.818 42.4636   2
   4   4  -7 297.946 24.2365   3
   4   4   7 324.533 19.7577   3
  -4  -4   7 348.659 32.3473   4
  -4   4  -7 310.999 35.0657   2
   4   4   7 331.949 19.1310   3
  -4   4  -7 361.898 26.5539   4
   4  -4  -7 287.512 31.7805   2
  -4  -4   7 317.589 40.7298   2
   4  -4  -7 332.653 23.9600   4
   5  -4   7 77.1569 32.1221   2
  -5   4   7 76.2197 14.9623   2
   5   4  -7 105.843 24.0077   2
   5   4  -7 87.4829 20.0964   4
   5  -4   7 119.345 33.3842   3
  -5  -4  -7 69.0381 18.3189   4
  -5  -4  -7 75.5121 29.8907   2
   5   4  -7 97.3045 16.1013   3
  -5   4  -7 68.9255 22.6084   2
  -5   4  -7 85.3221 12.1948   4
   5   4   7 80.9738 12.4556   3
   5   4   7 64.5654 11.4630   3
  -5  -4   7 91.0745 20.4762   4
   5  -4  -7 109.252 33.1966   3
  -5  -4   7 72.4089 16.2486   3
  -5  -4   7 90.3266 29.9344   2
   5  -4  -7 128.273 26.6111   2
   6   4  -7 127.965 19.5919   3
  -6   4   7 155.423 20.3669   2
  -6  -4  -7 150.587 41.0721   2
  -6  -4  -7 126.521 24.7995   4
   6   4  -7 156.307 30.2041   2
   6  -4   7 80.9007 32.6451   3
   6   4  -7 122.639 24.1957   4
  -6  -4   7 139.449 21.9688   3
  -6   4  -7 198.416 33.7742   2
   6  -4  -7 104.242 26.4688   2
   6   4   7 129.843 16.1000   3
   6   4   7 166.541 18.8793   3
  -6  -4   7 189.775 26.1528   4
  -6  -4   7 150.229 37.2173   2
   6  -4  -7 137.324 41.7472   3
   7   4  -7 141.783 32.7428   3
  -7   4   7 174.366 24.1462   2
   7   4  -7 92.4231 19.8543   3
  -7  -4  -7 106.978 49.5975   2
   7   4   7 121.285 18.4650   3
  -7   4  -7 141.759 33.5317   2
  -7  -4   7 201.093 46.3262   2
   7  -4  -7 169.342 34.4989   2
   7  -4  -7 82.3267 38.2748   3
   7   4   7 91.4993 19.6699   3
  -7  -4   7 101.392 22.2765   4
   0   5   7 40.4322 11.6150   2
   0  -5   7 70.7292 16.4674   4
   0   5   7 84.8394 14.9694   3
   0  -5  -7 64.1727 18.5280   2
   0  -5   7 73.3822 16.8452   3
   0   5  -7 78.3866 19.3114   3
   0  -5  -7 68.1944 17.0359   4
   0   5  -7 64.8314 16.4948   4
   0  -5  -7 67.1919 11.7015   3
   0  -5   7 86.8302 15.4931   2
   0  -5   7 82.9644 16.4524   2
   0   5  -7 93.5950 16.1342   2
  -1   5   7 62.7055 14.7560   3
   1  -5   7 34.4326 14.1995   4
   1   5  -7 38.8505 14.6987   4
  -1  -5  -7 44.6237 7.57032   3
   1  -5   7 39.0058 15.8756   3
   1  -5   7 49.0058 16.5382   2
   1   5  -7 60.1259 16.1348   3
  -1  -5  -7 44.5761 18.6585   2
  -1  -5  -7 56.5184 16.1414   4
   1   5   7 32.8036 13.0311   2
  -1  -5   7 57.8300 14.8901   4
  -1  -5   7 45.6462 12.5432   3
   1   5   7 23.1299 7.93821   3
  -1   5  -7 22.7020 10.9110   2
   1  -5  -7 33.1513 9.54218   2
  -1   5  -7 54.7542 15.4390   4
   1  -5  -7 51.9681 12.5660   3
  -1   5  -7 35.3833 18.3489   3
   1  -5  -7 49.8446 12.8712   2
  -1  -5   7 49.6843 12.7322   2
  -1  -5   7 35.0502 12.8083   2
   1  -5  -7 28.0293 12.0953   4
   2  -5   7 30.4825 16.6488   2
  -2  -5  -7 3.22991 13.7684   2
   2  -5   7 13.2943 10.0758   4
  -2  -5  -7 52.4261 15.9330   4
   2  -5   7 13.4796 14.1038   3
   2   5  -7 -2.4977 7.62816   3
   2   5  -7 25.4680 13.4076   4
  -2   5   7 27.6180 13.7494   3
   2  -5  -7 17.4774 10.1689   2
  -2  -5   7 21.2181 10.0586   2
   2  -5  -7 14.8156 11.3754   3
  -2  -5   7 18.2370 7.70175   3
   2   5   7 26.0581 14.7762   2
   2  -5  -7 16.2464 11.0139   4
  -2  -5   7 8.26855 11.6659   2
  -2   5  -7 18.0742 12.1528   4
  -2   5  -7 9.76782 14.0336   3
   2  -5  -7 15.4014 8.68773   2
  -2   5  -7 8.28154 10.7910   2
  -2  -5   7 37.7651 15.3055   4
   3   5  -7 82.1159 14.6639   3
   3  -5   7 99.9619 26.5497   3
   3   5  -7 84.9309 19.5741   2
   3  -5   7 75.8647 16.5195   4
   3  -5   7 136.983 30.5636   2
  -3  -5  -7 84.8421 19.9647   4
   3   5  -7 56.0509 18.5443   4
  -3   5   7 102.356 23.4885   3
  -3  -5  -7 69.7665 24.1166   2
  -3  -5   7 61.7709 11.1761   3
   3  -5  -7 91.3943 16.5582   4
   3   5   7 70.8146 22.2036   2
   3  -5  -7 84.3500 13.2786   2
   3  -5  -7 100.938 19.5412   2
   3  -5  -7 81.0998 19.6194   3
  -3  -5   7 165.333 31.0348   2
  -3   5  -7 71.9767 15.8090   4
  -3   5  -7 72.6129 18.2645   2
  -3   5  -7 47.3171 22.0210   3
  -3  -5   7 86.1184 20.7390   4
  -4  -5  -7 1268.05 75.8886   4
   4  -5   7 1200.07 66.3217   4
  -4   5   7 1157.81 60.6725   2
   4   5  -7 1168.51 62.8679   3
   4  -5   7 1155.01 87.2457   2
   4  -5   7 1267.82 89.5137   3
   4   5  -7 1248.46 75.3793   4
   4  -5   7 1123.16 76.6832   3
   4   5  -7 1064.48 69.7340   2
  -4   5  -7 1034.07 82.1501   3
  -4  -5   7 1217.06 83.6961   2
  -4  -5   7 1095.73 59.9767   3
  -4   5  -7 1164.29 63.6037   4
   4  -5  -7 1139.10 74.0046   3
   4   5   7 1017.31 77.9026   2
   4  -5  -7 1164.95 61.8441   4
   4  -5  -7 1071.52 70.9836   2
  -4  -5   7 1282.44 74.6737   4
  -4   5  -7 1241.25 73.5561   2
  -5   5   7 105.751 16.3959   2
   5  -5   7 115.715 33.7632   3
   5   5  -7 139.265 27.2878   4
  -5  -5  -7 103.371 29.4516   4
   5   5  -7 157.366 28.8937   2
   5   5  -7 120.812 17.0798   3
  -5   5  -7 89.6327 14.0517   4
   5  -5  -7 103.058 11.8642   4
  -5   5  -7 108.508 24.8729   2
  -5  -5   7 137.608 36.5043   2
   5  -5  -7 83.1083 25.4544   2
  -5  -5   7 110.247 16.7026   3
   5  -5  -7 80.6763 31.6765   3
   5  -5  -7 88.3365 11.5034   4
   6   5  -7 773.412 47.2458   3
   6  -5   7 736.980 75.0376   3
  -6  -5  -7 719.766 80.3563   2
   6   5  -7 785.701 60.4665   4
   6   5  -7 808.904 56.2545   3
  -6  -5  -7 803.811 59.7994   4
  -6   5   7 817.701 48.5234   2
   6  -5  -7 846.678 82.8053   3
   6  -5  -7 776.510 62.7946   2
  -6   5  -7 861.540 64.7218   2
  -6  -5   7 883.847 79.5390   2
  -6  -5   7 682.298 56.7858   4
   7   5  -7 109.507 24.5969   3
  -7   5   7 96.5377 19.1450   2
   7   5  -7 67.0805 17.4716   3
  -7  -5  -7 97.6716 42.8938   2
   7  -5   7 104.895 37.6814   3
  -7   5  -7 80.1387 27.3862   2
  -7  -5   7 91.6864 23.1417   4
   7  -5  -7 26.8226 29.4029   3
  -7  -5   7 124.202 40.3155   2
   0  -6   7 11.8219 12.4617   3
   0  -6   7 -3.6666 7.45339   2
   0  -6  -7 -3.2807 6.30830   2
   0  -6  -7 -11.901 10.6118   2
   0  -6  -7 -0.0804 10.7362   3
   0  -6  -7 -1.8251 6.97247   3
   0  -6   7 7.18703 9.46621   4
   0  -6  -7 8.48604 11.5113   4
   0   6   7 -6.8066 6.36935   2
   0   6  -7 -20.466 10.4428   3
   0  -6   7 -22.909 6.85843   2
   0   6  -7 13.7427 11.7695   4
  -1   6   7 128.100 19.9671   3
   1  -6   7 188.198 26.0329   2
   1  -6   7 181.508 23.9239   4
  -1  -6  -7 139.622 29.3608   2
  -1  -6  -7 136.145 17.6375   3
  -1  -6  -7 133.689 12.3986   3
   1   6  -7 132.780 22.0153   3
   1   6  -7 153.872 24.7583   4
  -1  -6  -7 145.919 25.6689   4
   1  -6   7 145.292 27.5088   3
   1  -6  -7 167.113 18.1038   2
  -1   6  -7 112.321 18.5965   2
  -1   6  -7 147.733 29.6089   3
  -1  -6   7 155.852 20.2508   2
   1  -6  -7 117.194 24.9818   3
  -1  -6   7 147.338 23.0921   2
   1  -6  -7 145.547 21.6755   4
   1  -6  -7 150.936 19.3296   3
   1   6   7 158.116 22.2006   2
  -1  -6   7 180.708 25.0488   4
  -1   6  -7 147.280 23.0972   4
   1  -6  -7 122.378 23.4719   2
  -1  -6   7 171.813 20.3794   3
  -2  -6  -7 165.624 33.8608   2
   2  -6   7 179.413 30.3470   2
   2   6  -7 180.523 22.1734   3
   2  -6   7 175.609 23.3098   4
   2   6  -7 231.428 29.3056   4
  -2  -6  -7 144.883 25.6792   4
   2  -6   7 198.122 30.7392   3
  -2   6   7 195.130 28.0602   3
  -2   6  -7 147.068 24.1364   4
   2  -6  -7 165.104 29.1594   3
   2  -6  -7 183.579 23.6229   3
  -2  -6   7 169.993 26.2129   4
   2   6   7 173.495 26.7720   2
  -2  -6   7 204.787 29.4552   2
  -2  -6   7 215.645 22.6610   2
   2  -6  -7 186.251 21.8414   2
  -2   6  -7 173.642 30.7202   3
  -2   6  -7 188.758 23.0849   2
   2  -6  -7 170.714 23.0954   4
   2  -6  -7 170.783 21.4732   2
  -2  -6   7 166.923 16.6809   3
   3  -6   7 345.570 47.1092   2
   3   6  -7 299.042 26.8054   3
   3   6  -7 303.250 35.5433   4
   3  -6   7 346.418 42.8923   3
   3  -6   7 329.124 31.2346   4
  -3  -6  -7 259.345 43.2423   2
  -3   6  -7 359.929 32.8084   2
   3  -6  -7 304.065 30.0179   4
  -3   6  -7 294.317 41.3678   3
  -3   6  -7 305.163 30.7193   4
   3  -6  -7 315.845 27.1011   2
   3   6   7 287.617 36.1548   2
   3  -6  -7 284.157 32.3392   2
  -3  -6   7 361.999 41.9123   2
  -3  -6   7 301.366 21.9819   3
   3  -6  -7 310.071 43.0007   3
   4  -6   7 8.21673 10.8222   4
   4  -6   7 8.90052 19.8336   3
  -4  -6  -7 20.4914 15.4083   4
   4   6  -7 4.03321 8.38803   3
   4  -6   7 4.67240 21.3968   2
   4   6  -7 -7.3354 10.2532   2
  -4  -6  -7 21.9621 23.5835   2
   4  -6  -7 -12.637 18.2794   3
  -4  -6   7 7.10955 7.73722   3
  -4  -6   7 4.60681 16.2568   2
  -4   6  -7 6.51882 11.6801   4
   4  -6  -7 3.04752 10.9163   4
   4  -6  -7 -0.8389 8.04341   2
  -4   6  -7 6.13883 13.2407   2
   4  -6  -7 -6.7433 15.4979   2
  -4  -6   7 29.1667 16.2272   4
   5  -6   7 53.7881 26.7994   3
  -5  -6  -7 58.4704 32.5590   2
  -5   6   7 65.7095 15.3257   2
   5   6  -7 76.0748 24.4203   4
   5   6  -7 72.5026 13.7941   3
  -5   6  -7 75.9777 15.1858   4
  -5  -6   7 113.085 29.1234   4
  -5  -6   7 31.6285 25.3813   2
  -5   6  -7 98.4332 23.7855   2
   5  -6  -7 110.565 35.6209   3
   5  -6  -7 30.9500 21.4381   2
  -5  -6   7 59.1140 12.0045   3
   5  -6  -7 71.1987 13.3279   4
  -6   6   7 133.381 19.2147   2
   6   6  -7 106.052 16.0775   3
   6   6  -7 131.944 28.8879   4
  -6  -6   7 113.210 37.9946   2
   6  -6  -7 190.591 32.7393   2
  -6   6  -7 137.208 28.9975   2
   0  -7  -7 3.92883 14.8430   2
   0  -7   7 17.4825 14.0067   3
   0  -7  -7 -3.1360 12.1982   4
   0  -7  -7 16.7967 10.6998   2
   0  -7   7 5.68363 10.7705   2
   0  -7  -7 1.30934 13.0616   3
   0   7  -7 -4.1863 13.7361   3
   0   7  -7 -18.302 11.2161   4
   0  -7  -7 -1.3058 8.62475   3
   0  -7   7 1.22831 14.2823   4
   1   7  -7 247.953 29.5090   3
  -1  -7  -7 211.036 23.2323   3
   1   7  -7 256.930 33.2346   4
   1  -7   7 276.178 33.6761   2
  -1  -7  -7 209.330 35.3421   2
   1  -7   7 212.928 30.2662   3
   1  -7   7 285.123 27.8593   2
  -1  -7  -7 275.834 18.7088   3
  -1  -7  -7 186.580 30.1888   4
   1  -7   7 259.080 30.8359   4
   1  -7  -7 307.432 36.8561   3
  -1  -7   7 261.714 31.2570   2
   1  -7  -7 280.771 32.2319   4
   1   7   7 250.108 28.8566   2
  -1  -7   7 263.484 28.9822   2
   1  -7  -7 268.216 32.0340   2
  -1  -7   7 280.314 27.2635   3
  -1  -7   7 251.581 32.8942   4
  -1   7  -7 285.889 33.2976   4
  -1   7  -7 290.687 28.4717   2
  -1   7  -7 272.093 37.2735   3
   1  -7  -7 254.066 26.6068   3
   1  -7  -7 288.131 26.7421   2
   2   7  -7 78.9992 22.9962   4
   2  -7   7 74.9261 25.9419   3
   2  -7   7 56.3027 18.4977   4
   2   7  -7 116.195 21.5800   3
   2  -7   7 99.6339 26.6308   2
  -2  -7  -7 61.0544 25.9510   2
  -2  -7  -7 62.4618 21.7851   4
   2  -7  -7 109.090 22.6169   3
  -2   7  -7 80.9971 20.8969   4
  -2  -7   7 76.5421 37.7534   2
   2  -7  -7 120.291 20.9964   2
   2  -7  -7 94.5776 21.5723   2
   2  -7  -7 45.0633 24.0345   3
  -2   7  -7 99.0268 32.4475   3
  -2  -7   7 92.1002 13.7019   3
  -2  -7   7 109.542 24.8722   4
   2  -7  -7 63.6932 20.0080   4
  -2  -7   7 72.3403 17.9548   2
   2   7   7 61.1390 19.1940   2
  -3  -7  -7 128.185 36.4503   2
   3  -7   7 129.286 28.2527   3
   3  -7   7 143.160 48.3668   2
   3   7  -7 118.030 27.1100   4
   3  -7   7 103.054 30.7990   3
   3   7  -7 134.868 19.2752   3
   3  -7   7 142.369 25.3693   4
   3  -7  -7 118.118 25.7901   3
  -3  -7   7 134.320 32.1416   2
  -3  -7   7 137.180 14.4678   3
   3  -7  -7 110.140 22.9849   4
   3  -7  -7 126.956 35.3027   3
  -3   7  -7 164.623 23.8401   2
  -3   7  -7 104.432 30.9346   3
   3  -7  -7 144.657 21.6580   2
  -3  -7   7 134.617 22.5030   2
  -3   7  -7 127.316 24.1709   4
   3  -7  -7 186.120 28.9584   2
   4  -7   7 -4.3699 10.0614   4
   4  -7   7 -15.569 16.6693   3
   4   7  -7 10.5165 9.54632   3
   4   7  -7 4.14625 17.6733   4
  -4  -7  -7 2.90314 20.3726   2
  -4   7  -7 -5.9263 11.2806   4
   4  -7  -7 -4.7118 18.8787   3
   4  -7  -7 -12.226 9.52917   2
   4  -7  -7 18.0310 17.4762   2
  -4   7  -7 -5.1369 12.2316   2
   4  -7  -7 23.3391 13.7495   4
  -4  -7   7 -3.7532 19.1604   2
  -4  -7   7 -1.1695 5.48233   3
   5  -7   7 154.355 41.6697   3
  -5  -7  -7 126.658 39.3981   2
   5   7  -7 194.919 35.3263   4
   5   7  -7 145.534 14.4988   3
   5  -7   7 195.430 24.3458   4
   5   7  -7 161.315 14.8928   3
   5  -7  -7 190.068 23.6096   2
   5  -7  -7 163.003 22.4481   4
   5  -7  -7 172.467 37.7507   2
  -5  -7   7 138.696 39.1290   2
  -5   7  -7 206.098 23.2739   4
  -5   7  -7 176.602 29.4197   2
   5  -7  -7 127.609 40.0146   3
   6   7  -7 91.2139 26.6653   4
   6  -7   7 26.0482 25.3109   3
  -6   7   7 46.1709 14.2861   2
  -6  -7  -7 54.0561 35.3024   2
  -6   7  -7 61.2777 23.8373   2
  -6  -7   7 69.1645 33.9145   2
   6  -7  -7 46.4916 30.8789   3
   6  -7  -7 36.8800 26.3547   2
   0   8  -7 292.958 35.6308   3
   0  -8   7 340.217 35.6021   2
   0  -8  -7 330.852 38.5296   4
   0  -8   7 263.573 35.4648   4
   0  -8   7 265.285 31.4939   3
   0  -8  -7 299.728 25.9771   3
   0   8  -7 299.128 37.1223   4
   0  -8  -7 286.208 28.7006   2
   0  -8  -7 332.833 40.1277   2
   0  -8  -7 351.263 35.3605   3
   1  -8   7 320.987 36.8678   4
  -1  -8  -7 301.133 30.0720   2
   1   8  -7 354.217 36.7516   3
  -1  -8  -7 323.130 22.3676   3
   1   8  -7 324.988 39.3806   4
   1  -8   7 321.683 33.7393   2
  -1  -8  -7 327.554 44.5515   2
  -1  -8  -7 336.998 29.6151   3
   1  -8   7 395.677 41.4320   3
   1  -8  -7 329.440 38.4244   3
   1  -8  -7 336.467 37.3426   4
  -1   8  -7 396.745 40.3958   4
   1   8   7 274.243 32.0639   2
   1  -8  -7 367.927 38.8327   2
  -1  -8   7 374.358 31.8247   3
   1  -8  -7 287.216 29.8193   3
  -1   8  -7 363.762 42.1381   3
  -1  -8   7 292.304 37.2034   2
   2   8  -7 93.1297 20.6063   3
  -2  -8  -7 100.722 32.4710   2
   2  -8   7 165.494 28.1583   4
   2  -8   7 156.520 39.6255   3
   2   8  -7 125.606 28.7344   4
   2  -8   7 115.565 26.0478   3
  -2   8  -7 135.222 27.5695   4
  -2  -8   7 101.828 29.6092   2
  -2  -8   7 136.774 19.4273   3
   2  -8  -7 158.845 26.8109   2
   2  -8  -7 107.891 31.9542   3
  -2   8  -7 151.046 23.2755   2
   2  -8  -7 136.997 26.1868   2
  -2   8  -7 123.946 31.1316   3
   2  -8  -7 106.843 24.5839   4
  -3  -8  -7 44.8415 28.2284   2
   3   8  -7 49.9977 21.9617   4
   3   8  -7 67.6626 14.9212   3
   3  -8   7 29.3470 21.8499   3
  -3  -8   7 52.4794 10.0099   3
  -3  -8   7 44.9440 24.3761   2
  -3   8  -7 27.0121 16.7371   4
   3  -8  -7 7.60520 21.4741   3
   3  -8  -7 42.5594 19.5936   4
   3  -8  -7 55.3097 20.7597   2
   3  -8  -7 42.9573 17.3772   2
  -3   8  -7 35.6702 16.1348   2
   4   8  -7 88.7374 28.1559   4
   4  -8   7 116.380 34.1013   3
  -4  -8  -7 90.3402 38.3904   2
   4  -8  -7 60.0542 19.6968   4
   4  -8  -7 17.4568 24.8719   3
   4  -8  -7 55.7241 18.5369   2
   4  -8  -7 59.9732 28.5127   2
  -4  -8   7 46.4706 26.7548   2
  -4   8  -7 66.8902 19.4809   4
  -4   8  -7 69.6674 20.7991   2
   5  -8   7 27.0744 14.7127   4
   5  -8   7 -2.4794 19.3904   3
   5   8  -7 14.3412 19.1734   4
  -5  -8  -7 26.9455 29.2063   2
   5  -8  -7 5.91644 13.4761   4
  -5  -8   7 -16.463 18.2425   2
   5  -8  -7 37.0907 27.7621   2
   5  -8  -7 1.40885 23.5994   3
  -5   8  -7 20.3354 15.8184   2
   0  -9  -7 237.986 23.8863   3
   0   9  -7 191.425 32.4299   3
   0  -9   7 236.023 30.1933   3
   0  -9   7 228.855 33.7717   2
   0  -9  -7 294.704 42.0099   2
   0   9  -7 292.784 38.1929   4
   0  -9  -7 191.517 30.0669   3
   0  -9   7 200.247 27.1309   3
   1   9  -7 202.194 30.0399   3
   1  -9   7 218.971 30.7282   2
   1  -9   7 240.599 31.0806   3
   1   9  -7 216.708 35.5599   4
  -1  -9  -7 184.274 17.5618   3
  -1  -9  -7 252.558 25.0744   3
   1  -9   7 233.735 34.5991   3
  -1  -9  -7 294.694 45.3423   2
   1  -9  -7 275.036 38.8438   3
  -1   9  -7 184.456 32.4657   4
   1  -9  -7 244.796 27.4361   3
  -1  -9   7 241.531 27.3294   3
  -1  -9   7 216.629 35.8188   2
   1  -9  -7 233.061 35.2709   2
  -2  -9  -7 306.152 49.7655   2
   2   9  -7 301.990 42.9254   3
   2  -9   7 351.935 44.0125   3
   2  -9   7 311.503 34.9231   2
   2   9  -7 316.487 41.3539   4
  -2  -9   7 318.998 25.5162   3
   2  -9  -7 299.072 36.8179   2
   2  -9  -7 313.937 45.2373   3
  -2  -9   7 337.278 46.4315   2
   2  -9  -7 313.045 38.3672   2
   2  -9  -7 356.406 36.4907   3
  -2   9  -7 338.262 40.3874   4
  -3  -9  -7 120.966 38.5149   2
   3  -9   7 75.3075 28.3989   3
   3   9  -7 114.523 29.8392   4
  -3  -9   7 88.2406 32.9811   2
  -3   9  -7 145.770 25.1374   2
  -3  -9   7 138.480 12.8831   3
   3  -9  -7 116.311 36.4717   3
  -3   9  -7 120.193 27.9731   4
   3  -9  -7 150.971 38.1341   2
   3  -9  -7 122.228 27.7623   2
  -3  -9   7 141.536 13.3022   3
   3  -9  -7 112.847 33.2780   4
   4  -9   7 26.6650 26.5866   3
  -4  -9  -7 67.9851 34.6713   2
   4  -9   7 36.1029 20.3407   4
   4  -9  -7 10.9254 17.5165   4
  -4  -9   7 31.6877 33.1168   2
  -4   9  -7 34.3278 16.9224   2
  -4   9  -7 27.8536 17.3732   4
   4  -9  -7 10.3120 14.6608   2
   4  -9  -7 33.4469 26.9711   3
   0  10  -7 110.718 30.2607   4
   0 -10   7 215.664 36.7078   2
   0 -10  -7 162.092 37.5308   2
   0 -10   7 197.630 30.1812   3
   0 -10  -7 212.267 24.0895   3
   0 -10  -7 215.743 31.4431   3
   1 -10   7 350.994 41.9301   2
  -1 -10  -7 318.997 52.1018   2
   1  10  -7 390.412 47.9881   4
   1 -10   7 397.577 43.7091   3
  -1 -10  -7 392.208 30.5984   3
  -1 -10  -7 347.899 24.2453   3
  -1 -10   7 264.811 29.5704   3
  -1 -10   7 340.333 31.8903   3
   1 -10  -7 312.082 32.4423   3
   1 -10  -7 306.736 41.4002   3
  -1 -10   7 421.054 49.3545   2
   1 -10  -7 347.253 45.1925   2
  -2 -10  -7 22.0988 26.3332   2
   2 -10   7 11.1462 17.6391   2
   2  10  -7 37.4511 24.9518   4
   2 -10   7 88.5360 28.8787   3
  -2  10  -7 60.6121 22.7246   4
  -2 -10   7 29.5431 17.8894   3
   2 -10  -7 15.9950 22.4536   3
  -2 -10   7 25.8304 11.7528   3
   2 -10  -7 14.7824 19.6224   2
  -2 -10   7 66.4718 38.9161   2
   3 -10   7 320.883 48.5952   3
   3  10  -7 300.013 43.8914   4
  -3 -10  -7 330.096 57.2851   2
   3 -10   7 318.713 38.9939   2
   3 -10  -7 282.843 39.7522   2
  -3  10  -7 345.998 42.4115   4
  -3 -10   7 368.068 55.2563   2
   0 -11   7 239.122 41.8764   2
   0 -11   7 185.738 29.9846   3
   0 -11  -7 173.016 23.3379   3
   0  11  -7 243.104 40.7252   4
   0 -11   7 212.180 30.2923   3
   1 -11   7 67.3919 25.9859   2
   1 -11   7 64.3526 25.0253   3
   1  11  -7 114.734 31.3588   4
  -1 -11  -7 89.0545 34.3881   2
  -1 -11  -7 57.7171 15.8497   3
  -1 -11   7 82.6135 19.4830   3
  -1 -11   7 66.9501 18.7171   3
   1 -11  -7 48.0625 23.5290   3
  -1  11  -7 84.9276 29.8236   4
   1 -11  -7 68.9678 26.2608   3
  -1 -11   7 102.272 33.7377   2
   1 -11  -7 47.6278 26.5031   2
   0   0  -8 55.4113 11.6963   3
   0   0  -8 43.3342 11.9844   4
   0   0   8 55.5057 10.5829   3
   0   0  -8 40.9501 11.0570   2
   0   0   8 47.9486 11.9714   2
   1   0   8 77.0863 17.5091   2
  -1   0   8 47.8148 7.79970   2
   1   0  -8 39.6843 5.13280   2
  -1   0   8 64.2101 11.1591   3
   1   0   8 49.0262 11.6760   3
   1   0  -8 49.9035 11.4449   4
  -1   0  -8 54.2001 12.9914   3
   1   0  -8 57.9804 10.2546   3
  -1   0  -8 46.0659 15.3330   2
   2   0  -8 150.094 10.3446   2
   2   0  -8 148.088 16.0581   3
   2   0   8 162.849 24.0462   2
   2   0   8 166.587 20.4187   3
  -2   0   8 150.224 16.3236   4
  -2   0  -8 214.638 28.7325   2
  -2   0   8 187.111 18.4321   3
   2   0  -8 187.291 17.6144   4
  -2   0   8 168.148 14.1961   2
  -2   0  -8 166.397 21.0771   3
  -3   0  -8 343.359 33.3686   3
   3   0   8 295.428 35.8910   2
   3   0  -8 331.716 26.0391   3
  -3   0   8 344.398 28.1370   3
  -3   0   8 347.308 24.4462   4
  -3   0  -8 310.897 35.4196   2
   3   0  -8 330.220 23.8802   4
   3   0  -8 325.133 22.4392   2
   3   0   8 290.700 29.1431   3
  -3   0   8 369.452 26.4765   2
  -4   0  -8 426.008 39.1341   3
  -4   0   8 376.312 32.8043   2
   4   0  -8 431.189 30.5366   2
   4   0   8 346.594 34.6208   3
   4   0  -8 411.593 31.9185   3
  -4   0   8 354.217 32.5848   3
   4   0   8 407.318 44.1299   2
  -4   0  -8 333.530 42.2380   2
   4   0  -8 376.514 25.8994   4
   5   0   8 2905.89 149.063   3
   5   0  -8 2766.23 138.076   3
  -5   0  -8 2668.69 155.771   2
  -5   0   8 2657.13 139.744   2
   5   0   8 2728.27 140.263   3
   5   0  -8 2714.22 126.732   4
  -5   0   8 2811.41 142.627   3
  -5   0  -8 2848.95 131.316   4
  -6   0  -8 142.905 16.1010   4
  -6   0  -8 197.769 43.3874   2
   6   0  -8 127.653 26.6015   2
  -6   0  -8 132.182 16.1810   4
  -6   0   8 165.533 30.8033   2
   6   0  -8 143.641 27.7424   3
   6   0   8 163.795 34.2961   3
   7   0   8 310.529 43.7984   3
  -7   0  -8 438.558 59.6990   2
  -7   0   8 350.749 42.5162   2
   7   0  -8 338.023 49.9255   3
   7   0  -8 273.579 37.3622   2
   0  -1   8 4822.68 219.877   4
   0   1  -8 5051.47 219.721   3
   0  -1  -8 4785.88 217.666   2
   0   1   8 4811.49 217.429   2
   0  -1   8 4952.05 218.249   2
   1   1  -8 1295.25 59.3693   2
   1  -1   8 1258.28 65.9313   4
   1   1  -8 1260.24 63.4295   3
   1   1  -8 1287.21 66.1881   4
   1  -1   8 1296.87 67.8567   3
   1  -1   8 1253.81 70.3264   2
  -1   1   8 1291.35 64.5806   3
  -1  -1  -8 1375.76 71.9011   2
  -1  -1   8 1305.93 67.6400   4
  -1  -1   8 1304.81 64.5601   3
   1   1   8 1299.68 72.0596   2
  -1   1  -8 1336.28 67.5582   4
   1  -1  -8 1325.39 65.1226   3
  -1  -1   8 1363.74 61.8498   2
  -1   1  -8 1389.17 70.7981   2
  -1   1  -8 1370.51 71.7688   3
   1   1   8 1232.20 63.5628   3
  -1  -1   8 1300.81 60.9858   2
  -2  -1  -8 217.255 22.0752   3
   2  -1   8 188.252 27.5714   2
   2   1  -8 214.121 14.7605   2
  -2   1   8 247.284 25.7854   3
   2  -1   8 181.447 22.6416   3
   2   1  -8 190.657 17.2660   3
   2   1  -8 188.427 19.9157   4
  -2   1  -8 209.895 27.2530   2
  -2  -1   8 240.185 20.3849   3
   2   1   8 198.491 19.3023   3
  -2   1  -8 232.890 26.0481   3
  -2  -1   8 208.727 20.2515   4
   2  -1  -8 197.325 19.0493   3
   2  -1  -8 208.152 18.7149   4
   2   1   8 214.436 28.4174   2
  -2  -1   8 190.954 18.5994   2
  -2   1  -8 185.454 18.0632   4
   3   1  -8 202.177 22.2444   3
  -3  -1  -8 175.145 32.0508   2
   3  -1   8 174.615 32.1913   2
  -3   1   8 182.602 22.6727   3
   3   1  -8 191.618 18.8211   4
  -3   1   8 172.056 15.7205   2
  -3  -1  -8 171.072 22.9057   3
   3   1  -8 207.129 17.7159   2
   3  -1   8 188.588 25.1281   3
   3  -1  -8 158.280 19.5225   3
  -3  -1   8 190.550 22.4490   2
  -3   1  -8 183.276 18.3735   4
   3   1   8 194.470 29.1690   2
   3  -1  -8 186.922 16.2896   2
  -3   1  -8 185.497 26.3837   3
   3   1   8 188.927 21.6111   3
  -3  -1   8 224.226 21.6958   3
  -3   1  -8 175.158 26.6201   2
  -3  -1   8 213.218 19.6235   4
   3  -1  -8 177.829 16.4925   4
  -4  -1  -8 126.942 21.2913   3
  -4   1   8 118.505 22.7131   3
   4   1  -8 125.592 17.0634   3
   4  -1   8 119.048 26.4027   3
   4   1  -8 120.428 15.8815   4
  -4   1   8 121.721 18.1023   2
   4   1  -8 107.754 18.2261   2
   4  -1   8 121.573 29.8959   2
  -4  -1  -8 145.383 31.9279   2
   4  -1  -8 118.869 19.2391   3
   4  -1  -8 128.929 18.3612   2
  -4   1  -8 100.136 25.7101   3
  -4  -1   8 130.233 23.8408   2
  -4   1  -8 115.350 27.8808   2
  -4   1  -8 139.411 15.6537   4
  -4  -1   8 151.598 20.4003   3
   4   1   8 129.883 21.2521   3
  -4  -1   8 164.866 17.7831   4
   4  -1  -8 124.179 13.0391   4
   4   1   8 170.689 34.6369   2
   5   1  -8 3.23369 12.0533   2
   5  -1   8 18.5637 13.8408   3
   5   1  -8 7.34501 9.82684   3
   5  -1   8 2.09706 14.9624   3
  -5  -1  -8 7.71266 20.6548   2
  -5  -1  -8 10.0550 9.90182   4
  -5   1   8 0.89784 15.7748   3
   5   1  -8 15.3184 9.41215   4
  -5   1  -8 17.3449 21.1115   2
   5  -1  -8 21.9500 13.8600   2
   5  -1  -8 -1.0287 11.7336   3
   5   1   8 3.76332 20.8223   2
   5   1   8 -21.479 11.1612   3
  -5   1  -8 1.78195 6.74134   4
  -5  -1   8 7.60159 8.59258   4
   5   1   8 6.88682 11.3393   3
   5  -1  -8 8.66198 4.84142   4
  -5  -1   8 -1.3712 10.6537   3
  -5  -1   8 13.4818 16.1609   2
  -6   1   8 461.362 46.2175   3
  -6  -1  -8 533.281 35.5940   4
  -6  -1  -8 441.307 58.2989   2
   6   1  -8 517.904 32.0983   4
  -6   1   8 483.480 42.2325   2
   6  -1   8 412.785 42.0321   3
   6  -1   8 622.989 64.6628   3
   6   1  -8 455.995 41.8098   2
   6   1   8 603.482 50.5474   3
  -6   1  -8 529.878 29.1845   4
  -6   1  -8 586.866 60.0892   2
   6  -1  -8 521.672 45.4126   2
  -6  -1   8 523.614 44.9110   3
  -6   1  -8 510.957 28.9178   4
  -6  -1   8 457.693 50.0887   2
   6   1   8 496.978 42.3727   3
  -7  -1  -8 74.1703 13.9864   4
   7  -1   8 108.584 34.4162   3
  -7  -1  -8 184.794 48.2806   2
  -7   1   8 76.7688 24.5825   2
  -7  -1  -8 115.293 15.7063   4
   7   1  -8 94.2243 34.0630   3
  -7  -1   8 89.7242 31.4712   2
   7  -1  -8 123.566 40.7896   3
   7  -1  -8 65.6409 23.4684   2
   7   1   8 68.9600 29.3588   3
   7   1   8 144.350 28.6345   3
  -7   1  -8 115.147 35.4101   2
   0   2  -8 1166.41 55.8137   2
   0  -2  -8 1073.81 58.3163   2
   0   2  -8 1099.10 58.9916   4
   0  -2  -8 1002.79 53.1584   3
   0   2  -8 1064.38 59.6436   3
   0   2   8 1114.16 54.5196   3
   0  -2   8 1114.90 57.4908   2
   0  -2   8 1035.36 58.3969   4
   0  -2   8 1148.99 58.4064   3
   0   2   8 1099.34 56.7614   2
   1  -2   8 1857.71 90.2758   3
   1   2  -8 1655.21 83.6923   3
   1  -2   8 1737.99 89.8418   2
   1   2  -8 1716.46 86.4011   4
  -1  -2  -8 1775.95 92.0015   2
  -1  -2  -8 1711.67 81.4658   3
  -1   2   8 1690.10 76.5224   2
  -1   2   8 1736.75 84.5721   3
   1  -2   8 1658.06 85.3697   4
   1  -2  -8 1721.81 79.9372   2
   1  -2  -8 1703.61 83.3368   3
  -1  -2   8 1757.81 81.4153   2
  -1   2  -8 1731.73 85.8119   4
   1   2   8 1727.34 79.8450   3
   1   2   8 1730.88 89.9276   2
  -1  -2   8 1732.22 81.0690   2
  -1  -2   8 1701.30 87.2198   4
  -1   2  -8 1769.92 86.7823   2
  -1   2  -8 1713.54 91.2147   3
  -1  -2   8 1697.09 82.3523   3
   2   2  -8 1198.04 63.8479   4
  -2  -2  -8 1227.38 73.5709   2
  -2   2   8 1195.11 64.9302   3
   2   2  -8 1162.37 57.6843   2
   2   2  -8 1201.06 59.6741   3
   2  -2   8 1139.55 91.0856   2
   2  -2   8 1108.18 61.4387   4
   2  -2   8 1202.68 70.0822   3
  -2  -2  -8 1096.54 61.1500   3
  -2  -2   8 1235.49 61.6659   2
   2  -2  -8 1120.48 53.4603   2
  -2   2  -8 1173.00 60.3783   4
  -2  -2   8 1122.60 58.1607   3
  -2  -2   8 1049.20 61.4256   4
   2   2   8 1016.89 69.6250   2
   2  -2  -8 1149.49 51.4029   2
  -2  -2   8 1150.67 55.6701   2
  -2   2  -8 1131.12 66.9129   2
   2   2   8 1164.22 56.5767   3
   3   2  -8 587.302 34.7085   3
  -3   2   8 531.728 28.6696   2
   3   2  -8 509.377 34.1297   2
  -3   2   8 549.997 40.9500   3
   3   2  -8 654.104 44.4969   4
   3  -2   8 591.716 50.0773   2
   3  -2   8 552.482 45.6039   3
  -3  -2  -8 541.271 38.0694   3
  -3  -2  -8 638.350 52.5557   2
   3  -2  -8 569.276 33.6927   4
   3  -2  -8 544.165 38.5902   3
  -3  -2   8 535.310 37.3168   4
  -3   2  -8 585.828 35.0492   4
   3   2   8 567.189 48.2866   2
   3  -2  -8 536.293 33.0104   2
  -3  -2   8 553.561 40.8145   2
  -3   2  -8 531.315 44.6216   2
   3   2   8 573.964 35.0214   3
  -3  -2   8 563.325 36.5962   3
  -3   2  -8 555.502 47.2843   3
   4   2  -8 100.959 16.5501   4
  -4  -2  -8 80.6975 27.2498   2
   4   2  -8 91.6740 14.3715   3
   4  -2   8 87.4063 24.8194   3
   4   2  -8 99.6137 17.7058   2
  -4  -2  -8 131.569 19.6229   3
  -4  -2  -8 116.507 18.5548   4
  -4   2   8 135.628 25.0189   3
  -4   2   8 123.191 14.8684   2
   4  -2   8 77.2832 25.9420   2
   4  -2  -8 139.242 19.2652   2
  -4  -2   8 102.957 19.8734   3
  -4  -2   8 148.961 27.3824   2
  -4   2  -8 152.367 29.9274   2
   4  -2  -8 127.359 12.7764   4
  -4  -2   8 139.993 18.3802   4
   4   2   8 118.843 28.3304   2
  -4   2  -8 97.1768 26.6169   3
   4   2   8 139.554 19.4850   3
   4  -2  -8 123.816 20.1131   3
  -4   2  -8 83.2841 13.4920   4
  -5   2   8 199.563 26.2995   2
   5  -2   8 245.797 41.0381   2
  -5  -2  -8 226.804 44.7576   2
   5   2  -8 165.700 20.9501   4
   5   2  -8 162.349 24.7758   2
   5   2  -8 222.019 23.7170   3
  -5   2   8 184.502 29.1069   3
  -5  -2  -8 174.734 23.0307   4
   5  -2   8 198.291 38.7400   3
   5  -2  -8 219.476 27.5637   2
  -5  -2   8 190.848 32.9550   2
  -5  -2   8 216.056 26.5698   4
   5   2   8 223.563 23.7206   3
   5  -2  -8 232.448 29.4258   3
  -5  -2   8 275.022 28.6974   3
  -5   2  -8 231.591 18.4204   4
  -5   2  -8 254.869 38.4127   2
   5   2   8 241.048 40.5001   2
   5   2   8 206.210 26.1019   3
   6   2  -8 155.478 26.9798   2
  -6  -2  -8 63.2527 33.5005   2
   6   2  -8 131.848 20.6899   3
  -6   2   8 97.3832 26.7232   3
  -6  -2  -8 119.625 20.0775   4
  -6   2   8 159.981 24.3239   2
   6  -2   8 160.490 35.4601   3
   6   2  -8 136.355 19.5838   4
   6   2   8 97.9180 23.1246   3
  -6  -2   8 135.656 23.6200   3
   6   2   8 91.7891 20.3345   3
  -6   2  -8 107.025 31.0284   2
   6  -2  -8 140.109 36.8220   3
  -6  -2   8 152.253 33.9090   2
  -6  -2   8 113.039 21.5041   4
   6  -2  -8 128.910 25.8515   2
   7  -2   8 24.5154 24.3630   3
   7   2  -8 26.4596 18.4691   2
   7   2  -8 25.8025 16.2899   3
  -7   2   8 53.6431 18.8213   2
  -7  -2  -8 64.7898 15.7303   4
  -7  -2  -8 65.8374 34.3360   2
   7   2  -8 29.6577 25.7734   3
  -7  -2   8 24.5452 10.6520   4
   7   2   8 38.8375 17.7587   3
   7  -2  -8 25.7536 27.3039   3
  -7   2  -8 -1.3191 19.5791   2
  -7  -2   8 24.1419 28.6951   2
   7  -2  -8 28.1721 19.4896   2
   7   2   8 47.5765 18.6363   3
   0  -3   8 3483.92 154.790   3
   0  -3  -8 3397.24 155.314   2
   0   3  -8 3288.93 149.698   2
   0  -3  -8 3112.02 147.380   3
   0   3   8 3315.20 149.250   3
   0  -3   8 3195.69 154.989   4
   0  -3   8 3052.33 151.640   2
   0   3  -8 3323.30 161.264   4
   0   3  -8 3415.16 157.425   3
   0   3   8 3268.95 150.889   2
   1   3  -8 255.449 23.5862   3
   1  -3   8 247.918 26.7719   2
  -1  -3  -8 249.911 17.9483   3
  -1  -3  -8 230.532 28.3399   2
   1   3  -8 261.458 24.7335   4
   1  -3   8 252.944 26.6435   3
  -1   3   8 285.185 23.4299   3
   1  -3   8 285.111 24.2412   4
   1  -3  -8 247.195 16.7104   2
   1  -3  -8 274.897 21.9548   3
  -1   3  -8 268.881 28.9228   3
   1  -3  -8 271.968 21.6006   2
  -1   3  -8 267.504 23.9759   2
  -1  -3   8 272.020 20.6770   2
  -1  -3   8 257.566 21.1627   2
   1   3   8 271.500 27.8330   2
  -1   3  -8 281.210 24.3553   4
  -1  -3   8 245.495 24.2641   4
  -1  -3   8 291.070 21.9751   3
   1   3   8 276.618 18.3228   3
   2   3  -8 404.957 29.1058   3
  -2   3   8 444.492 34.2986   3
   2   3  -8 468.615 34.4065   4
  -2  -3  -8 450.121 42.5942   2
   2  -3   8 470.135 39.5521   3
   2  -3   8 456.633 32.0145   4
  -2  -3  -8 426.202 27.9723   3
   2  -3   8 431.666 39.3161   2
  -2   3  -8 441.004 40.4463   3
  -2  -3   8 490.940 34.9015   4
   2   3   8 412.464 38.4278   2
  -2  -3   8 438.524 28.0518   3
  -2  -3   8 486.063 28.9411   2
  -2   3  -8 447.305 35.3945   2
   2   3   8 447.670 24.4841   3
   2  -3  -8 423.254 26.7972   2
   2  -3  -8 452.538 32.7589   3
  -2   3  -8 455.937 31.9477   4
   2  -3  -8 436.950 25.2182   2
   3   3  -8 121.575 14.6934   3
   3  -3   8 207.269 35.2600   2
  -3  -3  -8 136.096 29.0134   2
  -3  -3  -8 82.8743 14.9235   3
   3   3  -8 123.228 19.8822   4
   3   3  -8 103.115 15.7124   2
  -3   3   8 99.9460 9.86589   2
  -3  -3  -8 108.511 17.9070   4
   3  -3   8 91.8416 14.4634   4
  -3   3   8 84.0543 20.2667   3
   3  -3   8 136.144 28.5373   3
   3   3   8 103.408 11.6491   3
   3  -3  -8 116.559 16.4332   2
  -3   3  -8 130.911 24.5060   2
  -3  -3   8 93.6261 13.9417   3
  -3  -3   8 113.314 22.5652   2
  -3   3  -8 141.070 27.7467   3
  -3  -3   8 102.459 17.9416   4
  -3   3  -8 103.541 14.8097   4
   3  -3  -8 103.525 17.5619   3
   3   3   8 78.5906 20.5965   2
   4  -3   8 900.880 71.0717   2
  -4   3   8 966.405 63.1794   3
   4   3  -8 749.134 52.6122   2
  -4   3   8 913.767 46.5372   2
   4   3  -8 894.555 50.0498   3
   4  -3   8 934.253 68.8593   3
   4   3  -8 944.880 56.2115   4
  -4  -3  -8 791.444 70.9923   2
  -4  -3  -8 910.307 56.2550   4
  -4   3  -8 847.212 68.3159   3
   4   3   8 825.507 67.5723   2
   4  -3  -8 820.201 53.4567   2
   4  -3  -8 887.432 46.5254   4
  -4  -3   8 925.275 56.2585   4
  -4   3  -8 923.793 64.4362   2
   4   3   8 913.906 48.9578   3
  -4   3  -8 926.172 49.9583   4
   4  -3  -8 920.094 59.2202   3
   4   3   8 984.902 50.6040   3
  -4  -3   8 786.402 62.1864   2
  -4  -3   8 858.729 52.4725   3
   4  -3  -8 907.348 47.5018   4
   5  -3   8 83.0112 32.3102   2
   5  -3   8 167.037 36.3156   3
   5   3  -8 96.3813 21.9437   2
   5  -3   8 125.767 26.9800   3
  -5  -3  -8 167.060 39.0626   2
   5   3  -8 106.004 18.1417   3
   5   3  -8 144.347 21.8912   4
  -5   3   8 144.185 20.6191   2
  -5   3   8 171.964 32.4219   3
  -5  -3  -8 125.962 20.3108   4
   5  -3  -8 156.461 25.5434   2
   5   3   8 105.308 32.0303   2
   5   3   8 132.253 17.9116   3
  -5   3  -8 124.948 14.2935   4
  -5   3  -8 110.124 35.9427   2
   5  -3  -8 131.697 25.9058   3
  -5  -3   8 139.823 21.0901   4
  -5  -3   8 92.3181 19.2369   3
  -5  -3   8 188.862 35.0252   2
   6   3  -8 203.654 25.3545   4
   6  -3   8 207.189 43.1822   3
  -6   3   8 175.628 22.5144   2
  -6  -3  -8 115.044 21.9984   4
  -6  -3  -8 218.455 46.9268   2
   6   3  -8 133.779 20.8818   3
   6  -3  -8 135.094 38.7142   3
   6   3   8 157.300 22.9624   3
   6  -3  -8 125.319 25.6624   2
  -6   3  -8 209.230 39.0356   2
  -6  -3   8 187.276 24.1219   4
  -6  -3   8 177.738 38.8055   2
  -6  -3   8 161.642 24.6405   3
   6   3   8 172.671 21.5209   3
   7   3  -8 35.4000 43.8161   3
   7   3  -8 4.91415 13.3385   3
  -7   3   8 45.0743 16.4213   2
  -7  -3  -8 39.1304 32.9369   2
  -7  -3  -8 22.7327 14.8133   4
   7  -3   8 49.8975 28.7451   3
   7  -3  -8 51.3254 22.2452   2
  -7   3  -8 -15.322 18.0288   2
   7   3   8 17.2363 13.5777   3
   7   3   8 39.1007 15.5083   3
  -7  -3   8 21.0678 23.7288   2
   7  -3  -8 52.8084 33.0210   3
  -7  -3   8 14.0428 12.0744   4
   0   4  -8 1383.29 69.5624   2
   0   4  -8 1315.70 74.5631   4
   0  -4  -8 1381.42 75.7451   2
   0  -4   8 1397.19 79.8607   3
   0   4   8 1369.36 69.9341   2
   0  -4   8 1302.90 74.5565   4
   0   4  -8 1449.21 78.0084   3
   0  -4   8 1208.22 70.8949   2
   0   4   8 1352.71 69.1173   3
   0  -4  -8 1397.79 66.9929   3
  -1  -4  -8 973.024 46.8232   3
   1  -4   8 839.149 56.5280   2
  -1   4   8 885.146 53.9229   3
   1  -4   8 914.692 55.7419   4
   1   4  -8 1009.65 58.8870   4
   1  -4   8 1024.73 61.4334   3
   1   4  -8 920.476 55.6966   3
  -1  -4  -8 1043.88 63.9701   2
   1  -4  -8 855.301 46.6312   2
  -1   4  -8 909.501 61.2749   3
  -1  -4   8 961.712 51.6197   2
   1   4   8 929.429 47.1465   3
  -1  -4   8 921.592 53.0767   2
   1  -4  -8 1021.68 53.4301   2
  -1  -4   8 915.262 57.3352   4
   1   4   8 942.046 57.0075   2
  -1   4  -8 922.005 55.6608   4
   1  -4  -8 897.509 51.8660   3
  -1  -4   8 1005.18 51.8559   3
  -1   4  -8 870.751 52.4395   2
   2   4  -8 548.779 36.7446   3
  -2  -4  -8 582.839 41.9904   4
  -2   4   8 541.914 40.5816   3
   2  -4   8 551.110 46.4802   2
  -2  -4  -8 550.534 31.5166   3
  -2  -4  -8 677.395 52.9051   2
   2  -4   8 557.236 46.5935   3
   2   4  -8 578.920 41.9861   4
   2  -4  -8 566.615 34.4791   2
   2  -4  -8 599.957 35.5758   2
  -2  -4   8 622.678 43.0888   2
  -2   4  -8 595.929 39.9907   4
  -2   4  -8 524.166 39.7802   2
  -2  -4   8 637.364 35.3109   3
   2   4   8 618.090 30.4209   3
  -2  -4   8 600.545 36.8074   2
   2  -4  -8 572.368 40.2321   3
  -2  -4   8 613.636 43.2978   4
  -2   4  -8 587.579 49.5175   3
   2   4   8 579.883 46.0678   2
   3   4  -8 135.604 19.4600   2
  -3  -4  -8 191.305 15.1175   3
  -3   4   8 135.841 25.5526   3
   3  -4   8 159.141 32.3765   2
  -3  -4  -8 137.649 33.5743   2
   3   4  -8 208.908 25.7143   4
  -3  -4  -8 132.027 21.5399   4
   3  -4   8 204.874 20.6978   4
   3   4  -8 135.242 17.2542   3
   3  -4   8 183.258 29.4997   3
  -3  -4   8 269.501 30.9915   2
   3  -4  -8 178.054 19.2386   4
  -3   4  -8 182.950 30.3027   3
  -3  -4   8 200.912 18.0176   3
  -3  -4   8 144.289 23.4930   4
  -3   4  -8 232.482 27.1538   2
   3   4   8 187.610 29.9068   2
   3  -4  -8 160.658 22.6132   3
  -3   4  -8 170.250 20.0555   4
   3   4   8 177.756 11.6997   3
   3  -4  -8 180.207 21.0767   2
   4  -4   8 951.430 75.4375   3
   4  -4   8 1128.01 59.4501   4
  -4  -4  -8 1150.84 85.6530   2
  -4   4   8 1126.06 71.8928   3
   4   4  -8 910.177 60.6189   2
   4  -4   8 1009.52 78.8538   2
  -4   4   8 1019.69 52.5013   2
   4   4  -8 1061.43 66.4684   4
  -4  -4  -8 1057.02 65.5767   4
   4   4  -8 991.654 59.8949   3
   4  -4  -8 920.263 61.1384   2
   4   4   8 935.099 95.6936   2
  -4  -4   8 1007.55 64.5090   4
  -4   4  -8 1065.64 68.7331   2
   4   4   8 1055.05 48.8657   3
  -4  -4   8 946.384 55.9784   3
   4   4   8 1025.20 49.9978   3
  -4   4  -8 1019.66 56.6094   4
   4  -4  -8 1030.11 54.1956   4
  -4  -4   8 1081.95 73.5594   2
  -5  -4  -8 167.799 41.9381   2
  -5   4   8 102.545 27.5817   3
  -5   4   8 140.437 17.2591   2
   5  -4   8 114.217 33.2618   3
   5   4  -8 127.011 18.3169   3
   5  -4   8 199.555 44.6670   2
  -5  -4  -8 129.903 25.5390   4
   5   4  -8 132.738 24.8015   2
   5   4  -8 113.550 23.2927   4
   5  -4  -8 100.768 9.63063   4
  -5  -4   8 143.916 35.2286   2
   5  -4  -8 119.415 35.4212   3
  -5   4  -8 111.361 14.4479   4
   5  -4  -8 100.744 9.94989   4
   5  -4  -8 168.931 28.0622   2
   5   4   8 116.465 13.5533   3
  -5  -4   8 134.015 20.2119   3
   5   4   8 112.210 13.9018   3
  -5   4  -8 144.474 30.2750   2
  -5  -4   8 140.447 24.9056   4
  -6   4   8 29.2060 11.2771   2
  -6  -4  -8 -6.2049 22.9900   2
  -6  -4  -8 -1.7026 11.6776   4
   6   4  -8 14.0580 11.2825   3
   6  -4   8 -6.0556 17.4442   3
   6   4  -8 3.93816 12.2174   4
   6   4  -8 3.31991 14.4700   2
  -6  -4   8 15.8484 22.8577   2
  -6  -4   8 8.30320 12.6469   4
  -6  -4   8 16.2412 12.7775   3
   6   4   8 21.6115 10.0782   3
   6  -4  -8 19.2373 16.1822   2
   6   4   8 7.32012 8.56110   3
  -6   4  -8 5.57353 17.0593   2
   6  -4  -8 6.49754 24.0477   3
   7   4  -8 15.3587 15.5129   3
  -7  -4  -8 59.6667 21.0277   4
   7  -4   8 63.8727 31.7930   3
  -7   4   8 77.5276 17.7141   2
   7   4  -8 47.8930 24.1245   3
  -7  -4  -8 1.51811 28.4620   2
   7  -4  -8 50.4212 34.6941   3
  -7  -4   8 60.1813 28.9099   2
  -7   4  -8 34.1609 24.1737   2
  -7  -4   8 59.8820 18.4541   4
   7   4   8 54.8564 15.0959   3
   7  -4  -8 76.4742 26.2304   2
   7   4   8 103.078 16.6389   3
   0  -5   8 182.571 21.8866   3
   0   5   8 196.976 19.1814   3
   0   5  -8 170.207 18.8998   2
   0  -5  -8 162.834 15.6526   3
   0  -5   8 172.758 20.9139   2
   0  -5   8 152.445 18.6220   2
   0   5  -8 121.580 21.1271   4
   0   5   8 135.733 17.3706   2
   0   5  -8 151.795 24.2025   3
   0  -5   8 164.468 22.2154   4
   0  -5  -8 136.062 24.6219   2
   0  -5  -8 143.771 21.5281   4
  -1  -5  -8 389.789 22.8957   3
  -1  -5  -8 414.737 39.9982   2
   1  -5   8 369.121 34.0720   2
   1   5  -8 341.225 31.7269   3
   1  -5   8 391.687 33.0518   4
  -1  -5  -8 389.611 34.4654   4
   1   5  -8 387.926 35.1081   4
  -1   5   8 341.687 30.1911   3
   1  -5   8 433.431 37.3186   3
   1  -5  -8 410.445 26.3076   2
  -1   5  -8 406.584 30.1906   2
   1   5   8 354.903 24.6749   3
   1  -5  -8 360.567 31.7503   4
  -1  -5   8 375.905 31.4100   2
  -1  -5   8 362.632 28.9859   2
  -1   5  -8 362.733 37.4073   3
  -1  -5   8 379.079 33.8975   4
   1  -5  -8 402.259 29.3075   3
   1   5   8 345.153 31.9176   2
  -1   5  -8 423.008 34.3737   4
   1  -5  -8 423.779 32.8013   2
   2  -5   8 838.634 61.5081   2
  -2  -5  -8 777.650 41.6976   3
  -2   5   8 902.557 56.9364   3
  -2  -5  -8 878.416 58.0297   4
   2  -5   8 853.077 62.4805   3
   2  -5   8 889.642 54.6732   4
   2   5  -8 898.940 58.1426   4
  -2  -5  -8 897.449 66.5750   2
   2   5  -8 887.021 52.6973   3
  -2  -5   8 946.835 60.1056   4
  -2   5  -8 837.540 66.3101   3
   2   5   8 852.083 60.4606   2
  -2  -5   8 927.436 48.9349   3
   2   5   8 899.863 42.9426   3
  -2   5  -8 927.044 56.6688   4
   2  -5  -8 901.787 57.3630   2
  -2  -5   8 893.549 52.3473   2
   2  -5  -8 844.521 50.3783   2
   2  -5  -8 1012.18 57.2707   4
  -2   5  -8 920.114 55.8574   2
   2  -5  -8 871.360 55.4634   3
  -2  -5   8 988.742 61.1353   2
   3   5  -8 1527.03 90.1234   4
   3   5  -8 1539.37 81.1591   3
  -3  -5  -8 1615.74 105.173   2
  -3  -5  -8 1626.87 91.3747   4
   3  -5   8 1614.20 100.551   2
   3   5  -8 1530.68 83.6579   2
   3  -5   8 1554.31 84.7162   4
  -3   5   8 1489.93 90.6938   3
   3  -5   8 1719.30 101.920   3
  -3   5  -8 1737.92 86.6946   4
   3  -5  -8 1513.64 89.1462   3
   3  -5  -8 1601.80 85.3547   2
  -3  -5   8 1493.59 93.6256   2
  -3  -5   8 1622.32 78.3739   3
   3  -5  -8 1556.12 84.8895   4
  -3   5  -8 1523.01 87.5812   2
  -3  -5   8 1673.85 92.3449   4
  -3   5  -8 1481.79 100.297   3
  -4   5   8 504.401 47.3320   3
  -4  -5  -8 554.534 61.3167   2
  -4  -5  -8 507.132 44.2438   4
   4  -5   8 543.648 38.2711   4
   4  -5   8 542.044 55.2140   3
  -4   5   8 500.609 31.9500   2
   4   5  -8 498.288 40.3573   2
   4   5  -8 490.486 35.0914   3
   4   5  -8 525.721 46.0971   4
   4  -5   8 672.998 61.1116   2
  -4   5  -8 608.408 39.1021   4
  -4   5  -8 602.219 47.6328   2
   4  -5  -8 517.711 36.1433   4
  -4  -5   8 651.617 48.6624   4
  -4  -5   8 478.514 50.8429   2
  -4   5  -8 449.765 51.9074   3
   4  -5  -8 601.620 55.4663   2
   4  -5  -8 502.852 45.0866   3
   4  -5  -8 470.627 55.4339   3
   4   5   8 426.908 48.3279   2
   5   5  -8 107.414 22.8982   4
  -5  -5  -8 142.265 27.3362   4
   5   5  -8 97.6112 17.2227   3
   5   5  -8 139.043 25.9204   2
  -5  -5  -8 66.9656 29.9406   2
   5  -5   8 162.680 37.3527   3
  -5   5   8 98.0980 14.9707   2
   5  -5  -8 74.6669 12.4041   4
  -5  -5   8 163.554 43.1497   2
   5  -5  -8 108.135 26.2862   2
   5  -5  -8 102.755 34.8052   3
  -5   5  -8 137.090 17.6582   4
   5  -5  -8 126.676 14.0978   4
  -5   5  -8 109.071 25.8956   2
  -5  -5   8 128.336 18.5932   3
  -6   5   8 34.0173 11.5102   2
   6   5  -8 34.3047 13.6674   3
   6  -5   8 22.8781 23.6699   3
  -6  -5  -8 20.6057 16.7905   4
   6   5  -8 31.6794 31.9085   4
  -6  -5  -8 77.5684 33.9331   2
   6  -5  -8 27.3838 27.2929   3
   6  -5  -8 37.8440 18.9797   2
  -6  -5   8 16.8879 12.6692   3
  -6   5  -8 72.0423 23.1770   2
  -6  -5   8 64.3965 31.3320   2
  -6  -5   8 76.9412 21.6149   4
   7   5  -8 99.2150 20.4096   3
   7  -5   8 94.7975 35.7557   3
  -7   5   8 115.721 18.6711   2
   7   5  -8 59.5965 20.6968   3
  -7  -5  -8 98.7857 37.7476   2
  -7  -5   8 115.270 26.1532   4
   7  -5  -8 129.200 30.9975   2
   7  -5  -8 86.4784 36.4529   3
  -7   5  -8 124.185 39.7874   2
  -7  -5   8 156.203 42.8340   2
   0  -6   8 586.867 44.3771   2
   0   6  -8 649.843 50.5698   3
   0   6   8 598.953 41.2234   3
   0   6   8 629.721 41.0014   2
   0  -6  -8 668.289 38.7696   3
   0  -6   8 692.185 47.5220   3
   0  -6  -8 619.563 49.7632   2
   0  -6  -8 578.588 46.5601   4
   0  -6   8 609.711 43.2672   2
   0   6  -8 620.840 47.9589   4
   0  -6   8 698.655 49.5837   4
   1  -6   8 57.8299 19.4867   3
  -1  -6  -8 92.8070 15.4394   3
  -1  -6  -8 67.6773 23.0448   2
   1  -6   8 66.4695 19.1480   4
   1   6  -8 98.6664 21.9752   4
  -1   6   8 72.3096 18.0906   3
  -1  -6  -8 59.6757 17.7386   4
  -1  -6  -8 82.1351 10.3245   3
   1  -6   8 93.3474 22.4347   2
  -1   6  -8 74.4663 19.0399   4
  -1  -6   8 83.6028 20.1527   4
   1   6   8 75.2756 17.1837   2
  -1   6  -8 80.2617 17.0793   2
   1  -6  -8 109.668 21.4106   2
   1   6   8 84.1034 13.0089   3
  -1  -6   8 96.3978 17.4758   3
   1  -6  -8 83.1128 16.5388   3
  -1  -6   8 106.852 19.0648   2
  -1   6  -8 65.9854 21.2969   3
   1  -6  -8 97.2802 20.5002   4
  -1  -6   8 92.0772 19.3079   2
   1  -6  -8 78.3561 14.8764   2
  -2   6   8 447.308 41.1501   3
  -2  -6  -8 478.264 50.2106   2
   2  -6   8 486.601 46.8601   3
   2   6  -8 477.603 42.4465   4
   2   6  -8 460.897 36.9369   3
   2  -6   8 514.588 47.0394   2
   2  -6   8 445.218 38.2232   4
  -2  -6  -8 480.020 41.8327   4
  -2   6  -8 492.949 41.4490   4
  -2  -6   8 521.277 35.4122   3
  -2   6  -8 528.227 50.3962   3
   2  -6  -8 509.585 37.7320   2
   2   6   8 505.848 43.6396   2
   2  -6  -8 548.388 41.4126   3
   2  -6  -8 493.596 36.2001   2
  -2  -6   8 484.066 44.4639   2
  -2   6  -8 489.658 38.1146   2
  -2  -6   8 540.983 44.9372   4
   2  -6  -8 520.595 41.2143   4
  -2  -6   8 528.024 38.0714   2
   3   6  -8 109.344 18.6579   3
   3  -6   8 87.4200 19.6127   4
  -3  -6  -8 85.2207 22.3173   4
   3  -6   8 119.073 31.3533   3
   3  -6   8 93.3120 29.7118   2
  -3   6   8 118.158 26.2207   3
   3   6  -8 113.245 24.8496   4
  -3  -6  -8 116.004 41.5065   2
   3  -6  -8 74.9659 15.8908   2
  -3   6  -8 133.588 24.1518   2
   3  -6  -8 72.5253 28.2987   3
   3  -6  -8 139.882 23.8293   2
  -3  -6   8 98.7492 28.0023   4
  -3   6  -8 99.2715 20.6708   4
  -3  -6   8 108.583 14.0823   3
   3   6   8 72.3887 23.8320   2
  -3   6  -8 89.0874 29.3138   3
  -3  -6   8 97.0880 25.7873   2
   3  -6  -8 113.613 21.0985   4
   4  -6   8 48.7695 15.0377   4
   4   6  -8 24.3860 14.5944   2
   4  -6   8 51.4522 26.5097   3
   4   6  -8 43.0985 19.0587   4
  -4  -6  -8 55.9316 29.8079   2
   4   6  -8 39.4650 13.0215   3
  -4  -6  -8 36.9267 18.6530   4
   4  -6  -8 53.0885 13.8159   2
   4  -6  -8 25.1962 13.1301   4
   4  -6  -8 31.5472 24.3144   3
  -4   6  -8 47.9916 14.6502   4
  -4  -6   8 53.5161 11.8257   3
  -4   6  -8 13.0907 16.3446   2
   4  -6  -8 63.7617 20.5201   2
  -4  -6   8 20.8453 21.8335   2
  -4  -6   8 29.4771 16.8804   4
   5   6  -8 106.784 26.7128   4
  -5   6   8 94.1503 14.9695   2
   5   6  -8 62.7718 14.7911   3
   5  -6   8 59.7448 15.3102   4
  -5  -6  -8 31.3299 26.3781   2
   5  -6   8 62.6623 27.1445   3
   5  -6  -8 89.3076 15.1333   4
   5  -6  -8 78.3420 31.7404   3
   5  -6  -8 38.7836 22.6814   2
  -5   6  -8 58.9773 14.2722   4
  -5  -6   8 63.1058 28.0875   2
  -5   6  -8 90.9713 23.6566   2
   6   6  -8 152.108 24.0333   3
   6   6  -8 155.943 31.7440   4
   6  -6   8 311.760 50.2387   3
  -6   6   8 212.310 22.0039   2
  -6  -6  -8 201.000 54.8585   2
  -6  -6   8 196.789 44.9169   2
  -6   6  -8 242.657 35.1377   2
   6  -6  -8 282.863 37.9874   2
   6  -6  -8 142.384 43.4570   3
   0  -7  -8 98.3877 23.9757   3
   0  -7  -8 140.490 19.1701   2
   0  -7  -8 90.3671 25.2583   2
   0   7  -8 104.525 24.1999   4
   0  -7   8 131.309 21.7105   3
   0  -7  -8 116.288 16.5569   3
   0  -7   8 135.113 25.5853   2
   0   7  -8 129.736 28.4659   3
   0  -7   8 107.392 21.8410   2
  -1  -7  -8 705.752 37.7145   3
   1  -7   8 810.009 58.6886   3
   1  -7   8 681.992 53.4599   4
   1   7  -8 661.227 51.6847   3
  -1  -7  -8 695.001 60.9679   2
  -1  -7  -8 681.458 54.6760   4
  -1  -7  -8 673.192 44.9349   3
   1   7  -8 628.352 54.1119   4
   1  -7   8 759.141 56.3617   2
   1  -7   8 671.668 47.8318   2
  -1  -7   8 602.554 50.1288   2
   1   7   8 688.133 48.5305   2
   1  -7  -8 622.432 50.8145   2
   1  -7  -8 678.874 44.7305   3
  -1   7  -8 732.033 54.5665   4
  -1  -7   8 632.401 44.2537   3
  -1   7  -8 749.863 47.6530   2
   1  -7  -8 643.618 42.8836   2
  -1  -7   8 649.450 53.2942   4
   1  -7  -8 625.021 50.8105   4
  -1   7  -8 708.270 57.9240   3
   1  -7  -8 653.184 54.2025   3
  -1  -7   8 697.619 48.5680   2
   2   7  -8 19.5531 14.7020   3
   2   7  -8 13.4401 16.2433   4
   2  -7   8 -8.4153 14.8365   3
   2  -7   8 15.9642 14.1425   4
  -2  -7  -8 20.6877 25.6334   2
  -2  -7  -8 18.4593 14.8663   4
   2  -7   8 15.5520 18.4417   2
   2  -7  -8 4.34696 12.6161   2
   2  -7  -8 18.2124 13.5979   3
  -2   7  -8 3.23597 12.5387   4
  -2  -7   8 81.4093 36.9506   2
  -2  -7   8 6.92718 9.04262   3
  -2   7  -8 34.9739 14.3192   2
  -2  -7   8 15.9673 12.0729   2
   2   7   8 3.71653 13.8882   2
   2  -7  -8 -4.4572 14.8155   3
   2  -7  -8 6.17075 12.0776   2
   2  -7  -8 51.3805 17.0429   4
  -2  -7   8 20.8047 14.4991   4
  -3  -7  -8 266.512 45.2557   2
   3  -7   8 248.331 30.9869   4
   3   7  -8 307.989 28.2790   3
   3   7  -8 261.488 35.3017   4
   3  -7   8 237.963 38.4134   3
   3  -7  -8 268.359 42.9003   3
  -3   7  -8 228.790 28.6367   2
  -3  -7   8 248.823 34.9878   2
  -3   7  -8 260.717 31.7590   4
   3  -7  -8 242.071 31.1077   3
  -3  -7   8 209.787 36.3284   2
   3  -7  -8 319.497 32.6967   4
   3  -7  -8 314.093 29.8206   2
   3  -7  -8 228.770 31.4034   2
  -3  -7   8 256.649 20.5476   3
   4  -7   8 88.6288 29.5101   3
   4  -7   8 52.8529 17.0622   4
  -4  -7  -8 76.2933 31.1240   2
   4   7  -8 59.5637 14.5549   3
   4   7  -8 76.5359 23.7681   4
  -4   7  -8 58.6140 17.5641   4
   4  -7  -8 78.5211 17.9478   2
   4  -7  -8 66.0249 31.7467   3
  -4  -7   8 44.2746 25.3280   2
   4  -7  -8 83.3450 24.9850   2
   4  -7  -8 70.5510 19.6323   4
  -4  -7   8 55.7282 10.8802   3
  -4   7  -8 64.0762 19.7552   2
   5   7  -8 17.7003 17.4209   4
  -5  -7  -8 11.8865 28.2914   2
   5  -7   8 8.62231 10.3230   4
   5  -7   8 43.6217 25.0936   3
   5   7  -8 22.0767 9.11709   3
  -5   7  -8 -14.519 13.0773   2
   5  -7  -8 17.4476 20.7715   2
  -5  -7   8 15.6387 7.70510   3
  -5   7  -8 14.5274 11.4035   4
   5  -7  -8 12.1584 11.8919   2
   5  -7  -8 1.97987 21.9311   3
   5  -7  -8 31.4387 13.1414   4
  -5  -7   8 7.54328 23.7376   2
   6   7  -8 77.7024 11.0984   3
  -6  -7  -8 62.7164 34.0314   2
   6   7  -8 120.406 30.3676   4
   6  -7   8 69.7031 28.9319   3
   6   7  -8 72.9477 12.1066   3
   6  -7  -8 98.9632 20.2465   2
  -6  -7   8 95.2590 38.6398   2
   6  -7  -8 140.111 41.3641   3
  -6   7  -8 77.6639 25.5951   2
   0  -8  -8 81.5118 16.0590   3
   0   8  -8 71.3031 22.2802   4
   0  -8   8 113.728 25.7738   2
   0   8  -8 73.0403 23.6626   3
   0  -8  -8 70.0777 20.6310   3
   0  -8  -8 76.0434 25.3743   2
   0  -8  -8 70.6612 23.4851   4
   0  -8   8 65.3370 19.2095   3
   0  -8  -8 69.2563 17.2327   2
   1   8  -8 367.476 42.2757   4
  -1  -8  -8 428.582 49.3472   2
   1  -8   8 411.331 37.7231   2
  -1  -8  -8 400.821 25.5277   3
  -1  -8  -8 429.281 33.7192   3
   1   8  -8 391.097 40.6147   3
   1  -8   8 369.431 40.9953   3
   1  -8   8 339.267 41.1859   4
  -1  -8   8 356.632 40.4154   2
   1  -8  -8 395.479 40.8284   4
   1  -8  -8 375.858 32.8682   3
   1  -8  -8 349.807 41.2925   3
   1  -8  -8 302.646 38.7485   2
   1   8   8 310.312 33.5672   2
   1  -8  -8 409.459 37.1402   2
  -1   8  -8 389.605 46.2989   3
  -1  -8   8 430.441 35.1219   3
  -1   8  -8 499.215 44.8526   4
   2   8  -8 162.385 32.9844   3
  -2  -8  -8 205.237 43.0435   2
   2  -8   8 175.488 34.8021   3
   2  -8   8 121.687 26.2415   4
   2   8  -8 140.117 30.8261   4
  -2   8  -8 151.708 35.5034   3
   2  -8  -8 194.218 28.1506   4
   2  -8  -8 142.666 24.5255   3
  -2  -8   8 120.803 16.4100   3
   2  -8  -8 128.431 24.6027   2
   2  -8  -8 84.6649 29.8608   3
  -2   8  -8 127.804 24.0669   2
   2  -8  -8 117.978 25.3781   2
  -2  -8   8 151.274 33.3594   2
   3  -8   8 488.780 54.2914   3
   3   8  -8 475.929 36.3359   3
  -3  -8  -8 459.519 58.4832   2
   3  -8   8 429.108 42.8213   4
   3   8  -8 389.584 44.9763   4
   3  -8  -8 421.167 41.2387   2
   3  -8  -8 574.755 47.6410   2
  -3  -8   8 476.536 29.6678   3
  -3   8  -8 463.210 40.6159   2
   3  -8  -8 500.841 57.5401   3
  -3   8  -8 494.367 45.0964   4
  -3  -8   8 483.457 54.6376   2
  -4  -8  -8 224.984 49.5802   2
   4   8  -8 169.295 17.5944   3
   4  -8   8 137.111 39.3710   3
   4   8  -8 131.133 31.8951   4
   4  -8  -8 170.050 28.8100   4
   4  -8  -8 199.217 27.6681   2
  -4   8  -8 220.519 28.8844   4
  -4   8  -8 177.746 27.6010   2
  -4  -8   8 168.116 41.4635   2
   4  -8  -8 225.325 48.5770   3
  -4  -8   8 196.498 15.1898   3
   5  -8   8 80.8222 20.6444   4
   5  -8   8 80.3322 31.7057   3
  -5  -8  -8 107.350 40.6016   2
   5   8  -8 136.493 34.0299   4
   5  -8  -8 88.7401 31.8048   2
  -5   8  -8 155.981 23.7412   4
   5  -8  -8 96.5340 39.0485   3
   5  -8  -8 108.896 22.1396   4
  -5   8  -8 125.115 29.6670   2
  -5  -8   8 48.7508 30.0862   2
   5  -8  -8 126.511 24.2161   2
   0  -9  -8 44.9124 19.3174   3
   0   9  -8 48.2143 21.5107   3
   0   9  -8 7.83975 15.2195   4
   0  -9  -8 36.4525 22.4259   2
   0  -9  -8 13.5008 10.1603   3
   0  -9   8 23.2489 16.7556   2
   0  -9   8 37.5675 17.5845   3
  -1  -9  -8 160.598 38.9605   2
   1  -9   8 158.385 29.1865   2
   1  -9   8 118.116 25.8877   3
  -1  -9  -8 155.614 21.5046   3
   1   9  -8 171.284 34.0141   4
  -1  -9  -8 107.657 14.5851   3
   1   9  -8 182.320 28.5736   3
  -1  -9   8 143.053 23.3071   3
   1  -9  -8 138.289 34.9361   2
  -1   9  -8 122.438 28.8463   4
   1  -9  -8 135.301 22.4004   3
   1  -9  -8 100.206 28.0183   3
  -1  -9   8 113.749 28.8358   2
  -1   9  -8 129.459 32.0816   3
   1  -9  -8 213.749 34.2159   2
  -2  -9  -8 9.69174 22.3865   2
   2  -9   8 7.52324 12.8024   2
   2   9  -8 -14.422 11.1866   3
   2  -9   8 -10.246 14.4367   3
   2   9  -8 -6.6514 16.0890   4
  -2  -9   8 19.9587 22.4620   2
   2  -9  -8 16.2906 21.1891   3
  -2   9  -8 12.3550 16.3871   4
   2  -9  -8 2.11236 14.2159   3
  -2  -9   8 -10.554 8.04885   3
   2  -9  -8 1.99727 14.2455   2
   2  -9  -8 18.5325 17.5132   2
   3  -9   8 255.120 41.7205   3
   3   9  -8 147.510 34.5927   4
  -3  -9  -8 150.633 42.5390   2
   3   9  -8 211.291 22.1455   3
   3  -9  -8 223.491 34.5643   2
  -3   9  -8 226.746 29.6765   2
  -3  -9   8 155.268 39.6595   2
   3  -9  -8 199.605 32.5196   2
  -3   9  -8 232.147 34.2377   4
  -3  -9   8 222.488 18.0240   3
   3  -9  -8 119.461 36.8795   3
  -4  -9  -8 119.107 38.9111   2
   4   9  -8 117.119 37.4820   4
   4  -9  -8 149.727 29.8414   4
  -4   9  -8 192.416 30.1046   4
  -4  -9   8 100.149 36.9744   2
   4  -9  -8 109.229 25.7810   2
   4  -9  -8 98.9876 37.7958   3
   0 -10  -8 100.544 18.7386   3
   0  10  -8 129.445 32.2745   4
   0 -10  -8 126.701 28.1118   3
   0 -10   8 112.333 25.9936   3
   0 -10  -8 98.3060 31.5049   2
   0 -10   8 196.220 34.2652   2
   0 -10   8 147.092 24.9432   3
   1 -10   8 128.836 30.4884   3
   1 -10   8 109.895 28.4685   2
  -1 -10  -8 93.1009 13.3528   3
  -1 -10  -8 78.8906 17.2786   3
  -1 -10  -8 86.3243 35.7682   2
   1  10  -8 86.8918 29.0416   4
   1 -10  -8 87.8688 20.7535   3
   1 -10  -8 216.950 37.1254   3
  -1 -10   8 89.4036 20.7097   3
  -1  10  -8 149.458 33.0771   4
  -1 -10   8 123.595 23.0574   3
  -1 -10   8 56.2646 26.8519   2
   1 -10  -8 71.8585 27.2962   2
  -2 -10  -8 179.712 47.0074   2
   2  10  -8 185.436 36.7130   4
   2 -10   8 126.035 40.4954   2
   2 -10   8 113.276 30.9365   3
  -2  10  -8 124.598 31.5933   4
   2 -10  -8 96.2051 28.6479   2
  -2 -10   8 174.772 21.1266   3
   2 -10  -8 116.483 36.2387   3
  -2 -10   8 168.130 19.1268   3
  -2 -10   8 149.001 38.9297   2
   3 -10   8 241.397 42.3525   3
   3  10  -8 295.480 44.8500   4
   3 -10   8 262.405 35.6231   2
  -3  10  -8 280.192 39.0753   4
   3 -10  -8 293.024 39.8516   2
   3 -10  -8 300.490 49.4777   3
  -3 -10   8 239.875 17.2046   3
  -3 -10   8 228.459 49.4472   2
   0 -11   8 176.451 38.4604   2
   0 -11  -8 110.740 20.3023   3
   0 -11   8 208.203 29.6952   3
   0  11  -8 144.692 35.0901   4
   0 -11   8 185.091 30.7300   3
   0 -11  -8 195.375 31.4889   3
   1  11  -8 17.2695 18.5971   4
   1 -11   8 67.7380 23.6127   3
  -1 -11  -8 59.4593 12.9860   3
   1 -11   8 54.0757 25.0077   2
  -1 -11  -8 3.63155 25.6954   2
  -1 -11   8 36.5965 27.3970   2
  -1  11  -8 31.3247 23.5170   4
  -1 -11   8 29.6416 16.1833   3
   1 -11  -8 6.56961 21.3396   2
   1 -11  -8 54.6247 23.3614   3
  -1 -11   8 61.1864 17.6981   3
   0   0   9 7.24733 8.95959   2
   0   0   9 1.20179 6.84081   3
   0   0  -9 -3.4331 5.89800   4
   0   0  -9 5.12833 8.00015   3
   0   0  -9 -0.3838 7.52810   2
   1   0  -9 46.8458 5.69705   2
   1   0  -9 57.9724 11.1930   3
  -1   0  -9 47.1697 12.9473   3
  -1   0   9 52.5642 8.13700   2
   1   0   9 17.9623 13.3033   2
   1   0   9 57.1331 11.9210   3
  -1   0   9 34.4860 10.0470   3
  -1   0  -9 36.3942 14.5262   2
   1   0  -9 31.6156 10.7204   4
   2   0  -9 393.150 27.9135   4
   2   0  -9 399.935 27.6002   3
   2   0   9 382.786 36.9635   2
  -2   0   9 391.269 23.1905   2
  -2   0   9 415.185 20.0689   2
  -2   0  -9 459.086 34.6547   3
  -2   0   9 391.648 38.1742   3
   2   0   9 441.692 32.3128   3
  -2   0  -9 405.979 37.8208   2
   3   0   9 16.0294 15.3964   2
  -3   0  -9 3.72494 14.9016   2
  -3   0   9 30.6160 12.6401   3
   3   0  -9 11.5260 7.80343   4
   3   0   9 -0.1782 9.66379   3
  -3   0   9 28.5704 9.91178   2
   3   0  -9 12.4130 6.35977   2
   3   0  -9 27.9836 10.4362   3
   4   0  -9 249.727 20.8643   4
   4   0  -9 240.060 24.3301   3
   4   0   9 228.007 29.5681   3
  -4   0  -9 193.617 35.9586   2
   4   0  -9 221.382 21.5546   2
   4   0   9 237.637 34.9844   2
  -4   0   9 263.589 27.4638   3
  -4   0   9 290.685 27.3182   2
  -4   0  -9 222.555 30.7966   3
   5   0  -9 381.926 26.4067   4
   5   0   9 428.848 37.0056   3
  -5   0   9 396.572 37.5784   2
   5   0  -9 388.630 33.0236   2
  -5   0  -9 415.959 50.6931   2
   5   0   9 400.552 40.3412   3
  -5   0  -9 367.537 29.5075   4
  -5   0  -9 365.215 40.0958   3
   5   0   9 429.164 50.9455   2
   5   0  -9 399.932 36.0937   3
  -5   0   9 337.129 35.6287   3
   6   0   9 829.399 66.2591   3
  -6   0   9 775.049 59.2731   2
  -6   0  -9 810.981 74.8586   2
  -6   0  -9 857.545 46.8334   4
   6   0  -9 725.781 54.2174   2
  -6   0   9 727.743 58.5664   3
   6   0  -9 856.772 41.2604   4
  -6   0  -9 785.530 46.7101   4
   6   0  -9 767.397 55.8423   3
  -7   0  -9 90.0247 34.0285   2
   7   0   9 55.3692 24.7789   3
  -7   0  -9 75.2172 10.4672   4
  -7   0   9 62.7728 24.5141   3
  -7   0  -9 55.2356 9.54596   4
  -7   0   9 93.5026 25.7912   2
   7   0  -9 74.6309 33.7356   3
   7   0  -9 49.5033 19.5930   2
   0   1   9 1352.15 63.3294   3
   0  -1  -9 1260.62 62.9450   3
   0   1  -9 1347.51 64.0884   2
   0  -1  -9 1240.11 65.2580   2
   0  -1   9 1293.78 66.0163   2
   0  -1   9 1220.19 66.7876   4
   0   1   9 1273.33 65.0171   2
   0   1  -9 1319.34 67.1325   3
   0  -1   9 1293.35 64.9607   3
   0   1  -9 1213.61 66.5608   4
   1   1  -9 977.417 52.8697   4
   1   1  -9 854.116 44.6072   2
   1   1  -9 906.752 49.5516   3
  -1   1   9 948.873 50.6285   3
  -1  -1  -9 989.548 51.8099   3
  -1  -1  -9 1027.39 58.1530   2
   1  -1   9 969.427 53.9728   3
   1  -1   9 945.501 56.7916   2
   1   1   9 816.632 45.1349   3
   1  -1  -9 853.083 46.5199   3
  -1   1  -9 839.391 51.3239   2
   1   1   9 876.381 53.7179   2
  -1  -1   9 898.187 46.6438   3
  -1  -1   9 867.880 43.8542   2
  -1   1  -9 950.735 50.2278   4
  -1  -1   9 880.559 49.6378   4
  -1   1  -9 891.616 53.1815   3
  -2  -1  -9 1799.12 88.4514   3
   2  -1   9 1684.93 90.4363   3
   2   1  -9 1700.92 85.2195   4
   2  -1   9 1604.17 93.2456   2
  -2   1   9 1692.27 86.0493   3
  -2  -1  -9 1653.30 94.8117   2
   2   1  -9 1681.48 82.2249   3
   2  -1  -9 1695.50 82.6422   3
   2   1   9 1564.81 91.4045   2
  -2   1  -9 1627.01 91.0195   3
  -2  -1   9 1659.71 78.8441   2
  -2  -1   9 1678.20 83.4131   4
  -2   1  -9 1643.42 82.4236   4
   2  -1  -9 1610.84 81.2757   4
  -2   1  -9 1646.55 90.1748   2
  -2  -1   9 1549.63 80.5763   3
  -2  -1   9 1646.28 74.5909   2
   3   1  -9 504.776 34.0013   4
  -3   1   9 512.467 27.4694   2
   3  -1   9 438.730 44.7779   2
   3   1  -9 525.656 33.3460   3
  -3  -1  -9 474.056 38.1292   3
   3   1  -9 544.055 30.6880   2
   3  -1   9 511.768 41.2878   3
  -3   1   9 513.012 37.9760   3
  -3  -1  -9 458.160 45.1894   2
  -3  -1   9 525.224 36.1479   3
  -3  -1   9 559.409 37.2884   2
  -3  -1   9 527.456 35.5249   4
   3   1   9 521.581 37.0865   3
   3  -1  -9 539.054 33.2291   4
   3  -1  -9 498.975 36.2299   3
  -3   1  -9 544.414 34.8207   4
  -3   1  -9 515.346 44.2151   3
  -3   1  -9 572.134 45.9530   2
   3  -1  -9 515.514 28.3913   2
   3   1   9 580.864 48.6740   2
   4  -1   9 583.859 54.9437   2
  -4   1   9 591.560 36.9174   2
   4   1  -9 610.736 38.6118   2
  -4   1   9 587.580 45.1342   3
  -4  -1  -9 564.898 45.4258   3
   4   1  -9 609.460 39.7407   3
   4  -1   9 596.663 49.0851   3
  -4  -1  -9 694.121 59.1212   2
   4   1  -9 586.026 38.4520   4
  -4   1  -9 632.870 37.9851   4
   4  -1  -9 563.707 41.5321   3
   4   1   9 590.040 43.8342   3
   4  -1  -9 562.744 36.5377   2
  -4  -1   9 583.628 42.3301   3
  -4  -1   9 664.837 45.7624   2
  -4   1  -9 617.022 51.2817   3
   4   1   9 593.090 54.9835   2
  -4  -1   9 539.376 37.5369   4
  -4   1  -9 591.756 52.7389   2
   4  -1  -9 601.636 34.6863   4
   5   1  -9 257.059 27.5317   2
   5   1  -9 273.405 23.5617   4
   5  -1   9 220.843 28.4255   3
  -5  -1  -9 265.541 44.8980   2
   5  -1   9 283.664 38.1465   3
  -5   1   9 289.868 28.4581   2
   5   1  -9 286.639 28.5931   3
  -5   1   9 245.498 31.7000   3
   5  -1   9 233.206 41.0459   2
  -5   1  -9 221.051 34.2650   3
   5  -1  -9 255.834 17.8426   4
  -5  -1   9 226.843 33.1698   2
   5   1   9 214.267 26.6728   3
  -5  -1   9 253.399 30.1220   3
  -5   1  -9 238.370 39.6526   2
   5  -1  -9 280.402 27.9078   2
   5   1   9 219.769 29.2084   3
   5   1   9 300.668 43.4932   2
  -5  -1   9 218.410 22.5341   4
  -5   1  -9 243.133 21.3341   4
  -6  -1  -9 135.239 23.5313   4
   6  -1   9 120.051 26.0325   3
   6   1  -9 140.778 22.8845   3
  -6   1   9 164.638 26.8211   2
   6   1  -9 135.131 25.1109   2
   6   1  -9 172.168 18.1982   4
  -6   1   9 144.901 30.1382   3
  -6  -1  -9 185.950 44.8035   2
   6  -1   9 102.285 32.2386   3
  -6   1  -9 140.241 33.9729   2
  -6   1  -9 140.114 14.6857   4
  -6   1  -9 148.458 15.0390   4
  -6  -1   9 147.780 25.4187   3
  -6  -1   9 107.397 27.7602   2
   6   1   9 122.201 24.4246   3
   6  -1  -9 147.248 25.7055   2
   6   1   9 96.4401 25.9431   3
  -7  -1  -9 -43.498 23.0406   2
   7  -1   9 7.87204 19.5354   3
  -7   1   9 32.2115 17.5050   2
   7   1  -9 15.8672 16.3870   2
  -7  -1  -9 -1.5764 8.14705   4
  -7  -1  -9 3.50117 16.2039   4
   7   1  -9 -8.2230 23.5835   3
   7  -1  -9 21.5189 27.9728   3
   7  -1  -9 21.0729 17.2305   2
  -7   1  -9 21.5125 24.8543   2
   7   1   9 18.2316 17.9003   3
   7   1   9 23.6590 17.2409   3
  -7  -1   9 18.1736 17.4601   3
  -7  -1   9 63.5889 27.0343   2
   0  -2  -9 4.51407 6.30927   3
   0   2  -9 11.9114 9.66165   4
   0   2   9 2.04961 8.13525   2
   0  -2  -9 4.38446 9.75226   2
   0   2   9 7.19476 6.65079   3
   0  -2   9 2.72991 8.77535   3
   0   2  -9 24.0634 11.1634   3
   0  -2   9 11.5217 8.76116   4
   0  -2   9 1.57589 8.83241   2
   0   2  -9 9.54566 7.50909   2
  -1   2   9 209.961 12.6938   2
  -1   2   9 190.578 19.4559   3
   1   2  -9 202.216 21.1636   4
   1   2  -9 225.984 20.1385   3
   1  -2   9 228.021 20.9772   4
   1  -2   9 200.793 24.4306   2
  -1  -2  -9 159.627 16.1360   3
   1  -2   9 186.656 24.5074   3
  -1  -2  -9 210.015 26.3772   2
  -1   2  -9 204.904 24.0577   3
  -1  -2   9 208.046 21.1281   4
   1   2   9 218.505 16.2885   3
  -1  -2   9 208.993 18.2634   3
  -1   2  -9 231.377 22.6513   2
   1  -2  -9 196.281 18.3209   3
  -1   2  -9 224.349 20.9958   4
  -1  -2   9 208.534 16.5060   2
   1  -2  -9 202.752 16.2636   2
   1   2   9 223.364 24.7819   2
  -1  -2   9 190.267 17.0251   2
   2   2  -9 1775.27 93.9255   4
   2  -2   9 1720.99 86.3271   4
   2   2  -9 1571.11 82.4639   3
   2  -2   9 1626.09 95.2366   2
  -2  -2  -9 1806.40 98.6432   2
   2  -2   9 1614.81 92.3319   3
  -2  -2  -9 1807.78 86.8664   3
  -2   2   9 1758.19 88.3866   3
   2  -2  -9 1683.97 88.0915   3
  -2   2  -9 1778.92 88.1242   4
  -2   2  -9 1707.54 94.0449   2
  -2   2  -9 1510.56 95.4234   3
  -2  -2   9 1890.98 91.1559   4
   2   2   9 1868.28 83.7976   3
  -2  -2   9 1801.21 85.8360   3
  -2  -2   9 1796.83 82.4030   2
  -2  -2   9 1725.25 86.8596   2
   2   2   9 1718.72 99.5157   2
  -3   2   9 350.588 18.2145   2
   3  -2   9 400.417 37.4554   3
  -3  -2  -9 346.697 29.9869   3
  -3   2   9 320.222 30.7582   3
   3   2  -9 337.467 27.8893   4
   3  -2   9 390.655 40.6903   2
   3   2  -9 291.851 23.8525   2
  -3  -2  -9 404.310 42.6514   2
   3  -2  -9 344.726 21.9722   2
  -3  -2   9 329.738 26.6630   3
  -3  -2   9 373.517 29.4664   4
  -3  -2   9 302.451 29.3449   2
  -3   2  -9 396.034 38.7537   3
  -3   2  -9 369.161 26.9840   4
  -3   2  -9 332.044 35.0128   2
   3  -2  -9 330.950 28.7913   3
   3  -2  -9 333.115 24.8383   4
   3   2   9 300.195 24.5640   3
   3   2   9 262.548 35.2929   2
  -4   2   9 34.8127 8.96669   2
   4  -2   9 -1.0317 17.7707   2
   4   2  -9 46.1808 16.2625   2
  -4  -2  -9 29.4171 14.0153   3
   4   2  -9 31.8439 11.5764   4
   4   2  -9 30.0322 11.3911   3
   4  -2   9 25.4444 18.7648   3
  -4   2   9 36.5023 14.9184   3
  -4  -2  -9 44.1827 21.6457   2
  -4   2  -9 32.4424 9.99004   4
  -4  -2   9 30.4954 13.3997   3
  -4  -2   9 8.54296 9.84772   4
   4  -2  -9 33.5357 8.81922   4
   4  -2  -9 51.4564 15.4508   3
   4  -2  -9 19.7569 10.3407   2
   4   2   9 42.9797 21.7839   2
   4   2   9 34.9865 14.0630   3
  -4   2  -9 36.7290 19.6713   3
  -4   2  -9 14.1009 16.0088   2
  -4  -2   9 25.1761 16.3827   2
  -5   2   9 1236.96 67.2078   2
   5   2  -9 1181.68 72.2508   2
  -5   2   9 1304.69 83.6259   3
   5   2  -9 1315.08 71.1824   3
   5  -2   9 1250.52 88.1572   3
  -5  -2  -9 1302.80 104.725   2
   5  -2   9 1271.98 93.8173   2
  -5  -2  -9 1327.93 72.9774   4
   5   2  -9 1338.31 72.3092   4
  -5   2  -9 1304.92 65.1193   4
  -5   2  -9 1328.70 88.6431   2
   5  -2  -9 1167.52 58.1091   4
  -5  -2   9 1318.26 74.8831   3
  -5  -2   9 1325.94 71.7377   4
  -5  -2   9 1275.27 82.7373   2
   5   2   9 1273.35 70.9251   3
   5  -2  -9 1185.90 75.8747   3
   5  -2  -9 1189.46 70.6427   2
   5   2   9 1384.85 76.5384   3
   5   2   9 1239.32 91.6330   2
   6   2  -9 26.8275 12.3809   4
  -6   2   9 -11.143 15.6150   3
   6   2  -9 0.42334 13.7909   2
   6   2  -9 32.6747 15.8852   3
  -6  -2  -9 45.3278 30.3744   2
  -6   2   9 26.7261 14.3288   2
   6  -2   9 8.79465 19.9590   3
  -6  -2  -9 10.2632 10.4154   4
  -6   2  -9 19.9159 6.19859   4
   6   2   9 39.6438 17.4961   3
  -6  -2   9 6.04334 13.3423   3
   6   2   9 13.8563 12.9696   3
  -6  -2   9 12.7233 20.4609   2
  -6  -2   9 13.8815 10.0318   4
   6  -2  -9 5.24201 13.7670   2
  -6   2  -9 5.52305 18.0064   2
  -6   2  -9 15.9386 5.93755   4
  -7  -2  -9 422.999 63.3004   2
   7  -2   9 318.837 47.4045   3
  -7  -2  -9 319.361 30.3205   4
  -7   2   9 353.399 34.2107   2
   7   2  -9 317.023 37.6334   2
   7   2  -9 297.741 47.3657   3
   7   2   9 323.939 37.0531   3
  -7   2  -9 341.937 49.3234   2
   7  -2  -9 351.246 39.4380   2
  -7  -2   9 320.661 51.4803   2
   7  -2  -9 324.600 54.0376   3
   7   2   9 306.358 34.6540   3
  -7  -2   9 278.615 36.9345   3
   0   3   9 1971.32 97.8273   2
   0   3  -9 2024.73 102.052   4
   0   3  -9 1988.24 103.690   3
   0   3   9 2004.95 96.2932   3
   0  -3  -9 1930.82 94.5283   3
   0  -3   9 2013.03 102.025   4
   0  -3   9 2298.43 103.295   3
   0  -3  -9 1977.91 101.462   2
   0   3  -9 2017.53 110.745   2
   0  -3   9 2024.06 99.9877   2
   1   3  -9 346.026 28.5355   3
  -1   3   9 433.858 22.5202   2
  -1  -3  -9 370.825 23.9994   3
  -1  -3  -9 362.597 36.7344   2
   1  -3   9 409.289 33.2979   3
   1  -3   9 387.479 30.0053   4
   1  -3   9 387.413 34.5461   2
   1   3  -9 357.057 30.6743   4
  -1   3   9 339.238 28.4282   3
  -1   3  -9 357.670 28.4209   2
  -1  -3   9 329.167 24.9578   3
  -1  -3   9 355.505 25.1378   2
   1  -3  -9 378.776 26.1119   2
  -1  -3   9 356.054 30.0159   4
   1  -3  -9 330.638 25.3648   3
  -1  -3   9 358.868 25.2203   2
   1   3   9 368.408 22.7074   3
   1   3   9 360.739 31.7572   2
  -1   3  -9 327.670 27.7502   4
  -2  -3  -9 2397.78 116.712   3
   2  -3   9 2304.24 120.133   4
   2  -3   9 2412.44 130.127   2
  -2  -3  -9 2625.03 135.067   2
   2   3  -9 2538.60 123.801   4
   2  -3   9 2538.10 129.938   3
   2   3  -9 2501.45 118.465   3
  -2   3   9 2608.34 124.257   3
  -2  -3   9 2482.32 122.747   4
  -2   3  -9 2319.66 129.952   3
  -2  -3   9 2532.15 122.162   2
  -2  -3   9 2425.82 115.183   3
   2  -3  -9 2373.71 119.763   3
   2   3   9 2320.58 127.579   2
  -2   3  -9 2402.95 122.826   2
   2  -3  -9 2501.56 111.555   2
   2   3   9 2574.92 111.426   3
  -2  -3   9 2521.07 114.809   2
   2  -3  -9 2489.73 111.815   2
  -3  -3  -9 423.032 32.0127   3
   3   3  -9 475.269 31.3290   3
   3  -3   9 408.921 44.6331   2
  -3  -3  -9 441.312 46.1861   2
  -3   3   9 451.404 38.3416   3
   3  -3   9 478.711 33.4626   4
   3   3  -9 482.563 36.5292   4
   3  -3   9 435.961 42.3420   3
  -3   3   9 525.711 25.0818   2
   3   3  -9 445.405 31.6323   2
  -3   3  -9 512.105 42.0356   2
   3   3   9 499.519 28.5638   3
   3  -3  -9 487.527 31.5803   2
  -3   3  -9 533.305 34.5648   4
  -3  -3   9 425.797 31.4134   3
  -3   3  -9 480.795 46.1940   3
   3  -3  -9 443.283 35.9931   3
   3   3   9 474.917 45.1382   2
  -3  -3   9 518.646 40.9070   2
  -3  -3   9 464.895 36.8733   4
   4  -3   9 1106.75 84.7469   2
   4   3  -9 1300.64 71.4574   4
  -4  -3  -9 1246.93 67.6587   3
  -4  -3  -9 1350.91 92.1514   2
   4   3  -9 1145.54 63.9220   3
  -4   3   9 1114.41 74.6182   3
  -4  -3  -9 1211.56 71.0046   4
   4   3  -9 1225.73 67.3965   2
   4  -3   9 1301.36 84.8151   3
  -4   3   9 1135.28 57.8158   2
   4  -3  -9 1201.94 65.4478   2
  -4  -3   9 1125.63 65.3679   3
  -4  -3   9 1294.07 78.3403   2
  -4  -3   9 1116.16 68.2315   4
   4   3   9 1279.34 62.8769   3
   4  -3  -9 1173.75 72.0632   3
  -4   3  -9 1078.01 81.9152   3
   4  -3  -9 1161.91 61.2900   4
  -4   3  -9 1258.72 63.9993   4
  -4   3  -9 1176.60 77.6090   2
   4   3   9 1082.80 81.3462   2
   5   3  -9 134.272 18.8577   3
  -5  -3  -9 109.171 21.5657   4
   5   3  -9 165.855 23.6128   2
  -5   3   9 140.357 16.5650   2
   5   3  -9 120.443 21.9182   4
   5  -3   9 187.586 41.0116   2
   5  -3   9 155.563 36.8214   3
  -5  -3  -9 125.055 36.8042   2
   5  -3   9 181.106 27.7520   3
  -5   3   9 98.7497 26.6216   3
   5   3   9 200.203 41.2671   2
   5  -3  -9 130.419 23.0345   2
   5  -3  -9 123.711 26.0261   3
   5  -3  -9 128.330 10.3104   4
  -5  -3   9 139.329 31.2714   2
   5   3   9 132.824 18.6355   3
  -5  -3   9 106.925 21.2329   4
   5   3   9 124.081 18.4240   3
  -5  -3   9 149.253 22.1188   3
   5  -3  -9 116.091 9.96920   4
  -5   3  -9 164.396 36.2400   3
  -5   3  -9 147.938 16.3095   4
  -5   3  -9 111.249 28.9046   2
  -6   3   9 -23.220 12.4600   3
  -6   3   9 6.89956 10.2209   2
   6   3  -9 17.8475 16.4816   2
  -6  -3  -9 -34.826 20.5098   2
  -6  -3  -9 2.17897 11.7573   4
   6  -3   9 30.8901 25.8792   3
   6   3  -9 14.0621 12.3937   4
   6   3  -9 -0.2353 11.1618   3
  -6  -3   9 20.7181 13.0232   4
  -6   3  -9 -10.088 19.1278   2
   6  -3  -9 9.87500 15.0105   2
  -6   3  -9 10.7626 4.27456   4
   6   3   9 -8.8270 8.88652   3
  -6  -3   9 15.0209 15.0664   3
   6  -3  -9 16.0202 24.9017   3
   6   3   9 4.44729 11.6313   3
  -6  -3   9 16.5737 20.7658   2
  -7  -3  -9 13.9077 14.3390   4
  -7  -3  -9 17.0035 47.6994   2
  -7   3   9 50.5462 15.2823   2
   7  -3   9 41.8159 26.0671   3
   7   3  -9 38.4828 25.2081   3
   7   3  -9 29.9556 16.4971   3
  -7  -3   9 25.7899 25.2652   2
  -7  -3   9 26.4395 17.4240   3
   7   3   9 46.0418 16.5484   3
  -7  -3   9 54.6062 15.6575   4
   7  -3  -9 104.372 47.4029   3
   7  -3  -9 44.7357 20.9016   2
  -7   3  -9 72.8898 29.2351   2
   7   3   9 28.6453 14.9919   3
   0  -4   9 15.9382 10.6098   2
   0  -4  -9 31.1165 9.14697   3
   0   4   9 21.4825 9.46144   2
   0  -4   9 27.8884 13.4198   4
   0  -4   9 6.11461 9.85653   3
   0  -4  -9 19.1357 12.2062   2
   0   4   9 17.0414 9.47255   3
   0   4  -9 2.12084 11.4693   3
   0   4  -9 12.2560 10.8987   4
   0   4  -9 20.5660 8.95736   2
   1   4  -9 32.0466 12.7917   4
   1   4  -9 31.6332 13.3013   3
  -1  -4  -9 17.5827 14.4425   2
  -1   4   9 20.1409 10.9557   3
   1  -4   9 14.2705 12.2422   2
   1  -4   9 5.71182 11.6856   3
   1  -4   9 23.3937 11.4009   4
  -1  -4  -9 29.7895 7.68800   3
  -1  -4   9 3.41542 9.96851   4
   1   4   9 2.09822 9.79991   2
   1  -4  -9 17.0275 9.96971   2
  -1   4  -9 22.6358 14.6300   3
   1  -4  -9 20.3034 10.6705   3
  -1  -4   9 12.3763 8.07880   2
  -1  -4   9 10.4120 8.47279   2
  -1   4  -9 3.84019 9.49943   4
  -1   4  -9 36.1567 12.6115   2
   1  -4  -9 12.4481 6.70229   2
   1   4   9 27.2764 8.30124   3
   2   4  -9 513.857 36.9953   3
   2   4  -9 558.803 41.9227   4
   2  -4   9 580.491 47.1369   3
  -2   4   9 594.396 42.0035   3
   2  -4   9 587.398 39.9546   4
  -2  -4  -9 542.242 49.6411   2
   2  -4   9 622.298 48.4016   2
  -2  -4  -9 514.593 32.1712   3
   2  -4  -9 564.403 38.7267   3
  -2   4  -9 609.643 39.6248   4
  -2  -4   9 585.666 35.3735   2
   2   4   9 572.729 29.4142   3
  -2   4  -9 509.797 39.2882   2
  -2  -4   9 550.015 41.5079   4
   2   4   9 545.517 44.6989   2
   2  -4  -9 537.367 32.6291   2
  -2  -4   9 484.047 38.8949   2
  -2  -4   9 548.865 33.9416   3
  -2   4  -9 480.139 46.2271   3
   2  -4  -9 536.494 33.2660   2
  -3   4   9 47.7731 18.0276   3
   3  -4   9 80.7277 24.4412   3
  -3  -4  -9 133.177 31.9803   2
   3   4  -9 72.8466 14.7949   3
  -3  -4  -9 71.8010 18.2671   4
   3   4  -9 84.7012 16.0816   2
  -3  -4  -9 70.8782 11.7127   3
   3   4  -9 60.5101 17.1457   4
   3  -4   9 110.595 29.9604   2
   3  -4  -9 85.9816 14.4923   4
   3  -4  -9 91.3703 16.3988   2
   3  -4  -9 66.9041 10.8909   2
   3   4   9 59.5081 19.9350   2
  -3  -4   9 78.3826 14.1576   3
   3  -4  -9 69.5265 17.7929   3
  -3   4  -9 102.503 27.1910   3
   3   4   9 73.7646 8.62923   3
  -3   4  -9 83.4679 19.5282   2
  -3   4  -9 80.1602 16.5189   4
  -3  -4   9 93.2202 22.7134   2
  -3  -4   9 77.4685 18.5697   4
   4   4  -9 1175.85 69.3078   4
  -4  -4  -9 1036.67 68.0267   4
  -4   4   9 1093.71 53.4898   2
   4   4  -9 1016.40 58.7242   3
  -4  -4  -9 1008.26 83.7640   2
   4   4  -9 1044.01 63.3533   2
  -4   4   9 1134.88 73.5086   3
   4  -4   9 1099.21 79.9285   3
  -4  -4   9 1149.35 63.7073   3
   4   4   9 1255.56 55.7621   3
   4   4   9 917.200 77.7031   2
  -4   4  -9 1189.93 64.1987   4
  -4  -4   9 1100.47 77.4926   2
   4  -4  -9 1233.41 68.0754   2
   4  -4  -9 1119.62 72.0446   3
  -4  -4   9 1279.24 72.9971   4
  -4   4  -9 1040.11 83.0122   3
   4   4   9 1116.76 56.9086   3
   4  -4  -9 1143.73 61.2022   4
  -4   4  -9 1111.36 74.3229   2
   5  -4   9 36.5379 21.7568   3
   5   4  -9 45.4207 17.1881   2
  -5  -4  -9 34.2184 28.6889   2
  -5   4   9 25.0157 18.8069   3
  -5   4   9 66.7227 12.8680   2
  -5  -4  -9 67.4500 19.2478   4
   5   4  -9 64.5251 18.3968   4
   5   4  -9 34.6656 13.7963   3
  -5   4  -9 83.6224 14.1426   4
   5  -4  -9 81.9358 19.8556   2
   5  -4  -9 51.7501 9.25338   4
   5   4   9 57.1593 10.9238   3
  -5  -4   9 40.9914 15.9211   4
   5   4   9 64.8950 11.6208   3
   5  -4  -9 57.7848 9.35090   4
  -5   4  -9 37.6283 20.9691   2
  -5  -4   9 70.6831 26.7769   2
  -5  -4   9 45.9092 14.9411   3
   6  -4   9 69.8740 31.5819   3
   6   4  -9 60.3225 20.2054   2
   6   4  -9 32.5406 14.5544   3
  -6  -4  -9 83.0064 35.2534   2
  -6   4   9 74.9896 14.9124   2
   6   4  -9 59.4822 19.0846   4
   6  -4  -9 112.272 37.3546   3
   6   4   9 50.6549 12.1271   3
  -6  -4   9 49.8877 28.2449   2
   6  -4  -9 66.2313 21.8699   2
  -6   4  -9 64.5121 24.1735   2
  -6  -4   9 52.5792 18.5943   4
  -6   4  -9 59.5847 7.73953   4
  -6  -4   9 42.2584 14.7187   3
  -7  -4  -9 70.7064 39.8047   2
   7   4  -9 61.6270 25.4385   3
   7  -4   9 27.9448 24.8309   3
  -7  -4  -9 71.7682 22.1708   4
  -7   4   9 70.7382 15.4963   2
  -7   4  -9 68.8387 28.2668   2
   7   4   9 48.8051 13.4697   3
   7  -4  -9 19.5713 30.8572   3
   7  -4  -9 88.9999 26.2031   2
  -7  -4   9 68.6222 19.8477   4
  -7  -4   9 112.468 34.5144   2
   0   5  -9 -11.076 8.32739   3
   0   5  -9 5.57364 10.1329   4
   0   5   9 -8.1413 6.72645   2
   0  -5   9 -6.9857 5.63158   4
   0  -5   9 6.34218 10.1379   3
   0  -5  -9 -2.6589 6.05099   3
   0   5  -9 7.61910 8.56660   2
   0   5   9 4.90381 8.60588   3
   0  -5  -9 11.6920 12.6384   2
   0  -5  -9 2.13942 9.82777   4
   0  -5   9 -1.9235 7.83268   2
   1  -5   9 606.888 46.9763   2
   1  -5   9 688.956 47.1062   4
  -1  -5  -9 652.514 35.3173   3
  -1  -5  -9 619.782 47.1044   4
  -1   5   9 644.327 44.2182   3
  -1  -5  -9 666.332 53.2200   2
   1  -5   9 688.867 50.2094   3
   1   5  -9 650.218 47.8100   4
   1   5  -9 721.597 52.7092   3
  -1   5  -9 689.948 49.0898   4
   1   5   9 700.719 39.5211   3
  -1  -5   9 720.130 51.0924   4
  -1   5  -9 699.497 54.4318   3
   1  -5  -9 727.265 44.0700   3
   1  -5  -9 670.767 47.2448   4
   1   5   9 696.738 48.0387   2
  -1   5  -9 662.989 44.2731   2
   1  -5  -9 695.378 39.7849   2
  -1  -5   9 777.105 47.6343   2
  -1  -5   9 706.459 44.0125   3
  -1  -5   9 689.086 44.4182   2
   1  -5  -9 798.299 48.0876   2
   2  -5   9 3.22795 9.28202   4
  -2  -5  -9 2.00914 5.86954   3
  -2  -5  -9 -0.5044 14.5511   2
  -2  -5  -9 8.61838 11.5599   4
   2  -5   9 24.1532 15.8634   2
  -2   5   9 6.53222 12.0660   3
   2   5  -9 -7.9793 9.08355   4
   2   5  -9 -2.6974 9.45080   3
   2  -5   9 18.0027 16.2319   3
   2  -5  -9 -1.5403 8.12743   2
  -2   5  -9 3.02369 10.0700   4
  -2  -5   9 13.1373 10.0070   3
   2  -5  -9 2.51485 10.4809   3
  -2  -5   9 -2.8695 8.20592   2
  -2   5  -9 29.0108 17.1864   3
   2  -5  -9 14.7312 10.1441   4
   2   5   9 5.87990 5.04406   3
  -2  -5   9 2.67416 10.8067   2
  -2  -5   9 -1.0477 10.5562   4
   2   5   9 -12.150 10.9863   2
   2  -5  -9 11.9537 9.33028   2
  -2   5  -9 5.67390 9.75523   2
  -3  -5  -9 6.41257 13.5096   4
   3  -5   9 7.93246 17.2069   3
   3  -5   9 -0.8165 9.30559   4
  -3   5   9 -9.3275 11.6535   3
   3   5  -9 27.5899 14.7726   4
  -3  -5  -9 19.0539 22.0049   2
   3  -5   9 34.8432 20.4328   2
   3   5  -9 21.7290 11.2415   3
   3  -5  -9 19.2346 10.7291   4
   3  -5  -9 9.11414 12.6662   2
  -3   5  -9 27.6805 15.2002   2
  -3  -5   9 18.0821 9.59428   3
  -3   5  -9 -9.2372 8.84505   4
  -3  -5   9 11.8411 9.40120   2
  -3   5  -9 3.26630 14.7237   3
  -3  -5   9 -8.3210 10.6908   4
   3   5   9 2.48984 13.9259   2
   3  -5  -9 0.31865 11.4757   3
   3  -5  -9 -1.3279 7.73398   2
  -3  -5   9 14.6959 15.9613   2
  -4   5   9 317.478 37.2114   3
   4   5  -9 256.995 31.9230   4
   4   5  -9 287.404 29.1705   2
   4  -5   9 348.760 48.0448   2
   4  -5   9 198.027 36.0021   3
  -4  -5  -9 259.441 45.4233   2
   4  -5   9 315.344 28.2405   4
  -4   5  -9 252.001 26.8583   4
  -4   5  -9 250.708 32.6574   2
  -4  -5   9 258.982 32.1972   4
  -4  -5   9 308.672 41.0111   2
  -4   5  -9 214.669 38.1915   3
   4  -5  -9 206.254 28.7533   3
  -4  -5   9 284.426 24.2766   3
   4   5   9 219.268 35.6872   2
   4  -5  -9 322.182 23.1005   2
   4  -5  -9 274.509 30.6845   2
   4  -5  -9 307.106 25.9385   4
  -5   5   9 325.854 22.9968   2
  -5  -5  -9 195.713 44.0638   2
   5  -5   9 316.383 45.7374   3
  -5  -5  -9 266.157 34.2066   4
   5   5  -9 220.481 29.8091   2
   5   5  -9 316.566 27.6103   3
  -5   5   9 260.559 38.0261   3
   5   5  -9 242.302 32.2000   4
  -5   5  -9 238.871 34.9209   2
  -5   5  -9 256.810 24.7310   4
   5  -5  -9 305.716 34.2206   2
  -5  -5   9 294.737 27.2295   3
   5  -5  -9 318.304 23.1006   4
   5  -5  -9 300.072 49.1858   3
   5  -5  -9 276.177 22.0006   4
  -5  -5   9 325.596 36.0595   4
  -5  -5   9 204.057 50.2432   2
   6   5  -9 261.058 32.3074   4
   6  -5   9 208.725 46.1752   3
  -6   5   9 262.305 22.4707   2
  -6  -5  -9 246.781 53.2486   2
   6   5  -9 217.157 25.2245   3
  -6   5  -9 214.664 16.7224   4
  -6  -5   9 227.442 46.3785   2
  -6  -5   9 249.789 32.5119   4
  -6   5  -9 256.806 38.4696   2
  -6  -5   9 261.767 27.3732   3
   6  -5  -9 251.407 33.7446   2
   6  -5  -9 184.094 48.2126   3
   7  -5   9 14.9675 23.8754   3
   7   5  -9 -17.286 12.3897   3
  -7  -5  -9 5.80612 26.1052   2
  -7   5   9 8.36243 9.94989   2
  -7   5  -9 12.9552 21.4204   2
   7  -5  -9 16.0311 27.5144   3
   7  -5  -9 38.0896 20.8005   2
  -7  -5   9 31.9799 28.6848   2
   0  -6   9 194.540 27.3281   4
   0  -6  -9 215.407 19.3954   3
   0  -6   9 158.344 20.6751   2
   0   6  -9 185.073 28.2939   3
   0  -6  -9 201.856 27.3158   4
   0  -6   9 200.396 24.8654   3
   0  -6   9 186.600 24.0327   2
   0  -6  -9 209.597 28.6196   2
   0   6   9 226.175 22.3281   2
   0   6  -9 201.016 27.6808   4
   0   6   9 168.807 20.9094   3
   1   6  -9 431.436 40.0219   4
  -1  -6  -9 368.184 42.3983   2
   1  -6   9 424.915 38.8382   2
   1  -6   9 449.200 38.7586   4
   1   6  -9 467.891 39.8420   3
   1  -6   9 545.638 43.9975   3
  -1  -6  -9 405.542 39.0695   4
  -1   6   9 492.277 36.9241   3
  -1  -6  -9 401.276 25.8778   3
  -1   6  -9 444.234 34.1061   2
   1  -6  -9 540.989 41.2758   4
   1  -6  -9 392.633 37.0384   2
  -1  -6   9 417.521 39.7193   4
  -1   6  -9 502.056 41.1610   4
  -1   6  -9 442.939 44.8714   3
   1   6   9 441.990 29.6117   3
  -1  -6   9 417.206 33.7746   3
  -1  -6   9 470.770 38.1745   2
   1   6   9 442.451 37.2499   2
   1  -6  -9 469.700 31.5428   2
   1  -6  -9 453.685 33.5224   3
  -1  -6   9 470.544 36.2275   2
   2  -6   9 223.101 33.7121   3
  -2  -6  -9 321.507 40.0914   4
  -2  -6  -9 315.011 19.5661   3
  -2   6   9 250.259 30.4873   3
  -2  -6  -9 237.526 38.5751   2
   2   6  -9 307.334 34.2854   4
   2   6  -9 267.475 31.2478   3
  -2  -6  -9 269.109 17.8124   3
   2  -6   9 294.609 31.1038   4
   2  -6  -9 312.380 29.3390   2
   2  -6  -9 290.620 26.1595   2
  -2   6  -9 286.456 30.9332   4
   2   6   9 260.468 32.8446   2
  -2   6  -9 256.365 27.9842   2
   2  -6  -9 382.575 33.6797   4
  -2  -6   9 312.407 28.3200   2
  -2  -6   9 249.216 32.5242   4
  -2  -6   9 340.858 25.1137   3
   2  -6  -9 259.134 28.4608   3
  -2  -6   9 256.667 32.3155   2
  -2   6  -9 268.784 37.8263   3
  -3  -6  -9 40.2993 17.3400   4
   3  -6   9 33.1966 21.8835   2
  -3   6   9 9.44404 15.2710   3
   3   6  -9 24.9962 13.8316   3
   3   6  -9 34.0900 18.1554   4
  -3  -6  -9 17.4407 26.3638   2
   3  -6   9 16.9472 12.9717   4
   3  -6  -9 27.4558 11.2618   2
   3  -6  -9 23.5504 13.6841   4
  -3  -6   9 17.3018 10.7653   3
  -3  -6   9 25.1749 18.9125   2
  -3   6  -9 35.1591 22.6027   3
   3  -6  -9 6.42855 13.5453   2
  -3   6  -9 1.25226 11.5742   4
  -3  -6   9 -1.8261 12.6954   4
   3   6   9 -3.5902 13.8981   2
   3  -6  -9 0.88276 12.2081   3
   4  -6   9 786.004 70.8477   3
   4   6  -9 913.329 64.7452   4
  -4  -6  -9 808.902 77.9087   2
  -4   6   9 897.879 67.0781   3
   4   6  -9 822.742 56.2544   2
  -4  -6  -9 864.317 64.3163   4
   4  -6   9 920.431 57.2512   4
   4   6  -9 791.407 51.5579   3
   4  -6  -9 947.242 52.7226   2
  -4   6  -9 937.042 62.6098   2
  -4   6  -9 902.461 57.0115   4
   4  -6  -9 995.594 81.7880   3
   4  -6  -9 830.112 60.5864   2
   4  -6  -9 861.558 55.1165   4
  -4  -6   9 943.639 66.6775   4
  -4  -6   9 839.439 55.2847   2
  -4  -6   9 814.599 50.1356   3
  -4  -6   9 891.625 73.5631   2
   5  -6   9 36.5415 25.4364   3
  -5  -6  -9 9.42686 22.0718   2
   5   6  -9 4.78885 15.4174   4
  -5  -6   9 37.5621 11.6724   3
   5  -6  -9 26.6688 11.0047   4
  -5  -6   9 25.1539 23.5228   2
  -5   6  -9 20.1033 16.4751   2
   5  -6  -9 34.0307 12.7677   2
   5  -6  -9 9.17917 25.0058   3
  -5   6  -9 21.1361 12.3404   4
   5  -6  -9 20.8827 19.3021   2
  -6  -6  -9 -14.282 25.2958   2
  -6   6   9 41.4799 12.7430   2
   6  -6   9 2.98654 23.4250   3
   6   6  -9 50.5130 13.0097   3
   6   6  -9 4.08982 18.5176   4
   6  -6  -9 77.9665 21.9125   2
  -6  -6   9 32.0860 29.3770   2
   6  -6  -9 46.4027 32.7249   3
  -6  -6   9 35.9631 12.9503   3
  -6   6  -9 32.5588 20.1738   2
   0  -7   9 1543.06 91.2221   4
   0  -7   9 1312.50 83.2535   2
   0  -7  -9 1511.17 85.7680   3
   0  -7  -9 1389.90 76.2346   2
   0   7  -9 1321.36 88.7149   3
   0  -7   9 1405.90 82.4492   2
   0  -7  -9 1335.33 72.8809   3
   0  -7  -9 1503.85 91.6651   2
   0  -7   9 1607.68 86.6770   3
   0   7  -9 1472.75 88.4790   4
  -1   7   9 356.682 34.2324   3
   1  -7   9 446.054 42.5598   2
   1  -7   9 453.002 42.4173   3
  -1  -7  -9 362.892 39.4728   4
  -1  -7  -9 403.147 46.5505   2
  -1  -7  -9 358.782 31.4400   3
   1   7  -9 438.331 40.1485   3
  -1  -7  -9 402.464 25.2540   3
   1  -7  -9 409.430 41.4485   3
  -1   7  -9 458.722 41.3668   4
  -1   7  -9 465.469 53.3410   2
  -1  -7   9 424.748 37.1711   2
   1  -7  -9 348.463 30.7927   2
   1   7   9 407.674 37.1673   2
  -1  -7   9 423.520 33.8834   3
   1  -7  -9 371.157 32.3373   3
  -1  -7   9 382.891 37.9922   2
   1  -7  -9 401.042 40.0406   4
   1  -7  -9 430.343 40.6588   2
  -1   7  -9 383.488 44.9169   3
  -1  -7   9 426.950 41.6140   4
   2  -7   9 388.362 44.8315   2
   2   7  -9 366.857 40.9653   4
   2  -7   9 348.006 36.3830   4
   2   7  -9 363.873 35.1482   3
  -2  -7  -9 373.382 40.1655   4
   2  -7   9 366.542 43.7493   3
  -2  -7   9 365.911 27.6011   3
  -2   7  -9 294.414 42.0608   3
   2  -7  -9 353.516 31.5849   2
  -2   7  -9 387.518 33.6702   2
   2  -7  -9 345.770 42.2802   3
   2  -7  -9 245.267 32.3051   4
  -2  -7   9 432.614 35.0493   2
   2   7   9 343.222 36.7690   2
  -2   7  -9 375.145 36.6293   4
   2  -7  -9 316.399 32.4436   3
   2  -7  -9 369.753 35.0616   2
  -2  -7   9 351.149 38.3424   4
  -2  -7   9 364.348 40.6171   2
   3  -7   9 373.496 36.6593   4
   3   7  -9 352.339 32.8054   3
   3   7  -9 336.328 40.2809   4
  -3  -7  -9 429.195 55.0915   2
   3  -7   9 404.250 49.4847   3
   3  -7  -9 316.524 31.9231   2
   3  -7  -9 348.372 47.3927   3
   3  -7  -9 378.306 36.6515   4
   3  -7  -9 335.865 35.4858   2
  -3  -7   9 356.302 44.0149   2
   3  -7  -9 371.792 37.0706   3
  -3  -7   9 342.680 28.7818   3
  -3   7  -9 298.976 35.0250   4
  -3   7  -9 335.402 33.7048   2
  -4  -7  -9 216.237 47.7715   2
   4   7  -9 301.962 38.7473   4
   4   7  -9 343.755 29.2458   3
   4  -7   9 283.016 43.7205   3
   4  -7   9 320.776 33.2401   4
   4  -7  -9 214.565 48.2554   3
   4  -7  -9 318.377 31.4763   4
   4  -7  -9 265.231 35.6254   2
  -4  -7   9 295.140 24.0795   3
  -4  -7   9 321.764 47.5018   2
  -4   7  -9 307.419 34.2842   2
   4  -7  -9 354.997 30.9370   2
  -4   7  -9 302.233 32.9879   4
   5   7  -9 2.43146 16.6792   4
  -5  -7  -9 3.43947 27.1208   2
   5   7  -9 16.4283 10.1218   3
   5  -7   9 3.51884 10.2836   4
   5  -7   9 -8.2213 16.3314   3
  -5   7  -9 8.27664 11.3216   4
   5  -7  -9 52.7107 32.5958   3
   5  -7  -9 6.65155 12.2538   2
  -5   7  -9 13.4808 17.4586   2
  -5  -7   9 -12.959 19.9625   2
   5  -7  -9 -0.8388 18.3540   2
  -5  -7   9 8.00888 8.53842   3
   5  -7  -9 -3.7909 11.1807   4
   6   7  -9 35.9645 13.0998   3
   6   7  -9 3.96801 15.0054   4
   6  -7   9 -2.6792 18.0237   3
   6   7  -9 2.92835 9.51144   3
  -6  -7  -9 3.50157 23.6671   2
   6  -7  -9 7.53316 12.1860   2
  -6  -7   9 27.0086 28.3059   2
   6  -7  -9 23.4476 30.6593   3
  -6   7  -9 22.2183 20.0237   2
   6  -7  -9 17.4372 18.4075   2
   0  -8   9 -6.3486 10.5448   2
   0  -8  -9 -18.390 12.8799   2
   0  -8  -9 3.56390 9.12264   3
   0  -8  -9 -4.6240 10.1684   2
   0   8  -9 4.19004 16.4809   3
   0  -8  -9 9.27325 15.5448   3
   0  -8   9 10.5899 13.6237   3
   0   8  -9 -4.6920 13.6004   4
   1   8  -9 133.405 28.6458   3
   1  -8   9 35.0893 18.9198   3
   1  -8   9 67.4525 18.7423   2
  -1  -8  -9 67.4267 17.4213   3
   1   8  -9 31.6288 19.8624   4
  -1  -8  -9 46.0717 24.2924   2
  -1  -8  -9 53.6760 10.4466   3
   1  -8   9 82.4998 24.0601   4
  -1  -8   9 46.9463 16.3525   3
   1   8   9 31.4702 16.2955   2
   1  -8  -9 62.6780 16.0441   2
  -1  -8   9 71.1036 22.9736   2
  -1   8  -9 3.34195 15.0963   4
   1  -8  -9 64.0901 21.5832   4
   1  -8  -9 41.9131 15.9873   3
   1  -8  -9 62.6211 21.4064   2
   1  -8  -9 92.5697 26.0791   3
   2   8  -9 28.5526 16.9909   3
   2  -8   9 28.0984 20.4206   3
  -2  -8  -9 16.7259 22.1773   2
   2  -8   9 25.4760 17.3235   4
   2   8  -9 18.0628 17.3257   4
   2  -8  -9 26.7003 16.2073   4
   2  -8  -9 30.1564 16.2863   3
   2  -8  -9 27.3209 15.2052   2
  -2   8  -9 10.5861 16.0167   4
  -2  -8   9 19.3242 11.5703   3
  -2  -8   9 37.8277 20.6761   2
   2  -8  -9 39.9966 22.5242   3
  -2   8  -9 7.63122 12.0722   2
  -2   8  -9 -8.4130 13.9955   3
   2  -8  -9 28.7986 16.5555   2
   3  -8   9 791.093 70.9149   3
  -3  -8  -9 740.493 75.6828   2
   3   8  -9 816.073 53.8485   3
   3   8  -9 841.789 66.5783   4
   3  -8   9 787.527 60.5194   4
  -3   8  -9 874.002 58.7884   2
  -3   8  -9 939.560 73.3965   4
   3  -8  -9 711.429 65.2035   4
  -3  -8   9 785.179 70.6861   2
   3  -8  -9 881.370 61.9813   2
   3  -8  -9 857.144 59.7328   2
   4   8  -9 -12.289 12.9863   4
   4  -8   9 -9.2235 12.0274   4
  -4  -8  -9 0.09072 24.4311   2
   4   8  -9 5.20678 9.17244   3
   4  -8   9 -6.9936 19.5697   3
  -4  -8   9 7.08832 22.3851   2
   4  -8  -9 -8.2794 13.1484   4
   4  -8  -9 27.0583 26.4897   3
   4  -8  -9 10.0622 18.3786   2
  -4   8  -9 -6.9384 11.6466   2
   4  -8  -9 9.15195 13.5686   2
  -4  -8   9 1.44229 6.60332   3
  -4   8  -9 11.3659 14.3455   4
   5  -8   9 141.740 40.3544   3
  -5  -8  -9 191.110 49.7870   2
   5   8  -9 276.131 40.0654   4
   5  -8   9 239.123 29.8990   4
  -5  -8   9 198.393 50.8122   2
   5  -8  -9 249.466 30.2377   4
   5  -8  -9 145.846 42.0642   3
   5  -8  -9 276.674 31.7596   2
  -5   8  -9 266.597 42.6774   2
  -5   8  -9 207.819 28.8976   4
   0  -9   9 42.5569 16.5669   3
   0  -9  -9 22.2706 19.0565   2
   0  -9  -9 10.8157 16.5838   3
   0  -9   9 28.8249 17.3155   2
   0   9  -9 45.3534 21.3688   4
   0  -9  -9 11.5965 10.5455   3
   0   9  -9 13.3778 18.6073   3
   1  -9   9 523.804 49.1521   3
   1   9  -9 472.056 47.2175   3
  -1  -9  -9 440.778 29.3503   3
   1   9  -9 465.940 50.2132   4
   1  -9   9 581.118 48.2388   2
  -1  -9  -9 575.761 60.3891   2
  -1   9  -9 578.120 52.0847   4
   1  -9  -9 406.812 47.7592   3
  -1  -9   9 487.966 50.1898   2
  -1   9  -9 399.459 50.4251   3
   1  -9  -9 457.969 43.4706   2
   1  -9  -9 548.883 52.6528   2
   1  -9  -9 422.489 37.2811   3
  -1  -9   9 502.081 39.6185   3
  -2  -9  -9 153.376 38.7632   2
   2  -9   9 109.684 29.9130   3
   2  -9   9 117.553 24.8976   2
   2   9  -9 102.892 29.1209   4
   2   9  -9 93.4415 23.0274   3
  -2  -9   9 119.826 18.0430   3
  -2   9  -9 124.609 28.9993   4
   2  -9  -9 94.0334 31.4320   3
   2  -9  -9 72.2554 24.1931   2
   2  -9  -9 104.486 24.0305   2
  -2  -9   9 145.212 34.0408   2
   3   9  -9 42.7733 23.4136   4
  -3  -9  -9 28.4257 26.6388   2
   3   9  -9 45.9270 14.7772   3
   3  -9   9 11.4440 20.5496   3
   3  -9  -9 97.5743 25.4189   2
   3  -9  -9 18.3413 17.4508   2
  -3   9  -9 61.4671 22.2845   4
  -3  -9   9 47.2360 25.6524   2
  -3   9  -9 72.0149 20.5315   2
   3  -9  -9 60.4113 29.0379   3
   4  -9   9 11.9038 21.9372   3
  -4  -9  -9 -18.674 21.4520   2
   4   9  -9 2.95019 18.4587   4
   4  -9  -9 11.0481 15.6492   2
  -4   9  -9 43.3312 17.7669   4
   4  -9  -9 -7.6543 24.1615   3
   4  -9  -9 3.99939 16.6425   4
   4  -9  -9 31.2209 21.3239   2
  -4  -9   9 -33.823 15.9891   2
  -4   9  -9 16.6534 14.8691   2
   0 -10  -9 1.78855 19.0359   2
   0  10  -9 47.3616 24.0252   3
   0 -10   9 6.61718 15.7906   3
   0 -10  -9 -8.3146 8.93227   3
   0  10  -9 8.23656 19.5419   4
   0 -10  -9 22.8412 17.5546   3
   0 -10   9 -1.9568 11.3685   3
   0 -10   9 -0.2121 15.9537   2
   1 -10   9 100.893 28.0576   3
  -1 -10  -9 85.8611 13.8021   3
  -1 -10  -9 13.3837 23.6494   2
  -1 -10  -9 114.678 19.4418   3
   1  10  -9 82.4960 24.4226   3
   1 -10   9 85.8928 34.6095   2
   1  10  -9 116.084 36.3786   4
  -1 -10   9 114.730 23.0081   3
  -1  10  -9 61.1900 25.3216   4
   1 -10  -9 84.7978 20.4655   3
   1 -10  -9 104.393 31.0333   2
  -1 -10   9 114.886 22.7481   3
   1 -10  -9 81.1212 27.1564   3
  -2 -10  -9 147.026 48.4973   2
   2 -10   9 58.2341 26.1144   3
   2  10  -9 111.329 23.6631   3
   2  10  -9 99.8743 29.6211   4
   2 -10   9 89.0754 25.0963   2
  -2 -10   9 94.2882 31.6113   2
   2 -10  -9 164.621 39.5179   3
  -2 -10   9 125.805 18.3503   3
  -2  10  -9 165.730 33.7007   4
  -2 -10   9 132.115 20.6709   3
   2 -10  -9 100.477 28.3060   2
  -3 -10  -9 11.7595 27.6284   2
   3 -10   9 19.7002 16.7065   2
   3  10  -9 74.1598 28.6558   4
   3 -10   9 43.4197 29.6815   3
   3 -10  -9 60.9398 32.1109   3
  -3  10  -9 71.2887 24.9820   4
  -3 -10   9 40.6635 10.0329   3
  -3 -10   9 31.3943 9.46401   3
  -3 -10   9 27.6073 25.8331   2
   3 -10  -9 53.5617 24.0359   2
   0  11  -9 42.1803 25.1091   4
   0 -11  -9 7.82500 11.9612   3
   0 -11  -9 4.49093 16.0478   3
   0 -11   9 2.59209 16.7573   2
   0 -11   9 9.82901 15.4306   3
   0   0  10 1498.50 70.3668   3
   0   0 -10 1369.12 73.5897   4
   0   0 -10 1457.35 70.6695   2
   0   0  10 1398.02 71.8128   2
   0   0 -10 1342.16 70.9019   3
  -1   0 -10 9109.46 427.205   3
   1   0  10 9999.99 431.129   2
  -1   0  10 9933.01 419.005   2
   2   0  10 51.5523 19.7806   2
   2   0 -10 47.0490 11.9779   4
  -2   0 -10 48.0310 15.0739   3
  -2   0 -10 42.0408 18.2659   2
  -2   0  10 45.4750 7.84962   2
  -2   0  10 59.0125 13.6871   3
   2   0  10 26.4376 11.9646   3
  -2   0  10 39.7107 5.54278   2
   2   0 -10 43.2220 11.2856   3
   3   0  10 269.690 27.8214   3
   3   0 -10 231.313 21.6605   3
  -3   0 -10 230.594 28.6546   3
   3   0  10 170.886 30.6372   2
   3   0 -10 224.170 20.3946   4
  -3   0 -10 224.737 33.1116   2
  -3   0  10 211.840 18.8381   2
  -3   0  10 178.459 22.0139   3
   3   0 -10 222.024 14.7718   2
  -4   0 -10 143.039 27.7274   3
  -4   0 -10 96.3016 29.4059   2
   4   0  10 140.889 24.4984   3
   4   0 -10 122.834 14.8172   2
  -4   0  10 108.043 22.1146   3
  -4   0  10 126.072 19.4292   2
   4   0 -10 111.755 15.6166   4
   4   0 -10 102.101 17.8313   3
   4   0  10 101.729 28.9345   2
  -4   0 -10 137.771 22.5371   4
  -5   0  10 1230.25 83.1604   2
  -5   0 -10 1293.73 72.0801   4
  -5   0 -10 1396.73 89.2752   3
  -5   0  10 1344.51 81.1229   3
   5   0 -10 1274.01 67.9728   4
  -5   0 -10 1430.25 98.5060   2
   5   0  10 1395.01 86.4870   3
   5   0  10 1257.51 95.1289   2
   5   0 -10 1379.91 77.4001   3
   5   0 -10 1382.16 72.7598   2
   6   0  10 147.088 31.8316   3
   6   0 -10 129.649 13.9490   4
  -6   0 -10 167.634 18.7540   4
   6   0 -10 139.596 24.5803   3
   6   0 -10 100.203 22.0592   2
   6   0  10 90.7075 28.0120   3
  -6   0  10 123.063 25.6767   2
  -6   0 -10 195.949 44.4912   2
  -6   0  10 153.952 29.9617   3
  -7   0  10 172.098 31.7726   2
  -7   0 -10 189.149 47.1609   2
   7   0 -10 166.844 43.0729   3
  -7   0  10 175.637 34.7919   3
  -7   0 -10 190.958 17.5417   4
   7   0 -10 198.587 29.5989   2
   7   0  10 124.793 33.3457   3
  -7   0 -10 168.485 17.1688   4
   0  -1  10 26.8423 9.77323   3
   0   1 -10 9.72254 8.84469   4
   0   1  10 23.6516 10.7620   2
   0   1 -10 13.7016 10.3310   3
   0  -1 -10 17.9004 10.4458   2
   0  -1 -10 17.9760 8.67536   3
   0  -1  10 14.9098 9.48324   4
   0  -1  10 17.8046 10.7284   2
   0   1 -10 33.4869 9.78640   2
   0   1  10 12.6145 7.52858   3
   1  -1  10 227.154 22.1613   3
   1  -1  10 202.657 25.6585   2
  -1  -1 -10 245.958 27.6312   2
  -1   1  10 214.420 14.1593   2
  -1   1  10 276.330 21.2738   3
   1   1 -10 219.108 15.2114   2
   1   1 -10 228.562 22.2642   4
  -1  -1 -10 221.444 20.6902   3
   1   1 -10 223.128 19.9047   3
   1   1  10 229.316 18.4714   3
   1  -1 -10 230.293 19.2512   3
  -1  -1  10 230.715 22.1743   4
   1   1  10 216.453 26.7203   2
  -1   1 -10 237.330 25.0435   2
  -1   1 -10 216.156 24.1907   3
  -1  -1  10 217.323 18.9260   3
  -1  -1  10 223.608 17.3506   2
   1  -1 -10 217.024 13.5303   2
  -1   1 -10 212.259 21.3901   4
  -2   1  10 537.934 38.0086   3
  -2  -1 -10 644.624 42.3299   3
   2  -1  10 597.379 41.9692   3
   2   1 -10 589.560 36.0730   3
   2  -1  10 624.297 47.9160   2
  -2  -1 -10 586.993 47.7970   2
   2   1 -10 591.539 38.2919   4
   2  -1 -10 616.510 38.5215   4
  -2   1 -10 602.948 44.9468   2
  -2  -1  10 563.860 30.5151   2
  -2   1 -10 639.042 39.0291   4
   2   1  10 614.702 68.6291   2
  -2  -1  10 548.328 38.0662   4
   2  -1 -10 584.012 37.2631   3
  -2   1 -10 622.989 50.6463   3
  -2  -1  10 568.430 36.6449   3
  -2  -1  10 663.651 35.0126   2
   3   1 -10 120.279 16.8287   4
  -3   1  10 122.567 21.2603   3
  -3  -1 -10 102.029 27.7590   2
   3  -1  10 155.118 22.7956   3
   3   1 -10 143.096 16.6533   3
   3  -1  10 126.770 28.2202   2
   3   1 -10 134.655 13.1380   2
  -3  -1 -10 106.719 21.8308   3
  -3   1 -10 116.514 25.9755   2
   3  -1 -10 81.3129 16.7021   3
  -3  -1  10 115.933 18.1367   3
  -3  -1  10 104.408 15.5350   4
  -3  -1  10 124.388 18.1715   2
   3   1  10 94.2488 19.4717   3
   3  -1 -10 115.560 14.6442   4
  -3   1 -10 96.3118 15.3611   4
  -3   1 -10 110.053 24.1996   3
   3   1  10 128.506 28.7264   2
   4  -1  10 439.524 47.8410   2
   4  -1  10 436.381 41.3871   3
   4   1 -10 472.756 34.1811   3
  -4   1  10 385.642 36.9408   3
  -4   1  10 449.073 28.7186   2
  -4  -1 -10 430.260 39.6914   3
   4   1 -10 404.524 29.2456   2
  -4  -1 -10 410.329 48.3465   2
  -4  -1  10 446.907 32.2863   4
  -4  -1  10 450.236 36.8636   2
   4   1  10 315.794 33.1278   3
   4  -1 -10 429.680 27.4940   2
  -4   1 -10 482.411 32.2273   4
  -4  -1  10 432.730 34.9924   3
   4  -1 -10 420.666 34.8426   3
   4   1  10 391.278 46.0529   2
  -4   1 -10 348.858 39.9185   3
   4  -1 -10 399.671 28.2342   4
  -4   1 -10 492.654 47.6180   2
  -5   1  10 468.759 44.5942   3
  -5  -1 -10 495.114 44.2460   3
  -5   1  10 452.752 34.6465   2
   5   1 -10 466.958 35.3945   2
   5  -1  10 395.581 43.9429   3
   5   1 -10 500.203 37.4686   3
  -5  -1  10 446.217 42.1606   2
  -5   1 -10 397.625 45.9361   3
  -5   1 -10 476.342 32.7519   4
  -5  -1  10 538.111 43.1533   3
   5   1  10 459.503 54.3340   2
  -5  -1  10 406.555 32.7664   4
  -5   1 -10 557.123 62.3579   2
   5   1  10 444.742 37.8844   3
   5   1  10 502.505 43.0908   3
   5  -1 -10 424.813 33.7854   2
   5  -1 -10 494.546 29.1529   4
  -6   1  10 0.99520 12.4822   2
   6   1 -10 22.4303 9.93440   4
   6  -1  10 21.7884 16.1281   3
  -6  -1 -10 90.2982 35.2989   2
  -6  -1 -10 14.8773 11.1078   4
   6   1 -10 3.50335 12.4631   3
   6   1 -10 4.45360 12.1733   2
   6  -1  10 14.8083 19.6665   3
  -6   1  10 -16.969 15.6737   3
   6   1  10 17.6236 16.7916   3
  -6   1 -10 -2.0829 7.05873   4
   6  -1 -10 -3.5306 13.4248   2
  -6   1 -10 5.01628 20.8102   2
  -6  -1  10 1.74439 19.4412   2
   6   1  10 27.9272 15.0866   3
  -6   1 -10 2.15893 6.67477   4
  -7   1  10 181.899 28.4624   2
   7  -1  10 130.457 36.7573   3
  -7  -1 -10 213.528 22.9563   4
  -7  -1 -10 190.568 32.8990   4
  -7  -1 -10 179.022 47.3342   2
   7   1 -10 166.301 28.5803   2
  -7   1  10 177.549 35.7385   3
  -7  -1  10 238.174 38.5157   2
   7   1  10 272.728 37.3031   3
   7  -1 -10 167.794 43.1140   3
  -7  -1  10 200.209 31.9480   3
   7   1  10 180.111 32.5821   3
   7  -1 -10 199.329 29.6226   2
  -7   1 -10 150.072 40.1709   2
   0   2 -10 2890.22 138.544   3
   0  -2 -10 2796.32 131.351   3
   0  -2  10 2927.05 136.158   2
   0  -2 -10 2758.48 135.556   2
   0  -2  10 2804.51 137.376   4
   0   2 -10 2814.37 132.124   2
   0  -2  10 3025.04 136.308   3
   0   2  10 3002.78 134.709   2
   0   2  10 2825.69 131.862   3
   1   2 -10 1201.85 62.4313   3
   1  -2  10 1097.29 66.6353   2
   1  -2  10 1043.46 62.3920   4
   1   2 -10 1159.41 64.5139   4
  -1   2  10 1189.12 52.9298   2
  -1  -2 -10 1093.19 67.5307   2
   1   2 -10 1068.02 55.6719   2
  -1  -2 -10 1205.66 59.7118   3
   1  -2  10 1190.60 65.6530   3
   1  -2 -10 1122.08 58.3840   3
   1   2  10 1082.67 55.3698   3
  -1   2 -10 1106.13 61.5985   4
  -1   2 -10 1226.00 81.2564   2
   1   2  10 1128.96 65.2913   2
  -1  -2  10 1081.22 56.4354   2
   1  -2 -10 1125.31 54.8150   2
  -1  -2  10 1099.92 62.3792   4
  -1  -2  10 1069.11 57.8354   3
  -1   2 -10 1188.74 69.1243   3
  -2  -2 -10 302.497 25.1945   3
  -2   2  10 237.527 24.7752   3
   2  -2  10 263.807 28.4115   3
   2  -2  10 267.590 24.4804   4
   2   2 -10 265.096 22.0833   3
  -2  -2 -10 266.475 33.6926   2
   2  -2  10 286.877 32.7745   2
   2   2 -10 274.303 25.1168   4
  -2   2 -10 253.297 28.8620   2
  -2  -2  10 242.850 21.0420   3
  -2   2 -10 221.917 22.0618   4
  -2  -2  10 258.990 22.2119   2
   2   2  10 271.775 20.3840   3
  -2   2 -10 244.524 29.8477   3
  -2  -2  10 227.365 17.6271   2
   2  -2 -10 278.604 23.3997   3
   2   2  10 237.437 29.8629   2
  -2  -2  10 272.690 24.8152   4
   3   2 -10 13.0074 8.52324   3
   3  -2  10 11.5608 14.0371   3
  -3   2  10 13.0107 11.5211   3
   3  -2  10 0.56359 14.4167   2
  -3  -2 -10 -0.7262 9.83895   3
  -3  -2 -10 4.22306 16.0471   2
   3   2 -10 7.22961 9.40560   4
   3   2 -10 18.5485 8.04479   2
  -3  -2  10 3.89823 9.22833   3
  -3  -2  10 3.32476 10.7509   2
   3   2  10 9.43605 8.57871   3
   3  -2 -10 5.71695 7.53212   4
  -3  -2  10 3.53387 9.81221   4
  -3   2 -10 8.80461 8.78617   4
  -3   2 -10 22.3368 17.0476   3
  -3   2 -10 15.3775 13.6394   2
   3   2  10 19.5574 16.8970   2
   3  -2 -10 7.30505 8.95467   3
   4  -2  10 81.2376 25.9740   2
  -4   2  10 110.098 23.5328   3
   4  -2  10 111.297 26.6117   3
  -4  -2 -10 142.118 32.0535   2
  -4   2  10 95.6917 10.9794   2
   4   2 -10 141.642 29.4459   2
   4   2 -10 84.9716 15.3125   3
  -4  -2 -10 107.123 22.0223   3
   4   2 -10 70.9905 16.5686   4
  -4  -2  10 93.0048 16.1622   4
  -4  -2  10 121.669 21.1243   3
   4  -2 -10 115.573 14.8971   2
   4  -2 -10 84.7927 13.4677   4
   4   2  10 137.271 30.3373   2
  -4  -2  10 143.943 27.2750   2
   4   2  10 103.784 17.2862   3
  -4   2 -10 86.8083 25.8054   3
  -4   2 -10 93.7324 15.2363   4
  -4   2 -10 116.980 28.1143   2
   4  -2 -10 119.118 18.8725   3
  -5  -2 -10 265.425 27.4851   4
  -5   2  10 269.627 22.5267   2
   5  -2  10 229.909 36.2308   3
   5   2 -10 268.265 26.1798   3
   5  -2  10 310.412 45.4879   2
   5   2 -10 249.214 27.0207   2
  -5   2  10 300.718 40.5472   3
   5   2 -10 225.759 25.7406   4
  -5  -2 -10 191.943 43.2956   2
  -5  -2  10 246.476 26.0008   4
  -5  -2  10 250.384 35.6065   2
  -5   2 -10 227.769 39.5306   2
  -5  -2  10 203.873 28.1020   3
   5  -2 -10 252.307 30.6888   3
  -5   2 -10 305.502 23.4748   4
   5   2  10 248.914 42.5391   2
   5  -2 -10 260.842 18.2448   4
   5   2  10 251.503 27.3027   3
  -5   2 -10 206.648 39.9054   3
   5  -2 -10 208.690 24.4659   2
   5   2  10 316.362 31.3217   3
   6   2 -10 40.0869 16.7622   2
   6   2 -10 23.9944 12.3064   4
  -6  -2 -10 21.6275 27.6576   2
  -6  -2 -10 44.9088 15.1065   4
  -6   2  10 36.0737 12.7155   2
  -6   2  10 32.3172 19.1435   3
   6  -2  10 70.2974 26.6751   3
   6   2  10 21.3705 13.1665   3
   6   2  10 34.8462 18.2002   3
  -6   2 -10 25.2034 23.1229   2
  -6  -2  10 9.78898 10.3751   4
  -6   2 -10 33.2387 8.44072   4
  -6  -2  10 21.5365 20.4169   2
  -6  -2  10 21.2289 15.7588   3
  -7  -2 -10 190.062 24.7842   4
  -7   2  10 192.301 25.1094   2
   7  -2  10 253.715 41.7668   3
  -7  -2 -10 175.675 47.9288   2
   7   2 -10 186.320 29.9757   2
  -7  -2  10 150.615 30.6426   3
   7  -2 -10 127.732 38.3432   3
  -7   2 -10 185.521 42.0540   2
   7  -2 -10 144.827 27.1403   2
   7   2  10 219.366 31.8820   3
  -7  -2  10 221.478 41.7505   2
   0  -3  10 11.5642 11.1945   4
   0  -3 -10 32.6109 13.2663   2
   0   3 -10 30.1938 9.99782   2
   0  -3 -10 41.1896 9.48394   3
   0   3 -10 23.3347 9.82978   4
   0   3 -10 31.8939 14.4376   3
   0  -3  10 42.7395 13.4855   2
   0  -3  10 34.5895 12.9315   3
   0   3  10 27.0811 10.8674   2
   0   3  10 32.8276 9.99399   3
  -1  -3 -10 969.739 51.9215   3
   1   3 -10 1000.94 58.3925   3
  -1   3  10 1017.89 49.3045   2
  -1  -3 -10 1097.85 74.4648   2
  -1   3  10 1011.27 57.0522   3
   1  -3  10 1073.31 62.5266   3
   1  -3  10 1014.52 62.7018   2
   1   3 -10 1024.01 60.1876   4
  -1   3 -10 946.978 54.2418   2
   1  -3 -10 917.502 50.4421   2
   1   3  10 878.843 57.0536   2
  -1   3 -10 917.194 54.8529   4
  -1   3 -10 928.212 60.9548   3
  -1  -3  10 1030.27 57.5987   4
   1   3  10 902.209 47.4507   3
  -1  -3  10 953.966 51.0360   2
   1  -3 -10 899.332 51.6158   3
   2   3 -10 1624.50 82.8582   4
   2  -3  10 1516.89 87.3285   3
   2  -3  10 1545.70 89.3952   2
  -2  -3 -10 1527.02 92.0240   2
   2   3 -10 1509.52 77.6745   3
   2  -3  10 1450.12 79.7426   4
  -2   3  10 1440.39 81.2934   3
  -2  -3 -10 1425.65 76.0011   3
  -2   3 -10 1425.12 79.1425   2
  -2  -3  10 1369.03 74.5016   2
  -2   3 -10 1459.12 76.3950   4
   2   3  10 1437.52 84.1929   2
   2  -3 -10 1374.00 66.6892   2
  -2  -3  10 1416.99 71.5245   3
  -2   3 -10 1522.73 87.7181   3
   2   3  10 1433.38 67.3409   3
   2  -3 -10 1395.77 66.1468   2
  -2  -3  10 1413.25 78.1397   4
  -2  -3  10 1382.29 69.8089   2
   2  -3 -10 1355.82 74.8178   3
   3  -3  10 330.322 36.1209   3
   3   3 -10 287.190 27.8214   4
  -3   3  10 270.930 29.6837   3
   3  -3  10 303.293 38.5071   2
  -3  -3 -10 258.222 24.6720   3
   3   3 -10 304.898 24.6613   3
   3  -3  10 261.591 24.8254   4
  -3  -3 -10 281.149 39.0447   2
   3   3 -10 262.054 22.8418   2
  -3  -3  10 290.951 24.3507   3
  -3  -3  10 316.689 31.3984   2
  -3   3 -10 325.021 34.0156   2
   3  -3 -10 230.017 26.0956   3
   3  -3 -10 264.186 21.1365   2
  -3   3 -10 273.178 35.7020   3
  -3   3 -10 284.338 25.3562   4
  -3  -3  10 292.163 29.2839   4
   3  -3 -10 299.454 17.4254   2
   3   3  10 300.232 21.1240   3
   3   3  10 261.606 34.5543   2
   4   3 -10 127.372 18.6884   2
  -4   3  10 143.130 11.9750   2
   4   3 -10 155.573 19.2281   3
  -4   3  10 186.174 27.6604   3
  -4  -3 -10 164.777 21.6707   3
   4  -3  10 146.836 36.6916   2
  -4  -3 -10 107.195 31.8170   2
   4  -3  10 156.853 32.0781   3
   4   3 -10 124.394 22.7520   4
  -4  -3 -10 101.305 21.0900   4
   4   3  10 92.6039 31.3701   2
   4  -3 -10 109.231 21.8672   3
   4   3  10 115.710 15.4391   3
  -4  -3  10 131.899 21.4997   4
  -4   3 -10 136.637 29.2347   2
   4  -3 -10 122.676 15.7668   4
  -4   3 -10 67.8344 25.8678   3
   4  -3 -10 111.256 17.1872   2
  -4  -3  10 143.831 27.6642   2
  -4  -3  10 117.575 20.7530   3
   5   3 -10 333.691 32.0545   2
  -5   3  10 399.331 24.6440   2
   5   3 -10 375.901 30.8531   3
  -5   3  10 265.785 37.0823   3
   5   3 -10 351.447 33.6199   4
  -5  -3 -10 353.931 33.4719   4
  -5  -3 -10 302.551 50.7041   2
   5  -3  10 353.060 51.0564   2
   5  -3  10 338.550 43.8654   3
   5  -3 -10 326.450 22.3670   4
   5   3  10 360.471 32.9783   3
  -5   3 -10 368.238 27.3977   4
  -5  -3  10 364.655 33.3760   3
  -5   3 -10 356.499 46.4440   3
  -5   3 -10 386.821 45.2605   2
   5   3  10 378.465 30.6150   3
  -5  -3  10 342.813 43.2429   2
   5  -3 -10 349.040 22.2983   4
   5  -3 -10 398.525 32.5637   2
  -5  -3  10 399.681 35.1422   4
  -6   3  10 103.045 16.0907   2
  -6   3  10 103.514 28.7572   3
   6   3 -10 135.868 23.3763   2
  -6  -3 -10 97.0052 21.4778   4
   6  -3  10 132.605 35.7498   3
   6   3 -10 140.245 22.9747   4
  -6  -3 -10 85.4429 33.6475   2
   6   3 -10 129.199 21.0028   3
  -6   3 -10 119.532 35.0357   2
  -6   3 -10 159.470 14.6978   4
   6   3  10 167.330 22.6726   3
  -6  -3  10 200.574 25.9366   4
   6   3  10 171.932 22.4509   3
  -6  -3  10 141.030 26.5408   3
  -6  -3  10 140.798 34.1070   2
   7   3 -10 5.03865 14.1636   3
  -7   3  10 5.87611 10.8724   2
   7   3 -10 32.6609 22.4981   2
   7  -3  10 -14.799 18.6706   3
  -7  -3 -10 -6.3710 32.4232   2
  -7  -3 -10 20.7922 14.8017   4
   7   3  10 -6.2309 11.5384   3
  -7  -3  10 48.3621 25.9021   2
  -7  -3  10 37.0719 19.2355   3
  -7  -3  10 6.77653 11.8330   4
  -7   3 -10 31.0438 25.4014   2
   7  -3 -10 18.5039 17.6976   2
   7   3  10 11.2330 12.6466   3
   0   4 -10 23.5489 9.83994   2
   0  -4  10 30.0319 12.9015   4
   0   4  10 16.9684 9.42332   3
   0  -4  10 17.8110 11.6984   3
   0   4 -10 27.8726 13.6089   3
   0  -4 -10 19.9626 12.7017   2
   0  -4 -10 20.5406 7.65650   3
   0   4 -10 24.3861 12.1138   4
   0  -4  10 7.11928 9.83459   2
   0   4  10 12.8013 9.14923   2
   1   4 -10 211.418 25.0361   3
   1  -4  10 279.978 28.9871   3
  -1  -4 -10 310.987 32.7591   2
   1  -4  10 224.526 25.1669   4
   1  -4  10 241.992 28.3829   2
   1   4 -10 227.070 26.2960   4
  -1   4  10 261.324 24.9126   3
  -1  -4 -10 258.591 19.2180   3
   1  -4 -10 216.969 22.9041   2
   1   4  10 258.946 19.3328   3
  -1  -4  10 267.801 27.1411   4
  -1  -4  10 200.930 21.0943   3
   1  -4 -10 252.929 17.6469   2
  -1  -4  10 214.106 21.6748   2
  -1   4 -10 260.482 24.1966   2
  -1  -4  10 244.824 22.8194   2
   1   4  10 271.268 27.3718   2
   1  -4 -10 215.038 20.7865   3
  -1   4 -10 286.243 31.8426   3
  -1   4 -10 225.483 24.7942   4
   2   4 -10 176.670 21.3306   3
   2  -4  10 203.399 29.4453   2
  -2  -4 -10 170.135 16.8212   3
   2  -4  10 160.022 21.4811   4
  -2  -4 -10 187.365 32.2421   2
   2  -4  10 161.921 25.6159   3
   2   4 -10 147.429 22.0908   4
  -2   4  10 180.948 23.2954   3
   2   4  10 181.879 14.2985   3
  -2  -4  10 181.380 22.4226   2
   2   4  10 159.121 26.0848   2
  -2   4 -10 173.808 22.9542   2
  -2   4 -10 135.828 28.3261   3
   2  -4 -10 173.061 16.2383   2
  -2   4 -10 147.815 20.1023   4
   2  -4 -10 188.035 21.6047   3
  -2  -4  10 225.600 25.2000   4
  -2  -4  10 183.932 18.5601   2
  -2  -4  10 175.913 17.9579   3
   2  -4 -10 159.517 17.3454   2
   3   4 -10 8.33576 9.63140   3
   3   4 -10 11.4477 12.4803   4
  -3  -4 -10 21.8868 12.7594   4
   3  -4  10 4.23228 7.95835   4
  -3  -4 -10 3.00025 8.00610   3
   3  -4  10 -7.2858 14.5044   3
  -3   4  10 9.50400 13.6231   3
  -3  -4 -10 26.9141 21.4555   2
   3  -4  10 -5.3333 16.6041   2
  -3  -4  10 4.61024 7.77202   2
  -3  -4  10 8.10667 9.22529   3
   3  -4 -10 7.74406 9.43211   2
  -3  -4  10 1.68150 11.0669   4
   3  -4 -10 -12.093 9.27359   3
  -3  -4  10 -0.2616 13.3509   2
  -3   4 -10 27.8749 18.6364   3
  -3   4 -10 6.41421 13.0239   2
  -3   4 -10 4.69295 9.62798   4
   3  -4 -10 9.45624 6.80589   2
   3   4  10 10.0731 5.73090   3
   3   4  10 36.4764 19.0969   2
   4   4 -10 236.489 28.0906   4
   4   4 -10 191.853 23.8675   2
   4  -4  10 173.275 36.2382   3
  -4  -4 -10 252.325 29.6277   4
   4  -4  10 278.796 43.7368   2
   4   4 -10 211.122 22.9456   3
  -4  -4 -10 250.945 41.2363   2
  -4   4  10 263.809 33.8567   3
  -4  -4  10 234.803 23.3415   3
  -4  -4  10 196.666 33.1272   2
   4   4  10 229.056 18.7368   3
   4  -4 -10 219.543 25.2633   2
  -4   4 -10 239.759 32.3898   2
   4  -4 -10 248.586 29.8998   3
   4   4  10 244.569 38.1980   2
  -4   4 -10 226.632 23.4687   4
   4   4  10 233.659 17.2576   3
  -4   4 -10 223.344 37.9989   3
  -4  -4  10 267.181 29.3029   4
   4  -4 -10 214.806 22.0948   4
   5   4 -10 40.8065 15.7232   2
   5  -4  10 13.3209 20.1314   3
  -5   4  10 44.9825 9.84261   2
   5   4 -10 45.3414 18.1636   4
   5   4 -10 32.3374 14.2814   3
  -5  -4 -10 80.7390 35.2848   2
  -5  -4 -10 32.7221 15.8425   4
  -5   4  10 16.8758 17.6737   3
   5   4  10 54.8230 11.1660   3
  -5  -4  10 37.6246 16.4613   4
  -5  -4  10 37.8673 14.7790   3
  -5  -4  10 54.7617 24.6016   2
   5   4  10 52.7215 11.3392   3
   5  -4 -10 38.4654 9.73475   4
  -5   4 -10 40.7369 21.5448   2
   5  -4 -10 68.6112 18.5619   2
   6   4 -10 58.1227 19.0988   2
   6   4 -10 62.8770 17.2717   3
  -6   4  10 77.2836 13.2385   2
   6  -4  10 65.6902 29.0795   3
  -6  -4 -10 44.9567 30.2638   2
   6   4 -10 94.9976 23.1453   4
  -6  -4 -10 44.9306 18.8322   4
  -6   4  10 60.9727 24.5149   3
  -6   4 -10 64.0180 25.9572   2
  -6  -4  10 58.4839 18.3598   4
   6  -4 -10 7.87523 23.0351   3
  -6  -4  10 62.6607 18.1700   3
   6   4  10 41.9832 12.1599   3
  -6   4 -10 47.7129 9.02209   4
   6  -4 -10 64.1030 19.7248   2
  -6  -4  10 42.7175 25.6192   2
  -7   4  10 52.4378 12.6944   2
   7  -4  10 62.1090 30.1658   3
   7   4 -10 14.2006 24.6660   3
   7   4 -10 35.8851 16.6341   4
  -7  -4 -10 45.6367 18.0732   4
   7   4 -10 54.4549 18.7280   3
[truncated: 437,710 more chars]
