# Supplementary material for: C-glycoside synthesis through radical cross-coupling of glycohydrazides
Source: Nature. 2026 Jun 22;655(8125):1195–203. doi: 10.1038/s41586-026-10807-x (PMC13421352; doi:10.1038/s41586-026-10807-x)
Supplement: Supplementary file 4 — Crystallographic data for compound Xylose-hydrazide β-SH21. [file 41586_2026_10807_MOESM4_ESM.cif]

data_baran989b_0m_a
_audit_creation_date               2026-04-17
_audit_creation_method
;
Olex2 1.5
(compiled 2026.03.20 svn.r2bc28608 for OlexSys, GUI svn.r7530)
;
_shelx_SHELXL_version_number       '2019/3'
_audit_contact_author_address      ?
_audit_contact_author_email        ?
_audit_contact_author_name         ''
_audit_contact_author_phone        ?
_publ_contact_author_id_orcid      ?
_publ_section_references
;
Dolomanov, O.V., Bourhis, L.J., Gildea, R.J, Howard, J.A.K. & Puschmann, H.
 (2009), J. Appl. Cryst. 42, 339-341.

Sheldrick, G.M. (2008). Acta Cryst. A64, 112-122.

Sheldrick, G.M. (2015). Acta Cryst. A71, 3-8.
;
_chemical_name_common              ?
_chemical_name_systematic          ?
_chemical_formula_moiety           'C12 H18 N2 O6 S'
_chemical_formula_sum              'C12 H18 N2 O6 S'
_chemical_formula_weight           318.34
_chemical_absolute_configuration   ad
_chemical_melting_point            ?
loop_
  _atom_type_symbol
  _atom_type_description
  _atom_type_scat_dispersion_real
  _atom_type_scat_dispersion_imag
  _atom_type_scat_source
 'C' 'C' 0.0033 0.0016 'International Tables Vol C Tables 4.2.6.8 and 6.1.1.4'
 'H' 'H' 0.0000 0.0000 'International Tables Vol C Tables 4.2.6.8 and 6.1.1.4'
 'N' 'N' 0.0061 0.0033 'International Tables Vol C Tables 4.2.6.8 and 6.1.1.4'
 'O' 'O' 0.0106 0.0060 'International Tables Vol C Tables 4.2.6.8 and 6.1.1.4'
 'S' 'S' 0.1246 0.1234 'International Tables Vol C Tables 4.2.6.8 and 6.1.1.4'

_shelx_space_group_comment
;
The symmetry employed for this shelxl refinement is uniquely defined
by the following loop, which should always be used as a source of
symmetry information in preference to the above space-group names.
They are only intended as comments.
;
_space_group_crystal_system        'monoclinic'
_space_group_IT_number             5
_space_group_name_H-M_alt          C2
_space_group_name_Hall             'C 2y'
loop_
  _space_group_symop_operation_xyz
 'x, y, z'
 '-x, y, -z'
 'x+1/2, y+1/2, z'
 '-x+1/2, y+1/2, -z'

_cell_length_a                     11.016(3)
_cell_length_b                     5.1835(16)
_cell_length_c                     25.404(8)
_cell_angle_alpha                  90
_cell_angle_beta                   99.485(11)
_cell_angle_gamma                  90
_cell_volume                       1430.8(7)
_cell_formula_units_Z              4
_cell_measurement_reflns_used      9082
_cell_measurement_temperature      100
_cell_measurement_theta_max        26.278
_cell_measurement_theta_min        2.439
_shelx_estimated_absorpt_T_max     0.990
_shelx_estimated_absorpt_T_min     0.918
_exptl_absorpt_coefficient_mu      0.256
_exptl_absorpt_correction_T_max    0.7454
_exptl_absorpt_correction_T_min    0.4482
_exptl_absorpt_correction_type     multi-scan
_exptl_absorpt_process_details
;
SADABS-2016/2 (Bruker,2016/2) was used for absorption correction.
wR2(int) was 0.1792 before and 0.1044 after correction.
The Ratio of minimum to maximum transmission is 0.6013.
The \l/2 correction factor is Not present.
;
_exptl_absorpt_special_details     ?
_exptl_crystal_colour              'clear colourless'
_exptl_crystal_colour_lustre       clear
_exptl_crystal_colour_primary      colourless
_exptl_crystal_density_diffrn      1.478
_exptl_crystal_density_meas        ?
_exptl_crystal_density_method      ?
_exptl_crystal_description         plank
_exptl_crystal_F_000               672
_exptl_crystal_size_max            0.34
_exptl_crystal_size_mid            0.1
_exptl_crystal_size_min            0.04
_exptl_transmission_factor_max     ?
_exptl_transmission_factor_min     ?
_diffrn_reflns_av_R_equivalents    0.0942
_diffrn_reflns_av_unetI/netI       0.0538
_diffrn_reflns_Laue_measured_fraction_full  0.998
_diffrn_reflns_Laue_measured_fraction_max  0.998
_diffrn_reflns_limit_h_max         13
_diffrn_reflns_limit_h_min         -13
_diffrn_reflns_limit_k_max         6
_diffrn_reflns_limit_k_min         -6
_diffrn_reflns_limit_l_max         31
_diffrn_reflns_limit_l_min         -31
_diffrn_reflns_number              20599
_diffrn_reflns_point_group_measured_fraction_full  0.999
_diffrn_reflns_point_group_measured_fraction_max  0.999
_diffrn_reflns_theta_full          25.242
_diffrn_reflns_theta_max           26.407
_diffrn_reflns_theta_min           2.439
_diffrn_ambient_temperature        100
_diffrn_detector                   'Bruker Photon III Area Detector'
_diffrn_detector_area_resol_mean   7.407
_diffrn_detector_type              'CPAD Area Detector'
_diffrn_measured_fraction_theta_full  0.998
_diffrn_measured_fraction_theta_max  0.998
_diffrn_measurement_device         'Fixed Chi Three-Circle Diffractometer'
_diffrn_measurement_device_type    'Bruker D8 Venture'
_diffrn_measurement_method         '\w and \f scans'
_diffrn_radiation_monochromator    'Double Bounce Multilayer Mirrors'
_diffrn_radiation_probe            X-ray
_diffrn_radiation_type             MoK\a
_diffrn_radiation_wavelength       0.71073
_diffrn_radiation_xray_symbol      K-L~3~
_diffrn_source                     'Micro Focus Rotating Anode'
_diffrn_source_current             50.0
_diffrn_source_power               2.5
_diffrn_source_type                'Bruker TXS'
_diffrn_source_voltage             50.0
_diffrn_standards_number           0
_reflns_Friedel_coverage           0.798
_reflns_Friedel_fraction_full      1.000
_reflns_Friedel_fraction_max       0.999
_reflns_number_gt                  2739
_reflns_number_total               2948
_reflns_special_details
;
 Reflections were merged by SHELXL according to the crystal
 class for the calculation of statistics and refinement.
 
 _reflns_Friedel_fraction is defined as the number of unique
 Friedel pairs measured divided by the number that would be
 possible theoretically, ignoring centric projections and
 systematic absences.
;
_reflns_threshold_expression       'I > 2\s(I)'
_computing_cell_refinement         'SAINT v8.40B (Bruker, 2019)'
_computing_data_collection         'APEX5 v2023.9-2 (Bruker, 2023)'
_computing_data_reduction          'SAINT v8.40B (Bruker, 2019)'
_computing_molecular_graphics      'Olex2 1.5 (Dolomanov et al., 2009)'
_computing_publication_material    'Olex2 1.5 (Dolomanov et al., 2009)'
_computing_structure_refinement    'XL  (Sheldrick, 2008)'
_computing_structure_solution      'SHELXT  (Sheldrick, 2015)'
_refine_diff_density_max           0.301
_refine_diff_density_min           -0.357
_refine_diff_density_rms           0.058
_refine_ls_abs_structure_details
;
 Classical Flack method preferred over Parsons because s.u. lower.
;
_refine_ls_abs_structure_Flack     -0.12(15)
_refine_ls_extinction_coef         .
_refine_ls_extinction_method       none
_refine_ls_goodness_of_fit_ref     1.035
_refine_ls_hydrogen_treatment      mixed
_refine_ls_matrix_type             full
_refine_ls_number_parameters       200
_refine_ls_number_reflns           2948
_refine_ls_number_restraints       3
_refine_ls_R_factor_all            0.0583
_refine_ls_R_factor_gt             0.0535
_refine_ls_restrained_S_all        1.035
_refine_ls_shift/su_max            0.000
_refine_ls_shift/su_mean           0.000
_refine_ls_structure_factor_coef   Fsqd
_refine_ls_weighting_details      
 'w=1/[\s^2^(Fo^2^)+(0.0856P)^2^+1.5790P] where P=(Fo^2^+2Fc^2^)/3'
_refine_ls_weighting_scheme        calc
_refine_ls_wR_factor_gt            0.1318
_refine_ls_wR_factor_ref           0.1350
_refine_special_details            ?
_olex2_refinement_description
;
1. Fixed Uiso
 At 1.2 times of:
  All C(H) groups, All C(H,H) groups, All N(H) groups
 At 1.5 times of:
  All C(H,H,H) groups, All O(H) groups
2. Restrained distances
 N2-H2A = N1-H1
 0.88 with sigma of 0.01
3.a Ternary CH refined with riding coordinates:
 C2(H2B), C3(H3A), C4(H4A), C5(H5)
3.b Secondary CH2 refined with riding coordinates:
 C1(H1A,H1B)
3.c Aromatic/amide H refined with riding coordinates:
 C7(H7), C8(H8), C12(H12), C11(H11)
3.d Idealised Me refined as rotating group:
 C10(H10A,H10B,H10C)
3.e Idealised tetrahedral OH refined as rotating group:
 O3(H3), O2(H2), O4(H4)
;
_atom_sites_solution_hydrogens     mixed
_atom_sites_solution_primary       dual
_atom_sites_solution_secondary     ?
loop_
  _atom_site_label
  _atom_site_type_symbol
  _atom_site_fract_x
  _atom_site_fract_y
  _atom_site_fract_z
  _atom_site_U_iso_or_equiv
  _atom_site_adp_type
  _atom_site_occupancy
  _atom_site_site_symmetry_order
  _atom_site_calc_flag
  _atom_site_refinement_flags_posn
  _atom_site_refinement_flags_adp
  _atom_site_refinement_flags_occupancy
  _atom_site_disorder_assembly
  _atom_site_disorder_group
 S1 S 0.44245(8) 0.7648(2) 0.21721(4) 0.0148(3) Uani 1 1 d . . . . .
 O1 O 0.4244(2) 0.4460(6) 0.37321(11) 0.0146(6) Uani 1 1 d . . . . .
 O3 O 0.1749(3) 1.0254(6) 0.39273(12) 0.0164(6) Uani 1 1 d . . . . .
 H3 H 0.098282 1.023003 0.382913 0.025 Uiso 1 1 calc R U . . .
 O2 O 0.2971(3) 0.7296(6) 0.48326(11) 0.0193(7) Uani 1 1 d . . . . .
 H2 H 0.268834 0.874772 0.489584 0.029 Uiso 1 1 calc R U . . .
 O6 O 0.5594(3) 0.8831(6) 0.21556(12) 0.0212(7) Uani 1 1 d . . . . .
 O4 O 0.1567(3) 0.7600(8) 0.29418(11) 0.0230(7) Uani 1 1 d . . . . .
 H4 H 0.167926 0.677410 0.266955 0.035 Uiso 1 1 calc R U . . .
 O5 O 0.3350(3) 0.9213(6) 0.21582(12) 0.0206(7) Uani 1 1 d . . . . .
 N1 N 0.3595(3) 0.4445(7) 0.27952(13) 0.0135(7) Uani 1 1 d D . . . .
 H1 H 0.370(4) 0.282(4) 0.2717(17) 0.016 Uiso 1 1 d D U . . .
 N2 N 0.4617(3) 0.6023(7) 0.27322(13) 0.0131(7) Uani 1 1 d D . . . .
 H2A H 0.530(3) 0.513(9) 0.2807(18) 0.016 Uiso 1 1 d D U . . .
 C2 C 0.3331(3) 0.7326(8) 0.43200(15) 0.0141(8) Uani 1 1 d . . . . .
 H2B H 0.395474 0.871512 0.430525 0.017 Uiso 1 1 calc R U . . .
 C1 C 0.3901(4) 0.4707(9) 0.42488(16) 0.0163(8) Uani 1 1 d . . . . .
 H1A H 0.463766 0.447336 0.452563 0.020 Uiso 1 1 calc R U . . .
 H1B H 0.330325 0.333535 0.429690 0.020 Uiso 1 1 calc R U . . .
 C7 C 0.2930(4) 0.4654(9) 0.14456(16) 0.0167(9) Uani 1 1 d . . . . .
 H7 H 0.225962 0.534943 0.159162 0.020 Uiso 1 1 calc R U . . .
 C3 C 0.2233(3) 0.7738(9) 0.38791(15) 0.0138(7) Uani 1 1 d . . . . .
 H3A H 0.158386 0.643348 0.391727 0.017 Uiso 1 1 calc R U . . .
 C9 C 0.3695(4) 0.1795(9) 0.08208(17) 0.0194(9) Uani 1 1 d . . . . .
 C4 C 0.2632(3) 0.7400(9) 0.33412(15) 0.0144(8) Uani 1 1 d . . . . .
 H4A H 0.323313 0.878180 0.328760 0.017 Uiso 1 1 calc R U . . .
 C5 C 0.3219(3) 0.4756(8) 0.33025(15) 0.0136(8) Uani 1 1 d . . . . .
 H5 H 0.259267 0.340213 0.334129 0.016 Uiso 1 1 calc R U . . .
 C8 C 0.2721(4) 0.2870(10) 0.10358(15) 0.0189(9) Uani 1 1 d . . . . .
 H8 H 0.190106 0.236598 0.089805 0.023 Uiso 1 1 calc R U . . .
 C12 C 0.5119(4) 0.4395(9) 0.14348(16) 0.0170(9) Uani 1 1 d . . . . .
 H12 H 0.593701 0.491029 0.157295 0.020 Uiso 1 1 calc R U . . .
 C11 C 0.4893(4) 0.2608(11) 0.10242(15) 0.0208(9) Uani 1 1 d . . . . .
 H11 H 0.556428 0.192184 0.087775 0.025 Uiso 1 1 calc R U . . .
 C10 C 0.3469(5) -0.0257(10) 0.03909(18) 0.0270(11) Uani 1 1 d . . . . .
 H10A H 0.372397 -0.194174 0.054604 0.040 Uiso 1 1 calc R U . . .
 H10B H 0.394514 0.014890 0.010806 0.040 Uiso 1 1 calc R U . . .
 H10C H 0.259059 -0.030550 0.024059 0.040 Uiso 1 1 calc R U . . .
 C6 C 0.4128(4) 0.5422(8) 0.16418(16) 0.0145(8) Uani 1 1 d . . . . .

loop_
  _atom_site_aniso_label
  _atom_site_aniso_U_11
  _atom_site_aniso_U_22
  _atom_site_aniso_U_33
  _atom_site_aniso_U_23
  _atom_site_aniso_U_13
  _atom_site_aniso_U_12
 S1 0.0154(5) 0.0141(5) 0.0144(5) 0.0003(4) 0.0013(3) 0.0003(4)
 O1 0.0094(14) 0.0202(15) 0.0137(13) 0.0018(12) 0.0001(10) 0.0025(11)
 O3 0.0118(14) 0.0166(15) 0.0204(15) -0.0038(12) 0.0018(11) 0.0029(12)
 O2 0.0249(16) 0.0202(17) 0.0142(13) -0.0010(13) 0.0069(11) 0.0009(13)
 O6 0.0240(17) 0.0207(16) 0.0194(15) -0.0023(13) 0.0051(13) -0.0087(13)
 O4 0.0174(14) 0.0333(17) 0.0159(14) -0.0063(16) -0.0046(10) 0.0117(15)
 O5 0.0223(17) 0.0187(16) 0.0206(15) 0.0004(13) 0.0033(12) 0.0075(13)
 N1 0.0127(17) 0.0133(17) 0.0149(16) -0.0026(15) 0.0030(13) -0.0006(14)
 N2 0.0096(16) 0.0165(18) 0.0136(16) 0.0014(14) 0.0026(13) 0.0039(14)
 C2 0.0133(18) 0.016(2) 0.0133(17) 0.0004(18) 0.0031(14) -0.0021(17)
 C1 0.017(2) 0.020(2) 0.0123(18) 0.0025(17) 0.0027(15) 0.0014(17)
 C7 0.013(2) 0.019(2) 0.0180(19) 0.0033(18) 0.0018(15) 0.0012(17)
 C3 0.0096(17) 0.0127(17) 0.0190(18) -0.0018(19) 0.0017(13) 0.0011(17)
 C9 0.025(2) 0.018(2) 0.014(2) 0.0029(16) -0.0003(16) 0.0005(17)
 C4 0.0093(17) 0.019(2) 0.0138(17) -0.0003(18) -0.0009(13) 0.0019(17)
 C5 0.0084(18) 0.017(2) 0.0147(19) 0.0029(16) 0.0008(14) 0.0011(16)
 C8 0.0158(19) 0.024(2) 0.0155(18) 0.004(2) -0.0013(14) -0.0027(19)
 C12 0.011(2) 0.022(2) 0.018(2) -0.0008(18) 0.0011(15) -0.0003(17)
 C11 0.019(2) 0.025(2) 0.0182(19) -0.004(2) 0.0026(15) 0.006(2)
 C10 0.034(3) 0.022(2) 0.022(2) -0.004(2) -0.0035(19) 0.001(2)
 C6 0.015(2) 0.014(2) 0.0135(18) 0.0018(16) -0.0002(15) -0.0009(16)

_geom_special_details
;
 All esds (except the esd in the dihedral angle between two l.s. planes)
 are estimated using the full covariance matrix.  The cell esds are taken
 into account individually in the estimation of esds in distances, angles
 and torsion angles; correlations between esds in cell parameters are only
 used when they are defined by crystal symmetry.  An approximate (isotropic)
 treatment of cell esds is used for estimating esds involving l.s. planes.
;
loop_
  _geom_bond_atom_site_label_1
  _geom_bond_atom_site_label_2
  _geom_bond_distance
  _geom_bond_site_symmetry_2
  _geom_bond_publ_flag
 S1 O6 1.434(3) . ?
 S1 O5 1.431(3) . ?
 S1 N2 1.637(4) . ?
 S1 C6 1.763(4) . ?
 O1 C1 1.430(5) . ?
 O1 C5 1.444(5) . ?
 O3 H3 0.8400 . ?
 O3 C3 1.422(5) . ?
 O2 H2 0.8400 . ?
 O2 C2 1.422(4) . ?
 O4 H4 0.8400 . ?
 O4 C4 1.423(4) . ?
 N1 H1 0.878(14) . ?
 N1 N2 1.422(5) . ?
 N1 C5 1.426(5) . ?
 N2 H2A 0.875(14) . ?
 C2 H2B 1.0000 . ?
 C2 C1 1.519(6) . ?
 C2 C3 1.523(5) . ?
 C1 H1A 0.9900 . ?
 C1 H1B 0.9900 . ?
 C7 H7 0.9500 . ?
 C7 C8 1.383(6) . ?
 C7 C6 1.390(6) . ?
 C3 H3A 1.0000 . ?
 C3 C4 1.513(5) . ?
 C9 C8 1.398(6) . ?
 C9 C11 1.401(6) . ?
 C9 C10 1.515(6) . ?
 C4 H4A 1.0000 . ?
 C4 C5 1.526(6) . ?
 C5 H5 1.0000 . ?
 C8 H8 0.9500 . ?
 C12 H12 0.9500 . ?
 C12 C11 1.386(6) . ?
 C12 C6 1.393(6) . ?
 C11 H11 0.9500 . ?
 C10 H10A 0.9800 . ?
 C10 H10B 0.9800 . ?
 C10 H10C 0.9800 . ?

loop_
  _geom_angle_atom_site_label_1
  _geom_angle_atom_site_label_2
  _geom_angle_atom_site_label_3
  _geom_angle
  _geom_angle_site_symmetry_1
  _geom_angle_site_symmetry_3
  _geom_angle_publ_flag
 O6 S1 N2 104.89(18) . . ?
 O6 S1 C6 108.17(19) . . ?
 O5 S1 O6 120.0(2) . . ?
 O5 S1 N2 107.54(18) . . ?
 O5 S1 C6 107.70(19) . . ?
 N2 S1 C6 107.98(19) . . ?
 C1 O1 C5 113.0(3) . . ?
 C3 O3 H3 109.5 . . ?
 C2 O2 H2 109.5 . . ?
 C4 O4 H4 109.5 . . ?
 N2 N1 H1 113(3) . . ?
 N2 N1 C5 113.0(3) . . ?
 C5 N1 H1 112(3) . . ?
 S1 N2 H2A 116(3) . . ?
 N1 N2 S1 113.7(3) . . ?
 N1 N2 H2A 110(3) . . ?
 O2 C2 H2B 109.8 . . ?
 O2 C2 C1 106.4(3) . . ?
 O2 C2 C3 111.5(3) . . ?
 C1 C2 H2B 109.8 . . ?
 C1 C2 C3 109.4(3) . . ?
 C3 C2 H2B 109.8 . . ?
 O1 C1 C2 111.5(3) . . ?
 O1 C1 H1A 109.3 . . ?
 O1 C1 H1B 109.3 . . ?
 C2 C1 H1A 109.3 . . ?
 C2 C1 H1B 109.3 . . ?
 H1A C1 H1B 108.0 . . ?
 C8 C7 H7 120.3 . . ?
 C8 C7 C6 119.4(4) . . ?
 C6 C7 H7 120.3 . . ?
 O3 C3 C2 109.2(3) . . ?
 O3 C3 H3A 109.2 . . ?
 O3 C3 C4 110.6(4) . . ?
 C2 C3 H3A 109.2 . . ?
 C4 C3 C2 109.5(3) . . ?
 C4 C3 H3A 109.2 . . ?
 C8 C9 C11 118.2(4) . . ?
 C8 C9 C10 121.1(4) . . ?
 C11 C9 C10 120.7(4) . . ?
 O4 C4 C3 107.9(3) . . ?
 O4 C4 H4A 109.7 . . ?
 O4 C4 C5 109.2(3) . . ?
 C3 C4 H4A 109.7 . . ?
 C3 C4 C5 110.6(4) . . ?
 C5 C4 H4A 109.7 . . ?
 O1 C5 C4 109.5(3) . . ?
 O1 C5 H5 108.5 . . ?
 N1 C5 O1 111.3(3) . . ?
 N1 C5 C4 110.4(3) . . ?
 N1 C5 H5 108.5 . . ?
 C4 C5 H5 108.5 . . ?
 C7 C8 C9 121.2(4) . . ?
 C7 C8 H8 119.4 . . ?
 C9 C8 H8 119.4 . . ?
 C11 C12 H12 120.5 . . ?
 C11 C12 C6 119.0(4) . . ?
 C6 C12 H12 120.5 . . ?
 C9 C11 H11 119.3 . . ?
 C12 C11 C9 121.3(4) . . ?
 C12 C11 H11 119.3 . . ?
 C9 C10 H10A 109.5 . . ?
 C9 C10 H10B 109.5 . . ?
 C9 C10 H10C 109.5 . . ?
 H10A C10 H10B 109.5 . . ?
 H10A C10 H10C 109.5 . . ?
 H10B C10 H10C 109.5 . . ?
 C7 C6 S1 120.5(3) . . ?
 C7 C6 C12 120.8(4) . . ?
 C12 C6 S1 118.7(3) . . ?

loop_
  _geom_torsion_atom_site_label_1
  _geom_torsion_atom_site_label_2
  _geom_torsion_atom_site_label_3
  _geom_torsion_atom_site_label_4
  _geom_torsion
  _geom_torsion_site_symmetry_1
  _geom_torsion_site_symmetry_2
  _geom_torsion_site_symmetry_3
  _geom_torsion_site_symmetry_4
  _geom_torsion_publ_flag
 O3 C3 C4 O4 -64.0(4) . . . . ?
 O3 C3 C4 C5 176.7(3) . . . . ?
 O2 C2 C1 O1 177.0(3) . . . . ?
 O2 C2 C3 O3 66.2(4) . . . . ?
 O2 C2 C3 C4 -172.5(4) . . . . ?
 O6 S1 N2 N1 -172.9(3) . . . . ?
 O6 S1 C6 C7 -157.9(3) . . . . ?
 O6 S1 C6 C12 24.0(4) . . . . ?
 O4 C4 C5 O1 -175.6(3) . . . . ?
 O4 C4 C5 N1 61.5(4) . . . . ?
 O5 S1 N2 N1 58.2(3) . . . . ?
 O5 S1 C6 C7 -26.7(4) . . . . ?
 O5 S1 C6 C12 155.1(3) . . . . ?
 N2 S1 C6 C7 89.1(4) . . . . ?
 N2 S1 C6 C12 -89.0(4) . . . . ?
 N2 N1 C5 O1 -51.7(4) . . . . ?
 N2 N1 C5 C4 70.1(4) . . . . ?
 C2 C3 C4 O4 175.6(4) . . . . ?
 C2 C3 C4 C5 56.3(5) . . . . ?
 C1 O1 C5 N1 -178.8(4) . . . . ?
 C1 O1 C5 C4 58.8(4) . . . . ?
 C1 C2 C3 O3 -176.4(3) . . . . ?
 C1 C2 C3 C4 -55.1(5) . . . . ?
 C3 C2 C1 O1 56.4(4) . . . . ?
 C3 C4 C5 O1 -57.1(4) . . . . ?
 C3 C4 C5 N1 -180.0(3) . . . . ?
 C5 O1 C1 C2 -59.4(4) . . . . ?
 C5 N1 N2 S1 -131.2(3) . . . . ?
 C8 C7 C6 S1 -178.8(3) . . . . ?
 C8 C7 C6 C12 -0.7(6) . . . . ?
 C8 C9 C11 C12 1.2(7) . . . . ?
 C11 C9 C8 C7 -1.2(7) . . . . ?
 C11 C12 C6 S1 178.9(4) . . . . ?
 C11 C12 C6 C7 0.7(6) . . . . ?
 C10 C9 C8 C7 176.9(4) . . . . ?
 C10 C9 C11 C12 -176.9(4) . . . . ?
 C6 S1 N2 N1 -57.7(3) . . . . ?
 C6 C7 C8 C9 1.0(7) . . . . ?
 C6 C12 C11 C9 -1.0(7) . . . . ?

_shelx_res_file
;
TITL Baran989B_0m_a.res in C2
    baran989b_0m_a.res
    created by SHELXL-2019/3 at 08:43:26 on 17-Apr-2026
REM Old TITL Baran989B_0m in C2
REM SHELXT solution in C2: R1 0.105, Rweak 0.031, Alpha 0.005
REM <I/s> 0.000 for 0 systematic absences, Orientation as input
REM Flack x = 0.033 ( 0.100 ) from 910 Parsons' quotients
REM Formula found by SHELXT: C13 N O6 S
CELL 0.71073 11.0162 5.1835 25.4041 90 99.485 90
ZERR 4 0.003 0.0016 0.0081 0 0.011 0
LATT -7
SYMM -X,+Y,-Z
SFAC C H N O S
UNIT 48 72 8 24 4
DFIX 0.88 0.01 N2 H2a N1 H1

L.S. 10
PLAN  5
SIZE 0.1 0.04 0.34
TEMP -173.15
CONF
BOND
LIST 4
fmap 2
MORE -1
BOND $H
ACTA
OMIT 0 0 2
REM <olex2.extras>
REM <HklSrc "%.\\Baran989B_0m.hkl">
REM </olex2.extras>

WGHT    0.085600    1.579000
FVAR       0.67932
S1    5    0.442451    0.764796    0.217206    11.00000    0.01541    0.01410 =
         0.01436    0.00031    0.00128    0.00030
O1    4    0.424444    0.445961    0.373210    11.00000    0.00937    0.02016 =
         0.01369    0.00178    0.00012    0.00248
O3    4    0.174914    1.025392    0.392726    11.00000    0.01183    0.01655 =
         0.02039   -0.00378    0.00180    0.00289
AFIX 147
H3    2    0.098282    1.023003    0.382913    11.00000   -1.50000
AFIX   0
O2    4    0.297111    0.729599    0.483259    11.00000    0.02490    0.02017 =
         0.01423   -0.00095    0.00694    0.00091
AFIX 147
H2    2    0.268834    0.874772    0.489584    11.00000   -1.50000
AFIX   0
O6    4    0.559393    0.883073    0.215558    11.00000    0.02402    0.02066 =
         0.01942   -0.00229    0.00510   -0.00873
O4    4    0.156653    0.760037    0.294182    11.00000    0.01737    0.03329 =
         0.01594   -0.00626   -0.00463    0.01169
AFIX 147
H4    2    0.167926    0.677410    0.266955    11.00000   -1.50000
AFIX   0
O5    4    0.334972    0.921341    0.215825    11.00000    0.02228    0.01873 =
         0.02062    0.00038    0.00331    0.00754
N1    3    0.359481    0.444513    0.279519    11.00000    0.01268    0.01330 =
         0.01486   -0.00263    0.00301   -0.00060
H1    2    0.370067    0.281865    0.271700    11.00000   -1.20000
N2    3    0.461728    0.602333    0.273221    11.00000    0.00956    0.01645 =
         0.01363    0.00136    0.00259    0.00386
H2A   2    0.529718    0.512847    0.280734    11.00000   -1.20000
C2    1    0.333119    0.732631    0.432002    11.00000    0.01328    0.01594 =
         0.01331    0.00043    0.00311   -0.00209
AFIX  13
H2B   2    0.395474    0.871512    0.430525    11.00000   -1.20000
AFIX   0
C1    1    0.390079    0.470670    0.424876    11.00000    0.01712    0.01970 =
         0.01231    0.00248    0.00269    0.00141
AFIX  23
H1A   2    0.463766    0.447336    0.452563    11.00000   -1.20000
H1B   2    0.330325    0.333535    0.429690    11.00000   -1.20000
AFIX   0
C7    1    0.292957    0.465425    0.144556    11.00000    0.01251    0.01937 =
         0.01797    0.00331    0.00185    0.00120
AFIX  43
H7    2    0.225962    0.534943    0.159162    11.00000   -1.20000
AFIX   0
C3    1    0.223256    0.773775    0.387910    11.00000    0.00959    0.01271 =
         0.01902   -0.00175    0.00175    0.00109
AFIX  13
H3A   2    0.158386    0.643348    0.391727    11.00000   -1.20000
AFIX   0
C9    1    0.369492    0.179464    0.082079    11.00000    0.02513    0.01779 =
         0.01416    0.00290   -0.00027    0.00050
C4    1    0.263190    0.739990    0.334116    11.00000    0.00933    0.01919 =
         0.01381   -0.00027   -0.00093    0.00189
AFIX  13
H4A   2    0.323313    0.878180    0.328760    11.00000   -1.20000
AFIX   0
C5    1    0.321875    0.475562    0.330252    11.00000    0.00836    0.01742 =
         0.01468    0.00286    0.00084    0.00113
AFIX  13
H5    2    0.259267    0.340213    0.334129    11.00000   -1.20000
AFIX   0
C8    1    0.272106    0.286981    0.103580    11.00000    0.01579    0.02413 =
         0.01554    0.00361   -0.00133   -0.00273
AFIX  43
H8    2    0.190106    0.236598    0.089805    11.00000   -1.20000
AFIX   0
C12   1    0.511896    0.439456    0.143483    11.00000    0.01094    0.02161 =
         0.01789   -0.00082    0.00106   -0.00032
AFIX  43
H12   2    0.593701    0.491029    0.157295    11.00000   -1.20000
AFIX   0
C11   1    0.489295    0.260811    0.102417    11.00000    0.01874    0.02530 =
         0.01822   -0.00368    0.00262    0.00614
AFIX  43
H11   2    0.556428    0.192184    0.087775    11.00000   -1.20000
AFIX   0
C10   1    0.346867   -0.025713    0.039090    11.00000    0.03398    0.02193 =
         0.02230   -0.00440   -0.00347    0.00137
AFIX 137
H10A  2    0.372397   -0.194174    0.054604    11.00000   -1.50000
H10B  2    0.394514    0.014890    0.010806    11.00000   -1.50000
H10C  2    0.259059   -0.030550    0.024059    11.00000   -1.50000
AFIX   0
C6    1    0.412795    0.542183    0.164183    11.00000    0.01518    0.01394 =
         0.01348    0.00183   -0.00023   -0.00090
HKLF 4


REM  Baran989B_0m_a.res in C2
REM wR2 = 0.1350, GooF = S = 1.035, Restrained GooF = 1.035 for all data
REM R1 = 0.0535 for 2739 Fo > 4sig(Fo) and 0.0583 for all 2948 data
REM 200 parameters refined using 3 restraints

END

WGHT      0.0857      1.5803

REM Highest difference peak  0.301,  deepest hole -0.357,  1-sigma level  0.058
Q1    1   0.4150  0.5956  0.1978  11.00000  0.05    0.30
Q2    1   0.4393  0.7595  0.2596  11.00000  0.05    0.30
Q3    1   0.3935  0.8985  0.2050  11.00000  0.05    0.24
Q4    1   0.2852  0.7557  0.4078  11.00000  0.05    0.23
Q5    1   0.0919  0.8467  0.2976  11.00000  0.05    0.21
;
_shelx_res_checksum                33479
_shelx_hkl_file
;
   2   0   0 641.613 55.3364   2
   2   0   0 632.650 53.5847   3
   2   0   0 575.417 53.5974   5
  -2   0   0 527.056 53.6055   5
  -2   0   0 549.327 52.8094   6
  -2   0   0 648.259 55.0826   2
  -2   0   0 566.884 53.0369   3
  -4   0   0 197.332 20.4827   6
  -4   0   0 180.121 21.0205   3
  -4   0   0 218.667 22.9717   5
   4   0   0 178.123 24.1704   2
   4   0   0 190.663 23.5900   3
   4   0   0 202.938 22.5219   5
   4   0   0 208.898 20.7610   6
  -4   0   0 253.563 24.9708   2
  -6   0   0 258.553 26.7083   6
   6   0   0 205.091 33.2192   3
   6   0   0 255.397 33.0037   2
  -6   0   0 315.717 31.6436   2
  -6   0   0 254.112 28.3508   3
  -6   0   0 236.525 30.2194   5
   6   0   0 242.615 26.5983   6
   6   0   0 268.772 29.8024   5
   8   0   0 1015.19 98.7463   2
  -8   0   0 845.877 92.8426   3
  -8   0   0 935.405 95.2583   5
  -8   0   0 1100.39 91.2616   6
   8   0   0 1046.06 94.9261   5
   8   0   0 968.424 90.9970   6
  -8   0   0 996.819 89.9646   7
  10   0   0 405.528 50.3546   2
  10   0   0 348.054 48.5683   5
 -10   0   0 316.828 40.0364   7
 -10   0   0 455.881 41.3595   6
 -10   0   0 362.337 53.2852   3
  12   0   0 40.8594 22.0942   2
 -12   0   0 203.417 65.7599   3
 -12   0   0 51.9818 15.3379   6
  12   0   0 72.0998 26.4746   5
 -12   0   0 68.4180 21.7982   2
   1  -1   0 3638.95 334.159   4
  -1  -1   0 3728.90 334.701   3
  -1  -1   0 3925.63 331.643   5
   1   1   0 4263.33 350.596   2
   1   1   0 3923.95 350.213   3
   1   1   0 3768.76 345.179   7
  -1   1   0 3824.12 349.769   4
  -3  -1   0 238.672 31.3587   2
  -3  -1   0 329.911 37.9583   3
  -3  -1   0 258.776 26.8688   5
   3  -1   0 263.460 25.0690   6
  -3  -1   0 225.310 24.4774   6
   3  -1   0 235.669 32.4577   4
   3  -1   0 298.569 30.0113   5
  -3   1   0 199.970 33.5494   4
   3   1   0 196.760 30.1651   4
  -3   1   0 327.599 35.6070   5
   3   1   0 251.037 27.8397   5
   3   1   0 247.337 24.3780   6
   3   1   0 197.436 31.2010   2
  -3   1   0 321.185 35.7553   3
  -3   1   0 291.274 25.1608   6
  -3   1   0 268.065 24.3744   6
  -5  -1   0 168.732 23.4773   3
   5  -1   0 115.397 19.7841   5
   5  -1   0 127.009 16.5050   2
  -5  -1   0 193.766 36.6543   3
  -5  -1   0 122.217 19.2165   5
   5  -1   0 107.580 23.2780   4
   5  -1   0 101.774 15.1830   6
  -5  -1   0 102.401 22.5863   2
  -5  -1   0 110.004 15.0422   6
   5   1   0 145.564 27.3523   2
   5   1   0 157.192 20.8871   5
  -5   1   0 118.044 25.8815   4
   5   1   0 123.869 15.4898   6
  -5   1   0 149.812 29.5179   5
  -5   1   0 111.881 15.3849   6
   5   1   0 110.303 18.6719   4
   7  -1   0 1403.18 122.039   2
   7  -1   0 1257.28 119.294   4
  -7  -1   0 1143.61 120.826   5
  -7  -1   0 1427.89 127.582   2
   7  -1   0 1450.74 121.994   5
   7  -1   0 1297.32 122.631   3
  -7  -1   0 1287.49 118.909   6
   7  -1   0 1278.61 119.531   6
  -7   1   0 1415.29 127.388   5
  -7   1   0 1444.90 118.504   6
  -7   1   0 1285.53 119.516   4
   7   1   0 1196.29 128.461   2
   7   1   0 1305.02 122.202   5
   7   1   0 1170.91 117.404   6
  -9  -1   0 1130.37 101.046   6
   9  -1   0 1127.86 104.642   5
   9  -1   0 1059.21 101.301   6
   9  -1   0 1164.16 105.513   2
  -9  -1   0 1047.24 108.539   2
  -9  -1   0 1026.64 105.653   5
  -9  -1   0 1350.83 134.635   3
  -9  -1   0 964.554 104.162   3
   9   1   0 1059.40 104.798   6
   9   1   0 1160.40 116.540   5
   9   1   0 1084.74 118.050   2
  -9   1   0 1189.78 106.572   7
  -9   1   0 1152.70 105.109   6
  -9   1   0 1135.88 120.913   5
  11  -1   0 151.228 27.6178   2
 -11  -1   0 221.409 61.0614   3
  11  -1   0 143.460 31.3455   5
 -11  -1   0 123.552 21.8361   6
 -11  -1   0 155.795 32.9343   2
  11  -1   0 186.434 43.5150   3
 -11   1   0 149.844 24.0753   6
  11   1   0 175.152 36.4998   5
  11   1   0 125.428 34.6585   2
 -11   1   0 142.292 29.3882   7
 -11   1   0 186.830 26.9148   2
  13  -1   0 69.1453 27.2500   5
 -13  -1   0 93.9593 56.4577   3
  13  -1   0 74.9607 22.4870   2
 -13  -1   0 63.3930 17.6522   6
  13   1   0 55.7191 29.6701   2
 -13   1   0 91.9842 20.5758   6
 -13   1   0 216.633 90.6716   3
  13   1   0 67.3626 32.6396   5
 -13   1   0 140.997 27.9607   2
 -13   1   0 87.7337 24.7974   7
   0  -2   0 1933.38 199.562   4
   0  -2   0 2333.35 199.107   2
   0  -2   0 2072.59 200.798   3
   0  -2   0 2411.04 201.397   5
   0  -2   0 2189.14 191.905   6
   0   2   0 2756.34 228.390   2
   0   2   0 2188.32 228.642   4
   0   2   0 2313.10 229.901   3
   0   2   0 2663.88 220.077   6
   0   2   0 2545.53 227.954   5
   2  -2   0 157.040 15.8286   6
  -2  -2   0 129.272 28.7153   4
   2  -2   0 153.852 28.7287   5
  -2  -2   0 154.164 36.5447   3
  -2  -2   0 155.206 21.2114   5
  -2  -2   0 155.081 15.8016   6
   2  -2   0 181.774 20.9797   2
  -2  -2   0 144.399 26.0271   2
  -2  -2   0 182.234 33.3011   5
   2  -2   0 132.818 31.1564   4
   2  -2   0 142.236 27.9890   3
  -2   2   0 120.183 32.4530   3
   2   2   0 153.107 32.8733   4
   2   2   0 133.015 28.4305   2
   2   2   0 211.588 35.4690   3
  -2   2   0 189.364 17.9269   6
  -2   2   0 161.372 31.4905   5
   2   2   0 187.606 18.0419   6
  -2   2   0 221.593 24.4006   2
   2   2   0 145.171 21.2143   7
  -2   2   0 184.174 38.9311   4
  -4  -2   0 1190.23 123.750   3
  -4  -2   0 1192.91 113.428   5
   4  -2   0 1137.14 118.778   4
  -4  -2   0 1398.57 111.257   6
   4   2   0 1381.74 128.954   6
   4   2   0 1409.47 142.979   2
  -4   2   0 1655.51 145.157   5
  -4   2   0 1400.54 141.562   3
   4   2   0 1335.09 127.424   7
  -4   2   0 1441.72 140.015   4
   4   2   0 1421.08 134.834   5
  -4   2   0 1552.19 131.327   6
  -4   2   0 1558.86 129.280   6
  -6  -2   0 238.620 43.8725   3
   6  -2   0 326.165 35.5534   3
  -6  -2   0 216.314 37.5600   4
   6  -2   0 246.495 25.0966   2
  -6  -2   0 192.564 29.4290   5
  -6  -2   0 232.422 26.3817   6
   6  -2   0 285.457 26.1730   2
   6  -2   0 217.250 37.2271   4
   6  -2   0 289.475 32.2874   5
   6   2   0 249.741 42.8092   2
   6   2   0 233.475 33.5744   5
  -6   2   0 341.253 49.8830   5
   6   2   0 214.699 25.0322   6
  -6   2   0 262.487 26.2827   6
   6   2   0 228.694 39.8263   4
  -6   2   0 218.462 24.3370   6
  -6   2   0 195.930 43.8981   3
   8  -2   0 56.2587 16.8661   5
   8  -2   0 51.5062 20.1989   4
   8  -2   0 40.4769 9.83737   2
   8  -2   0 30.4331 15.7398   3
  -8  -2   0 37.0754 10.2509   6
  -8  -2   0 18.9416 25.2449   3
  -8  -2   0 52.1090 22.5996   2
  -8   2   0 35.9031 19.7289   7
   8   2   0 48.0127 23.9454   2
   8   2   0 51.1355 19.7034   5
   8   2   0 25.9455 20.3836   4
   8   2   0 38.9342 11.3081   6
  -8   2   0 54.7578 14.5439   2
  -8   2   0 63.8072 12.0455   6
  -8   2   0 96.9952 36.0295   5
  -8   2   0 58.3208 12.7327   6
  10  -2   0 254.697 41.7133   3
 -10  -2   0 242.204 49.4071   2
  10  -2   0 238.280 35.2544   4
  10  -2   0 308.709 30.4668   2
 -10  -2   0 301.375 32.3874   6
  10  -2   0 293.880 37.1668   5
 -10  -2   0 218.173 58.6009   3
  10   2   0 285.436 53.4936   2
  10   2   0 276.198 45.5421   5
 -10   2   0 340.889 42.4043   7
 -10   2   0 274.461 46.7323   4
 -10   2   0 298.325 34.1650   6
 -12  -2   0 118.979 21.3832   6
 -12  -2   0 69.4745 56.5542   3
  12  -2   0 107.967 30.5705   3
  12  -2   0 117.066 27.6696   5
 -12   2   0 162.181 31.8123   7
 -12   2   0 100.691 22.2301   6
 -12   2   0 142.336 19.5661   2
  12   2   0 86.1793 37.9557   2
   1  -3   0 1060.26 105.201   5
   1  -3   0 1090.89 100.743   2
   1  -3   0 1066.93 91.7253   6
   1  -3   0 972.439 104.777   3
   1  -3   0 1004.67 106.113   4
  -1  -3   0 1051.68 91.7757   6
  -1  -3   0 1081.78 103.002   2
  -1  -3   0 931.832 105.733   4
  -1  -3   0 1030.04 105.640   5
  -1  -3   0 924.581 105.492   3
  -1   3   0 1169.16 130.846   3
   1   3   0 1359.05 119.127   7
  -1   3   0 1374.54 120.621   7
  -1   3   0 1335.25 125.457   2
  -1   3   0 1348.27 115.328   6
  -1   3   0 1159.45 131.649   4
   1   3   0 1375.16 115.476   6
   1   3   0 1151.49 131.196   3
   1   3   0 1239.11 127.205   5
   1   3   0 1219.47 131.669   4
   1   3   0 1356.50 129.438   2
  -3  -3   0 95.1495 19.3561   5
   3  -3   0 113.113 18.3798   2
   3  -3   0 123.326 32.5676   4
  -3  -3   0 78.3319 28.3195   4
   3  -3   0 133.390 22.9344   2
  -3  -3   0 81.4169 26.2134   3
   3  -3   0 97.2120 12.3176   6
  -3  -3   0 121.986 33.4103   5
  -3  -3   0 78.1479 22.8610   2
   3  -3   0 142.741 29.0375   3
  -3  -3   0 88.0741 11.9269   6
   3  -3   0 128.810 28.8759   5
   3   3   0 98.3269 13.2989   6
   3   3   0 120.048 32.9857   2
  -3   3   0 115.625 13.2958   6
  -3   3   0 96.7917 14.1692   6
  -3   3   0 118.453 37.0608   4
  -3   3   0 102.754 32.6110   3
  -3   3   0 158.119 36.8690   5
   3   3   0 105.423 33.3207   4
   3   3   0 85.7704 16.4938   7
   3   3   0 124.335 33.4969   3
  -5  -3   0 162.213 26.2269   5
   5  -3   0 206.877 33.7962   3
  -5  -3   0 143.545 32.1709   2
   5  -3   0 221.989 32.0660   5
  -5  -3   0 196.785 21.6149   6
  -5  -3   0 191.682 42.5417   5
  -5  -3   0 155.605 38.5980   3
   5  -3   0 245.405 23.8571   2
  -5  -3   0 185.974 44.5256   4
   5  -3   0 202.249 44.2044   4
  -5   3   0 248.551 48.8519   5
  -5   3   0 281.601 26.8775   6
   5   3   0 202.300 24.9501   7
   5   3   0 225.555 25.2413   6
  -5   3   0 255.639 52.4366   4
   5   3   0 279.997 53.4273   3
  -5   3   0 256.297 25.2928   6
  -5   3   0 255.860 36.8763   7
   5   3   0 230.762 47.2732   4
  -5   3   0 232.674 53.6364   3
   5   3   0 186.835 44.8732   2
  -7  -3   0 299.930 31.8488   6
  -7  -3   0 326.292 56.0387   5
   7  -3   0 332.709 49.2302   4
  -7  -3   0 331.066 48.3162   2
  -7  -3   0 240.180 36.9158   5
   7  -3   0 322.967 38.9142   5
  -7  -3   0 235.340 52.4703   4
   7  -3   0 362.286 42.9732   3
   7   3   0 457.974 75.2350   3
   7   3   0 339.032 36.8503   6
  -7   3   0 427.763 48.7093   7
   7   3   0 278.445 61.4707   4
  -7   3   0 332.707 35.8325   6
  -7   3   0 384.482 37.8579   6
  -7   3   0 305.651 72.5511   3
  -7   3   0 338.756 59.7277   4
  -7   3   0 510.180 71.5520   5
   7   3   0 272.819 48.7852   5
   9  -3   0 78.0939 23.5901   3
   9  -3   0 91.7159 30.2743   4
  -9  -3   0 84.2067 15.1773   6
   9  -3   0 83.3141 20.6733   5
  -9  -3   0 34.0558 31.4434   3
  -9   3   0 97.7358 19.5663   6
   9   3   0 101.503 38.9420   2
   9   3   0 113.589 20.8112   6
   9   3   0 146.713 41.8241   4
   9   3   0 88.1939 28.3188   5
  -9   3   0 148.525 31.0070   7
  -9   3   0 104.040 19.2401   6
  -9   3   0 122.052 38.3317   4
 -11  -3   0 57.7355 14.5627   6
  11  -3   0 75.5904 21.6467   5
 -11  -3   0 31.1208 39.1853   3
  11  -3   0 63.5132 24.0333   4
 -11   3   0 122.870 30.5155   7
  11   3   0 88.2054 32.5207   5
  11   3   0 78.2518 38.5065   2
 -11   3   0 103.201 35.6761   4
 -11   3   0 78.5565 18.3237   6
   0  -4   0 2574.63 281.468   5
   0  -4   0 2939.46 283.974   4
   0  -4   0 3202.75 266.711   6
   0  -4   0 3422.69 280.276   2
   0  -4   0 2868.28 283.077   3
   0   4   0 3814.31 364.922   4
   0   4   0 3568.66 367.615   3
   0   4   0 4153.24 344.075   6
   0   4   0 4169.82 360.973   2
   0   4   0 4221.18 349.663   7
   0   4   0 3340.63 359.601   5
  -2  -4   0 167.397 33.1678   2
  -2  -4   0 267.129 56.0078   4
  -2  -4   0 189.490 44.0179   5
  -2  -4   0 189.587 20.4101   6
   2  -4   0 187.945 39.7279   3
   2  -4   0 169.128 40.8231   5
  -2  -4   0 166.673 41.3770   3
   2  -4   0 265.794 53.5297   4
  -2  -4   0 181.188 30.7825   5
   2  -4   0 219.012 20.3948   6
   2  -4   0 204.963 30.7307   2
  -2   4   0 279.608 27.7807   6
  -2   4   0 300.980 60.0508   3
   2   4   0 265.472 63.1585   4
   2   4   0 206.776 59.0349   3
   2   4   0 269.948 28.0181   6
  -2   4   0 275.158 40.3372   7
  -2   4   0 315.840 42.1512   2
   2   4   0 268.126 48.5388   2
  -2   4   0 290.640 65.7989   4
   2   4   0 280.547 37.2239   7
  -2   4   0 221.856 48.9062   5
  -4  -4   0 169.220 36.2114   2
   4  -4   0 211.647 29.2494   2
  -4  -4   0 262.288 60.2969   4
   4  -4   0 169.680 39.1381   5
  -4  -4   0 217.573 32.4021   5
   4  -4   0 221.314 41.8214   3
  -4  -4   0 216.583 48.8843   5
   4  -4   0 265.795 35.4500   2
  -4  -4   0 214.844 22.8044   6
   4   4   0 285.322 35.5058   7
  -4   4   0 280.727 28.5425   6
  -4   4   0 250.763 28.9138   6
   4   4   0 254.527 28.5562   6
  -4   4   0 272.296 65.1903   4
   4   4   0 307.992 70.9088   4
   4   4   0 361.366 70.2675   3
   4   4   0 268.176 51.7048   2
  -4   4   0 266.849 66.2871   3
  -4   4   0 269.729 54.6087   5
  -6  -4   0 237.877 57.9183   4
   6  -4   0 215.647 21.0522   2
   6  -4   0 124.301 30.3712   5
  -6  -4   0 155.756 46.5803   5
  -6  -4   0 170.717 46.5744   3
  -6  -4   0 131.766 30.0876   5
   6  -4   0 125.214 33.8575   3
   6  -4   0 252.283 55.6074   4
  -6  -4   0 172.194 20.6509   6
   6  -4   0 171.694 20.9093   2
  -6   4   0 189.731 25.4542   6
   6   4   0 374.562 83.2070   4
   6   4   0 272.175 26.2754   7
  -6   4   0 224.703 58.0258   4
   6   4   0 234.672 53.1416   2
  -6   4   0 188.894 26.3407   6
   6   4   0 217.988 26.7013   6
  -6   4   0 283.145 41.1196   7
  -8  -4   0 128.029 42.7360   5
   8  -4   0 136.369 31.0498   3
   8  -4   0 206.386 47.5866   4
  -8  -4   0 106.829 44.8814   4
  -8  -4   0 92.9556 39.9877   3
   8  -4   0 162.610 27.9604   5
  -8  -4   0 148.988 20.0865   6
  -8   4   0 174.867 21.6080   6
   8   4   0 159.386 22.3527   6
  -8   4   0 178.532 37.1326   7
  -8   4   0 155.022 22.7822   6
   8   4   0 107.886 45.0241   2
 -10  -4   0 4.45871 9.73939   6
  10  -4   0 17.0851 27.1317   4
  10  -4   0 13.8418 14.1174   5
 -10  -4   0 7.64717 32.4841   3
 -10  -4   0 14.1589 36.2869   4
 -10   4   0 56.9323 27.2612   7
 -10   4   0 30.4775 33.3839   4
 -10   4   0 40.4157 13.9664   6
  10   4   0 25.4049 31.4734   2
   1  -5   0 22.2422 22.8461   3
   1  -5   0 12.6450 5.32966   6
  -1  -5   0 -5.3981 25.8370   5
   1  -5   0 5.04070 14.7689   2
  -1  -5   0 -2.5062 16.0335   2
   1  -5   0 16.6384 27.5917   5
  -1  -5   0 6.72761 4.82651   6
  -1  -5   0 9.05864 21.4055   3
   1   5   0 22.3339 31.7785   5
   1   5   0 21.1168 7.73584   6
   1   5   0 -54.563 42.0238   4
   1   5   0 24.4031 21.5968   7
  -1   5   0 32.9981 24.3950   2
  -1   5   0 7.15711 6.18204   6
   1   5   0 -21.783 18.4777   2
  -1   5   0 3.43098 43.9882   4
  -1   5   0 49.9820 23.1440   7
  -3  -5   0 205.029 54.4176   5
   3  -5   0 294.696 49.7859   3
   3  -5   0 370.973 49.8549   2
  -3  -5   0 294.179 29.6026   6
  -3  -5   0 344.954 45.5259   5
  -3  -5   0 223.148 53.3897   3
   3  -5   0 282.609 39.3312   2
  -3   5   0 369.955 39.1912   6
   3   5   0 313.138 59.6937   2
   3   5   0 446.482 93.5420   4
   3   5   0 397.337 52.7162   7
  -3   5   0 361.557 54.7809   7
  -3   5   0 410.791 38.7872   6
  -3   5   0 380.891 71.9741   5
  -3   5   0 394.977 89.8300   4
   3   5   0 405.970 39.0014   6
  -5  -5   0 162.452 47.7068   5
  -5  -5   0 126.869 40.5478   3
  -5  -5   0 142.331 18.3715   6
   5  -5   0 163.510 36.0998   5
   5  -5   0 158.124 39.0011   3
   5   5   0 238.550 26.3614   6
   5   5   0 489.619 106.518   4
  -5   5   0 205.034 25.2045   6
  -5   5   0 191.174 25.7715   6
  -5   5   0 242.883 70.5984   4
   5   5   0 209.787 50.7259   2
  -5   5   0 215.172 44.0875   7
  -7  -5   0 89.1173 15.5983   6
  -7  -5   0 73.1101 42.2799   5
   7  -5   0 101.638 29.2330   3
   7  -5   0 103.674 27.7897   5
   7   5   0 81.2582 47.4752   2
   7   5   0 105.661 16.2897   7
  -7   5   0 123.682 44.3348   7
   7   5   0 121.029 62.7503   4
  -7   5   0 171.286 64.6833   4
  -7   5   0 134.561 19.4664   6
   7   5   0 133.337 21.6877   6
  -7   5   0 156.590 20.8267   6
   0  -6   0 754.973 98.2662   3
   0  -6   0 743.510 64.6068   6
   0  -6   0 516.648 87.9602   5
   0   6   0 1173.07 125.118   7
   0   6   0 1300.05 138.290   2
   0   6   0 1154.83 108.570   6
   2  -6   0 79.9637 26.6442   2
  -2  -6   0 80.7239 12.1139   6
  -2  -6   0 145.415 43.3848   5
   2  -6   0 72.5448 35.3765   5
  -2   6   0 68.4082 13.4038   6
   2   6   0 53.4302 13.3055   6
   2   6   0 156.597 75.0107   4
   2   6   0 116.738 32.6456   7
   2   6   0 126.792 43.7310   2
  -2   6   0 111.692 15.7566   6
  -2   6   0 86.3434 32.0417   7
   4  -6   0 81.0684 22.7297   2
   4  -6   0 76.6867 31.1148   3
  -4  -6   0 95.2341 41.2026   3
  -4  -6   0 56.5713 38.5608   5
   4  -6   0 91.8193 35.6576   5
   4  -6   0 100.587 29.8732   2
  -4  -6   0 90.6564 14.0255   6
  -4   6   0 127.568 18.3191   6
  -4   6   0 187.264 41.4495   7
   4   6   0 95.2658 18.1329   6
  -4   6   0 160.536 75.5484   4
  -4   6   0 131.157 18.5897   6
   4   6   0 89.1936 28.7530   7
 -12   0   1 89.8603 64.3774   3
 -12   0   1 63.1598 15.6570   6
 -12   0   1 53.6896 19.0834   2
  12   0  -1 49.9383 23.8074   2
  12   0  -1 22.1066 20.7745   5
 -12   0   1 60.9398 18.4963   7
 -10   0   1 13.6353 14.5289   2
 -10   0   1 22.4779 20.3306   5
 -10   0   1 -3.5597 8.22480   6
  10   0  -1 6.80264 15.6331   2
  10   0  -1 48.9833 18.5160   5
  -8   0   1 242.077 32.9373   5
  -8   0   1 235.264 31.2271   3
   8   0  -1 255.228 32.4809   5
   8   0  -1 231.930 27.1785   6
   8   0  -1 250.587 34.6847   2
  -8   0   1 231.184 26.6303   6
   6   0  -1 442.752 41.2031   6
  -6   0   1 439.349 40.9813   6
   6   0  -1 448.294 43.8918   5
  -6   0   1 403.050 43.3670   5
  -6   0   1 481.693 45.4650   2
   6   0  -1 364.898 45.7021   3
   6   0  -1 461.350 47.2700   2
  -6   0   1 362.582 41.6303   3
  -4   0   1 31.7915 6.95473   6
   4   0  -1 33.6993 11.7347   2
   4   0  -1 55.8942 12.9550   3
  -4   0   1 45.8723 11.3587   2
  -4   0   1 45.4825 10.4008   5
   4   0  -1 54.7136 11.2347   5
   4   0  -1 40.6949 7.93062   6
  -4   0   1 48.5595 9.37963   3
   2   0  -1 1190.75 104.088   5
  -2   0   1 1262.09 105.571   2
  -2   0   1 1150.38 103.390   4
   2   0  -1 1092.92 103.638   6
  -2   0   1 1108.90 103.944   5
   2   0  -1 1280.79 105.880   2
  -2   0   1 1135.73 103.598   6
  -4   0  -1 1155.70 94.6067   2
   4   0   1 1054.50 92.6074   5
   4   0   1 960.182 90.9775   6
  -4   0  -1 992.221 92.8973   5
   4   0   1 1058.43 93.0924   3
  -4   0  -1 979.774 91.4176   3
  -4   0  -1 939.526 90.5954   7
  -4   0  -1 996.594 91.0787   6
  -6   0  -1 271.319 26.0111   6
  -6   0  -1 213.546 25.8949   7
  -6   0  -1 214.616 26.6856   3
  -6   0  -1 293.484 30.5542   2
   6   0   1 266.290 32.0670   2
   6   0   1 273.940 29.2771   5
   6   0   1 188.604 31.8035   3
   6   0   1 228.255 25.2488   6
  -6   0  -1 255.540 29.7332   5
  -8   0  -1 279.296 32.9948   2
   8   0   1 228.043 34.6396   2
  -8   0  -1 219.663 25.9932   6
   8   0   1 233.232 32.2649   5
  -8   0  -1 256.515 34.4030   5
   8   0   1 215.377 26.1728   6
  -8   0  -1 193.068 26.4983   7
 -10   0  -1 35.1639 14.2066   7
  10   0   1 66.7813 21.6194   5
 -10   0  -1 70.4193 19.4661   2
 -10   0  -1 42.0079 12.5946   6
  10   0   1 21.2200 17.8553   2
 -12   0  -1 429.142 101.134   3
  12   0   1 215.789 45.0849   5
 -12   0  -1 241.874 37.8602   2
  12   0   1 246.144 42.6461   2
 -12   0  -1 223.350 30.5723   6
  13  -1  -1 89.3207 32.1503   5
 -13  -1   1 149.127 65.3316   3
  13  -1  -1 84.5799 22.3376   2
 -13  -1   1 118.687 21.8273   6
  13   1  -1 91.4504 38.2992   5
 -13   1   1 109.303 25.1474   7
  13   1  -1 72.4439 33.2906   2
 -13   1   1 296.247 101.514   3
 -13   1   1 104.426 25.1110   2
 -13   1   1 103.161 20.7340   6
  11  -1  -1 127.435 31.6839   5
 -11  -1   1 172.905 31.9495   2
  11  -1  -1 183.501 28.0644   2
 -11  -1   1 176.192 54.9626   3
  11  -1  -1 201.016 43.4508   3
 -11  -1   1 160.532 23.8286   6
 -11   1   1 182.008 34.5362   7
 -11   1   1 164.651 25.7685   6
 -11   1   1 205.902 32.7494   2
  11   1  -1 185.826 38.4248   5
  11   1  -1 179.582 38.4848   2
  -9  -1   1 550.800 60.9948   5
   9  -1  -1 553.700 58.8892   2
  -9  -1   1 496.268 63.0298   2
   9  -1  -1 616.947 63.1555   3
  -9  -1   1 508.996 54.6707   6
   9  -1  -1 535.166 55.6223   6
  -9  -1   1 695.779 90.2305   3
  -9  -1   1 575.838 59.7878   3
   9  -1  -1 587.598 59.1872   5
  -9   1   1 682.569 59.8012   2
   9   1  -1 612.598 68.9550   5
   9   1  -1 533.123 70.8273   2
  -9   1   1 597.265 58.8308   6
   9   1  -1 522.413 58.9264   6
  -9   1   1 574.295 61.4508   7
   7  -1  -1 644.860 58.6918   5
   7  -1  -1 580.984 56.6589   4
   7  -1  -1 669.417 60.5440   3
  -7  -1   1 538.213 62.8798   2
  -7  -1   1 527.850 57.3257   3
  -7  -1   1 536.584 57.8978   5
  -7  -1   1 571.851 55.3833   6
   7  -1  -1 566.727 55.9301   6
   7  -1  -1 622.271 58.0568   2
   7   1  -1 558.286 56.4670   6
  -7   1   1 651.498 57.0677   6
   7   1  -1 562.796 67.9242   2
  -7   1   1 676.528 66.4691   5
  -7   1   1 539.829 60.5011   4
   7   1  -1 612.513 61.4483   5
   5  -1  -1 2127.80 185.981   6
  -5  -1   1 1986.70 184.376   6
   5  -1  -1 2282.87 186.963   5
  -5  -1   1 1800.67 188.413   3
   5  -1  -1 2117.79 187.542   4
   5  -1  -1 2289.21 185.467   2
  -5  -1   1 1918.14 191.169   2
  -5  -1   1 2094.94 187.818   5
   5   1  -1 2002.82 189.809   5
  -5   1   1 2335.35 194.204   5
   5   1  -1 2012.87 187.132   6
  -5   1   1 2261.95 187.845   6
  -5   1   1 1988.64 191.356   4
   3  -1  -1 75.7998 7.94719   2
  -3  -1   1 68.8768 17.7189   2
  -3  -1   1 69.2440 9.31967   6
  -3  -1   1 51.4935 8.26706   7
  -3  -1   1 97.8405 14.2902   5
   3  -1  -1 118.658 19.4251   3
   3  -1  -1 98.1553 20.6507   4
   3  -1  -1 109.952 14.7599   5
  -3  -1   1 110.198 24.7169   3
  -3  -1   1 54.2487 15.5636   4
   3   1  -1 85.9201 16.1935   5
  -3   1   1 104.635 22.7993   4
  -3   1   1 101.445 24.0205   3
  -3   1   1 114.733 22.6309   5
   3   1  -1 112.730 9.09082   7
  -3   1   1 96.4162 11.7818   6
  -3   1   1 83.5693 10.9109   6
   3   1  -1 74.9635 10.9509   6
   3   1  -1 72.0273 19.2931   2
   3   1  -1 61.3174 17.1934   4
  -1  -1   1 5291.72 495.828   2
   1  -1  -1 6201.96 496.179   4
  -1  -1   1 5816.20 491.691   7
  -1  -1   1 5166.66 494.799   4
   1   1  -1 5722.26 542.050   7
   1   1  -1 5651.04 546.678   2
  -1   1   1 6662.68 547.281   4
  -1   1   1 6801.96 545.893   5
  -1  -1  -1 760.812 74.3286   3
  -1  -1  -1 678.447 74.5961   4
   1  -1   1 775.772 73.0408   3
  -1  -1  -1 796.620 67.7004   6
   1  -1   1 698.366 74.6095   4
  -1  -1  -1 760.343 72.6282   2
   1  -1   1 810.600 74.2563   5
  -1  -1  -1 778.411 69.4043   5
  -1   1  -1 904.747 75.1294   6
  -1   1  -1 939.662 75.4007   6
   1   1   1 784.680 75.2856   6
  -1   1  -1 802.071 81.7310   3
  -1   1  -1 862.712 82.1682   5
  -1   1  -1 707.951 82.1949   4
  -1   1  -1 930.191 77.7429   7
   1   1   1 853.870 81.5185   2
   1   1   1 812.158 81.7814   3
  -3  -1  -1 4556.85 401.536   5
  -3  -1  -1 4336.75 402.786   4
   3  -1   1 4556.87 403.768   4
  -3  -1  -1 4816.03 400.559   6
   3   1   1 4690.25 431.270   6
   3   1   1 5183.97 439.027   2
   3   1   1 5063.19 433.261   5
  -3   1  -1 4765.23 434.831   4
  -5  -1  -1 1082.57 109.539   2
   5  -1   1 1292.10 106.373   5
  -5  -1  -1 1120.20 104.489   5
  -5  -1  -1 1077.01 107.431   3
  -5  -1  -1 1192.62 103.069   6
   5  -1   1 1103.07 106.122   4
   5  -1   1 1134.35 103.601   6
   5   1   1 1164.39 113.168   2
   5   1   1 1094.61 104.192   6
  -5   1  -1 1099.17 106.542   4
   5   1   1 1142.29 105.599   5
  -5   1  -1 1213.07 103.174   6
   7  -1   1 379.568 38.4810   5
   7  -1   1 306.372 34.6977   6
   7  -1   1 379.810 38.6841   2
  -7  -1  -1 297.375 37.3147   5
   7  -1   1 365.081 39.3733   3
  -7  -1  -1 307.354 42.2773   2
   7  -1   1 322.162 36.3581   4
  -7  -1  -1 337.352 34.6713   6
  -7  -1  -1 442.311 59.1684   3
  -7   1  -1 400.682 37.6293   7
   7   1   1 319.996 45.5389   2
   7   1   1 333.668 39.2659   5
  -7   1  -1 238.362 40.4744   3
  -7   1  -1 395.389 45.6866   5
   7   1   1 330.689 33.5140   6
  -7   1  -1 338.064 33.6125   6
  -7   1  -1 295.316 36.7245   4
   9  -1   1 107.587 22.3294   5
  -9  -1  -1 82.6490 22.1838   5
   9  -1   1 92.8942 32.4415   2
  -9  -1  -1 152.176 19.3527   6
  -9  -1  -1 199.316 51.6504   3
   9  -1   1 92.9125 17.5551   6
  -9  -1  -1 94.3575 25.1656   2
  -9   1  -1 91.0308 18.1049   6
  -9   1  -1 148.309 21.7643   2
   9   1   1 96.9672 31.2056   2
  -9   1  -1 169.889 38.0712   5
   9   1   1 108.663 19.1250   6
  -9   1  -1 133.456 26.3283   7
 -11  -1  -1 365.438 82.0154   3
  11  -1   1 330.750 40.9875   2
 -11  -1  -1 293.497 34.6641   6
  11  -1   1 242.266 39.0618   5
 -11  -1  -1 323.144 44.5506   2
  11  -1   1 252.638 53.9823   3
 -11   1  -1 379.944 40.2918   2
 -11   1  -1 313.945 36.0333   6
 -11   1  -1 271.861 40.5467   7
  11   1   1 198.285 45.1789   5
 -13  -1  -1 54.7694 15.6851   6
 -13  -1  -1 83.1951 56.9050   3
  13  -1   1 41.4530 20.0176   2
  13  -1   1 43.4954 23.2457   5
 -13   1  -1 111.447 27.3895   2
 -13   1  -1 143.240 76.8084   3
 -13   1  -1 69.9647 19.2264   6
 -13   1  -1 60.6726 24.3768   7
  13   1   1 30.8487 29.0879   5
  13   1   1 43.2699 29.6580   2
 -12  -2   1 45.9266 49.5355   3
  12  -2  -1 80.1562 24.0473   5
  12  -2  -1 78.9091 28.6570   3
 -12  -2   1 74.0057 17.1675   6
 -12   2   1 60.1327 23.3264   7
 -12   2   1 87.6650 18.9959   6
  12   2  -1 59.3908 32.2308   2
 -10  -2   1 37.3780 21.7869   2
  10  -2  -1 68.3614 20.0184   3
 -10  -2   1 98.8877 39.7471   3
 -10  -2   1 26.2482 10.1612   6
  10  -2  -1 20.2703 13.2754   4
  10  -2  -1 44.6220 16.6210   5
  10   2  -1 81.4388 26.1216   5
 -10   2   1 40.1916 25.0029   4
 -10   2   1 38.9638 13.2949   6
 -10   2   1 75.3481 23.1176   7
  10   2  -1 50.7933 26.2793   2
   8  -2  -1 25.3090 14.4645   3
   8  -2  -1 16.3234 17.2428   4
  -8  -2   1 39.0983 19.3083   4
   8  -2  -1 38.2965 14.3857   5
  -8  -2   1 19.2383 18.2959   2
  -8  -2   1 17.0429 24.7721   3
  -8  -2   1 8.42367 7.82123   6
   8   2  -1 14.7801 9.00579   6
  -8   2   1 70.5991 30.8812   5
  -8   2   1 27.6258 9.91015   6
   8   2  -1 31.0034 19.8561   4
   8   2  -1 24.2496 20.8755   2
   8   2  -1 14.0754 16.3133   5
  -8   2   1 19.8440 7.50866   6
   6  -2  -1 1239.34 112.913   4
  -6  -2   1 1122.21 107.373   5
  -6  -2   1 1213.31 104.212   6
  -6  -2   1 1189.15 121.523   3
  -6  -2   1 1008.36 109.989   4
  -6   2   1 1311.56 109.008   6
   6   2  -1 1225.76 114.853   5
   6   2  -1 1142.75 108.508   6
   6   2  -1 1077.79 123.609   2
  -6   2   1 1229.56 125.526   3
   4  -2  -1 3105.65 283.414   4
  -4  -2   1 3298.82 275.810   6
  -4  -2   1 3199.60 288.920   3
  -4  -2   1 2923.91 278.685   5
   4   2  -1 3658.63 328.815   2
  -4   2   1 3646.13 324.707   4
   4   2  -1 3269.06 312.647   7
  -4   2   1 4041.21 317.197   6
   4   2  -1 3271.22 319.522   5
  -4   2   1 3812.86 314.636   6
   4   2  -1 3416.91 314.058   6
   2  -2  -1 3179.62 267.730   6
  -2  -2   1 2852.10 270.902   5
  -2  -2   1 2999.98 280.535   3
   2  -2  -1 2671.29 274.761   4
  -2  -2   1 3385.02 277.712   5
  -2  -2   1 3004.96 267.304   6
   2  -2  -1 3283.41 275.167   5
  -2   2   1 3305.35 300.224   4
   2   2  -1 3322.76 300.586   3
  -2   2   1 3056.07 299.271   3
  -2   2   1 3432.52 298.845   5
   2   2  -1 3388.25 289.482   6
   2   2  -1 2942.53 290.140   7
  -2   2   1 3649.33 290.031   6
   0  -2   1 42.1750 13.9270   2
   0  -2  -1 37.8892 17.8223   5
   0  -2  -1 29.9216 12.2437   2
   0  -2  -1 39.3076 5.92878   6
   0  -2   1 38.6928 5.37843   6
   0  -2   1 33.3057 18.9479   5
   0  -2  -1 18.4849 17.9114   4
   0  -2   1 34.3494 19.0065   4
   0  -2   1 28.5165 18.0456   3
   0  -2  -1 31.7584 17.6169   3
   0   2  -1 31.4988 22.6903   4
   0   2   1 25.2388 23.0735   4
   0   2  -1 31.8623 11.5188   7
   0   2   1 41.8259 17.5617   5
   0   2   1 39.1203 6.33152   6
   0   2  -1 35.9865 5.61262   6
   0   2  -1 39.1613 18.8567   3
   0   2  -1 32.6317 18.1150   5
   0   2   1 23.0101 12.9916   2
   0   2  -1 40.3764 15.7442   2
   0   2   1 40.1933 20.0395   3
  -2  -2  -1 235.641 40.6726   4
  -2  -2  -1 291.875 40.6748   5
  -2  -2  -1 281.942 30.9572   5
   2  -2   1 272.013 39.3149   5
  -2  -2  -1 276.054 27.0870   6
   2  -2   1 244.380 40.3359   4
  -2  -2  -1 289.860 36.7103   2
   2  -2   1 344.933 32.5295   2
   2  -2   1 285.691 37.8107   3
   2   2   1 345.383 30.1932   6
  -2   2  -1 271.926 42.8044   5
  -2   2  -1 242.522 44.9845   4
  -2   2  -1 244.681 42.3023   3
  -2   2  -1 357.527 30.2539   6
   2   2   1 297.811 32.2611   7
   2   2   1 279.314 46.5598   4
   2   2   1 309.996 44.4655   3
   2   2   1 321.519 42.7458   2
  -2   2  -1 340.201 29.6904   6
   4  -2   1 511.562 52.3081   5
   4  -2   1 410.263 54.7044   4
  -4  -2  -1 511.003 44.6758   6
  -4  -2  -1 502.107 59.5423   3
  -4  -2  -1 465.149 47.6725   5
  -4  -2  -1 435.106 55.8021   4
   4   2   1 445.182 60.5426   4
  -4   2  -1 617.488 54.8464   7
  -4   2  -1 588.512 49.2866   6
   4   2   1 606.786 65.5805   2
  -4   2  -1 544.867 62.9706   4
  -4   2  -1 589.890 50.1703   6
   4   2   1 505.926 49.2846   6
  -4   2  -1 679.598 89.4138   5
   4   2   1 456.063 47.5946   7
  -4   2  -1 509.105 63.5518   3
   4   2   1 498.647 55.6666   5
  -6  -2  -1 280.298 32.6198   5
  -6  -2  -1 252.146 38.8817   4
  -6  -2  -1 304.398 29.8271   6
   6  -2   1 277.176 41.5882   4
  -6  -2  -1 261.716 46.5958   3
   6  -2   1 335.009 35.7797   5
  -6   2  -1 404.062 56.9881   5
  -6   2  -1 368.700 55.0055   3
   6   2   1 307.551 50.5807   2
  -6   2  -1 341.889 34.3191   6
  -6   2  -1 366.259 35.4296   6
  -6   2  -1 323.365 62.1287   4
  -6   2  -1 371.366 41.3868   7
   6   2   1 334.840 41.5082   5
   6   2   1 329.183 34.7364   6
   8  -2   1 9.58561 8.15331   2
  -8  -2  -1 -7.9985 15.3291   2
  -8  -2  -1 18.2264 8.88094   6
   8  -2   1 21.0680 14.1388   3
   8  -2   1 8.59069 17.5808   4
   8  -2   1 25.8184 13.8837   5
  -8  -2  -1 29.8320 27.0835   3
  -8   2  -1 28.5281 18.4643   7
  -8   2  -1 6.53707 30.1263   4
   8   2   1 14.0523 8.44827   6
   8   2   1 34.7488 22.7340   2
  -8   2  -1 15.7896 8.68819   6
  -8   2  -1 35.0341 13.3742   2
  -8   2  -1 27.1472 8.73378   6
   8   2   1 22.0158 17.1302   5
 -10  -2  -1 54.1659 13.9023   6
  10  -2   1 44.9985 16.6127   4
 -10  -2  -1 80.2107 39.9462   3
  10  -2   1 55.5040 13.7837   2
  10  -2   1 47.4710 17.5898   5
  10   2   1 86.1350 26.7981   5
 -10   2  -1 88.5517 17.0690   6
  10   2   1 79.7163 31.5279   2
 -10   2  -1 120.369 29.3741   4
 -10   2  -1 85.0234 19.1893   2
 -10   2  -1 59.2615 22.1564   7
 -12  -2  -1 15.1224 11.9952   6
  12  -2   1 26.8531 18.4849   5
  12  -2   1 32.7703 11.4726   2
  12  -2   1 37.2430 25.0529   3
  12   2   1 31.5150 29.8868   2
 -12   2  -1 37.8666 15.5135   6
 -12   2  -1 50.9243 14.8572   2
 -12   2  -1 72.7807 25.4111   7
  11  -3  -1 209.351 31.0591   5
  11  -3  -1 196.471 39.1212   4
 -11  -3   1 166.336 25.3943   6
  11  -3  -1 164.381 33.7590   3
  11   3  -1 176.112 53.9346   2
 -11   3   1 239.498 31.2865   6
 -11   3   1 269.890 51.6845   4
  11   3  -1 207.679 45.6220   5
 -11   3   1 277.116 42.4912   7
  -9  -3   1 89.0527 17.2801   6
   9  -3  -1 101.070 27.3068   3
  -9  -3   1 96.4559 37.6996   3
   9  -3  -1 112.789 33.0178   4
   9  -3  -1 150.350 23.7044   5
   9   3  -1 136.890 41.4555   4
  -9   3   1 147.212 42.2036   4
   9   3  -1 85.8230 37.8765   2
   9   3  -1 128.134 20.0008   6
   9   3  -1 79.6854 29.8848   5
  -9   3   1 155.065 20.7588   6
  -9   3   1 162.509 32.3277   7
  -7  -3   1 18.0409 23.4746   5
  -7  -3   1 26.7064 28.1067   4
  -7  -3   1 28.0664 21.7666   2
  -7  -3   1 19.1179 13.7583   5
   7  -3  -1 8.63014 23.7544   4
  -7  -3   1 23.1489 7.96188   6
   7  -3  -1 8.50594 13.1216   5
   7  -3  -1 27.7237 17.0154   3
   7   3  -1 -3.6758 23.2257   2
  -7   3   1 52.8273 37.2303   3
  -7   3   1 19.4378 29.3214   5
  -7   3   1 16.0094 7.03538   6
  -7   3   1 15.5994 29.2767   4
   7   3  -1 18.5649 35.2667   4
   7   3  -1 4.61420 7.76108   6
  -7   3   1 8.06064 8.08433   6
   7   3  -1 60.3963 38.8162   3
  -5  -3   1 190.159 36.1307   2
   5  -3  -1 184.650 43.3340   4
   5  -3  -1 229.948 35.1598   3
  -5  -3   1 211.342 22.6872   6
  -5  -3   1 153.121 27.2634   5
  -5  -3   1 166.782 39.5306   3
  -5  -3   1 201.289 44.6122   4
  -5  -3   1 211.378 44.8034   5
   5  -3  -1 252.283 23.1685   2
   5  -3  -1 229.979 32.1818   5
   5   3  -1 173.695 40.9515   4
   5   3  -1 233.387 23.7514   6
   5   3  -1 233.797 52.9938   3
   5   3  -1 200.414 23.2191   7
  -5   3   1 228.667 53.6163   3
   5   3  -1 166.528 39.9865   2
  -5   3   1 227.442 25.0148   6
  -5   3   1 287.486 49.4649   5
  -5   3   1 227.200 50.6903   4
  -5   3   1 230.904 23.7854   6
  -3  -3   1 -2.3958 19.9216   5
   3  -3  -1 41.2813 24.2167   4
  -3  -3   1 15.7082 11.0394   5
  -3  -3   1 39.1708 22.2697   3
  -3  -3   1 13.3485 14.8644   2
  -3  -3   1 37.4039 22.8780   4
   3  -3  -1 32.2808 18.7661   3
  -3  -3   1 19.4376 5.39153   6
   3  -3  -1 25.9604 18.4489   5
   3  -3  -1 25.1315 6.36918   6
   3  -3  -1 36.0728 11.4713   2
   3   3  -1 51.7495 23.6394   2
   3   3  -1 24.8982 6.71633   6
   3   3  -1 56.4287 27.9826   4
  -3   3   1 45.7085 29.4863   4
   3   3  -1 17.5275 23.5790   3
  -3   3   1 39.3481 23.9500   3
  -3   3   1 3.27133 19.2004   5
  -3   3   1 39.9972 7.99273   6
  -3   3   1 35.2795 13.4263   2
   3   3  -1 35.7293 12.2949   7
   1  -3  -1 1889.77 156.442   2
   1  -3  -1 1682.81 161.269   3
   1  -3  -1 1514.75 160.108   4
   1  -3  -1 1648.03 147.715   6
  -1  -3   1 1734.09 147.483   6
  -1  -3   1 1487.91 159.866   4
  -1  -3   1 1825.25 160.279   2
   1  -3  -1 1623.05 159.594   5
  -1  -3   1 1670.90 161.997   5
  -1  -3   1 1533.15 160.816   3
  -1   3   1 1958.52 191.136   4
  -1   3   1 1936.01 183.560   2
   1   3  -1 2121.93 189.122   2
   1   3  -1 1945.74 177.161   7
   1   3  -1 1909.76 186.590   5
   1   3  -1 2178.48 174.095   6
  -1   3   1 1791.10 189.595   3
   1   3  -1 1779.39 188.251   4
  -1   3   1 2076.49 174.472   6
  -1   3   1 1964.99 186.123   5
   1   3  -1 1857.35 190.489   3
   1  -3   1 192.481 39.8388   4
  -1  -3  -1 166.400 36.4671   3
   1  -3   1 206.032 35.8408   3
  -1  -3  -1 212.061 19.7035   6
  -1  -3  -1 251.107 42.1068   4
  -1  -3  -1 183.264 35.6983   5
  -1  -3  -1 154.116 27.7465   2
   1  -3   1 202.799 19.0470   6
   1  -3   1 173.557 35.2544   5
   1   3   1 233.146 44.1599   3
   1   3   1 294.565 41.2133   2
  -1   3  -1 242.477 24.5093   6
   1   3   1 222.838 31.4638   7
  -1   3  -1 267.217 33.6505   7
  -1   3  -1 219.961 43.9298   3
  -1   3  -1 243.438 48.9019   4
  -1   3  -1 260.235 42.1096   5
   1   3   1 265.710 25.4567   6
  -1   3  -1 300.516 37.5634   2
   1   3   1 245.155 49.7826   4
  -3  -3  -1 758.369 79.4921   5
  -3  -3  -1 836.320 87.5493   2
  -3  -3  -1 875.987 91.2096   5
   3  -3   1 833.167 89.3476   5
  -3  -3  -1 712.983 89.9672   3
   3  -3   1 952.578 88.0737   3
  -3  -3  -1 908.818 75.6279   6
  -3  -3  -1 797.877 90.2457   4
   3  -3   1 798.049 89.6068   4
  -3   3  -1 963.589 113.364   3
   3   3   1 994.126 97.6981   7
  -3   3  -1 1136.47 96.4340   6
  -3   3  -1 1007.48 113.174   5
  -3   3  -1 1170.09 97.0460   6
  -3   3  -1 1036.13 113.946   4
   3   3   1 1056.17 96.5299   6
   3   3   1 1137.75 115.468   2
  -3   3  -1 1161.84 102.901   7
   3   3   1 971.057 115.057   3
  -5  -3  -1 163.639 35.0432   2
   5  -3   1 241.676 34.5060   3
   5  -3   1 188.847 31.6134   5
  -5  -3  -1 206.639 43.9403   5
  -5  -3  -1 142.041 38.1671   3
  -5  -3  -1 176.851 27.0374   5
  -5  -3  -1 191.767 21.7842   6
   5  -3   1 224.493 25.2730   2
   5  -3   1 260.609 45.8050   4
  -5  -3  -1 162.499 37.6376   4
  -5   3  -1 238.733 25.1909   6
  -5   3  -1 277.639 35.4428   7
  -5   3  -1 261.425 50.3721   5
  -5   3  -1 249.318 51.3681   4
   5   3   1 265.025 54.1294   3
   5   3   1 212.079 24.4913   6
   5   3   1 223.269 46.6625   4
  -5   3  -1 209.795 54.0474   3
   5   3   1 201.304 44.9502   2
  -5   3  -1 228.738 23.8886   6
   5   3   1 189.904 23.6995   7
   7  -3   1 174.921 37.7852   4
   7  -3   1 115.573 14.1352   2
   7  -3   1 121.828 23.1482   5
  -7  -3  -1 79.8543 15.5724   6
  -7  -3  -1 66.8191 34.1623   4
   7  -3   1 129.045 26.5512   3
  -7  -3  -1 63.6755 25.7637   2
  -7  -3  -1 106.314 23.8994   5
  -7   3  -1 129.493 39.9727   4
  -7   3  -1 134.521 16.6039   6
  -7   3  -1 193.191 32.1115   7
  -7   3  -1 96.8844 17.5911   6
   7   3   1 168.812 44.4687   4
   7   3   1 132.374 61.2136   2
   7   3   1 148.167 49.8581   3
   7   3   1 70.4326 26.8639   5
   7   3   1 89.4943 17.1988   6
  -7   3  -1 127.364 52.2535   3
   9  -3   1 38.8453 24.5884   4
   9  -3   1 32.6139 16.1781   5
   9  -3   1 60.9866 21.2581   3
  -9  -3  -1 -17.197 29.4224   4
  -9  -3  -1 18.8967 28.3685   3
  -9  -3  -1 25.0776 10.9794   6
   9   3   1 14.6082 20.7931   5
  -9   3  -1 23.6857 11.3298   6
  -9   3  -1 41.2024 22.4959   7
  -9   3  -1 70.9845 33.5606   4
   9   3   1 38.2995 29.8463   2
  -9   3  -1 46.0087 11.5162   6
   9   3   1 75.8070 36.3527   4
 -11  -3  -1 409.452 43.1248   6
  11  -3   1 352.246 54.6150   4
  11  -3   1 437.576 48.6324   5
  11  -3   1 366.475 52.3153   3
  11   3   1 494.137 82.0046   2
  11   3   1 455.642 69.4328   5
 -11   3  -1 608.871 68.3745   7
 -11   3  -1 464.656 54.7042   6
 -11   3  -1 634.361 75.0422   4
 -10  -4   1 39.9469 12.9007   6
  10  -4  -1 9.77902 30.8215   4
 -10  -4   1 43.4409 38.5818   4
  10  -4  -1 20.7465 16.2884   5
 -10  -4   1 11.1955 32.4695   3
  10   4  -1 16.8437 30.3611   2
  10   4  -1 190.476 50.8750   4
 -10   4   1 45.0118 26.8240   7
 -10   4   1 42.0707 13.8939   6
 -10   4   1 62.5305 44.1164   4
   8  -4  -1 113.415 23.0191   5
  -8  -4   1 64.7109 36.4918   3
  -8  -4   1 70.1442 21.3775   6
  -8  -4   1 58.3498 42.4147   4
   8  -4  -1 108.389 38.2934   4
  -8  -4   1 39.3026 37.4350   5
   8  -4  -1 88.4243 24.3242   3
   8   4  -1 117.759 43.5398   2
  -8   4   1 136.367 20.7291   6
  -8   4   1 124.874 18.7999   6
  -8   4   1 126.642 33.0573   7
   8   4  -1 107.915 19.3589   6
   8   4  -1 218.263 64.6554   4
  -6  -4   1 615.851 58.7661   6
   6  -4  -1 765.205 71.5580   5
  -6  -4   1 547.111 84.4863   5
  -6  -4   1 597.179 87.5848   4
  -6  -4   1 496.130 79.8491   3
  -6  -4   1 544.490 68.3119   5
   6  -4  -1 717.907 74.3326   3
   6  -4  -1 707.992 84.7746   4
  -6   4   1 924.356 108.680   4
   6   4  -1 734.503 76.6905   7
   6   4  -1 914.239 107.466   2
  -6   4   1 1014.67 90.8482   7
   6   4  -1 601.356 113.557   4
  -6   4   1 925.411 79.5885   6
  -6   4   1 890.540 80.0928   6
   6   4  -1 815.107 78.6255   6
  -4  -4   1 693.513 90.3194   5
   4  -4  -1 651.766 80.1525   5
  -4  -4   1 640.892 74.0800   5
  -4  -4   1 624.904 80.7474   2
   4  -4  -1 850.231 72.5434   2
  -4  -4   1 695.758 90.7622   4
  -4  -4   1 724.529 66.3862   6
   4  -4  -1 814.068 84.7103   3
  -4   4   1 910.965 109.747   5
   4   4  -1 702.123 113.304   4
  -4   4   1 1214.23 107.490   7
  -4   4   1 1041.62 87.1920   6
   4   4  -1 749.909 105.026   2
  -4   4   1 1066.43 129.992   3
   4   4  -1 1017.40 121.183   3
  -4   4   1 1008.73 117.113   4
  -4   4   1 968.425 87.3688   6
   4   4  -1 992.882 86.2859   6
   4   4  -1 799.145 89.1984   7
  -2  -4   1 227.427 46.6637   3
  -2  -4   1 277.219 39.0950   5
   2  -4  -1 260.589 26.4751   6
  -2  -4   1 356.654 62.5346   4
   2  -4  -1 281.160 46.5765   3
   2  -4  -1 268.482 57.4821   4
   2  -4  -1 295.107 36.3752   2
  -2  -4   1 219.030 51.1780   5
  -2  -4   1 255.827 26.2326   6
  -2  -4   1 312.856 43.8288   2
   2  -4  -1 233.159 44.7049   5
  -2   4   1 351.915 44.6841   7
  -2   4   1 299.940 52.8151   5
   2   4  -1 360.902 32.9562   6
  -2   4   1 351.107 46.0531   2
  -2   4   1 317.006 32.9848   6
   2   4  -1 368.615 66.5375   4
  -2   4   1 385.598 70.5583   4
   2   4  -1 268.527 49.0707   2
  -2   4   1 283.869 64.2080   3
   2   4  -1 397.593 42.5736   7
   2   4  -1 308.940 66.0042   3
   0  -4  -1 95.5122 24.6352   2
   0  -4   1 122.651 13.0264   6
   0  -4  -1 101.741 13.4646   6
   0  -4   1 116.070 34.8607   5
   0  -4   1 142.250 40.7554   4
   0  -4  -1 226.784 51.7320   4
   0  -4   1 132.242 35.5763   3
   0  -4  -1 146.865 36.9926   3
   0  -4  -1 94.3135 32.1359   5
   0  -4   1 125.975 28.3279   2
   0   4  -1 49.1734 40.8867   4
   0   4   1 154.624 17.1596   6
   0   4  -1 162.850 44.7908   3
   0   4  -1 123.921 32.4367   2
   0   4  -1 146.288 16.4045   6
   0   4   1 171.611 39.1518   5
   0   4  -1 149.633 30.7365   7
   0   4   1 139.951 33.2531   2
   0   4  -1 105.525 36.4615   5
   0   4   1 207.073 32.3197   7
   0   4   1 170.994 45.2698   3
   2  -4   1 815.676 87.3140   3
  -2  -4  -1 796.935 84.5954   2
   2  -4   1 773.072 70.3972   6
  -2  -4  -1 690.688 89.0659   3
  -2  -4  -1 775.956 94.1752   4
   2  -4   1 763.076 94.5732   4
  -2  -4  -1 740.945 78.2564   5
  -2  -4  -1 748.293 90.0879   5
   2  -4   1 696.916 86.5481   5
  -2  -4  -1 821.776 70.3027   6
  -2   4  -1 1129.58 107.556   7
   2   4   1 1187.71 150.435   3
  -2   4  -1 1304.93 114.238   2
   2   4   1 1005.52 124.269   4
   2   4   1 1044.97 104.242   7
  -2   4  -1 991.290 126.160   3
   2   4   1 1080.63 99.7811   6
  -2   4  -1 1079.03 125.844   4
  -2   4  -1 1076.75 99.1865   6
   2   4   1 1148.43 120.491   2
   4  -4   1 928.872 102.691   5
   4  -4   1 1089.38 104.229   3
  -4  -4  -1 873.243 101.674   2
  -4  -4  -1 832.851 93.6776   5
  -4  -4  -1 818.392 107.114   4
  -4  -4  -1 1014.04 87.5078   6
   4  -4   1 1201.98 115.899   2
  -4  -4  -1 970.586 109.488   5
  -4   4  -1 1386.05 145.902   5
   4   4   1 1181.31 147.647   3
  -4   4  -1 1379.96 118.538   6
   4   4   1 1114.31 140.108   4
   4   4   1 1391.12 144.600   2
  -4   4  -1 1520.03 119.390   6
  -4   4  -1 1325.61 144.674   4
   4   4   1 1300.44 118.502   6
   4   4   1 1121.19 120.875   7
  -6  -4  -1 128.778 29.2020   5
  -6  -4  -1 128.759 40.8134   5
  -6  -4  -1 98.8399 16.5058   6
  -6  -4  -1 114.420 47.9584   4
   6  -4   1 127.943 18.7862   2
   6  -4   1 157.791 35.1777   5
   6  -4   1 160.175 46.9083   4
   6  -4   1 145.994 33.5997   3
  -6  -4  -1 131.630 40.5354   3
  -6   4  -1 171.223 21.5234   6
   6   4   1 127.506 44.2126   2
  -6   4  -1 209.388 56.3689   4
   6   4   1 155.539 20.9327   7
  -6   4  -1 169.547 20.8262   6
   6   4   1 119.311 50.9798   4
   6   4   1 150.826 21.6062   6
  -6   4  -1 191.782 35.3206   7
  -6   4  -1 299.249 68.7022   5
   8  -4   1 16.0910 15.9623   5
  -8  -4  -1 46.6785 38.2726   4
  -8  -4  -1 21.1417 28.3572   3
   8  -4   1 41.2487 32.1118   4
  -8  -4  -1 31.8228 34.9460   5
   8  -4   1 34.2662 17.9843   3
  -8  -4  -1 15.4385 9.36443   6
  -8   4  -1 49.5884 25.0583   7
  -8   4  -1 40.7329 10.5865   6
   8   4   1 121.383 57.2477   4
  -8   4  -1 50.2578 12.5037   6
   8   4   1 41.3133 14.1446   6
   8   4   1 17.7569 33.0122   2
 -10  -4  -1 44.8183 14.8377   6
 -10  -4  -1 88.4492 44.9940   3
  10  -4   1 59.4650 31.1083   4
 -10  -4  -1 35.9767 36.9935   4
  10  -4   1 108.840 24.7719   5
 -10   4  -1 148.215 37.8588   7
  10   4   1 101.747 44.1985   2
 -10   4  -1 104.798 20.4812   6
 -10   4  -1 109.892 44.6224   4
   7  -5  -1 37.8533 22.8959   3
  -7  -5   1 16.1017 33.4497   5
   7  -5  -1 44.0671 21.1068   5
  -7  -5   1 59.8118 11.9128   6
  -7   5   1 53.8102 12.9363   6
  -7   5   1 136.340 55.4529   4
   7   5  -1 88.6071 58.5912   4
  -7   5   1 83.5072 32.9410   7
  -7   5   1 37.1725 12.5084   6
   7   5  -1 60.1528 14.5349   6
   7   5  -1 74.4262 40.6550   2
   5  -5  -1 813.414 91.3310   3
  -5  -5   1 667.293 97.3683   3
  -5  -5   1 865.445 72.9213   6
  -5  -5   1 701.456 101.303   5
   5  -5  -1 754.441 87.6580   5
  -5   5   1 1066.05 139.871   5
  -5   5   1 1235.55 106.355   6
   5   5  -1 1004.26 108.470   7
   5   5  -1 822.794 146.734   4
   5   5  -1 981.142 130.953   2
  -5   5   1 1360.08 120.350   7
   5   5  -1 1132.02 104.749   6
  -5   5   1 1280.88 106.142   6
  -5   5   1 1261.44 150.317   4
  -3  -5   1 450.519 79.2635   5
   3  -5  -1 551.535 73.9984   3
  -3  -5   1 623.304 69.0969   5
   3  -5  -1 622.117 64.3562   2
  -3  -5   1 515.867 79.2052   3
   3  -5  -1 432.558 73.0383   5
   3  -5  -1 607.450 54.5450   6
  -3  -5   1 635.151 54.3850   6
  -3   5   1 887.020 121.109   4
   3   5  -1 1004.98 112.228   2
   3   5  -1 869.437 82.4312   6
   3   5  -1 963.524 123.199   4
  -3   5   1 972.792 98.2299   2
   3   5  -1 816.956 91.2255   7
  -3   5   1 1112.54 98.4759   7
  -3   5   1 784.896 82.5387   6
   1  -5  -1 44.5381 8.15117   6
   1  -5  -1 39.5893 19.6436   2
   1  -5  -1 41.2278 26.1551   3
  -1  -5   1 38.0585 7.34091   6
  -1  -5   1 42.3645 21.5204   2
  -1  -5   1 37.7208 35.7411   5
  -1  -5   1 53.2800 26.9901   3
   1  -5  -1 0.35278 24.4444   5
   1   5  -1 62.0125 14.1064   6
  -1   5   1 56.2219 24.5956   7
  -1   5   1 39.2087 9.47971   6
  -1   5   1 87.4244 29.8626   2
   1   5  -1 55.9425 33.4326   2
   1   5  -1 15.1087 44.5674   4
   1   5  -1 74.5422 24.2574   7
   1   5  -1 29.5346 31.2022   5
  -1   5   1 43.2905 46.4911   4
  -1  -5  -1 120.474 40.2379   5
   1  -5   1 154.343 40.9955   3
   1  -5   1 163.518 16.4557   6
  -1  -5  -1 186.818 34.1608   2
   1  -5   1 152.552 30.3210   2
  -1  -5  -1 95.2797 35.2132   3
  -1  -5  -1 146.646 17.2122   6
   1  -5   1 133.947 39.7548   5
  -1   5  -1 141.227 49.3261   5
   1   5   1 177.981 43.5543   2
  -1   5  -1 248.768 65.1373   4
   1   5   1 176.927 22.2734   6
  -1   5  -1 238.230 41.1513   7
   1   5   1 151.232 60.1653   4
  -1   5  -1 294.246 46.2534   2
   1   5   1 208.364 37.2825   7
  -3  -5  -1 97.3316 40.3431   5
  -3  -5  -1 85.0562 13.0859   6
   3  -5   1 84.1402 23.0860   2
  -3  -5  -1 84.2019 24.4681   5
   3  -5   1 138.788 34.4038   2
  -3  -5  -1 67.0411 34.2318   3
   3  -5   1 84.2755 28.9619   3
  -3   5  -1 94.0957 16.2244   6
  -3   5  -1 126.713 31.1421   7
   3   5   1 247.038 76.3619   4
   3   5   1 120.547 17.1853   6
   3   5   1 104.983 30.0532   7
  -3   5  -1 108.848 48.4622   5
  -3   5  -1 114.087 15.5143   6
   3   5   1 143.012 45.0880   2
  -3   5  -1 136.958 54.2275   4
   5  -5   1 187.225 40.7489   3
  -5  -5  -1 137.745 19.1104   6
  -5  -5  -1 110.918 42.1646   3
   5  -5   1 175.735 25.5327   2
   5  -5   1 142.226 36.3914   5
  -5  -5  -1 112.915 42.9484   5
   5  -5   1 187.727 28.3756   2
   5   5   1 199.069 34.8786   7
  -5   5  -1 239.390 26.6608   6
   5   5   1 193.497 26.7644   6
  -5   5  -1 259.068 45.9999   7
  -5   5  -1 292.768 68.4883   4
   5   5   1 245.674 55.8293   2
   5   5   1 370.880 90.5147   4
  -5   5  -1 242.207 27.0777   6
   7  -5   1 127.481 31.1600   5
  -7  -5  -1 77.9179 41.3618   5
   7  -5   1 123.391 32.7640   3
   7   5   1 136.396 67.2485   4
  -7   5  -1 107.483 17.4573   6
  -7   5  -1 123.254 52.7062   4
  -7   5  -1 95.1741 19.4219   6
   7   5   1 85.9452 49.4478   2
   7   5   1 90.1252 18.7613   6
  -4  -6   1 50.5809 35.7470   5
   4  -6  -1 59.1351 26.2520   2
  -4  -6   1 49.0286 33.1837   3
  -4  -6   1 47.6510 9.77664   6
   4  -6  -1 54.6090 30.6396   3
   4  -6  -1 74.2505 32.6768   5
   4  -6  -1 31.4435 17.2409   2
  -4   6   1 71.3340 33.0244   7
  -4   6   1 49.7062 11.9860   6
  -4   6   1 63.0929 12.5357   6
   4   6  -1 32.5825 12.0787   6
   4   6  -1 62.5656 25.2673   7
  -4   6   1 54.6410 60.9547   4
   2  -6  -1 257.566 40.8398   2
   2  -6  -1 314.941 28.6888   6
   2  -6  -1 218.514 54.5924   5
  -2  -6   1 239.475 59.3940   5
  -2  -6   1 266.645 27.3381   6
  -2   6   1 400.862 42.2634   6
   2   6  -1 436.869 60.5994   7
   2   6  -1 462.745 73.2772   2
  -2   6   1 459.205 62.7360   7
   2   6  -1 413.430 41.8982   6
   0  -6  -1 20.3660 30.6826   3
   0  -6  -1 40.4969 8.21143   6
   0  -6   1 69.1563 31.6302   3
   0   6   1 74.7024 31.8747   7
   0   6  -1 27.9862 8.77653   6
   0   6  -1 42.5949 28.0720   7
   0   6   1 51.1616 11.1695   6
  -2  -6  -1 156.891 51.6792   5
   2  -6   1 315.883 53.4651   2
  -2  -6  -1 279.879 28.8871   6
   2  -6   1 331.733 45.4227   2
   2  -6   1 333.479 66.3871   3
   2  -6   1 219.219 57.8222   5
  -2   6  -1 439.403 44.2627   6
  -2   6  -1 454.325 43.5896   6
   2   6   1 489.375 76.4721   2
   2   6   1 401.512 44.7641   6
  -2   6  -1 521.576 68.6889   7
   2   6   1 462.314 65.4154   7
  -4  -6  -1 230.498 24.9129   6
  -4  -6  -1 122.786 47.7332   5
   4  -6   1 156.455 44.9085   5
   4  -6   1 233.499 35.6765   2
   4  -6   1 168.993 46.6992   3
   4  -6   1 318.780 44.2293   2
  -4  -6  -1 258.186 57.8148   3
  -4   6  -1 345.401 35.3989   6
   4   6   1 306.797 54.1190   7
   4   6   1 331.529 35.9573   6
  -4   6  -1 299.005 33.5976   6
  -4   6  -1 299.188 57.4122   7
  -4   6  -1 339.887 88.7744   4
 -12   0   2 111.920 19.9855   7
  12   0  -2 54.3624 22.6117   2
 -12   0   2 178.862 65.4674   3
 -12   0   2 78.7799 17.5444   6
  12   0  -2 63.5321 27.8217   5
 -12   0   2 69.4269 22.2227   2
  10   0  -2 717.246 75.7885   6
 -10   0   2 744.844 73.2026   6
 -10   0   2 728.594 85.5794   3
 -10   0   2 751.193 81.9948   5
  10   0  -2 758.873 80.8534   5
  10   0  -2 841.344 83.9931   2
   8   0  -2 482.710 49.3936   6
   8   0  -2 421.860 57.4618   3
  -8   0   2 500.143 49.1892   6
  -8   0   2 466.900 52.9481   5
   8   0  -2 537.703 53.7286   5
   8   0  -2 496.408 56.5999   2
  -8   0   2 570.563 53.6966   3
  -6   0   2 0.39119 9.11297   5
   6   0  -2 0.55696 5.05524   6
   6   0  -2 18.0900 10.3070   5
   6   0  -2 20.0706 11.8438   3
   6   0  -2 -5.6198 9.83701   2
  -6   0   2 1.40895 5.72830   6
  -6   0   2 -1.9226 8.57169   2
  -4   0   2 1414.10 133.916   3
  -4   0   2 1421.06 133.479   6
  -4   0   2 1626.10 136.897   2
  -4   0   2 1431.02 133.369   4
   4   0  -2 1429.83 133.627   6
   4   0  -2 1504.45 134.665   5
   4   0  -2 1560.81 135.165   3
  -4   0   2 1601.19 132.686   4
  -4   0   2 1456.34 134.216   5
   4   0  -2 1590.63 137.768   2
   2   0  -2 5707.80 501.004   2
  -2   0   2 5701.26 501.045   2
   0   0   2 -0.2273 2.35941   2
   2   0   2 1571.56 128.389   3
   2   0   2 1484.30 128.835   5
  -2   0  -2 1502.91 129.489   5
   2   0   2 1346.04 127.385   7
  -2   0  -2 1560.75 127.724   3
  -2   0  -2 1403.33 127.450   6
   2   0   2 1489.54 130.032   2
   2   0   2 1319.08 127.373   6
  -2   0  -2 1325.47 127.356   7
   4   0   2 966.636 91.9097   2
  -4   0  -2 897.879 87.1160   7
   4   0   2 1000.00 90.0562   3
  -4   0  -2 1004.38 87.7399   6
  -4   0  -2 931.430 87.9259   3
   4   0   2 945.957 87.4437   6
  -4   0  -2 1014.11 90.3928   5
   4   0   2 1068.76 89.5561   5
   6   0   2 142.028 17.4811   6
  -6   0  -2 135.219 17.7113   6
  -6   0  -2 119.309 18.5249   7
  -6   0  -2 127.180 19.1111   3
  -6   0  -2 178.968 23.0369   2
   6   0   2 175.876 24.8687   2
  -6   0  -2 163.032 23.7145   5
   6   0   2 152.760 21.5764   5
   8   0   2 725.421 69.2486   2
  -8   0  -2 603.123 66.0387   5
   8   0   2 578.982 58.9739   6
  -8   0  -2 637.304 59.1586   6
   8   0   2 719.916 64.0526   5
  -8   0  -2 575.364 57.9939   7
  -8   0  -2 515.917 61.4002   3
 -10   0  -2 842.287 101.233   3
  10   0   2 1074.57 99.6981   5
 -10   0  -2 1114.13 92.9811   6
  10   0   2 1067.78 103.796   2
 -10   0  -2 865.930 90.8389   7
 -12   0  -2 52.2808 15.5846   6
  12   0   2 85.2514 27.9305   5
 -12   0  -2 146.546 63.6224   3
  12   0   2 71.9441 27.2268   2
 -13  -1   2 56.9615 50.7097   3
 -13   1   2 182.627 91.7777   3
 -13   1   2 49.9318 20.5149   7
 -13   1   2 30.0892 13.8107   6
 -13   1   2 12.2533 14.2296   2
  13   1  -2 35.4609 27.3819   5
  13   1  -2 8.03789 20.4806   2
 -11  -1   2 338.326 35.5005   6
  11  -1  -2 314.489 38.5607   2
  11  -1  -2 226.035 49.1243   3
 -11  -1   2 346.953 78.0971   3
  11  -1  -2 318.096 43.5938   5
 -11   1   2 357.701 38.5948   2
 -11   1   2 354.089 42.9226   7
 -11   1   2 346.685 37.5127   6
  11   1  -2 282.554 48.5118   5
  11   1  -2 266.842 49.2446   2
  -9  -1   2 644.476 67.2071   5
  -9  -1   2 587.497 70.1500   2
   9  -1  -2 615.153 62.9126   6
  -9  -1   2 705.132 67.7944   3
  -9  -1   2 644.711 62.2386   6
   9  -1  -2 693.453 66.2411   2
   9  -1  -2 590.820 68.9179   3
   9  -1  -2 651.028 66.7932   5
   9   1  -2 461.289 66.7219   2
  -9   1   2 580.206 55.0433   6
   9   1  -2 651.617 65.0350   5
   7  -1  -2 419.927 45.2508   6
  -7  -1   2 454.450 53.2529   2
   7  -1  -2 474.670 49.1172   3
   7  -1  -2 446.015 46.1548   4
  -7  -1   2 424.122 47.6038   5
   7  -1  -2 495.254 47.4415   2
  -7  -1   2 491.266 47.6397   3
   7  -1  -2 508.361 48.1580   5
  -7  -1   2 441.291 44.8552   6
  -7   1   2 521.252 53.6649   5
  -7   1   2 462.724 51.8425   4
   7   1  -2 497.882 51.2461   5
   7   1  -2 407.524 56.2235   2
  -7   1   2 441.528 44.9329   6
  -7   1   2 512.340 46.2957   6
   7   1  -2 443.347 45.6724   6
  -5  -1   2 314.682 32.1284   5
  -5  -1   2 252.701 35.1625   2
  -5  -1   2 255.505 24.8853   7
   5  -1  -2 291.595 33.4387   4
   5  -1  -2 299.337 27.8318   2
  -5  -1   2 251.973 27.0212   6
  -5  -1   2 261.184 33.2119   3
   5   1  -2 266.824 31.1243   5
  -5   1   2 303.953 34.3800   5
  -5   1   2 313.060 27.6863   6
  -5   1   2 252.394 37.4471   4
   5   1  -2 203.667 30.5355   4
   5   1  -2 243.180 26.3758   6
  -5   1   2 270.726 30.0305   6
  -3  -1   2 8303.58 759.497   7
  -3  -1   2 9114.47 767.281   2
   3   1  -2 8771.83 765.482   4
   3   1  -2 9252.57 763.346   6
   3   1  -2 8124.33 770.657   2
  -1  -1   2 128.259 12.1299   6
   1  -1  -2 154.248 29.9047   4
   1  -1  -2 155.190 15.9416   2
  -1  -1   2 120.474 23.6871   4
  -1  -1   2 134.643 23.2579   3
   1  -1  -2 94.9146 23.8400   3
  -1  -1   2 125.470 24.8326   5
  -1  -1   2 117.643 20.9931   2
  -1  -1   2 96.7974 17.0770   7
   1  -1  -2 130.775 13.1307   6
   1  -1  -2 114.992 20.0647   5
  -1   1   2 156.047 17.1369   2
   1   1  -2 92.6256 24.3383   4
   1   1  -2 153.846 24.5451   3
   1   1  -2 129.452 17.0698   7
   1   1  -2 91.2234 19.7711   2
  -1   1   2 103.760 25.9854   3
  -1   1   2 169.199 29.4596   4
  -1   1   2 108.473 20.6357   5
   1   1  -2 122.816 12.1680   6
   1   1  -2 113.939 25.4798   5
  -1   1   2 140.173 13.2639   6
   1  -1   2 7384.80 631.272   4
  -1  -1  -2 6586.91 630.793   4
  -1  -1  -2 7554.12 632.691   3
   1   1   2 7870.01 651.752   3
   1   1   2 7743.97 650.876   4
   1   1   2 6572.11 650.252   2
  -3  -1  -2 717.744 74.0928   4
   3  -1   2 724.692 74.9886   4
  -3  -1  -2 859.815 71.0026   6
   3  -1   2 830.799 70.8580   6
  -3  -1  -2 742.285 71.6072   5
  -3  -1  -2 849.749 77.4385   2
  -3   1  -2 923.189 79.3725   7
   3   1   2 830.886 77.3707   6
  -3   1  -2 922.529 77.3721   6
   3   1   2 839.979 79.1267   5
  -3   1  -2 793.903 81.7296   4
  -5  -1  -2 321.005 42.9635   3
   5  -1   2 430.739 42.6365   5
   5  -1   2 353.964 43.1587   4
  -5  -1  -2 354.962 39.6811   5
   5  -1   2 397.638 40.7228   6
  -5  -1  -2 399.026 38.2903   6
  -5  -1  -2 441.195 47.3073   2
   5  -1   2 470.646 40.6882   2
  -5   1  -2 386.651 37.1583   6
  -5   1  -2 345.813 41.8420   4
  -5   1  -2 411.996 40.1174   7
  -5   1  -2 451.172 48.8351   5
   5   1   2 379.598 40.0671   5
   5   1   2 352.147 46.7597   2
   5   1   2 376.313 36.9468   6
   7  -1   2 739.869 73.7816   3
   7  -1   2 792.396 70.1772   6
  -7  -1  -2 676.084 71.9225   5
  -7  -1  -2 795.076 69.9765   6
  -7  -1  -2 729.876 76.9990   2
   7  -1   2 849.586 73.8314   5
  -7  -1  -2 641.296 71.3751   3
  -7  -1  -2 904.202 93.9742   3
   7  -1   2 730.174 71.0417   4
   7   1   2 671.335 75.0628   6
   7   1   2 829.428 88.6759   2
  -7   1  -2 876.201 76.4313   6
   7   1   2 787.588 79.9543   5
  -7   1  -2 939.969 89.1539   5
  -7   1  -2 879.888 78.0858   7
  -9  -1  -2 204.205 31.4348   5
  -9  -1  -2 138.742 26.1695   3
   9  -1   2 156.237 26.5012   2
  -9  -1  -2 151.602 30.2778   2
  -9  -1  -2 226.533 53.5926   3
   9  -1   2 160.651 33.6184   3
   9  -1   2 182.379 22.1843   6
   9   1   2 146.852 22.5748   6
   9   1   2 159.185 37.8749   2
  -9   1  -2 202.767 29.4432   7
  -9   1  -2 192.764 24.1189   6
  -9   1  -2 201.376 36.1450   2
  -9   1  -2 185.949 39.9728   5
 -11  -1  -2 149.021 32.5124   2
  11  -1   2 122.093 26.1830   2
  11  -1   2 126.064 37.1743   3
 -11  -1  -2 176.644 58.4284   3
 -11  -1  -2 163.456 23.0677   6
  11  -1   2 113.103 27.1411   5
 -11   1  -2 154.402 28.0923   2
  11   1   2 103.475 35.7555   2
 -11   1  -2 151.388 23.3266   6
 -11   1  -2 172.558 31.4103   7
  11   1   2 176.923 37.8051   5
 -13  -1  -2 5.37732 10.7844   6
 -13  -1  -2 19.9056 46.1233   3
  13  -1   2 8.31768 21.8838   5
  13  -1   2 3.01514 15.3658   2
  13   1   2 14.6092 25.5440   5
 -13   1  -2 18.9688 60.6230   3
 -13   1  -2 1.86114 11.0441   6
  13   1   2 -4.0664 20.6999   2
 -13   1  -2 30.5071 20.3193   7
 -13   1  -2 27.2970 17.9851   2
  12  -2  -2 54.7413 23.9453   3
 -12  -2   2 53.4730 44.9741   3
  12  -2  -2 36.9245 22.6985   5
 -12  -2   2 39.0855 13.3683   6
  12   2  -2 54.4264 29.2905   2
 -12   2   2 51.1800 15.2001   6
  12   2  -2 47.9472 33.6765   5
 -12   2   2 38.3344 21.3834   7
  10  -2  -2 83.6202 23.1967   3
 -10  -2   2 36.6523 22.5089   2
  10  -2  -2 81.5117 20.1251   5
 -10  -2   2 109.800 41.0176   3
  10  -2  -2 61.3773 17.2199   4
 -10  -2   2 63.5595 14.4669   6
 -10   2   2 97.5172 24.2416   7
  10   2  -2 74.4889 31.1792   2
  10   2  -2 33.9308 21.6823   5
 -10   2   2 67.2914 16.3621   6
   8  -2  -2 118.119 28.5415   4
  -8  -2   2 126.950 17.5446   6
   8  -2  -2 130.900 25.4107   3
   8  -2  -2 133.044 22.3933   5
  -8  -2   2 70.7590 33.9705   3
  -8  -2   2 110.073 29.3483   2
  -8  -2   2 119.215 27.6720   4
   8   2  -2 130.139 27.2145   4
  -8   2   2 136.660 17.9492   6
   8   2  -2 128.597 36.5797   2
   8   2  -2 107.857 18.6111   6
  -8   2   2 179.772 36.6002   4
  -8   2   2 216.020 46.0185   5
   8   2  -2 87.3263 26.4152   5
  -8   2   2 158.734 19.9484   6
   6  -2  -2 468.186 51.1853   4
   6  -2  -2 459.401 44.8572   5
  -6  -2   2 417.032 58.5936   3
  -6  -2   2 377.033 45.0814   5
  -6  -2   2 357.045 50.0694   4
  -6  -2   2 447.605 41.0386   6
   6   2  -2 412.129 48.1999   5
  -6   2   2 499.202 41.9829   6
  -6   2   2 445.881 58.8646   4
   6   2  -2 347.645 54.0583   2
  -6   2   2 357.064 56.7838   3
   6   2  -2 364.148 51.9569   4
  -6   2   2 420.195 40.1747   6
   6   2  -2 412.153 40.1180   6
  -4  -2   2 1413.49 140.721   3
   4  -2  -2 1636.15 135.568   3
  -4  -2   2 1542.58 140.099   5
  -4  -2   2 1423.98 127.230   6
  -4  -2   2 1216.97 134.572   4
   4  -2  -2 1352.40 135.798   4
  -4  -2   2 1441.16 131.225   5
  -4   2   2 1742.99 139.700   6
   4   2  -2 1380.85 145.204   4
  -4   2   2 1676.06 138.894   6
   4   2  -2 1562.53 137.016   7
  -4   2   2 1404.89 150.539   3
  -4   2   2 1760.65 160.168   4
   4   2  -2 1437.99 138.036   6
   4   2  -2 1538.20 152.655   2
   2  -2  -2 2141.07 181.953   6
  -2  -2   2 2030.25 181.257   6
  -2  -2   2 2273.74 192.421   5
   2  -2  -2 1982.32 190.443   4
  -2  -2   2 1887.96 189.789   4
  -2  -2   2 1976.09 185.628   5
  -2  -2   2 2182.17 195.257   3
   2   2  -2 2552.80 208.112   5
  -2   2   2 2330.92 207.045   5
  -2   2   2 2344.78 198.744   6
   2   2  -2 2426.26 210.493   3
  -2   2   2 2256.41 209.751   4
  -2   2   2 2094.24 208.675   3
   2   2  -2 2103.70 197.822   6
   2   2  -2 2000.70 198.971   7
   2   2  -2 2302.19 209.433   2
   0  -2  -2 798.439 75.8756   2
   0  -2  -2 883.627 78.8228   5
   0  -2  -2 800.039 70.0192   6
   0  -2  -2 736.752 80.4864   3
   0  -2   2 743.278 80.3135   4
   0  -2   2 716.287 79.1543   3
   0  -2   2 805.440 77.8220   2
   0  -2   2 794.560 69.1468   6
   0  -2  -2 688.848 79.5145   4
   0  -2   2 843.024 81.6595   5
   0   2  -2 750.518 89.5293   4
   0   2   2 920.151 79.4204   6
   0   2  -2 917.083 90.0334   5
   0   2  -2 854.360 87.0122   2
   0   2   2 878.087 86.2448   5
   0   2   2 843.448 90.8082   3
   0   2  -2 998.123 78.5728   6
   0   2   2 829.638 92.0554   4
   0   2  -2 909.402 81.9624   7
   0   2   2 895.328 87.1172   2
   0   2  -2 829.292 89.7538   3
  -2  -2  -2 262.340 34.0125   2
   2  -2   2 276.915 35.5834   3
  -2  -2  -2 245.021 27.5445   5
   2  -2   2 219.843 39.1592   4
  -2  -2  -2 219.212 38.2002   4
   2  -2   2 206.548 36.7285   5
  -2  -2  -2 304.944 38.4562   5
   2  -2   2 295.239 30.2908   2
  -2  -2  -2 232.120 24.3293   6
   2   2   2 291.360 27.4851   6
  -2   2  -2 296.344 27.0014   6
   2   2   2 267.939 39.6125   2
  -2   2  -2 292.854 44.3065   4
   2   2   2 237.442 44.5351   4
  -2   2  -2 221.010 40.4494   3
   2   2   2 269.718 42.3202   3
  -2   2  -2 301.971 26.6072   6
  -2   2  -2 269.458 41.9747   5
   4  -2   2 855.107 93.2458   4
  -4  -2  -2 874.200 92.6882   4
  -4  -2  -2 1033.70 84.9582   6
  -4  -2  -2 966.726 98.6905   3
  -4  -2  -2 928.542 88.5062   5
  -4   2  -2 1128.42 110.853   4
  -4   2  -2 1200.73 100.079   6
  -4   2  -2 1321.26 104.832   7
   4   2   2 943.478 107.751   4
   4   2   2 1072.62 105.741   5
   4   2   2 926.741 111.693   2
   4   2   2 1081.60 101.019   6
  -4   2  -2 1246.73 115.727   3
   6  -2   2 432.174 44.0177   5
  -6  -2  -2 323.887 44.9374   4
  -6  -2  -2 343.322 40.1676   5
  -6  -2  -2 357.771 48.3644   2
  -6  -2  -2 404.102 55.2682   3
  -6  -2  -2 395.104 38.0836   6
   6  -2   2 451.377 50.8582   4
   6   2   2 391.874 41.1805   6
   6   2   2 369.003 53.6225   4
  -6   2  -2 462.179 41.7728   6
   6   2   2 375.592 55.5142   2
  -6   2  -2 415.620 40.6620   6
  -6   2  -2 400.077 59.1126   3
   6   2   2 387.849 47.6991   5
  -6   2  -2 585.675 68.2120   5
  -6   2  -2 522.337 48.5230   7
  -8  -2  -2 108.771 39.4540   3
   8  -2   2 147.499 31.2109   4
  -8  -2  -2 101.018 33.9496   2
   8  -2   2 141.677 23.9420   5
   8  -2   2 138.865 19.5409   2
  -8  -2  -2 105.403 18.2834   6
  -8   2  -2 161.031 39.7711   4
  -8   2  -2 124.729 19.6610   6
  -8   2  -2 142.263 27.8446   7
  -8   2  -2 100.634 17.1867   6
   8   2   2 117.785 36.0631   2
  -8   2  -2 181.223 25.3776   2
  10  -2   2 613.273 74.8642   3
 -10  -2  -2 538.341 97.0091   3
  10  -2   2 712.888 71.6697   5
  10  -2   2 770.700 68.7826   2
 -10  -2  -2 680.697 67.1922   6
 -10   2  -2 685.047 76.1574   4
 -10   2  -2 826.165 75.2392   7
  10   2   2 699.765 90.5431   2
 -10   2  -2 803.385 70.7993   6
  10   2   2 543.525 77.6816   5
 -12  -2  -2 23.3755 17.8184   6
  12  -2   2 70.3397 17.6771   2
  12  -2   2 107.074 31.4316   3
  12   2   2 43.6486 33.2814   2
 -12   2  -2 128.015 23.3980   2
 -12   2  -2 101.483 27.5990   7
  12   2   2 109.057 43.5325   5
 -12   2  -2 117.857 22.1479   6
 -11  -3   2 36.7869 13.4239   6
 -11  -3   2 15.4642 38.5473   3
  11  -3  -2 25.5607 19.6798   4
  11  -3  -2 58.0137 19.7751   5
  11  -3  -2 100.247 27.0945   3
  11   3  -2 79.0606 37.9290   2
  11   3  -2 68.4442 28.9404   5
 -11   3   2 78.8801 34.1634   4
 -11   3   2 64.2654 16.8494   6
 -11   3   2 68.1752 25.4690   7
   9  -3  -2 83.7902 22.5865   3
  -9  -3   2 98.1492 39.4703   5
  -9  -3   2 36.0128 31.2946   4
   9  -3  -2 89.2663 20.4129   5
  -9  -3   2 80.4277 15.0917   6
  -9  -3   2 61.2239 32.5320   3
   9  -3  -2 65.0110 26.7699   4
  -9   3   2 114.920 45.4093   5
   9   3  -2 92.5358 17.2025   6
  -9   3   2 93.8378 38.3265   4
   9   3  -2 80.5671 35.1551   2
   9   3  -2 108.765 31.2005   5
  -9   3   2 66.2167 16.6966   6
  -9   3   2 72.7856 25.7593   7
   9   3  -2 184.622 40.6814   4
   7  -3  -2 28.2828 19.9988   3
   7  -3  -2 27.6345 24.2725   4
  -7  -3   2 35.8718 9.27686   6
  -7  -3   2 48.1710 30.2306   4
   7  -3  -2 36.0902 15.5374   5
  -7  -3   2 13.9547 15.1298   5
  -7  -3   2 34.9380 28.0310   5
  -7  -3   2 19.4593 21.9851   2
   7   3  -2 136.018 42.2278   4
   7   3  -2 145.037 46.7119   3
   7   3  -2 49.8751 11.0664   6
  -7   3   2 26.5991 34.7422   3
  -7   3   2 21.3727 8.58287   6
  -7   3   2 27.0925 11.0505   6
  -7   3   2 84.7010 39.6245   5
   7   3  -2 11.4697 22.9216   2
  -7   3   2 35.6492 34.1487   4
  -5  -3   2 10.3223 23.7937   4
  -5  -3   2 5.03615 5.14564   6
   5  -3  -2 10.9271 4.70308   2
  -5  -3   2 -8.1205 17.8396   3
   5  -3  -2 18.5893 15.9821   3
   5  -3  -2 9.22886 4.72372   2
  -5  -3   2 -4.3892 10.0397   5
  -5  -3   2 6.73549 14.0449   2
   5  -3  -2 11.9225 13.8648   5
   5  -3  -2 4.75738 22.9060   4
  -5  -3   2 3.07228 22.7732   5
   5   3  -2 -15.230 13.1503   2
  -5   3   2 5.13279 5.18260   6
   5   3  -2 8.24560 6.34849   6
   5   3  -2 -6.9884 27.2493   4
   5   3  -2 -2.9881 23.1931   3
  -5   3   2 -7.1293 5.68882   6
   5   3  -2 8.46448 7.58585   7
  -5   3   2 -15.514 26.1428   4
  -5   3   2 -0.1477 24.7373   3
  -5   3   2 21.1679 24.7001   5
  -3  -3   2 592.453 53.5177   6
   3  -3  -2 579.858 69.8578   4
   3  -3  -2 688.499 58.6270   2
  -3  -3   2 586.533 67.5962   2
  -3  -3   2 585.254 71.4078   5
  -3  -3   2 484.303 68.5954   3
  -3  -3   2 592.217 69.7545   4
   3  -3  -2 604.997 54.1889   6
   3  -3  -2 606.229 66.7609   3
   3  -3  -2 540.210 64.9900   5
  -3  -3   2 527.576 59.6857   5
  -3   3   2 702.659 82.2844   3
   3   3  -2 550.453 77.2862   4
   3   3  -2 736.423 83.3142   3
   3   3  -2 641.654 63.7932   7
  -3   3   2 729.692 83.7517   4
   3   3  -2 551.409 75.5228   2
   3   3  -2 703.628 61.4743   6
  -3   3   2 752.970 62.7519   6
  -1  -3   2 1835.40 149.688   6
  -1  -3   2 1484.78 159.996   2
  -1  -3   2 1632.48 163.423   3
   1  -3  -2 1671.20 163.651   4
  -1  -3   2 1698.60 164.082   5
  -1  -3   2 1521.63 162.747   4
   1  -3  -2 1828.08 164.857   3
   1  -3  -2 1798.69 150.497   6
   1   3  -2 2113.23 182.148   7
   1   3  -2 1975.59 195.495   3
  -1   3   2 1985.46 190.165   5
  -1   3   2 1925.95 196.041   4
   1   3  -2 1923.35 191.741   5
   1   3  -2 1828.57 192.141   4
  -1   3   2 2156.49 179.429   6
   1   3  -2 2244.33 178.529   6
  -1   3   2 1841.81 194.491   3
  -1  -3  -2 1159.83 131.150   3
   1  -3   2 1329.51 130.864   3
  -1  -3  -2 1344.89 127.877   2
  -1  -3  -2 1345.96 130.061   5
   1  -3   2 1409.41 117.512   6
   1  -3   2 1474.49 128.253   2
   1  -3   2 1281.56 131.717   5
   1  -3   2 1176.68 130.956   4
  -1  -3  -2 1365.54 118.402   6
  -1  -3  -2 1278.58 131.359   4
   1   3   2 1412.80 156.395   4
  -1   3  -2 1670.96 139.969   6
   1   3   2 1473.27 150.433   5
   1   3   2 1763.28 156.346   2
  -1   3  -2 1514.04 155.960   4
  -1   3  -2 1430.88 155.826   3
   1   3   2 1688.30 141.072   6
   1   3   2 1404.36 156.547   3
  -1   3  -2 1735.48 145.397   7
  -3  -3  -2 90.5420 13.2773   6
  -3  -3  -2 84.7790 22.9139   2
  -3  -3  -2 96.3167 18.2707   5
  -3  -3  -2 105.371 31.4579   5
   3  -3   2 180.089 33.2014   5
  -3  -3  -2 125.327 33.0187   4
  -3  -3  -2 112.310 31.1258   3
   3  -3   2 117.839 32.2638   4
   3  -3   2 130.060 20.5380   2
   3  -3   2 112.857 28.3378   3
   3  -3   2 152.919 25.4969   2
   3   3   2 118.174 33.1826   2
  -3   3  -2 133.064 16.0832   6
   3   3   2 113.234 34.6770   4
   3   3   2 149.254 39.8583   3
  -3   3  -2 200.791 42.2830   4
  -3   3  -2 163.435 38.0720   3
  -3   3  -2 149.480 15.5178   6
   3   3   2 99.8655 17.6338   6
   3   3   2 117.756 20.9004   7
  -3   3  -2 157.017 37.9865   5
  -3   3  -2 149.878 25.7349   7
   5  -3   2 423.267 50.4596   5
  -5  -3  -2 337.335 57.0775   3
  -5  -3  -2 362.200 44.1596   5
   5  -3   2 482.544 44.3069   2
   5  -3   2 438.315 50.4838   3
   5  -3   2 407.071 58.7662   4
  -5  -3  -2 404.387 58.0175   4
  -5  -3  -2 370.839 39.7169   6
  -5  -3  -2 430.951 59.7281   5
   5   3   2 272.137 66.2423   4
   5   3   2 446.833 44.0446   6
  -5   3  -2 473.086 65.9997   4
   5   3   2 481.372 65.9485   2
  -5   3  -2 538.275 70.7809   5
   5   3   2 468.758 70.1725   3
  -5   3  -2 442.776 43.0586   6
  -5   3  -2 426.796 70.7961   3
   5   3   2 390.426 42.1326   7
  -5   3  -2 556.360 44.6988   6
  -5   3  -2 505.536 53.5682   7
  -7  -3  -2 157.088 43.9473   4
   7  -3   2 231.450 34.7477   5
  -7  -3  -2 191.980 27.0564   6
   7  -3   2 265.026 36.5622   3
   7  -3   2 295.064 51.8856   4
   7  -3   2 276.457 26.3632   2
   7  -3   2 249.171 27.9187   2
  -7   3  -2 263.409 27.4366   6
  -7   3  -2 241.509 51.8748   4
   7   3   2 223.064 28.2718   6
   7   3   2 303.051 54.5929   2
   7   3   2 244.149 51.6563   4
   7   3   2 301.944 68.3625   3
  -7   3  -2 251.434 41.0323   7
  -7   3  -2 268.470 28.7786   6
  -7   3  -2 412.094 100.863   3
   7   3   2 176.766 38.2393   5
  -9  -3  -2 33.6130 11.1766   6
   9  -3   2 52.2656 20.0474   3
   9  -3   2 49.9300 26.2043   4
  -9  -3  -2 -2.3898 21.7591   4
  -9  -3  -2 14.3606 29.8780   3
   9  -3   2 56.6021 18.2791   5
   9   3   2 22.4858 26.5677   2
   9   3   2 34.6202 21.8901   5
  -9   3  -2 30.5778 9.90827   6
  -9   3  -2 83.9881 15.6972   6
  -9   3  -2 70.7706 33.0237   4
  -9   3  -2 43.1848 21.7761   7
  11  -3   2 126.566 32.0059   4
  11  -3   2 116.498 25.7934   5
  11  -3   2 209.732 36.6314   3
 -11  -3  -2 142.302 22.8328   6
 -11   3  -2 226.635 28.5649   6
  11   3   2 210.600 55.0169   2
 -11   3  -2 210.432 51.9124   4
  11   3   2 116.131 43.6765   5
 -11   3  -2 163.690 36.9661   7
 -10  -4   2 44.7038 40.0791   3
 -10  -4   2 73.2711 15.7386   6
  10  -4  -2 66.8076 20.0364   5
 -10  -4   2 91.0295 62.7938   5
 -10  -4   2 74.3791 42.7032   4
  10  -4  -2 39.8934 32.4832   4
  10   4  -2 192.293 53.6463   4
 -10   4   2 126.406 44.8207   4
 -10   4   2 97.6325 19.4804   6
  10   4  -2 89.2061 46.3633   2
 -10   4   2 167.396 36.3586   7
   8  -4  -2 95.8861 25.6201   3
   8  -4  -2 106.487 36.8231   4
  -8  -4   2 68.8251 38.3299   5
   8  -4  -2 117.565 24.2901   5
  -8  -4   2 57.7278 33.1784   3
  -8  -4   2 89.7555 15.7795   6
  -8  -4   2 86.4798 51.7921   4
  -8   4   2 133.929 51.6808   4
  -8   4   2 171.872 35.5673   7
   8   4  -2 111.596 44.9716   2
  -8   4   2 108.866 18.7989   6
   8   4  -2 114.158 19.1538   6
  -8   4   2 109.268 19.7646   6
  -6  -4   2 9.87732 24.0429   3
  -6  -4   2 98.9806 23.5801   5
   6  -4  -2 38.0906 18.6427   5
  -6  -4   2 87.0786 37.1655   5
   6  -4  -2 34.3097 20.4703   3
   6  -4  -2 15.5368 28.6648   4
  -6  -4   2 36.1021 35.1702   4
   6   4  -2 25.5973 25.6811   2
  -6   4   2 -4.1743 7.56679   6
   6   4  -2 165.734 50.2186   4
  -6   4   2 12.8568 36.5271   4
   6   4  -2 12.9784 8.08549   6
  -6   4   2 11.0393 20.7308   7
  -6   4   2 25.0808 35.4905   5
  -6   4   2 16.0788 7.60435   6
  -4  -4   2 95.3818 24.4500   5
  -4  -4   2 96.1413 35.9494   5
  -4  -4   2 92.3078 12.2155   6
   4  -4  -2 82.6528 29.8244   3
  -4  -4   2 117.919 43.4270   4
   4  -4  -2 78.9652 17.1967   2
   4  -4  -2 100.096 23.9489   2
  -4  -4   2 78.8025 27.3368   2
   4  -4  -2 85.4061 13.0109   6
   4  -4  -2 79.0416 27.6393   5
  -4  -4   2 88.6308 34.8966   3
   4   4  -2 114.518 21.9001   7
  -4   4   2 158.166 50.9305   4
   4   4  -2 57.9198 31.0752   2
  -4   4   2 166.965 51.9578   3
   4   4  -2 155.748 47.9914   4
   4   4  -2 192.792 54.9865   3
  -4   4   2 118.665 18.0752   6
  -4   4   2 127.002 16.9051   6
   4   4  -2 145.322 16.8937   6
  -4   4   2 78.9803 36.9788   5
  -2  -4   2 591.577 88.7653   4
  -2  -4   2 596.110 76.1327   2
   2  -4  -2 781.445 91.5940   4
   2  -4  -2 750.703 71.8972   2
   2  -4  -2 665.436 80.6604   3
   2  -4  -2 669.544 79.0700   5
  -2  -4   2 614.105 83.7231   5
  -2  -4   2 615.997 81.8246   3
   2  -4  -2 767.841 63.5092   6
  -2  -4   2 708.981 62.5390   6
  -2   4   2 836.387 104.796   5
   2   4  -2 844.989 109.655   4
  -2   4   2 983.813 87.1656   6
   2   4  -2 972.432 92.3652   7
  -2   4   2 1061.25 99.6670   2
   2   4  -2 985.461 86.2437   6
   2   4  -2 1020.36 108.258   2
  -2   4   2 979.922 116.641   4
  -2   4   2 956.814 122.088   3
   2   4  -2 870.363 114.072   3
   2   4  -2 841.906 105.638   5
   0  -4   2 22.1419 23.8520   5
   0  -4   2 50.1673 32.2296   4
   0  -4  -2 -26.092 26.8812   4
   0  -4  -2 23.4383 6.15331   6
   0  -4  -2 18.2242 15.5498   2
   0  -4   2 11.2877 15.0430   2
   0  -4  -2 1.25020 18.3308   3
   0  -4  -2 13.2012 21.6441   5
   0  -4   2 14.2094 20.5105   3
   0  -4   2 16.6318 4.37585   6
   0   4  -2 31.3670 27.2930   3
   0   4  -2 15.4688 23.0769   5
   0   4   2 17.2718 37.3183   4
   0   4  -2 32.9632 36.0102   4
   0   4  -2 21.5280 17.9731   7
   0   4  -2 38.5578 22.0695   2
   0   4   2 44.1815 19.8963   7
   0   4   2 25.1901 21.3217   2
   0   4   2 32.8180 29.0571   3
   0   4  -2 29.7392 6.84080   6
   0   4   2 32.3908 25.6963   5
   0   4   2 34.9622 7.94431   6
   2  -4   2 33.1188 25.3640   5
   2  -4   2 42.6254 22.8437   3
   2  -4   2 28.5453 16.5751   2
  -2  -4  -2 43.6945 23.5074   3
   2  -4   2 63.9331 35.1231   4
  -2  -4  -2 51.7794 8.71630   6
  -2  -4  -2 26.1553 20.0488   2
  -2  -4  -2 59.1970 17.4411   5
  -2  -4  -2 16.7215 25.4434   5
  -2  -4  -2 53.3650 34.1866   4
  -2   4  -2 66.4122 22.8463   2
   2   4   2 41.5088 9.68005   6
   2   4   2 26.7297 24.8649   2
  -2   4  -2 26.1677 29.8855   3
  -2   4  -2 49.7742 8.96146   6
  -2   4  -2 49.9139 9.73640   6
   2   4   2 23.7424 17.4255   7
   2   4   2 61.6382 39.2550   4
  -2   4  -2 72.8047 32.4046   5
  -2   4  -2 68.6706 39.3347   4
  -2   4  -2 36.5382 20.1930   7
  -4  -4  -2 94.9383 13.4354   6
  -4  -4  -2 114.323 23.8167   5
  -4  -4  -2 77.0258 34.6633   5
   4  -4   2 143.043 27.3405   2
   4  -4   2 74.0510 26.4712   3
   4  -4   2 78.4064 29.5741   5
  -4  -4  -2 37.7447 22.6086   2
  -4  -4  -2 133.684 40.4453   4
   4  -4   2 91.6915 20.6823   2
  -4   4  -2 143.254 48.7318   4
   4   4   2 111.353 17.3303   6
  -4   4  -2 99.8975 15.3906   6
  -4   4  -2 114.845 16.5164   6
   4   4   2 135.888 49.5811   3
   4   4   2 100.378 37.2405   2
   4   4   2 195.998 27.7674   7
   4   4   2 220.313 55.2288   4
  -4   4  -2 83.4271 41.5373   5
  -6  -4  -2 403.678 88.4687   4
  -6  -4  -2 569.930 57.4464   6
   6  -4   2 723.121 72.4109   3
   6  -4   2 723.619 88.8921   4
  -6  -4  -2 570.871 82.2711   5
  -6  -4  -2 575.120 82.7547   3
   6   4   2 748.155 105.321   2
  -6   4  -2 927.799 80.4206   6
  -6   4  -2 957.738 90.9364   7
   6   4   2 727.050 80.1097   6
  -6   4  -2 915.342 80.8505   6
  -6   4  -2 1065.45 121.065   5
  -6   4  -2 904.749 108.723   4
   6   4   2 698.725 108.810   4
   8  -4   2 38.1399 18.0934   3
  -8  -4  -2 -12.752 28.9623   5
  -8  -4  -2 23.5783 9.83593   6
   8  -4   2 26.9238 16.4128   5
  -8  -4  -2 51.8506 38.6719   4
   8  -4   2 18.2472 30.1477   4
  -8  -4  -2 18.5251 28.9836   3
   8   4   2 85.6961 56.2927   4
  -8   4  -2 33.8934 12.5033   6
  -8   4  -2 36.6608 10.3926   6
   8   4   2 18.5457 28.9446   2
  -8   4  -2 44.0345 24.8373   7
  10  -4   2 157.618 44.0623   4
 -10  -4  -2 134.439 21.5952   6
 -10  -4  -2 49.2717 37.4454   4
 -10  -4  -2 112.062 48.2346   3
  10  -4   2 121.916 27.0299   5
 -10   4  -2 200.876 27.8525   6
 -10   4  -2 229.522 55.8089   4
 -10   4  -2 224.825 47.1275   7
  10   4   2 142.277 55.4357   2
  -7  -5   2 62.2749 41.7361   5
  -7  -5   2 120.846 16.7041   6
   7  -5  -2 129.771 28.8139   5
  -7  -5   2 108.778 44.4866   3
   7  -5  -2 104.145 30.8705   3
   7   5  -2 243.787 57.3671   2
  -7   5   2 166.620 43.1277   7
  -7   5   2 193.694 63.1403   4
   7   5  -2 171.401 21.9092   7
  -7   5   2 163.842 24.1709   6
   7   5  -2 179.220 67.9290   4
   5  -5  -2 74.8037 30.3757   2
  -5  -5   2 95.9026 36.7758   3
  -5  -5   2 148.882 45.4127   5
  -5  -5   2 115.544 14.0192   6
   5  -5  -2 73.2956 17.4738   2
   5  -5  -2 77.6017 28.4460   3
  -5   5   2 108.853 18.3678   6
   5   5  -2 136.652 18.1622   6
  -5   5   2 115.112 33.0200   7
  -5   5   2 84.2684 47.5694   5
  -5   5   2 112.752 18.1930   6
  -5   5   2 155.921 55.4221   4
  -3  -5   2 1248.31 155.943   3
  -3  -5   2 1250.55 158.073   5
  -3  -5   2 1640.25 134.182   6
   3  -5  -2 1429.39 153.175   3
   3  -5  -2 1677.41 135.114   6
  -3   5   2 2247.25 207.467   6
  -3   5   2 2219.92 241.005   4
   3   5  -2 2261.50 206.323   6
  -3   5   2 2654.00 219.377   7
   3   5  -2 2317.25 234.403   2
   3   5  -2 1830.88 236.956   4
  -3   5   2 2624.07 222.591   2
   1  -5  -2 90.3362 24.2968   2
  -1  -5   2 69.8974 9.97204   6
   1  -5  -2 69.6719 10.9619   6
  -1  -5   2 48.7469 27.1119   3
   1  -5  -2 92.4054 33.8223   3
   1  -5  -2 48.1429 29.1769   5
  -1  -5   2 62.3601 25.7748   2
  -1   5   2 102.268 29.5120   7
  -1   5   2 104.778 52.5297   4
   1   5  -2 85.7454 29.8524   7
   1   5  -2 142.460 53.2152   4
  -1   5   2 110.276 33.4274   2
  -1   5   2 73.8086 12.7633   6
   1   5  -2 167.554 71.9226   2
   1   5  -2 69.4397 11.8783   6
   1   5  -2 67.9052 37.1875   5
  -1   5   2 30.7431 32.6337   5
  -1  -5  -2 46.4497 26.2596   3
  -1  -5  -2 87.0870 25.6176   5
  -1  -5  -2 44.0457 21.2513   2
  -1  -5  -2 52.2412 9.61750   6
  -1  -5  -2 47.0722 29.9450   5
   1  -5   2 52.6968 10.3780   6
   1  -5   2 36.8674 27.0743   3
   1  -5   2 56.3675 22.6026   2
   1   5   2 92.5993 34.5674   2
  -1   5  -2 70.6020 11.1083   6
  -1   5  -2 99.5065 27.2432   7
   1   5   2 41.7887 24.2255   7
  -1   5  -2 86.3059 30.7208   2
  -1   5  -2 46.9272 35.2550   5
   1   5   2 58.5599 12.0957   6
   1   5   2 56.9972 50.4258   4
  -1   5  -2 112.312 50.0256   4
  -3  -5  -2 36.5398 18.2808   5
   3  -5   2 48.1131 26.0922   2
  -3  -5  -2 46.9830 29.0975   3
   3  -5   2 75.5593 28.5325   3
  -3  -5  -2 42.3592 9.47277   6
   3  -5   2 45.9084 20.1530   2
   3  -5   2 35.3749 30.8557   5
   3   5   2 32.5406 22.8484   7
   3   5   2 110.021 38.5067   2
  -3   5  -2 65.2516 11.1236   6
  -3   5  -2 49.3399 47.7750   4
  -3   5  -2 101.808 28.0292   7
   3   5   2 37.0159 55.5294   4
  -3   5  -2 56.9495 11.2741   6
   3   5   2 61.0288 12.8957   6
  -3   5  -2 46.2928 40.1407   5
   5  -5   2 37.1710 15.9412   2
   5  -5   2 65.7628 26.1545   3
   5  -5   2 51.1728 17.2204   2
  -5  -5  -2 34.6065 9.89714   6
   5  -5   2 39.5628 25.1236   5
  -5  -5  -2 44.3708 35.2760   5
  -5   5  -2 58.3885 12.5373   6
   5   5   2 85.7378 20.9762   7
   5   5   2 75.5327 37.1765   2
  -5   5  -2 36.5730 44.7543   4
  -5   5  -2 69.0555 28.6325   7
   5   5   2 70.5898 14.8177   6
   5   5   2 55.8599 57.7409   4
  -5   5  -2 99.5224 15.1431   6
   7  -5   2 294.932 27.7573   2
  -7  -5  -2 127.304 51.9846   5
   7  -5   2 237.748 46.2632   3
   7  -5   2 261.153 28.7417   2
   7  -5   2 272.818 42.6417   5
  -7  -5  -2 227.996 28.8572   6
  -7   5  -2 361.346 37.6549   6
  -7   5  -2 365.564 85.8669   4
  -7   5  -2 327.520 37.3910   6
   4  -6  -2 -1.7465 22.2900   3
  -4  -6   2 21.9343 6.85030   6
  -4  -6   2 24.0702 34.7618   5
   4  -6  -2 23.4509 21.1990   2
  -4  -6   2 18.0126 26.5427   3
   4  -6  -2 -6.3644 12.9203   2
   4  -6  -2 38.6535 27.0205   5
  -4   6   2 20.7569 9.88686   6
   4   6  -2 26.2794 10.5085   6
  -4   6   2 13.1829 26.4191   7
   4   6  -2 19.1504 23.4578   7
  -4   6   2 27.4315 53.1921   4
   2  -6  -2 41.5193 33.5056   5
  -2  -6   2 70.1719 10.3285   6
   2  -6  -2 104.613 27.1763   2
  -2  -6   2 122.779 42.7322   5
   2  -6  -2 63.7936 12.1077   6
   2   6  -2 119.810 33.7013   7
  -2   6   2 142.073 45.1241   2
   2   6  -2 139.674 46.5643   2
   2   6  -2 90.1155 16.8405   6
  -2   6   2 102.703 34.9305   7
  -2   6   2 78.4718 15.3458   6
   0  -6  -2 273.561 58.8716   5
   0  -6   2 366.859 62.1859   3
   0  -6   2 342.749 35.4283   6
   0  -6  -2 378.304 34.7307   6
   0  -6   2 283.525 60.8687   5
   0   6  -2 475.721 70.9574   7
   0   6  -2 558.879 51.8133   6
   0   6   2 494.259 50.6278   6
   0   6  -2 471.543 75.1847   2
   0   6   2 552.820 73.1432   7
   0   6   2 556.873 76.3579   2
  -2  -6  -2 82.6754 36.4452   5
  -2  -6  -2 107.778 15.2182   6
   2  -6   2 115.998 41.3544   5
  -2  -6  -2 107.858 47.1276   3
   2  -6   2 105.155 29.8443   2
   2  -6   2 177.523 44.4884   3
   2   6   2 136.648 21.8160   6
   2   6   2 178.073 39.7535   7
  -2   6  -2 201.815 20.6866   6
  -2   6  -2 197.456 80.1712   4
  -2   6  -2 229.217 46.6284   7
   2   6   2 174.951 51.3395   2
  -2   6  -2 143.616 19.3478   6
  -4  -6  -2 36.6046 34.2767   5
  -4  -6  -2 73.7424 35.6584   3
   4  -6   2 37.9572 19.6112   2
   4  -6   2 121.621 30.3047   2
  -4  -6  -2 54.4578 11.3982   6
   4  -6   2 68.6037 31.5574   3
   4  -6   2 54.0807 30.0797   5
  -4   6  -2 106.625 36.7439   7
   4   6   2 65.7485 16.5239   6
  -4   6  -2 83.5010 62.8424   4
  -4   6  -2 72.4980 13.1770   6
  -4   6  -2 85.4522 14.8437   6
  12   0  -3 25.2396 26.3480   5
 -12   0   3 16.1491 14.2471   7
 -12   0   3 15.2136 11.1710   6
  12   0  -3 16.0219 17.8443   2
 -12   0   3 -4.3443 14.9838   2
 -12   0   3 44.7262 54.2525   3
  10   0  -3 262.975 41.2399   2
  10   0  -3 400.415 45.0351   5
 -10   0   3 323.077 44.3719   5
  10   0  -3 274.972 34.9590   6
 -10   0   3 322.690 35.0466   6
 -10   0   3 308.699 40.5951   2
   8   0  -3 1006.56 96.5980   2
   8   0  -3 961.433 89.1225   6
  -8   0   3 989.632 92.5947   5
   8   0  -3 807.367 96.1722   3
  -8   0   3 1038.71 89.1659   6
   8   0  -3 1052.99 93.2428   5
  -8   0   3 876.599 91.3919   3
  -6   0   3 948.288 97.7216   4
  -6   0   3 1227.75 103.302   2
  -6   0   3 1026.04 99.6721   3
   6   0  -3 1144.80 104.797   2
   6   0  -3 1060.65 98.7019   6
  -6   0   3 1030.69 98.7828   4
   6   0  -3 1207.29 101.268   5
  -6   0   3 1070.59 99.9801   5
  -6   0   3 1153.21 98.6220   6
   4   0  -3 423.357 46.1043   6
  -4   0   3 503.261 49.6612   2
  -4   0   3 485.189 47.0790   5
  -4   0   3 534.069 47.0650   4
  -4   0   3 487.729 46.9819   3
   4   0  -3 506.621 47.6219   5
  -4   0   3 539.815 46.1619   4
  -4   0   3 474.634 46.2186   6
   4   0  -3 473.563 49.8711   2
   4   0  -3 542.032 48.3441   3
  -2   0   3 3254.13 280.135   2
  -2   0   3 3085.85 277.748   6
   0   0  -3 343.135 32.0525   2
   0   0  -3 342.397 29.5841   4
   0   0  -3 285.371 28.8287   6
   0   0  -3 285.078 28.6256   7
   0   0   3 323.789 28.7891   7
   0   0   3 362.082 29.8079   4
   0   0   3 348.132 31.8262   2
   2   0   3 473.967 46.7601   4
   2   0   3 587.963 49.6842   2
  -2   0  -3 532.865 48.9715   2
   2   0   3 491.855 47.6855   5
  -2   0  -3 553.074 45.7721   3
   2   0   3 452.186 46.7487   3
   2   0   3 481.914 45.3802   6
  -2   0  -3 511.702 49.4191   5
  -2   0  -3 514.976 45.5293   6
   2   0   3 450.626 46.2006   7
  -2   0  -3 478.623 45.9450   7
  -4   0  -3 953.055 87.0697   6
   4   0   3 938.579 88.9642   3
   4   0   3 1025.83 91.9669   2
  -4   0  -3 996.115 90.5885   5
  -4   0  -3 924.250 86.6052   7
   4   0   3 954.151 87.0050   6
  -4   0  -3 958.419 87.3561   3
   4   0   3 1009.50 88.9977   5
  -6   0  -3 67.0113 13.6950   3
  -6   0  -3 73.9022 16.0267   2
  -6   0  -3 32.5035 15.3910   5
   6   0   3 58.1285 11.1158   6
  -6   0  -3 72.3006 12.1221   7
  -6   0  -3 154.457 39.4299   3
  -6   0  -3 64.1153 11.1976   6
   6   0   3 72.0847 15.8235   5
  -8   0  -3 14.9633 12.2066   2
  -8   0  -3 -0.9397 9.89094   7
   8   0   3 19.0958 12.8368   5
   8   0   3 -1.5727 13.2918   2
  -8   0  -3 -7.3908 12.1705   5
   8   0   3 2.23591 7.47102   6
  -8   0  -3 3.49068 7.20613   6
 -10   0  -3 54.5406 13.0119   6
  10   0   3 68.0712 21.2266   5
  10   0   3 31.6367 20.5770   2
 -10   0  -3 66.7619 19.9309   2
 -12   0  -3 159.735 27.0553   6
  12   0   3 148.998 36.3662   2
 -12   0  -3 220.920 34.4672   2
 -12   0  -3 361.985 89.3000   3
  12   0   3 219.529 39.9174   5
  13  -1  -3 60.3386 18.1529   2
 -13  -1   3 45.3279 16.0919   6
 -13  -1   3 63.5808 50.2618   3
 -13   1   3 71.0127 21.9974   7
  13   1  -3 22.1522 25.7035   5
 -13   1   3 70.8788 18.8440   2
 -13   1   3 312.936 104.711   3
 -13   1   3 34.3049 14.9841   6
  13   1  -3 40.6133 24.1713   2
  11  -1  -3 98.9314 30.2680   3
 -11  -1   3 62.6700 42.2715   3
  11  -1  -3 30.5544 18.6454   5
 -11  -1   3 20.4639 11.1615   6
  11   1  -3 54.2363 22.7835   5
  11   1  -3 15.7750 19.7495   2
 -11   1   3 25.3013 11.9042   2
 -11   1   3 24.0090 11.7662   6
 -11   1   3 26.5533 17.6354   7
  -9  -1   3 609.433 69.2016   3
   9  -1  -3 783.711 69.3731   2
   9  -1  -3 815.994 70.9551   5
  -9  -1   3 757.059 72.1555   5
   9  -1  -3 646.202 73.1168   3
  -9  -1   3 638.493 74.1556   2
  -9  -1   3 605.070 61.0138   7
   9  -1  -3 718.073 63.3998   4
  -9  -1   3 702.449 65.7414   6
  -9   1   3 817.355 83.5120   5
  -9   1   3 728.149 67.2961   6
   9   1  -3 689.627 75.4314   5
   9   1  -3 598.780 79.0425   2
  -9   1   3 736.539 68.2998   6
  -9   1   3 692.567 71.2364   4
  -7  -1   3 872.917 78.5006   6
   7  -1  -3 969.079 81.5431   5
  -7  -1   3 746.208 79.8217   3
   7  -1  -3 857.998 79.3552   4
   7  -1  -3 912.531 82.7740   3
  -7  -1   3 771.510 80.6614   5
  -7  -1   3 852.460 86.8957   2
   7   1  -3 845.364 85.1246   5
  -7   1   3 979.840 88.2176   5
  -7   1   3 958.129 81.8517   6
   7   1  -3 810.016 91.8814   2
  -7   1   3 897.730 86.5728   4
   7   1  -3 837.824 81.0175   6
  -7   1   3 822.296 80.3143   6
  -5  -1   3 367.384 37.4789   5
  -5  -1   3 250.024 39.0158   2
  -5  -1   3 345.686 35.1164   6
   5  -1  -3 306.938 37.2003   4
  -5  -1   3 304.972 30.2239   7
   5  -1  -3 342.753 32.0350   2
  -5  -1   3 367.936 38.0956   3
   5  -1  -3 411.845 37.1775   5
   5   1  -3 315.156 33.4783   6
   5   1  -3 311.848 38.0599   5
  -5   1   3 344.305 44.1450   4
   5   1  -3 329.241 48.3218   2
  -5   1   3 286.316 42.9815   3
  -5   1   3 393.660 39.8980   5
   5   1  -3 371.594 37.1464   4
  -5   1   3 399.707 35.0159   6
   3  -1  -3 3416.45 291.890   6
  -3  -1   3 2962.95 291.239   6
  -3  -1   3 3419.11 294.096   5
   3  -1  -3 3517.69 295.972   4
  -3   1   3 3497.84 305.473   6
   3   1  -3 3260.51 305.006   6
   3   1  -3 3189.58 311.932   2
  -3   1   3 3896.65 312.215   3
  -3   1   3 3474.52 310.355   4
   3   1  -3 3554.39 308.448   5
   1  -1  -3 755.469 62.4502   2
   1  -1  -3 574.228 62.6946   5
  -1  -1   3 693.655 66.5123   3
   1  -1  -3 627.951 66.1689   3
   1  -1  -3 711.624 60.8298   6
  -1  -1   3 680.090 59.7859   6
  -1  -1   3 659.981 66.3539   2
  -1  -1   3 659.020 62.1090   7
  -1  -1   3 772.102 68.7120   5
   1  -1  -3 676.738 68.7727   4
   1   1  -3 796.318 69.9588   5
  -1   1   3 702.107 61.8388   6
  -1   1   3 737.572 71.9398   4
   1   1  -3 681.686 60.9061   6
  -1   1   3 627.980 68.9908   3
  -1   1   3 756.878 64.1011   2
   1   1  -3 685.812 62.8063   7
  -1   1   3 682.675 64.5055   5
   1   1  -3 593.014 68.9795   4
   1   1  -3 657.450 67.7658   2
   1  -1   3 3123.78 262.976   7
   1  -1   3 3247.43 268.121   5
   1  -1   3 2973.99 266.102   4
  -1  -1  -3 2883.24 266.812   3
   1  -1   3 3080.96 261.242   6
  -1  -1  -3 3098.90 261.872   6
  -1  -1  -3 2886.57 262.081   5
  -1  -1  -3 2594.82 265.288   4
   1   1   3 3214.82 294.396   4
   1   1   3 3218.47 294.721   3
  -1   1  -3 3090.55 293.424   4
  -1   1  -3 3543.12 290.721   7
   1   1   3 3234.76 294.074   2
   1   1   3 3427.28 289.617   6
   1   1   3 3587.41 290.683   5
  -1   1  -3 3156.73 293.320   3
  -1   1  -3 3183.18 295.577   5
  -3  -1  -3 335.772 29.1431   6
   3  -1   3 304.705 36.3437   4
  -3  -1  -3 279.146 29.6571   5
  -3  -1  -3 387.608 41.3666   3
  -3  -1  -3 238.372 33.5782   2
   3  -1   3 355.672 35.6747   5
   3  -1   3 310.664 28.5811   6
  -3  -1  -3 252.017 32.9641   4
  -3   1  -3 358.994 41.3309   5
   3   1   3 271.948 28.0019   6
   3   1   3 287.311 30.2538   5
   3   1   3 324.623 37.5052   2
  -3   1  -3 319.054 30.8746   7
  -3   1  -3 274.211 35.6142   4
  -3   1  -3 314.297 28.0227   6
   3   1   3 224.461 34.7501   4
   5  -1   3 111.678 22.4596   4
  -5  -1  -3 106.461 22.7503   3
   5  -1   3 152.534 19.4977   3
  -5  -1  -3 174.345 33.4351   3
   5  -1   3 123.628 17.9121   2
   5  -1   3 124.794 19.9746   5
  -5  -1  -3 128.148 24.2928   2
  -5  -1  -3 114.792 15.3383   6
  -5  -1  -3 107.216 17.5256   5
  -5   1  -3 135.591 22.0086   7
   5   1   3 118.825 15.3034   6
   5   1   3 111.583 19.6205   5
  -5   1  -3 143.374 15.5931   6
   5   1   3 108.712 25.9901   2
  -5   1  -3 130.051 28.2996   3
  -5   1  -3 163.599 30.4729   5
  -5   1  -3 110.666 24.7225   4
  -7  -1  -3 328.610 53.9336   3
  -7  -1  -3 237.291 32.5434   5
   7  -1   3 247.702 28.5431   6
  -7  -1  -3 251.070 28.3120   6
   7  -1   3 261.476 34.3383   3
   7  -1   3 261.481 32.9692   5
  -7  -1  -3 231.524 35.4452   2
  -7  -1  -3 312.566 32.6302   3
   7  -1   3 283.205 32.9582   2
   7   1   3 243.774 31.7728   5
  -7   1  -3 277.011 30.1052   7
   7   1   3 185.170 34.7568   2
  -7   1  -3 182.842 33.7321   3
   7   1   3 202.265 24.8660   6
  -7   1  -3 241.642 39.7749   5
  -7   1  -3 294.230 26.5328   6
  -9  -1  -3 1113.91 108.189   2
  -9  -1  -3 946.713 103.229   5
   9  -1   3 993.289 105.131   5
   9  -1   3 984.462 98.0747   6
   9  -1   3 1130.64 104.266   2
  -9  -1  -3 1078.77 98.5828   6
  -9  -1  -3 1173.77 130.438   3
  -9   1  -3 1224.96 121.761   5
  -9   1  -3 1171.77 107.364   6
   9   1   3 1056.15 113.986   5
  -9   1  -3 1257.65 106.124   7
   9   1   3 1039.31 118.212   2
   9   1   3 1017.72 104.035   6
 -11  -1  -3 107.046 48.6128   3
 -11  -1  -3 100.845 27.3572   2
  11  -1   3 95.0122 24.7478   5
  11  -1   3 69.2894 22.2759   2
 -11  -1  -3 64.7578 17.2461   6
  11  -1   3 121.703 34.8657   3
  11   1   3 56.8723 26.3895   5
 -11   1  -3 98.2427 23.3459   7
 -11   1  -3 130.544 26.2088   2
 -11   1  -3 77.1905 17.1689   6
  11   1   3 35.4162 25.8238   2
 -13  -1  -3 20.1295 13.1954   6
  13  -1   3 12.5409 17.3614   2
 -13  -1  -3 63.6594 53.6717   3
  13  -1   3 33.5969 23.0313   5
 -13   1  -3 28.3442 61.8302   3
  13   1   3 12.6069 26.5269   5
  13   1   3 13.5245 25.3504   2
 -13   1  -3 37.5429 14.9700   6
 -13   1  -3 11.4507 18.6300   7
 -12  -2   3 22.7791 12.4338   6
 -12  -2   3 24.4192 38.5007   3
  12  -2  -3 62.2696 24.3102   3
  12  -2  -3 44.9934 22.7051   5
 -12   2   3 41.7801 22.1460   7
  12   2  -3 41.3910 28.8805   2
 -12   2   3 47.5887 15.4527   6
  12   2  -3 55.8647 31.6524   5
 -10  -2   3 42.3784 23.3970   2
 -10  -2   3 92.2264 38.9043   3
  10  -2  -3 39.3922 17.0458   3
 -10  -2   3 62.7439 14.0775   6
  10  -2  -3 63.7899 18.4651   5
  10  -2  -3 47.4333 15.5030   4
 -10   2   3 81.9293 16.2823   6
  10   2  -3 66.7927 29.3343   2
 -10   2   3 88.1648 33.8666   4
  10   2  -3 78.8418 26.6720   5
  -8  -2   3 35.8295 20.6683   2
  -8  -2   3 40.6126 28.8232   3
  -8  -2   3 46.0279 22.7641   4
  -8  -2   3 65.1818 12.4535   6
   8  -2  -3 54.9516 17.3202   3
   8  -2  -3 74.9177 16.6973   5
   8   2  -3 65.1180 28.3448   2
  -8   2   3 63.8967 29.2122   5
  -8   2   3 69.6654 29.4810   4
   8   2  -3 68.5210 13.8029   6
  -8   2   3 48.0356 12.4694   6
  -8   2   3 53.3724 11.6695   6
   8   2  -3 68.7183 21.9988   4
   8   2  -3 78.7787 23.2135   5
  -6  -2   3 506.929 60.1077   5
  -6  -2   3 663.702 75.9296   3
   6  -2  -3 672.860 64.1430   3
  -6  -2   3 483.686 65.0824   4
   6  -2  -3 649.180 60.0730   5
  -6  -2   3 614.756 56.6778   6
   6  -2  -3 693.091 67.2367   4
   6   2  -3 504.310 63.7710   4
  -6   2   3 604.428 69.7433   4
  -6   2   3 608.286 55.4373   6
  -6   2   3 669.391 57.0530   6
   6   2  -3 569.159 62.7717   5
   6   2  -3 607.530 55.4381   6
  -6   2   3 504.781 71.2296   3
   6   2  -3 591.851 71.7930   2
  -4  -2   3 4602.97 422.682   3
  -4  -2   3 4066.98 413.434   5
  -4  -2   3 4981.54 422.257   5
  -4  -2   3 4513.83 409.853   6
   4  -2  -3 5022.28 414.290   5
   4  -2  -3 4562.76 417.719   4
   4  -2  -3 5018.28 410.828   6
  -4   2   3 4880.48 421.956   6
  -4   2   3 5218.95 421.569   6
   4   2  -3 4402.63 420.319   6
   4   2  -3 4618.57 419.420   7
   4   2  -3 4898.50 434.453   2
  -2  -2   3 659.527 72.1332   3
   2  -2  -3 667.856 67.2556   5
   2  -2  -3 757.307 63.4083   2
   2  -2  -3 703.098 72.1449   4
  -2  -2   3 602.010 62.0631   7
  -2  -2   3 701.531 59.8675   6
   2  -2  -3 725.759 60.9321   6
  -2  -2   3 598.321 70.8119   4
  -2  -2   3 670.017 75.6977   5
  -2  -2   3 550.360 68.7646   2
   2   2  -3 805.772 79.1617   5
   2   2  -3 716.267 82.5853   2
  -2   2   3 833.231 68.9654   6
  -2   2   3 686.973 80.0389   3
   2   2  -3 756.271 69.8743   7
   2   2  -3 736.812 67.5991   6
   2   2  -3 677.607 79.3166   4
  -2   2   3 718.657 82.5644   4
  -2   2   3 758.155 76.6167   5
   2   2  -3 888.354 82.2794   3
   0  -2  -3 465.993 40.1384   6
   0  -2  -3 439.958 52.2030   3
   0  -2   3 444.284 50.8686   3
   0  -2   3 427.038 52.2536   4
   0  -2  -3 436.928 52.6220   4
   0  -2   3 450.289 38.6229   6
   0  -2   3 431.202 51.9951   5
   0  -2  -3 459.902 48.2166   5
   0  -2  -3 427.351 45.6082   2
   0  -2   3 347.925 45.6410   2
   0   2  -3 572.308 60.4929   5
   0   2  -3 582.195 57.2913   2
   0   2   3 493.249 55.1305   2
   0   2   3 543.356 64.1612   4
   0   2  -3 471.805 58.6551   3
   0   2  -3 424.078 59.4955   4
   0   2   3 487.203 54.1430   5
   0   2  -3 541.200 46.2752   6
   0   2   3 529.920 60.7960   3
   0   2  -3 484.877 50.7446   7
   0   2   3 561.083 47.8057   6
   2  -2   3 66.1187 15.1171   2
  -2  -2  -3 74.5273 13.3199   5
  -2  -2  -3 70.3385 21.8378   5
   2  -2   3 92.5922 21.3965   3
   2  -2   3 74.6321 19.3145   2
   2  -2   3 81.6479 26.2590   4
  -2  -2  -3 54.3061 22.7887   4
  -2  -2  -3 75.9200 9.72310   6
   2  -2   3 65.3494 26.0178   5
  -2  -2  -3 33.7931 14.9692   2
  -2   2  -3 64.3608 16.1460   7
   2   2   3 63.2118 25.8399   4
  -2   2  -3 74.0690 9.60093   6
   2   2   3 71.5816 10.4316   6
   2   2   3 82.4783 24.7713   3
  -2   2  -3 94.6821 24.2340   3
  -2   2  -3 71.0688 26.1903   4
  -2   2  -3 60.6186 24.3988   5
  -2   2  -3 68.5589 8.69456   6
  -4  -2  -3 1483.81 150.845   5
  -4  -2  -3 1795.34 148.189   6
   4  -2   3 1605.60 155.874   4
  -4  -2  -3 1588.53 154.716   4
   4  -2   3 1918.72 156.825   5
  -4  -2  -3 1603.89 160.504   3
  -4   2  -3 2124.68 184.455   5
  -4   2  -3 2019.91 170.878   7
   4   2   3 1728.75 167.263   6
  -4   2  -3 1796.05 179.491   4
  -4   2  -3 1931.28 166.850   6
   4   2   3 1734.47 171.373   5
  -4   2  -3 1963.99 184.463   3
   6  -2   3 430.263 41.4879   6
  -6  -2  -3 436.641 41.7928   6
   6  -2   3 433.438 53.4792   4
  -6  -2  -3 423.292 52.4406   2
   6  -2   3 445.484 47.1104   5
  -6  -2  -3 419.480 44.4376   5
  -6  -2  -3 356.378 57.6150   3
  -6   2  -3 450.133 48.3224   7
  -6   2  -3 473.928 62.7678   3
   6   2   3 374.945 47.5620   5
   6   2   3 438.184 42.6123   6
   6   2   3 321.428 54.7662   4
   6   2   3 389.611 57.0459   2
  -6   2  -3 638.780 69.8036   5
  -6   2  -3 468.351 41.8534   6
  -8  -2  -3 1485.73 141.898   6
   8  -2   3 1742.81 144.158   2
   8  -2   3 1571.89 146.330   5
   8  -2   3 1387.73 148.610   4
   8  -2   3 1712.01 148.894   3
   8  -2   3 1566.95 142.293   6
  -8  -2  -3 1609.67 148.089   5
  -8  -2  -3 1297.95 162.059   3
  -8   2  -3 1578.02 149.769   6
   8   2   3 1633.71 169.653   2
  -8   2  -3 1580.19 164.182   4
  -8   2  -3 1893.65 178.516   5
  -8   2  -3 1758.04 150.930   6
  -8   2  -3 1854.99 154.963   7
   8   2   3 1528.03 157.567   5
   8   2   3 1545.09 153.698   6
  10  -2   3 51.8773 19.0836   5
  10  -2   3 67.9001 19.6955   4
 -10  -2  -3 118.828 18.6215   6
  10  -2   3 97.9009 22.6136   2
 -10  -2  -3 71.4470 37.8137   3
  10   2   3 72.0581 31.7091   2
 -10   2  -3 90.7069 17.7696   6
  10   2   3 69.4677 26.1750   5
 -10   2  -3 108.200 28.0905   4
 -10   2  -3 85.8008 24.8982   7
 -10   2  -3 116.904 24.2079   2
 -12  -2  -3 125.907 31.4509   6
  12  -2   3 195.022 28.7831   2
  12  -2   3 145.503 39.4162   3
 -12   2  -3 189.955 29.2594   6
 -12   2  -3 211.862 41.6442   7
  12   2   3 204.153 50.1845   2
  12   2   3 109.101 39.6949   5
 -12   2  -3 344.593 54.3724   2
 -11  -3   3 16.4047 10.0964   6
 -11  -3   3 0.35183 32.4289   5
 -11  -3   3 14.2863 32.2768   3
  11  -3  -3 7.82000 17.4240   4
  11  -3  -3 12.2006 14.5302   5
  11  -3  -3 21.0491 17.5942   3
 -11   3   3 4.17383 9.39749   6
  11   3  -3 -13.150 24.7636   2
  11   3  -3 18.9392 21.3730   5
 -11   3   3 53.9706 30.6280   4
 -11   3   3 36.9645 21.0576   7
   9  -3  -3 179.897 32.4585   3
   9  -3  -3 205.552 28.4925   5
   9  -3  -3 160.751 38.2264   4
  -9  -3   3 154.341 45.1744   4
  -9  -3   3 154.452 48.3297   5
  -9  -3   3 144.981 44.3837   3
   9   3  -3 159.401 42.3845   2
   9   3  -3 178.164 25.1971   6
  -9   3   3 303.492 65.1055   5
   9   3  -3 213.040 43.3951   4
  -9   3   3 219.906 27.1592   6
  -9   3   3 231.741 51.2865   4
   7  -3  -3 331.495 35.8518   5
  -7  -3   3 354.404 60.4926   5
   7  -3  -3 355.786 51.1116   4
  -7  -3   3 296.957 30.2224   6
  -7  -3   3 222.681 35.6130   5
  -7  -3   3 239.616 42.9681   2
  -7  -3   3 266.739 52.5660   4
  -7   3   3 448.954 76.0382   3
   7   3  -3 274.939 68.6155   4
   7   3  -3 302.807 55.6382   2
   7   3  -3 342.725 38.2458   6
  -7   3   3 492.031 67.9798   5
  -7   3   3 355.610 64.1835   4
   7   3  -3 456.884 78.7517   3
  -7   3   3 417.885 40.3917   6
  -7   3   3 374.925 38.4351   6
   5  -3  -3 30.3334 24.2053   4
  -5  -3   3 20.4412 17.5626   2
  -5  -3   3 16.4887 23.9425   5
  -5  -3   3 25.8771 12.9985   5
  -5  -3   3 32.4857 7.11335   6
   5  -3  -3 27.6977 14.5099   5
  -5  -3   3 13.5087 18.9563   3
  -5  -3   3 61.1843 26.5379   4
   5  -3  -3 26.9916 16.9594   3
  -5   3   3 25.2965 30.3631   3
   5   3  -3 19.0883 22.2346   2
  -5   3   3 20.9122 8.89256   6
  -5   3   3 15.7001 24.4707   5
  -5   3   3 28.6474 8.20522   6
   5   3  -3 25.8570 7.27087   6
   5   3  -3 119.831 32.9735   4
  -5   3   3 38.5402 32.1656   4
   5   3  -3 34.7212 28.4584   3
   3  -3  -3 781.447 67.1716   6
  -3  -3   3 665.953 81.3559   4
  -3  -3   3 780.268 81.4227   2
  -3  -3   3 724.688 66.0382   6
   3  -3  -3 753.906 79.2094   3
  -3  -3   3 706.640 73.0525   5
   3  -3  -3 729.789 81.8191   4
  -3  -3   3 654.857 82.2152   5
  -3  -3   3 652.249 81.5067   3
   3  -3  -3 832.561 70.6184   2
   3  -3  -3 671.641 76.0776   5
  -3   3   3 983.344 87.5402   2
  -3   3   3 949.428 82.7475   6
  -3   3   3 891.536 102.131   4
  -3   3   3 852.960 100.851   3
   3   3  -3 886.556 85.3029   7
   3   3  -3 865.042 81.2690   6
   3   3  -3 905.637 102.013   3
  -3   3   3 879.153 95.7176   5
   1  -3  -3 154.996 16.1569   6
   1  -3  -3 118.892 21.4380   2
  -1  -3   3 144.985 33.8242   5
  -1  -3   3 120.479 31.2200   3
  -1  -3   3 152.592 34.0586   4
   1  -3  -3 146.141 33.1503   3
   1  -3  -3 194.220 37.4145   4
   1  -3  -3 138.941 28.9294   5
  -1  -3   3 167.311 28.7471   2
  -1  -3   3 144.742 14.1422   6
   1   3  -3 201.546 40.6094   5
   1   3  -3 193.669 18.3937   6
  -1   3   3 195.608 20.0012   6
  -1   3   3 244.871 48.8831   4
  -1   3   3 168.539 32.3338   5
  -1   3   3 228.102 32.2796   2
   1   3  -3 180.721 39.7714   4
   1   3  -3 153.386 37.4057   3
  -1   3   3 153.075 37.9665   3
   1   3  -3 201.134 34.8172   2
   1   3  -3 156.827 26.4429   7
  -1  -3  -3 127.411 25.3044   2
   1  -3   3 143.936 33.1950   5
   1  -3   3 157.385 32.7715   3
  -1  -3  -3 170.535 34.9413   5
   1  -3   3 157.627 39.5099   4
   1  -3   3 192.372 16.7221   6
   1  -3   3 208.363 28.4383   2
  -1  -3  -3 181.814 37.1830   4
  -1  -3  -3 178.260 36.3839   3
  -1  -3  -3 149.710 22.9006   5
   1   3   3 223.595 49.6269   4
  -1   3  -3 238.634 29.8770   7
  -1   3  -3 227.102 48.4034   4
  -1   3  -3 193.943 40.7771   3
  -1   3  -3 226.275 21.1810   6
   1   3   3 198.888 41.8145   3
   1   3   3 209.255 22.8876   6
  -1   3  -3 175.269 39.3071   5
  -1   3  -3 284.940 36.3810   2
   1   3   3 215.104 36.7201   2
  -3  -3  -3 268.270 44.8503   5
  -3  -3  -3 303.961 28.3098   6
  -3  -3  -3 241.712 31.6304   5
   3  -3   3 296.611 45.1702   5
   3  -3   3 237.575 47.6730   4
   3  -3   3 341.195 35.7998   2
   3  -3   3 323.476 41.3848   3
  -3  -3  -3 227.906 43.7538   3
  -3  -3  -3 233.931 45.1842   4
  -3   3  -3 365.080 54.2318   3
   3   3   3 402.093 57.8019   3
   3   3   3 263.122 56.1314   4
   3   3   3 319.204 33.2499   6
  -3   3  -3 356.119 54.6190   5
  -3   3  -3 363.829 32.9710   6
   3   3   3 299.015 48.0243   2
  -3   3  -3 318.619 53.9411   4
  -3   3  -3 359.935 32.4005   6
  -3   3  -3 400.739 41.2982   7
   3   3   3 266.240 35.1428   7
  -5  -3  -3 826.828 88.1186   2
  -5  -3  -3 752.221 77.8291   5
  -5  -3  -3 804.396 91.2218   5
   5  -3   3 899.832 86.4693   5
  -5  -3  -3 885.279 74.8365   6
  -5  -3  -3 740.427 92.1938   3
  -5  -3  -3 707.778 87.9372   4
   5  -3   3 816.817 91.1910   4
  -5   3  -3 1058.14 97.4506   6
  -5   3  -3 1083.27 96.9937   6
  -5   3  -3 1260.79 126.155   5
   5   3   3 1128.89 123.426   3
  -5   3  -3 993.839 113.814   4
   5   3   3 1041.08 117.852   2
   5   3   3 986.071 97.5024   6
  -5   3  -3 1063.16 123.883   3
  -5   3  -3 1138.79 104.058   7
  -7  -3  -3 58.0274 28.7275   4
   7  -3   3 64.3189 19.4353   3
   7  -3   3 51.5774 13.9118   2
   7  -3   3 44.9516 12.1254   2
  -7  -3  -3 25.5907 10.7164   6
  -7  -3  -3 48.0018 18.6276   5
  -7  -3  -3 42.3009 22.3139   2
   7  -3   3 57.6888 20.1808   5
   7  -3   3 62.5629 34.1240   4
  -7  -3  -3 50.5112 31.1446   3
   7   3   3 109.552 48.5845   3
  -7   3  -3 59.7844 11.8195   6
   7   3   3 46.9739 30.4748   2
  -7   3  -3 66.0516 33.9225   4
  -7   3  -3 71.2441 13.9877   6
   7   3   3 70.4162 17.3526   6
  -7   3  -3 131.132 46.4276   5
   7   3   3 110.971 41.9186   4
   7   3   3 43.6705 22.2125   5
  -7   3  -3 60.2288 23.4427   7
   9  -3   3 40.8211 26.2782   4
   9  -3   3 34.3999 18.5614   3
  -9  -3  -3 -7.3295 21.3580   4
   9  -3   3 23.2491 8.78610   2
   9  -3   3 42.2166 10.8603   2
   9  -3   3 26.8554 15.7003   5
  -9  -3  -3 25.2632 10.6867   6
  -9  -3  -3 9.83180 27.9255   3
  -9   3  -3 36.9382 12.5365   6
  -9   3  -3 38.6627 10.6141   6
   9   3   3 25.7797 26.7871   2
   9   3   3 18.5754 20.2264   5
  -9   3  -3 63.3389 29.9770   4
  -9   3  -3 23.9683 20.9198   7
  11  -3   3 305.451 39.6744   5
 -11  -3  -3 218.157 30.3669   6
  11  -3   3 164.305 43.2677   4
  11  -3   3 248.312 41.5271   3
 -11   3  -3 434.913 57.4529   7
 -11   3  -3 382.347 42.6351   6
  11   3   3 294.606 64.4882   2
 -11   3  -3 381.811 63.9167   4
 -10  -4   3 93.5364 43.6396   3
 -10  -4   3 110.964 47.7699   4
  10  -4  -3 137.661 26.9370   5
 -10  -4   3 130.689 54.6941   5
 -10  -4   3 147.239 21.0612   6
  10   4  -3 104.826 49.9458   2
 -10   4   3 230.679 58.0295   4
 -10   4   3 216.262 40.7286   7
 -10   4   3 168.487 25.3238   6
  -8  -4   3 -13.470 22.8078   3
   8  -4  -3 14.3105 17.5993   3
  -8  -4   3 22.7307 47.2443   4
   8  -4  -3 2.58123 25.9757   4
   8  -4  -3 22.7562 14.9923   5
  -8  -4   3 26.1966 31.2515   5
  -8  -4   3 2.39546 7.36125   6
  -8   4   3 19.7734 22.4394   7
  -8   4   3 50.8195 40.1481   5
   8   4  -3 69.1513 37.1786   2
   8   4  -3 42.5726 50.0010   4
  -8   4   3 23.4450 11.0873   6
  -8   4   3 63.6425 39.4721   4
  -6  -4   3 529.969 50.8176   6
  -6  -4   3 519.519 90.6510   4
  -6  -4   3 471.336 77.2245   5
   6  -4  -3 636.997 77.8491   4
   6  -4  -3 548.625 65.8714   3
  -6  -4   3 435.708 72.9381   3
   6  -4  -3 604.390 61.2402   5
  -6   4   3 796.944 98.2119   5
   6   4  -3 679.604 92.8955   2
   6   4  -3 622.283 65.6610   6
  -6   4   3 766.573 67.9027   6
   6   4  -3 510.782 99.8929   4
  -6   4   3 731.943 103.659   4
  -6   4   3 803.255 68.8169   6
  -4  -4   3 444.209 75.4293   4
   4  -4  -3 488.996 44.8826   2
  -4  -4   3 304.440 52.8441   2
  -4  -4   3 404.150 39.4050   6
   4  -4  -3 388.235 52.3133   5
  -4  -4   3 361.568 64.0785   3
  -4  -4   3 430.610 64.7730   5
   4  -4  -3 456.748 40.7689   6
   4   4  -3 614.787 88.4300   3
  -4   4   3 610.560 90.5571   3
   4   4  -3 509.078 74.6789   2
   4   4  -3 572.782 51.4405   6
   4   4  -3 531.300 56.2315   7
   4   4  -3 429.263 84.2133   4
  -4   4   3 585.433 52.8176   6
  -4   4   3 473.436 72.7423   5
  -4   4   3 424.466 83.7393   4
   2  -4  -3 107.442 33.4833   5
  -2  -4   3 239.555 54.5904   4
   2  -4  -3 178.558 49.3427   4
  -2  -4   3 173.603 33.9683   2
  -2  -4   3 119.061 39.7587   5
  -2  -4   3 115.408 13.9408   6
   2  -4  -3 130.148 23.7469   2
   2  -4  -3 147.241 15.9575   6
   2  -4  -3 146.129 36.4644   3
  -2  -4   3 112.936 34.3469   3
   2   4  -3 199.783 19.2052   6
   2   4  -3 235.953 32.9181   7
  -2   4   3 147.697 20.0100   6
   2   4  -3 200.934 45.7263   5
   2   4  -3 165.494 40.8031   2
  -2   4   3 195.491 53.1604   4
  -2   4   3 151.278 39.1850   5
   2   4  -3 167.880 46.3063   3
  -2   4   3 181.933 34.3537   2
   2   4  -3 237.127 56.3791   4
   0  -4  -3 -12.509 17.8862   5
   0  -4   3 -23.744 27.8233   4
   0  -4   3 -7.1830 21.5452   5
   0  -4  -3 7.44440 14.2528   2
   0  -4   3 -1.3020 2.81125   6
   0  -4  -3 4.76130 28.8182   4
   0  -4  -3 23.8900 20.9303   3
   0  -4   3 -8.8743 12.3649   2
   0  -4   3 7.44311 18.1895   3
   0  -4  -3 0.29381 4.61587   6
   0   4  -3 -6.9372 33.5888   4
   0   4   3 12.4099 38.2246   4
   0   4  -3 -9.2324 23.4692   5
   0   4   3 -16.348 13.8419   2
   0   4  -3 25.0687 20.4916   2
   0   4   3 17.3547 22.1962   5
   0   4  -3 5.14489 4.42497   6
   0   4  -3 1.19782 17.0022   7
   0   4   3 6.40541 5.36724   6
   0   4   3 -7.1978 23.4347   3
   0   4  -3 23.0013 27.0816   3
   2  -4   3 337.011 82.6738   4
   2  -4   3 406.213 61.0842   5
  -2  -4  -3 408.794 48.6259   5
  -2  -4  -3 468.321 42.2518   6
   2  -4   3 465.126 59.3567   3
  -2  -4  -3 389.669 67.6776   4
  -2  -4  -3 370.811 60.7329   3
  -2  -4  -3 410.557 59.8751   5
   2  -4   3 540.731 54.8571   2
  -2   4  -3 670.470 65.7449   7
  -2   4  -3 632.490 86.3603   4
  -2   4  -3 502.806 79.0000   5
   2   4   3 628.290 56.4194   6
  -2   4  -3 544.715 84.7378   3
   2   4   3 641.112 62.5850   7
  -2   4  -3 642.503 55.2969   6
   2   4   3 490.495 91.2871   4
  -2   4  -3 587.531 54.5480   6
   2   4   3 453.369 72.6013   2
  -4  -4  -3 399.162 62.9804   5
   4  -4   3 454.960 58.9693   5
  -4  -4  -3 337.125 53.0956   2
  -4  -4  -3 461.192 70.8075   4
  -4  -4  -3 401.151 48.1028   5
  -4  -4  -3 441.186 41.4070   6
   4  -4   3 498.931 58.4135   3
   4   4   3 581.334 84.6772   2
  -4   4  -3 520.263 92.4218   5
  -4   4  -3 653.954 53.3540   6
   4   4   3 544.569 53.6535   6
   4   4   3 429.577 57.1979   7
   4   4   3 496.169 87.3538   3
   4   4   3 414.659 87.7113   4
  -4   4  -3 644.170 66.9994   7
  -4   4  -3 598.089 52.6738   6
  -4   4  -3 485.316 81.5053   4
  -6  -4  -3 51.6141 19.3180   5
  -6  -4  -3 52.8369 11.3366   6
   6  -4   3 65.9208 15.1585   2
  -6  -4  -3 22.4442 31.5103   5
   6  -4   3 38.7976 33.4726   4
   6  -4   3 49.8929 15.6074   2
  -6  -4  -3 22.5116 25.5252   3
   6  -4   3 53.4369 21.4642   3
  -6  -4  -3 43.3178 38.5475   4
   6  -4   3 50.1375 21.6243   5
  -6   4  -3 44.9879 23.6775   7
   6   4   3 57.5777 15.1697   6
   6   4   3 90.5572 53.6598   4
   6   4   3 16.2278 24.9911   2
  -6   4  -3 105.366 45.9052   5
  -6   4  -3 91.7047 42.1945   4
  -6   4  -3 66.8215 12.4849   6
  -6   4  -3 47.4299 10.9575   6
   8  -4   3 129.869 45.7635   4
  -8  -4  -3 103.373 41.5985   5
   8  -4   3 129.649 26.8638   5
  -8  -4  -3 73.7584 41.5645   4
  -8  -4  -3 105.095 18.6695   6
   8  -4   3 138.517 29.1892   3
  -8  -4  -3 79.6595 41.0756   3
   8  -4   3 127.040 16.1566   2
   8  -4   3 122.964 14.3767   2
   8   4   3 152.415 57.9718   4
  -8   4  -3 134.884 19.1861   6
  -8   4  -3 145.792 34.2483   7
  -8   4  -3 177.081 26.0886   6
   8   4   3 105.651 44.3474   2
 -10  -4  -3 37.1995 50.0459   5
 -10  -4  -3 51.1677 32.8740   4
 -10  -4  -3 39.9800 13.6473   6
  10  -4   3 51.8430 31.7236   4
 -10  -4  -3 30.3430 36.8630   3
 -10   4  -3 118.077 41.3653   4
  10   4   3 56.7604 41.1794   2
 -10   4  -3 65.9088 17.0240   6
   7  -5  -3 183.371 32.0243   5
  -7  -5   3 151.011 18.9710   6
   7  -5  -3 147.025 38.7835   3
  -7  -5   3 101.199 46.0714   3
  -7  -5   3 101.221 49.1625   5
   7   5  -3 154.197 21.9272   7
  -7   5   3 264.920 72.6364   4
   7   5  -3 169.521 69.8522   4
  -7   5   3 223.505 45.4070   7
   7   5  -3 186.071 23.9401   6
   7   5  -3 198.306 52.1914   2
  -7   5   3 228.898 26.8494   6
  -5  -5   3 418.320 80.4262   5
   5  -5  -3 444.110 66.7074   5
  -5  -5   3 458.288 79.9089   3
   5  -5  -3 646.326 63.4942   2
   5  -5  -3 690.389 58.8687   2
   5  -5  -3 572.903 73.8488   3
  -5  -5   3 596.411 54.8483   6
   5   5  -3 932.551 109.765   2
   5   5  -3 641.409 117.205   4
  -5   5   3 768.432 112.084   4
  -5   5   3 734.158 76.1284   6
  -5   5   3 894.910 90.2034   7
   5   5  -3 739.826 79.6571   7
  -5   5   3 726.427 108.361   5
   5   5  -3 804.050 74.7336   6
  -5   5   3 964.944 86.1672   6
   3  -5  -3 455.909 49.4951   2
   3  -5  -3 437.131 40.8143   6
  -3  -5   3 354.158 64.1763   3
  -3  -5   3 513.285 73.3368   5
  -3  -5   3 373.721 39.4183   6
   3  -5  -3 452.493 62.3228   3
   3   5  -3 594.290 82.9708   2
  -3   5   3 675.815 71.8888   2
  -3   5   3 640.819 101.762   4
  -3   5   3 548.107 56.0527   6
   3   5  -3 600.314 54.4083   6
  -3   5   3 477.123 82.5659   5
   3   5  -3 465.768 63.5128   7
   3   5  -3 543.540 106.205   4
  -3   5   3 676.937 71.2858   7
   1  -5  -3 58.9336 30.0139   3
   1  -5  -3 56.9502 10.1120   6
   1  -5  -3 56.6675 28.4987   5
   1  -5  -3 28.9500 17.9273   2
  -1  -5   3 48.2908 7.47933   6
  -1  -5   3 49.9378 26.9482   3
  -1  -5   3 70.1403 34.3529   5
  -1  -5   3 44.9992 23.4805   2
   1   5  -3 62.0229 10.3737   6
   1   5  -3 51.4190 36.8337   5
   1   5  -3 118.104 50.7585   4
   1   5  -3 92.4219 55.0194   2
  -1   5   3 98.6185 29.1106   7
  -1   5   3 37.2375 45.0509   4
  -1   5   3 49.9825 25.8492   2
  -1   5   3 39.4918 31.5511   5
  -1   5   3 56.6926 11.4906   6
   1  -5   3 275.578 41.1013   2
  -1  -5  -3 195.974 47.7525   5
  -1  -5  -3 258.983 37.8810   5
   1  -5   3 253.467 51.2925   5
  -1  -5  -3 266.340 26.5559   6
  -1  -5  -3 215.448 47.5931   3
  -1  -5  -3 258.197 40.0872   2
   1  -5   3 227.000 47.6624   3
  -1   5  -3 360.100 54.5616   2
  -1   5  -3 310.976 66.1495   5
   1   5   3 321.732 35.5340   6
   1   5   3 340.306 58.4033   2
   1   5   3 282.068 75.3602   4
  -1   5  -3 363.983 33.8075   6
  -1   5  -3 347.915 34.1784   6
   1   5   3 370.958 51.7843   7
  -1   5  -3 429.176 80.1475   4
  -1   5  -3 402.542 51.5254   7
  -3  -5  -3 121.026 28.9705   5
   3  -5   3 142.088 37.8723   3
  -3  -5  -3 142.028 20.2416   6
  -3  -5  -3 114.601 49.2563   5
   3  -5   3 186.564 31.3853   2
   3  -5   3 173.851 44.4128   5
   3  -5   3 211.790 39.2363   2
  -3  -5  -3 102.265 39.5435   3
   3   5   3 149.579 69.7281   4
   3   5   3 181.746 48.3101   2
  -3   5  -3 272.258 44.6251   7
  -3   5  -3 161.967 62.9360   4
   3   5   3 225.732 39.9893   7
   3   5   3 199.104 25.6185   6
  -3   5  -3 254.402 24.6180   6
   5  -5   3 188.613 41.5185   3
   5  -5   3 272.063 34.1408   2
  -5  -5  -3 180.792 51.8173   3
   5  -5   3 206.129 43.5958   5
  -5  -5  -3 230.385 25.6104   6
  -5  -5  -3 167.963 49.5195   5
  -5   5  -3 380.660 76.1449   4
  -5   5  -3 374.914 35.8301   6
   5   5   3 339.309 89.3830   4
   5   5   3 307.314 37.9278   6
  -5   5  -3 378.256 35.7022   6
  -5   5  -3 377.787 53.8466   7
   5   5   3 248.330 42.1815   7
   5   5   3 331.961 66.1946   2
  -7  -5  -3 56.0028 37.2216   5
  -7  -5  -3 24.2625 9.26697   6
   7  -5   3 47.6005 23.5307   3
   7  -5   3 13.5429 10.3283   2
   7  -5   3 40.8216 21.5551   5
   7  -5   3 34.0579 9.54808   2
  -7   5  -3 34.8428 11.1902   6
   7   5   3 22.3443 48.2791   2
  -7   5  -3 34.3058 43.8918   7
  -7   5  -3 35.9884 11.5771   6
   7   5   3 132.280 73.0798   4
  -7   5  -3 103.832 46.0145   4
   4  -6  -3 113.050 32.7221   5
   4  -6  -3 76.5065 26.9879   2
   4  -6  -3 46.8536 16.9676   2
   4  -6  -3 60.4065 30.5951   3
  -4  -6   3 50.0072 39.6184   5
  -4  -6   3 69.3118 34.3923   3
   4   6  -3 106.143 31.1465   7
   4   6  -3 128.171 17.9136   6
  -4   6   3 116.667 39.5318   7
  -4   6   3 96.7129 18.4713   6
  -4   6   3 56.0568 65.9862   4
   2  -6  -3 38.6252 31.3296   5
  -2  -6   3 3.87827 30.6032   5
   2  -6  -3 1.46222 15.5166   2
  -2  -6   3 27.7314 6.64142   6
   2  -6  -3 19.8377 7.19970   6
   2   6  -3 75.6552 37.3134   2
   2   6  -3 78.8612 28.5644   7
  -2   6   3 20.3633 62.2503   4
  -2   6   3 7.51208 28.6425   7
   2   6  -3 31.7081 8.74873   6
  -2   6   3 0.44874 7.79980   6
  -2   6   3 5.42293 23.1871   2
   0  -6   3 96.4226 34.2518   3
   0  -6  -3 109.637 15.1565   6
   0  -6  -3 77.3010 35.7325   5
   0  -6   3 240.054 50.5621   5
   0   6   3 91.8004 18.7191   6
   0   6  -3 143.534 16.3905   6
   0   6  -3 227.813 43.6182   7
   0   6   3 136.902 36.4079   7
   0   6   3 183.571 47.4052   2
   0   6  -3 177.197 45.6069   2
  -2  -6  -3 179.291 50.0367   5
   2  -6   3 110.880 43.4911   5
  -2  -6  -3 170.806 19.7636   6
   2  -6   3 191.331 44.4131   2
  -2  -6  -3 88.0471 43.1830   3
   2  -6   3 157.435 43.2202   3
   2  -6   3 180.623 35.8516   2
  -2   6  -3 249.882 82.9227   4
   2   6   3 213.750 27.1462   6
  -2   6  -3 212.469 24.1601   6
   2   6   3 291.657 54.5031   7
   2   6   3 261.881 59.3412   2
  -2   6  -3 292.123 51.2288   7
  -4  -6  -3 189.898 52.9994   5
   4  -6   3 190.809 49.8735   5
  -4  -6  -3 191.424 54.3692   3
   4  -6   3 254.903 42.2731   2
   4  -6   3 185.926 48.7304   3
   4  -6   3 238.040 39.6966   2
  -4  -6  -3 222.026 26.0687   6
  -4   6  -3 282.801 79.6872   4
   4   6   3 292.164 98.7890   2
  -4   6  -3 311.674 33.0459   6
   4   6   3 285.483 35.6450   6
  -4   6  -3 315.082 32.3980   6
  -4   6  -3 473.710 64.4622   7
 -12   0   4 427.564 97.2585   3
 -12   0   4 236.446 38.4385   2
 -12   0   4 294.667 33.4612   6
  12   0  -4 235.046 50.3525   5
  12   0  -4 291.221 41.5185   2
 -12   0   4 245.916 36.4842   7
 -10   0   4 2334.46 191.308   2
 -10   0   4 2198.90 185.996   6
  10   0  -4 1891.74 185.852   6
 -10   0   4 1886.57 191.192   5
  10   0  -4 1894.11 192.666   2
  10   0  -4 2079.24 192.445   5
  -8   0   4 360.982 40.4654   6
  -8   0   4 394.288 44.6972   5
   8   0  -4 463.458 46.7220   5
   8   0  -4 370.521 40.7406   6
  -8   0   4 439.824 46.3520   2
   8   0  -4 394.730 48.2558   2
   6   0  -4 101.065 18.8468   5
  -6   0   4 121.270 19.9707   2
  -6   0   4 108.073 16.8846   5
   6   0  -4 94.4989 13.6321   6
  -6   0   4 91.1454 19.2252   4
  -6   0   4 92.8441 16.3740   3
   6   0  -4 95.7295 21.1325   3
   6   0  -4 84.7102 19.1886   2
  -6   0   4 92.6183 19.1068   4
  -6   0   4 107.362 14.3167   6
  -4   0   4 315.364 29.6841   4
  -4   0   4 241.705 27.0403   6
  -4   0   4 281.527 31.5964   2
   4   0  -4 251.822 27.7456   6
  -4   0   4 282.357 28.1023   6
   4   0  -4 294.576 30.2940   3
  -4   0   4 319.813 28.7269   4
   4   0  -4 282.369 31.7023   2
   4   0  -4 304.630 29.9697   5
  -4   0   4 291.932 28.7453   5
  -4   0   4 265.152 28.6693   3
  -2   0   4 1716.13 163.001   6
  -2   0   4 1663.60 167.052   2
  -2   0   4 1821.01 165.984   2
   2   0  -4 1955.83 164.080   5
  -2   0   4 2027.90 164.011   5
   2   0  -4 1917.93 163.150   6
   0   0  -4 498.354 46.7374   2
   0   0   4 455.117 42.4274   6
   0   0  -4 483.303 42.4744   6
   0   0   4 507.063 42.4249   7
   0   0  -4 446.435 42.1389   7
  -2   0  -4 91.9365 14.3516   7
  -2   0  -4 112.040 12.3702   3
  -2   0  -4 110.607 18.9701   5
  -2   0  -4 105.055 12.0016   6
   2   0   4 109.896 16.6769   4
   2   0   4 81.1183 12.8526   7
  -2   0  -4 113.181 16.9448   2
   2   0   4 99.4216 11.8838   6
   2   0   4 93.5968 16.9367   5
   2   0   4 101.091 16.7559   2
  -4   0  -4 974.269 87.8420   6
  -4   0  -4 875.055 91.5967   5
  -4   0  -4 939.873 91.4740   2
   4   0   4 900.900 87.5012   6
   4   0   4 1113.90 90.6605   5
  -4   0  -4 964.971 87.9707   3
  -4   0  -4 985.670 87.3641   7
   4   0   4 1045.62 92.9227   2
  -6   0  -4 53.0717 12.1028   3
  -6   0  -4 49.1878 11.2415   7
  -6   0  -4 93.2716 20.6276   5
  -6   0  -4 72.6334 15.8212   2
   6   0   4 65.4625 18.1457   2
   6   0   4 56.1998 10.4550   6
  -6   0  -4 61.5339 11.3363   6
   6   0   4 68.8434 15.7320   5
  -8   0  -4 243.853 37.5681   5
  -8   0  -4 258.119 28.4399   6
  -8   0  -4 325.108 35.2456   2
   8   0   4 254.130 34.2735   5
  -8   0  -4 217.697 32.1313   3
  -8   0  -4 230.477 28.6536   7
   8   0   4 201.049 27.0242   6
   8   0   4 268.697 38.3871   2
  10   0   4 62.8155 23.4780   2
 -10   0  -4 112.381 30.7409   3
 -10   0  -4 195.434 59.7821   3
  10   0   4 93.9104 24.5271   5
 -10   0  -4 82.8895 17.3787   7
 -10   0  -4 84.5137 17.2215   6
 -10   0  -4 112.554 25.8568   2
 -12   0  -4 178.192 25.9520   6
  12   0   4 152.878 36.4887   5
 -12   0  -4 251.966 83.2853   3
 -12   0  -4 161.974 32.2848   2
 -13  -1   4 196.477 33.4606   6
 -13  -1   4 102.809 60.6076   3
  13  -1  -4 192.936 29.3996   2
  13  -1  -4 246.853 42.9204   5
 -13   1   4 521.980 127.901   3
  13   1  -4 119.592 44.5237   5
  13   1  -4 135.684 35.1946   2
 -13   1   4 202.665 27.7127   6
 -13   1   4 203.052 35.0198   7
  11  -1  -4 276.471 40.0728   5
 -11  -1   4 357.232 76.9518   3
  11  -1  -4 211.976 45.1109   3
 -11  -1   4 257.967 30.7294   6
  11  -1  -4 243.871 32.3331   2
  11   1  -4 199.038 42.1689   5
 -11   1   4 254.261 32.5781   6
  11   1  -4 236.824 42.6111   2
 -11   1   4 306.114 32.2295   2
  -9  -1   4 79.0219 21.2838   5
  -9  -1   4 25.6876 19.7688   2
   9  -1  -4 121.519 26.4837   3
   9  -1  -4 74.5063 18.8485   5
  -9  -1   4 35.2835 11.3660   6
   9  -1  -4 39.7130 14.2363   2
  -9   1   4 37.5927 12.2671   2
   9   1  -4 24.6767 20.6108   2
  -9   1   4 37.3579 11.8101   6
  -9   1   4 69.9124 22.7234   4
  -9   1   4 58.8922 11.8441   6
  -9   1   4 68.1528 22.4189   5
  -9   1   4 70.7602 26.0613   3
   9   1  -4 31.2630 18.0396   5
   7  -1  -4 453.502 39.9693   2
   7  -1  -4 435.801 40.9326   4
  -7  -1   4 418.014 38.4452   6
   7  -1  -4 378.657 42.5782   3
  -7  -1   4 341.883 38.1014   4
  -7  -1   4 339.359 40.0148   3
  -7  -1   4 413.972 47.3595   2
   7  -1  -4 448.619 41.9180   5
  -7  -1   4 368.857 41.0735   5
  -7  -1   4 317.389 42.5458   4
  -7  -1   4 369.009 34.8789   7
  -7   1   4 385.283 40.6480   6
   7   1  -4 405.258 41.5162   6
  -7   1   4 486.893 48.4632   5
  -7   1   4 418.867 49.4997   4
   7   1  -4 383.575 46.4061   5
   7   1  -4 423.615 53.0096   2
  -7   1   4 451.190 42.2302   6
   5  -1  -4 702.437 65.8218   4
   5  -1  -4 766.917 63.1863   5
  -5  -1   4 565.950 63.9882   6
  -5  -1   4 662.863 59.2480   7
  -5  -1   4 621.771 69.3135   2
  -5  -1   4 632.397 64.4808   3
   5   1  -4 640.105 65.8829   5
  -5   1   4 688.764 62.2097   6
  -5   1   4 743.662 66.7498   5
  -5   1   4 590.586 71.4212   3
   5   1  -4 661.293 64.5405   4
  -5   1   4 669.259 70.2880   4
  -5   1   4 759.817 63.3422   6
   5   1  -4 648.827 62.2433   6
   3  -1  -4 2634.44 224.084   4
  -3  -1   4 2555.37 222.435   5
  -3  -1   4 2286.31 226.292   2
   3  -1  -4 2530.76 219.924   6
  -3  -1   4 2373.80 219.327   6
   3  -1  -4 2868.94 220.590   5
  -3  -1   4 2230.91 218.869   7
   3   1  -4 2694.77 218.707   7
   3   1  -4 2240.89 222.208   4
  -3   1   4 2783.99 227.170   3
  -3   1   4 2623.93 225.560   4
   3   1  -4 2440.50 223.158   5
   3   1  -4 2382.58 219.721   6
  -3   1   4 2517.06 220.212   6
   3   1  -4 2290.68 226.816   2
  -1  -1   4 8767.97 696.567   7
  -1  -1   4 7764.58 699.625   4
   1  -1  -4 7350.61 696.362   5
   1   1  -4 9298.32 840.724   4
  -1   1   4 9999.99 842.604   4
  -1   1   4 9802.14 838.443   5
  -1   1   4 9226.33 842.255   3
   1  -1   4 3536.10 306.988   3
   1  -1   4 3494.52 310.596   5
  -1  -1  -4 3602.60 304.304   6
  -1  -1  -4 3410.96 309.335   3
   1  -1   4 3356.11 308.163   4
   1  -1   4 3739.99 305.325   7
  -1  -1  -4 3301.81 304.053   5
  -1  -1  -4 3304.10 307.628   4
   1   1   4 3726.13 336.889   4
   1   1   4 3629.70 337.269   3
   1   1   4 3878.75 332.335   6
  -1   1  -4 3698.50 335.972   4
  -1   1  -4 4271.68 333.375   7
   1   1   4 3725.79 332.674   5
   1   1   4 3780.67 336.793   2
  -1   1  -4 3665.17 335.479   3
  -1   1  -4 3699.50 338.906   5
   3  -1   4 59.4856 9.07606   6
  -3  -1  -4 102.003 24.0436   3
   3  -1   4 79.8446 18.4714   5
  -3  -1  -4 62.6708 9.67521   6
  -3  -1  -4 52.4331 11.5042   5
  -3  -1  -4 61.0430 15.7439   2
  -3  -1  -4 38.8780 13.6396   4
   3  -1   4 64.7849 13.3728   7
   3  -1   4 98.3067 15.8508   3
   3  -1   4 88.1570 20.0035   4
  -3   1  -4 103.935 20.0890   4
   3   1   4 45.3759 18.2588   4
   3   1   4 77.8304 19.9702   2
  -3   1  -4 89.2920 23.2470   3
   3   1   4 71.8295 8.45195   7
   3   1   4 112.572 25.3181   3
   3   1   4 62.3579 10.3555   6
   3   1   4 65.4349 13.0625   5
  -3   1  -4 86.7478 14.4906   7
  -3   1  -4 102.978 25.8324   5
  -3   1  -4 77.0319 9.89011   6
  -5  -1  -4 424.364 51.2976   3
  -5  -1  -4 594.210 62.1379   3
  -5  -1  -4 520.386 54.2881   2
   5  -1   4 502.920 46.6371   6
  -5  -1  -4 458.295 48.3653   5
  -5  -1  -4 484.981 46.5489   6
   5  -1   4 561.385 51.4697   5
   5  -1   4 443.753 51.5891   4
  -5   1  -4 429.627 48.8877   4
  -5   1  -4 577.626 55.8003   3
   5   1   4 506.071 48.1248   5
   5   1   4 372.676 52.3256   2
   5   1   4 432.111 44.3418   6
  -5   1  -4 476.780 46.9619   7
   5   1   4 394.204 47.2573   4
  -5   1  -4 525.804 44.7850   6
  -5   1  -4 599.475 60.4014   5
   7  -1   4 1963.66 188.003   6
   7  -1   4 2303.96 191.976   5
  -7  -1  -4 1944.82 191.093   5
  -7  -1  -4 2273.19 197.167   2
  -7  -1  -4 2049.28 188.078   6
   7  -1   4 2101.75 191.493   3
   7   1   4 2119.84 205.096   2
   7   1   4 2116.57 197.144   5
  -7   1  -4 2297.99 194.053   7
   7   1   4 1975.68 192.748   6
  -7   1  -4 2278.36 193.284   6
  -9  -1  -4 152.362 30.7615   2
   9  -1   4 122.636 25.4856   2
   9  -1   4 218.109 35.8751   3
  -9  -1  -4 266.476 59.5765   3
   9  -1   4 118.176 20.3025   6
   9  -1   4 140.235 25.7087   5
  -9  -1  -4 128.105 20.1902   6
  -9   1  -4 198.477 42.6303   5
  -9   1  -4 170.997 27.6041   2
   9   1   4 155.964 36.0904   2
   9   1   4 127.188 20.7590   6
  -9   1  -4 168.841 29.5322   7
 -11  -1  -4 337.324 40.5747   6
  11  -1   4 346.381 47.1881   5
 -11  -1  -4 411.535 58.7868   2
 -11  -1  -4 394.010 82.8317   3
  11  -1   4 374.407 48.2633   2
 -11   1  -4 419.858 44.6355   6
 -11   1  -4 517.003 53.9125   2
 -11   1  -4 339.232 49.4877   7
  11   1   4 411.485 58.2999   5
  11   1   4 320.573 57.1492   2
 -13  -1  -4 88.2393 19.8962   6
 -13  -1  -4 76.6427 55.5079   3
  13  -1   4 69.7415 26.7537   5
  13  -1   4 54.7594 23.9702   2
 -13   1  -4 66.7605 23.0123   7
  13   1   4 60.9380 31.0398   5
 -13   1  -4 102.313 21.9878   6
  13   1   4 60.6223 33.8101   2
 -12  -2   4 73.6981 16.9137   6
  12  -2  -4 75.3213 25.1201   5
 -12  -2   4 26.8043 46.9478   3
  12  -2  -4 74.2832 26.6950   3
 -12   2   4 53.2090 16.2682   6
 -12   2   4 73.8655 23.0147   7
  12   2  -4 58.5579 30.1772   2
  12   2  -4 37.9715 27.4359   5
 -10  -2   4 256.583 28.0011   6
 -10  -2   4 221.020 55.8451   3
 -10  -2   4 216.328 39.8619   2
  10  -2  -4 257.296 33.6080   5
  10  -2  -4 185.929 34.7512   3
  10   2  -4 192.297 39.1995   5
 -10   2   4 201.060 46.4758   4
  10   2  -4 222.462 38.2834   6
  10   2  -4 235.729 45.4004   2
 -10   2   4 284.635 30.2145   6
   8  -2  -4 47.9974 22.6519   4
  -8  -2   4 50.6318 11.2138   6
   8  -2  -4 61.5149 15.7543   5
  -8  -2   4 57.1664 24.4457   2
  -8  -2   4 36.2516 27.9228   3
  -8  -2   4 30.0842 23.0371   4
   8  -2  -4 40.8730 17.3528   3
  -8   2   4 32.6738 25.8390   4
   8   2  -4 11.9569 19.8036   2
   8   2  -4 41.7946 11.6752   6
  -8   2   4 35.0411 25.6742   5
  -8   2   4 58.0898 12.6478   6
   8   2  -4 71.0403 22.6951   4
   8   2  -4 23.6092 19.0584   5
  -8   2   4 28.8996 8.88762   6
  -6  -2   4 125.972 29.3889   4
  -6  -2   4 73.7714 11.9096   6
   6  -2  -4 90.2378 17.2406   5
  -6  -2   4 43.1879 20.2222   2
  -6  -2   4 91.5341 13.4457   7
  -6  -2   4 65.4699 27.0391   3
   6  -2  -4 105.728 23.8677   3
  -6  -2   4 93.3313 19.1799   5
  -6   2   4 96.1546 29.2185   5
   6   2  -4 91.2847 28.5948   2
   6   2  -4 65.2340 12.1143   6
  -6   2   4 96.2298 30.1264   4
   6   2  -4 117.615 25.4734   5
  -6   2   4 75.8837 11.9674   6
  -6   2   4 93.6019 14.5563   6
  -6   2   4 91.6443 31.2623   3
  -4  -2   4 1240.23 124.307   3
   4  -2  -4 1335.06 111.641   6
  -4  -2   4 1255.74 110.647   6
  -4  -2   4 1097.57 110.931   7
  -4  -2   4 1190.10 115.378   5
   4  -2  -4 1413.15 119.350   3
  -4  -2   4 1060.84 119.064   4
   4  -2  -4 1320.76 120.720   4
  -4  -2   4 1341.32 124.437   5
  -4   2   4 1468.55 120.464   6
   4   2  -4 1312.79 116.905   7
   4   2  -4 1258.56 117.666   6
  -4   2   4 1369.74 131.303   4
  -4   2   4 1362.75 132.551   3
   4   2  -4 1206.26 125.495   4
   2  -2  -4 1999.70 167.286   6
  -2  -2   4 1964.80 165.954   6
  -2  -2   4 1929.79 168.254   7
   2  -2  -4 1786.02 171.127   5
  -2  -2   4 1665.46 174.837   4
  -2  -2   4 1954.27 177.124   3
   2  -2  -4 1868.35 175.955   4
  -2   2   4 2180.02 192.168   5
  -2   2   4 1969.31 196.096   3
   2   2  -4 1987.42 186.359   7
   2   2  -4 2159.44 184.787   6
  -2   2   4 2152.37 186.131   6
   2   2  -4 2185.70 196.264   5
   0  -2   4 1026.08 93.1167   5
   0  -2  -4 787.891 84.8011   2
   0  -2  -4 919.819 86.4389   5
   0  -2  -4 839.436 90.4481   3
   0  -2   4 820.197 88.5908   3
   0  -2   4 806.189 89.6313   4
   0  -2   4 929.407 82.9406   7
   0  -2  -4 907.331 91.1061   4
   0  -2   4 1016.79 89.1261   2
   0  -2  -4 959.709 80.5861   6
   0   2  -4 1097.98 100.948   5
   0   2   4 1061.61 92.9119   5
   0   2  -4 1011.37 90.3059   7
   0   2   4 938.174 101.128   4
   0   2  -4 969.140 98.0865   4
   0   2  -4 996.112 98.3674   3
   0   2  -4 851.379 95.1930   2
   0   2   4 876.883 98.8823   3
   0   2   4 964.322 95.1477   2
   0   2   4 1054.35 88.2070   6
  -2  -2  -4 290.482 44.2707   4
   2  -2   4 302.856 44.7635   4
   2  -2   4 274.260 38.3150   3
  -2  -2  -4 303.676 31.9865   5
   2  -2   4 380.101 45.6916   5
  -2  -2  -4 396.443 41.9599   5
  -2  -2  -4 273.871 48.3355   3
  -2  -2  -4 279.263 29.6971   6
   2  -2   4 375.730 37.6347   2
   2   2   4 356.333 46.3389   3
  -2   2  -4 335.164 29.8791   6
  -2   2  -4 330.930 36.7671   7
   2   2   4 329.055 31.0953   6
   2   2   4 261.669 40.0195   2
  -2   2  -4 335.454 29.6975   6
   2   2   4 277.912 48.5009   4
  -2   2  -4 300.450 44.0132   3
  -2   2  -4 281.362 46.1395   5
  -2   2  -4 320.505 50.2162   4
   4  -2   4 224.311 21.9184   6
  -4  -2  -4 220.351 35.0677   4
  -4  -2  -4 177.874 25.6232   5
  -4  -2  -4 174.110 29.7708   2
  -4  -2  -4 225.177 22.7550   6
  -4  -2  -4 221.774 37.9265   3
   4  -2   4 234.095 36.9343   4
   4  -2   4 241.559 32.9853   5
   4   2   4 234.921 26.3676   6
  -4   2  -4 317.881 26.4893   6
   4   2   4 197.302 37.3586   2
  -4   2  -4 286.845 46.1298   5
   4   2   4 226.341 41.7397   4
   4   2   4 328.978 46.7301   3
   4   2   4 219.421 31.3253   5
  -4   2  -4 267.843 32.9908   7
   6  -2   4 372.584 36.2783   6
   6  -2   4 402.978 43.8277   5
   6  -2   4 260.017 46.8755   4
  -6  -2  -4 335.662 39.0932   5
   6  -2   4 421.327 38.5393   2
  -6  -2  -4 319.495 52.6945   3
  -6  -2  -4 343.196 46.5778   2
  -6  -2  -4 369.736 36.5248   6
  -6   2  -4 325.588 55.8965   3
  -6   2  -4 404.802 42.7343   7
   6   2   4 299.304 41.3492   5
  -6   2  -4 404.457 36.0831   6
   6   2   4 287.515 48.7411   2
   6   2   4 364.976 36.0923   6
  -6   2  -4 474.468 62.6585   5
   6   2   4 301.208 50.9833   4
  -8  -2  -4 2730.70 280.418   3
  -8  -2  -4 2955.82 277.620   5
   8  -2   4 2982.00 273.467   6
   8  -2   4 3185.29 281.768   4
  -8  -2  -4 3024.80 287.453   2
   8  -2   4 3558.02 279.311   3
  -8  -2  -4 3319.25 274.057   6
  -8  -2  -4 2739.51 293.345   3
   8   2   4 3051.53 267.219   6
   8   2   4 2874.32 274.155   5
   8   2   4 3299.75 289.420   2
  -8   2  -4 2771.97 281.438   4
 -10  -2  -4 470.397 87.7193   3
  10  -2   4 593.451 66.7473   3
  10  -2   4 552.081 59.9289   5
  10  -2   4 449.060 59.6237   4
 -10  -2  -4 578.078 56.2851   6
  10  -2   4 602.831 58.8859   2
  10   2   4 662.838 89.5776   2
 -10   2  -4 702.709 69.3734   6
 -10   2  -4 737.509 74.6842   7
  12  -2   4 72.4076 20.3866   2
  12  -2   4 88.9232 26.8283   5
 -12  -2  -4 71.1483 17.6659   6
  12  -2   4 117.417 33.4573   3
 -12   2  -4 83.7391 26.4121   7
  12   2   4 60.5060 32.5754   5
 -12   2  -4 101.409 22.8180   6
  12   2   4 63.7656 36.1597   2
 -11  -3   4 28.3062 33.9492   3
 -11  -3   4 69.7080 15.5155   6
  11  -3  -4 46.8898 20.7501   3
 -11  -3   4 5.93879 34.5556   5
  11  -3  -4 90.7456 22.1463   5
  11  -3  -4 58.5236 21.1925   4
 -11   3   4 55.1831 25.1392   7
 -11   3   4 58.0573 33.2259   4
 -11   3   4 85.6521 17.7982   6
  11   3  -4 65.3732 29.6319   5
  11   3  -4 54.1850 35.9008   2
   9  -3  -4 4.29035 20.7859   4
  -9  -3   4 16.1143 27.0441   3
  -9  -3   4 -5.5328 27.4192   5
   9  -3  -4 19.3859 16.7064   3
  -9  -3   4 53.3579 34.4871   4
  -9  -3   4 33.7133 10.0089   6
  -9   3   4 18.2671 11.1392   6
   9   3  -4 19.2710 25.6484   2
  -9   3   4 72.3211 39.3604   4
   9   3  -4 124.054 33.8423   4
   9   3  -4 12.6759 10.5769   6
  -9   3   4 -15.048 31.3930   5
  -7  -3   4 137.524 39.5091   4
  -7  -3   4 162.399 19.3532   6
  -7  -3   4 137.880 29.0674   5
   7  -3  -4 185.524 38.2840   4
  -7  -3   4 128.943 32.3311   2
   7  -3  -4 168.971 24.2431   5
  -7   3   4 250.132 54.4940   5
   7   3  -4 287.548 62.2725   3
  -7   3   4 201.234 24.8044   6
   7   3  -4 220.388 48.6748   4
   7   3  -4 153.275 22.3993   6
  -7   3   4 182.653 22.7293   6
  -7   3   4 198.900 56.1950   3
  -7   3   4 237.930 51.9865   4
   7   3  -4 166.291 40.2301   2
  -5  -3   4 897.751 93.3413   2
  -5  -3   4 722.900 82.7293   5
  -5  -3   4 875.086 76.5097   6
  -5  -3   4 739.687 90.9123   4
  -5  -3   4 890.901 97.1741   5
   5  -3  -4 902.080 92.2218   4
   5  -3  -4 976.151 88.7200   3
  -5  -3   4 751.725 94.4424   3
   5   3  -4 964.551 96.3740   6
  -5   3   4 1332.54 118.237   5
   5   3  -4 891.813 110.590   4
  -5   3   4 1127.26 116.949   4
  -5   3   4 1043.16 122.366   3
  -5   3   4 1151.83 97.2525   6
   5   3  -4 931.207 113.530   2
  -5   3   4 1166.95 98.0838   6
   5   3  -4 1023.92 94.8862   7
  -3  -3   4 373.088 35.7573   6
  -3  -3   4 334.864 42.9357   5
   3  -3  -4 392.261 50.6630   3
  -3  -3   4 367.602 49.4278   2
  -3  -3   4 393.747 56.5096   5
  -3  -3   4 356.858 52.8684   3
   3  -3  -4 376.808 53.8852   4
   3  -3  -4 438.851 37.4917   6
   3  -3  -4 435.966 40.2758   2
  -3  -3   4 352.575 57.0864   4
   3   3  -4 501.092 50.6974   7
   3   3  -4 485.602 66.2342   3
  -3   3   4 521.908 69.8080   4
   3   3  -4 425.445 63.2956   4
  -3   3   4 531.147 47.2274   6
   3   3  -4 372.955 59.1495   2
  -3   3   4 482.847 66.8453   3
   3   3  -4 516.776 45.3495   6
  -3   3   4 477.311 59.3252   5
  -3   3   4 533.268 51.9658   2
   1  -3  -4 308.246 28.1958   6
   1  -3  -4 286.649 43.6760   3
  -1  -3   4 295.682 26.1381   6
   1  -3  -4 252.366 39.2779   5
  -1  -3   4 271.422 47.9536   4
  -1  -3   4 266.395 44.1281   5
   1  -3  -4 291.335 34.5462   2
   1  -3  -4 310.899 48.4326   4
  -1  -3   4 269.996 39.5310   2
  -1  -3   4 258.705 42.1979   3
  -1   3   4 367.133 32.9931   6
  -1   3   4 327.324 51.8550   3
  -1   3   4 249.646 55.3968   4
   1   3  -4 328.783 30.7109   6
   1   3  -4 342.410 51.5803   3
   1   3  -4 307.744 49.6685   5
   1   3  -4 372.924 47.5725   2
  -1   3   4 391.722 44.9329   2
   1   3  -4 327.844 37.9359   7
   1   3  -4 276.561 52.0233   4
  -1   3   4 334.070 43.8048   5
  -1  -3  -4 105.770 22.1641   2
   1  -3   4 119.599 31.2143   4
  -1  -3  -4 65.2230 25.4522   3
  -1  -3  -4 66.2064 27.6171   5
  -1  -3  -4 110.979 31.3133   4
  -1  -3  -4 115.249 13.1441   6
  -1  -3  -4 92.7786 16.8959   5
   1  -3   4 119.259 30.4293   5
   1  -3   4 125.568 26.0630   2
   1  -3   4 115.193 27.2495   3
  -1   3  -4 135.569 25.6725   7
   1   3   4 105.526 28.2122   2
   1   3   4 132.878 36.7562   4
  -1   3  -4 145.863 36.5216   4
  -1   3  -4 119.645 32.4384   3
  -1   3  -4 114.451 12.8494   6
   1   3   4 130.792 33.7670   3
  -1   3  -4 141.392 34.8624   5
  -1   3  -4 169.012 29.5179   2
  -1   3  -4 132.471 13.5738   6
   1   3   4 145.229 15.7778   6
   3  -3   4 439.470 59.2912   4
   3  -3   4 496.393 53.2550   3
  -3  -3  -4 389.760 51.9445   2
   3  -3   4 513.188 58.5407   5
  -3  -3  -4 387.254 56.8809   4
  -3  -3  -4 476.849 58.2075   5
  -3  -3  -4 425.139 41.0991   6
  -3  -3  -4 361.064 56.5360   3
  -3  -3  -4 376.196 44.0367   5
   3  -3   4 502.624 49.4056   2
   3   3   4 494.316 66.3186   2
  -3   3  -4 419.880 67.4323   4
  -3   3  -4 552.891 48.3598   6
   3   3   4 513.721 49.2690   6
   3   3   4 536.811 71.2593   3
  -3   3  -4 459.639 68.0692   5
  -3   3  -4 566.035 48.1412   6
  -3   3  -4 541.656 55.4671   7
  -3   3  -4 522.084 69.3677   3
   3   3   4 406.877 69.5105   4
  -5  -3  -4 639.464 75.1520   4
  -5  -3  -4 707.591 60.6794   6
  -5  -3  -4 569.125 63.5952   5
  -5  -3  -4 545.929 70.5143   2
  -5  -3  -4 737.269 79.2671   5
   5  -3   4 618.099 78.0213   4
  -5  -3  -4 590.533 79.1747   3
   5  -3   4 809.038 74.1618   5
   5   3   4 854.102 78.9803   6
  -5   3  -4 853.685 107.562   3
  -5   3  -4 870.730 77.7767   6
   5   3   4 756.970 76.9907   7
  -5   3  -4 993.473 86.6508   7
   5   3   4 987.159 106.721   3
   5   3   4 714.054 98.0770   4
   5   3   4 711.807 95.9996   2
  -5   3  -4 923.735 97.2592   4
  -5   3  -4 1049.91 108.497   5
  -7  -3  -4 373.284 72.9394   3
   7  -3   4 403.716 64.7911   4
   7  -3   4 546.957 50.1829   2
  -7  -3  -4 402.273 59.4719   2
   7  -3   4 545.689 56.4814   3
  -7  -3  -4 403.125 46.2307   6
   7   3   4 510.279 75.3636   2
  -7   3  -4 481.772 49.7914   6
   7   3   4 402.515 76.3388   4
  -7   3  -4 530.743 72.7197   4
   7   3   4 488.527 58.7230   6
   7   3   4 593.546 93.3332   3
  -7   3  -4 580.996 51.6993   6
   7   3   4 456.509 61.4960   5
  -7   3  -4 637.633 67.1952   7
  -7   3  -4 588.955 85.5675   5
   9  -3   4 87.2427 16.0452   2
  -9  -3  -4 82.6041 16.4483   6
   9  -3   4 61.9153 19.5083   5
  -9  -3  -4 36.2793 23.9440   4
   9  -3   4 81.8340 21.8142   3
  -9  -3  -4 12.7415 31.4461   3
   9  -3   4 61.6781 14.2002   2
   9  -3   4 88.3938 33.0254   4
  -9   3  -4 79.3576 16.5377   6
  -9   3  -4 58.8661 13.0902   6
  -9   3  -4 94.6729 28.0773   7
  -9   3  -4 111.176 36.4514   4
   9   3   4 65.8720 26.4116   5
   9   3   4 84.0603 37.4745   2
  11  -3   4 210.738 41.7998   3
  11  -3   4 144.494 36.4692   4
 -11  -3  -4 199.359 27.1605   6
 -11   3  -4 253.807 46.2854   7
  11   3   4 182.730 60.1006   2
 -11   3  -4 270.199 53.6151   4
 -11   3  -4 297.344 34.9486   6
  10  -4  -4 145.607 38.7048   3
 -10  -4   4 99.7945 51.3544   5
  10  -4  -4 156.774 26.4135   5
 -10  -4   4 97.2503 18.5629   6
 -10  -4   4 102.076 51.4346   4
 -10  -4   4 113.885 48.7459   3
 -10   4   4 197.747 56.5662   4
 -10   4   4 208.553 41.4150   7
  10   4  -4 131.256 75.1353   2
 -10   4   4 194.770 27.2536   6
  -8  -4   4 33.2875 45.7670   4
  -8  -4   4 2.10820 7.09695   6
   8  -4  -4 4.26231 16.4632   3
  -8  -4   4 12.1481 25.8295   3
  -8  -4   4 4.95763 32.5714   5
   8  -4  -4 -10.204 24.9799   4
   8   4  -4 6.35681 8.56934   6
   8   4  -4 118.094 55.2299   4
  -8   4   4 8.50577 9.15410   6
   8   4  -4 24.7023 28.8506   2
  -8   4   4 21.8681 36.2246   4
  -8   4   4 22.9162 32.4300   5
  -6  -4   4 105.675 37.7315   3
   6  -4  -4 147.148 27.5804   5
  -6  -4   4 142.426 17.4732   6
   6  -4  -4 200.669 45.4949   4
  -6  -4   4 193.346 50.1488   5
  -6  -4   4 149.321 51.1144   4
   6  -4  -4 141.592 34.8414   3
   6   4  -4 177.304 59.7411   4
   6   4  -4 185.163 22.6896   7
  -6   4   4 194.776 53.3101   5
  -6   4   4 179.411 23.4993   6
  -6   4   4 168.535 22.3698   6
   6   4  -4 132.894 42.9759   2
   6   4  -4 196.241 21.8488   6
  -4  -4   4 215.253 51.8653   5
  -4  -4   4 261.149 44.1890   2
   4  -4  -4 370.318 87.6211   4
  -4  -4   4 230.723 49.6183   3
  -4  -4   4 264.206 27.0019   6
  -4  -4   4 199.648 50.3524   4
   4  -4  -4 200.355 38.6748   5
   4  -4  -4 236.292 25.8321   6
   4  -4  -4 257.888 29.1345   2
  -4   4   4 332.938 33.5204   6
   4   4  -4 315.104 31.4590   6
  -4   4   4 342.405 40.1427   2
   4   4  -4 287.833 38.3330   7
   4   4  -4 362.592 70.2805   3
  -4   4   4 308.508 55.6987   5
  -4   4   4 321.567 69.3088   3
   4   4  -4 276.633 62.5937   4
   4   4  -4 277.663 54.6072   2
  -4   4   4 349.604 70.1043   4
   2  -4  -4 932.603 82.7447   6
   2  -4  -4 731.728 94.8270   5
  -2  -4   4 770.977 107.673   4
  -2  -4   4 824.545 100.427   3
   2  -4  -4 989.906 90.0092   2
  -2  -4   4 1030.42 100.451   2
  -2  -4   4 879.777 103.070   5
  -2  -4   4 926.792 80.9524   6
   2  -4  -4 944.491 100.267   3
  -2   4   4 1272.94 140.197   4
  -2   4   4 1223.74 111.991   6
   2   4  -4 967.050 128.431   5
   2   4  -4 1097.57 131.902   4
   2   4  -4 1245.13 115.876   7
  -2   4   4 1404.53 124.898   2
   2   4  -4 1361.00 110.025   6
   2   4  -4 1263.77 140.274   3
  -2   4   4 1072.71 125.744   5
   0  -4   4 120.511 11.6358   6
   0  -4  -4 106.480 39.0060   4
   0  -4  -4 126.788 31.6801   5
   0  -4  -4 113.489 33.4571   3
   0  -4   4 123.911 43.8137   4
   0  -4   4 95.6384 29.8187   3
   0  -4  -4 113.324 23.6729   2
   0  -4  -4 100.771 14.3006   6
   0  -4   4 117.097 27.5647   2
   0  -4   4 56.8293 30.7681   5
   0   4  -4 152.000 34.5394   2
   0   4  -4 153.159 42.1025   5
   0   4   4 195.350 51.9544   3
   0   4  -4 118.117 26.6158   7
   0   4  -4 131.270 43.3884   4
   0   4  -4 156.788 15.0083   6
   0   4   4 165.506 37.5600   5
   0   4   4 192.589 52.0764   4
   0   4   4 169.451 35.5213   2
   0   4   4 102.874 17.0950   6
   0   4  -4 175.638 48.4262   3
   2  -4   4 233.386 39.1941   2
  -2  -4  -4 203.029 43.3616   3
  -2  -4  -4 172.899 34.6890   2
   2  -4   4 203.980 41.7324   5
  -2  -4  -4 188.129 40.8619   5
  -2  -4  -4 198.893 29.3582   5
   2  -4   4 185.258 39.1804   3
  -2  -4  -4 209.473 22.4745   6
  -2  -4  -4 286.612 59.5258   4
   2  -4   4 234.856 34.9580   2
  -2   4  -4 280.181 26.4594   6
   2   4   4 280.700 48.7752   2
  -2   4  -4 221.397 59.5935   3
  -2   4  -4 256.365 55.2852   5
   2   4   4 271.938 62.4349   4
   2   4   4 232.599 28.4246   6
  -2   4  -4 281.080 40.7355   7
  -2   4  -4 285.915 27.3536   6
   2   4   4 310.927 38.8650   7
  -2   4  -4 308.306 62.9028   4
   4  -4   4 814.031 78.8291   3
  -4  -4  -4 740.006 62.8488   6
  -4  -4  -4 548.748 74.4307   2
  -4  -4  -4 614.636 87.7087   3
  -4  -4  -4 611.544 67.4828   5
  -4  -4  -4 713.624 84.5168   5
   4  -4   4 635.514 80.4955   5
  -4  -4  -4 628.481 86.7635   4
   4   4   4 936.216 118.354   3
  -4   4  -4 978.862 111.331   4
  -4   4  -4 1043.40 92.6140   7
   4   4   4 877.926 83.1090   6
   4   4   4 771.740 116.308   4
   4   4   4 801.488 85.1890   7
   6  -4   4 140.206 29.4991   3
  -6  -4  -4 86.0297 15.1574   6
  -6  -4  -4 98.5085 37.0056   3
   6  -4   4 113.686 29.7789   5
  -6  -4  -4 73.5530 40.8785   5
   6  -4   4 110.482 21.6773   2
  -6  -4  -4 58.2410 19.2169   5
  -6  -4  -4 65.9076 39.4917   4
   6  -4   4 131.051 46.5686   4
   6   4   4 56.6308 53.5107   4
  -6   4  -4 123.023 17.6850   6
   6   4   4 71.0779 34.4614   2
  -6   4  -4 157.571 32.1982   7
  -6   4  -4 113.140 15.8485   6
  -6   4  -4 125.770 48.3006   4
   6   4   4 97.5125 18.2558   6
  -8  -4  -4 113.820 18.8269   6
   8  -4   4 171.373 48.1764   4
  -8  -4  -4 119.569 45.7695   3
  -8  -4  -4 90.7982 40.2973   5
   8  -4   4 138.751 27.9008   5
   8  -4   4 130.382 17.0185   2
   8  -4   4 113.009 30.8127   3
   8  -4   4 123.072 19.2935   2
  -8  -4  -4 86.5768 39.4259   4
   8   4   4 219.993 67.3841   4
  -8   4  -4 144.532 20.6602   6
  -8   4  -4 213.903 41.6655   7
   8   4   4 135.912 50.7869   2
  -8   4  -4 201.184 52.1282   4
 -10  -4  -4 13.5575 11.5215   6
 -10  -4  -4 -32.155 28.5759   5
 -10  -4  -4 17.7381 35.0793   3
  10  -4   4 3.30163 16.0223   5
  10  -4   4 6.75171 25.1763   4
  10   4   4 1.22073 27.8479   2
 -10   4  -4 2.26094 11.1227   6
 -10   4  -4 47.4657 31.6867   4
   7  -5  -4 -6.3590 20.7501   3
   7  -5  -4 14.3279 16.0527   5
  -7  -5   4 31.8081 8.51442   6
  -7  -5   4 9.46709 28.9093   3
  -7  -5   4 39.8648 35.3934   5
   7   5  -4 54.8483 32.2720   2
  -7   5   4 67.6773 50.0999   4
  -7   5   4 51.0135 31.6447   7
  -7   5   4 24.3346 10.9789   6
   7   5  -4 12.0827 8.85996   6
   7   5  -4 17.1344 9.33852   7
   5  -5  -4 427.131 65.2021   3
   5  -5  -4 515.428 54.1792   2
   5  -5  -4 431.771 58.9087   5
   5  -5  -4 530.655 49.3140   2
  -5  -5   4 466.912 45.6322   6
  -5  -5   4 420.299 79.0238   5
  -5   5   4 667.458 102.251   4
  -5   5   4 634.569 61.0291   6
   5   5  -4 614.303 58.1818   6
   5   5  -4 556.020 64.8377   7
  -5   5   4 627.513 73.5617   7
   5   5  -4 643.837 90.9419   2
  -5   5   4 610.001 60.3670   6
   5   5  -4 471.735 99.8118   4
   3  -5  -4 232.207 49.5032   5
  -3  -5   4 266.476 54.8758   3
   3  -5  -4 260.360 50.7880   3
  -3  -5   4 266.712 56.5989   5
   3  -5  -4 320.840 31.0118   6
   3  -5  -4 348.114 39.3795   2
  -3   5   4 516.006 59.4195   7
  -3   5   4 383.413 83.2872   4
  -3   5   4 305.047 64.3448   5
   3   5  -4 407.017 96.0666   4
  -3   5   4 457.159 58.2291   2
   3   5  -4 407.280 53.4103   7
   3   5  -4 401.612 40.0115   6
  -3   5   4 432.356 43.1518   6
   3   5  -4 503.243 71.0921   2
   1  -5  -4 317.748 32.2374   6
  -1  -5   4 304.284 54.9599   3
  -1  -5   4 266.695 61.0109   5
   1  -5  -4 216.812 50.3995   5
  -1  -5   4 361.254 50.6055   2
   1  -5  -4 331.260 55.8271   3
   1  -5  -4 372.023 44.6093   2
  -1   5   4 413.087 88.4344   4
   1   5  -4 332.230 83.9001   4
  -1   5   4 404.258 67.7054   5
  -1   5   4 455.701 59.1059   7
   1   5  -4 490.414 42.8840   6
   1   5  -4 426.836 69.8339   7
  -1   5   4 509.631 64.8154   2
   1   5  -4 480.341 69.6608   2
  -1   5   4 456.194 45.6610   6
   1  -5   4 134.083 42.3152   5
   1  -5   4 178.525 33.1854   2
  -1  -5  -4 115.551 37.1055   3
  -1  -5  -4 140.971 17.8832   6
  -1  -5  -4 180.537 34.4395   2
  -1  -5  -4 86.1252 35.2111   5
   1  -5   4 147.402 39.0663   3
  -1  -5  -4 145.615 28.9406   5
   1   5   4 185.788 64.6660   4
  -1   5  -4 147.213 60.1230   5
  -1   5  -4 338.954 44.8078   7
   1   5   4 195.073 39.4582   7
  -1   5  -4 224.695 22.2257   6
   1   5   4 218.364 50.6232   2
  -1   5  -4 240.814 22.8421   6
   1   5   4 174.856 24.9734   6
  -1   5  -4 237.544 44.0509   2
  -1   5  -4 303.488 70.7150   4
   3  -5   4 23.3001 21.5398   2
  -3  -5  -4 11.2542 6.42289   6
  -3  -5  -4 51.0320 30.4613   5
   3  -5   4 23.9468 29.0908   5
   3  -5   4 5.67889 19.6787   3
  -3  -5  -4 15.6984 22.5951   3
  -3  -5  -4 22.6967 19.7537   5
   3  -5   4 19.1776 16.1399   2
  -3   5  -4 22.2368 23.0576   7
  -3   5  -4 16.1738 5.82009   6
   3   5   4 37.5629 58.1919   4
  -3   5  -4 27.9542 38.5070   4
   3   5   4 34.2374 29.6966   2
   3   5   4 33.7976 21.1173   7
  -3   5  -4 17.0116 8.74011   6
   3   5   4 7.24905 9.27414   6
   5  -5   4 53.5535 26.7397   5
  -5  -5  -4 43.4052 30.7168   3
   5  -5   4 95.7589 22.4852   2
  -5  -5  -4 21.0437 29.0084   5
   5  -5   4 64.3067 19.8793   2
   5  -5   4 58.7343 25.0419   3
  -5   5  -4 90.3070 14.2076   6
  -5   5  -4 85.3029 14.4692   6
   5   5   4 82.3372 22.4102   7
  -5   5  -4 132.218 32.0359   7
   5   5   4 105.876 43.0973   2
   5   5   4 75.8815 16.6305   6
  -5   5  -4 73.6240 46.6799   4
   5   5   4 157.912 65.4220   4
   7  -5   4 481.067 61.6825   5
   7  -5   4 477.700 63.0780   3
  -7  -5  -4 387.263 46.6581   6
  -7  -5  -4 380.251 86.5977   3
   7  -5   4 568.961 51.7219   2
  -7  -5  -4 375.117 73.9331   5
   7   5   4 697.626 107.517   2
  -7   5  -4 762.006 88.2095   7
  -7   5  -4 782.326 70.7496   6
   7   5   4 481.522 122.684   4
  -7   5  -4 749.567 113.430   4
  -4  -6   4 49.1831 9.33489   6
   4  -6  -4 55.4601 30.6474   3
   4  -6  -4 59.7916 28.5032   5
   4  -6  -4 76.0439 18.8649   2
   4  -6  -4 65.7004 27.1936   2
  -4  -6   4 97.5352 37.4404   3
  -4  -6   4 78.1221 43.4037   5
  -4   6   4 99.8471 19.3200   6
   4   6  -4 127.604 70.9789   2
  -4   6   4 162.230 38.9414   7
   4   6  -4 114.002 29.8652   7
  -4   6   4 85.6658 64.7313   4
  -4   6   4 125.467 21.2455   6
  -2  -6   4 147.114 49.2944   5
   2  -6  -4 153.193 44.7727   3
   2  -6  -4 113.336 42.6623   5
   2  -6  -4 165.955 19.3911   6
   2  -6  -4 148.617 30.2653   2
  -2  -6   4 232.133 59.9698   3
   2   6  -4 354.653 65.4628   2
  -2   6   4 297.391 88.4811   4
   2   6  -4 237.729 52.5186   7
  -2   6   4 388.152 59.3050   2
  -2   6   4 338.480 60.7023   7
   0  -6   4 106.933 34.7521   3
   0  -6  -4 94.6710 14.7893   6
   0  -6   4 118.026 42.4020   5
   0  -6  -4 114.541 37.8813   5
   0   6   4 156.875 39.9914   7
   0   6   4 144.234 44.5813   2
   0   6   4 139.976 25.6024   6
   0   6  -4 128.708 38.1763   7
   0   6  -4 141.633 44.0240   2
   2  -6   4 161.835 41.7875   2
   2  -6   4 106.759 33.6796   3
  -2  -6  -4 122.768 44.7887   5
  -2  -6  -4 105.037 15.8940   6
   2  -6   4 75.0146 39.3417   5
  -2  -6  -4 90.1531 36.2623   3
  -2   6  -4 139.771 69.2163   4
   2   6   4 78.8714 38.2264   2
  -2   6  -4 158.833 39.9229   7
   2   6   4 133.285 37.7523   7
   2   6   4 117.196 19.5997   6
  -4  -6  -4 198.829 53.0502   5
   4  -6   4 188.296 53.7592   3
   4  -6   4 117.435 43.9536   5
  -4  -6  -4 194.823 52.4352   3
  -4  -6  -4 236.145 24.7251   6
  -4   6  -4 356.387 60.8201   7
  -4   6  -4 308.083 33.9659   6
   4   6   4 348.598 46.2927   6
  -4   6  -4 386.325 35.8168   6
   4   6   4 314.948 75.3401   2
  -4   6  -4 409.814 93.8748   4
  12   0  -5 100.908 32.2876   5
 -12   0   5 98.8252 18.8613   6
 -12   0   5 259.251 75.2742   3
 -12   0   5 72.9611 23.9727   2
  12   0  -5 97.5889 27.6208   2
 -10   0   5 419.967 44.2103   6
 -10   0   5 389.778 42.9331   6
  10   0  -5 558.960 57.9025   5
  10   0  -5 396.124 44.2665   6
 -10   0   5 414.496 49.5058   2
  10   0  -5 397.858 51.9297   2
   8   0  -5 4530.43 371.462   5
   8   0  -5 4108.13 367.438   6
  -8   0   5 3739.30 366.232   4
  -8   0   5 4309.65 370.131   5
  -8   0   5 4588.90 367.163   6
   8   0  -5 4388.07 378.741   2
  -8   0   5 3987.86 366.282   6
  -8   0   5 3676.07 369.073   3
  -6   0   5 486.591 50.4770   4
   6   0  -5 506.558 49.2753   6
  -6   0   5 609.691 54.4762   2
  -6   0   5 507.146 48.3638   6
  -6   0   5 532.911 50.6161   5
  -6   0   5 505.478 48.9359   6
  -6   0   5 524.754 51.2984   4
   6   0  -5 525.978 54.3327   2
  -6   0   5 481.691 50.6790   3
   6   0  -5 456.446 52.5427   3
   6   0  -5 554.040 51.8673   5
   4   0  -5 281.208 35.0194   2
  -4   0   5 340.768 36.0931   2
  -4   0   5 309.627 31.6782   6
  -4   0   5 340.944 33.7185   4
  -4   0   5 322.272 32.6389   3
   4   0  -5 366.807 34.0054   3
  -4   0   5 351.600 32.8642   4
  -4   0   5 287.482 30.9922   6
  -4   0   5 323.734 32.4511   5
   4   0  -5 356.999 33.9005   5
  -2   0   5 58.8617 10.0112   5
  -2   0   5 36.9189 6.84891   6
  -2   0   5 51.1841 10.0343   3
   2   0  -5 73.7634 13.7502   4
  -2   0   5 40.0884 12.3598   2
  -2   0   5 32.0562 6.75317   7
   2   0  -5 32.1734 9.12513   3
  -2   0   5 59.8865 12.1059   4
   2   0  -5 52.8057 10.2158   5
  -2   0   5 22.3440 13.1157   2
   2   0  -5 43.4147 7.21380   6
   0   0   5 325.618 32.6368   6
   0   0   5 306.251 37.4724   2
   0   0   5 374.743 32.8927   7
   0   0   5 431.983 35.6187   4
   0   0  -5 367.333 32.5295   7
   0   0  -5 363.993 32.7553   6
   0   0  -5 342.153 38.7724   2
  -2   0  -5 5289.38 463.185   7
   2   0   5 5529.63 466.117   5
  -2   0  -5 5318.50 467.137   2
  -2   0  -5 5220.35 467.547   5
   2   0   5 5118.86 463.469   7
   4   0   5 796.512 82.5721   4
   4   0   5 856.612 81.9977   7
  -4   0  -5 867.742 81.4215   7
   4   0   5 1063.88 88.2209   2
   4   0   5 947.581 81.5429   4
   4   0   5 866.751 81.7714   6
  -4   0  -5 943.476 85.2064   6
  -4   0  -5 940.262 82.2366   3
  -4   0  -5 924.018 87.8233   5
  -6   0  -5 1091.98 103.618   3
  -6   0  -5 1191.19 102.922   6
   6   0   5 1260.87 110.800   2
  -6   0  -5 1049.72 101.434   7
  -6   0  -5 1083.66 108.961   5
   6   0   5 1057.80 102.316   6
   6   0   5 1224.50 105.890   5
  -8   0  -5 253.110 61.9831   3
  -8   0  -5 143.420 25.5838   2
   8   0   5 146.082 29.6259   2
  -8   0  -5 110.212 20.8762   7
  -8   0  -5 122.602 30.9085   5
  -8   0  -5 137.217 24.2812   3
   8   0   5 129.684 26.1082   5
   8   0   5 96.7843 17.4804   6
  -8   0  -5 124.260 18.3106   6
 -10   0  -5 29.4395 13.3457   7
  10   0   5 -12.214 14.1272   5
 -10   0  -5 2.19673 9.06874   6
 -10   0  -5 -2.0422 37.9685   3
 -10   0  -5 19.7572 15.8726   2
  10   0   5 -2.9031 15.9963   2
 -10   0  -5 9.77946 18.4288   3
 -12   0  -5 22.2501 12.1884   6
 -12   0  -5 44.2385 18.8009   2
 -12   0  -5 24.6153 46.7917   3
  12   0   5 5.70831 18.5430   2
  12   0   5 -10.117 18.7717   5
 -13  -1   5 201.491 67.5296   3
  13  -1  -5 124.522 32.3512   5
  13   1  -5 194.527 48.7953   5
  13   1  -5 75.9212 31.3570   2
 -13   1   5 87.6843 20.8928   6
 -13   1   5 132.868 26.2336   7
 -13   1   5 143.160 27.6315   2
  11  -1  -5 -3.2168 10.0285   2
  11  -1  -5 9.61934 19.2781   3
 -11  -1   5 -4.0453 7.57026   6
 -11  -1   5 0.30622 32.8856   3
 -11  -1   5 -9.8675 16.0695   2
  11  -1  -5 -0.8096 15.6209   5
 -11  -1   5 6.67394 7.14654   7
  11   1  -5 15.3018 20.2119   5
  11   1  -5 -18.044 16.3047   2
 -11   1   5 1.92818 9.53703   6
 -11   1   5 -5.9002 10.4793   2
  -9  -1   5 383.464 48.3466   2
   9  -1  -5 381.132 48.6303   3
  -9  -1   5 326.672 33.6505   7
   9  -1  -5 385.304 40.0350   2
   9  -1  -5 416.448 44.1371   5
  -9  -1   5 353.486 44.3664   5
   9  -1  -5 307.804 37.5506   4
  -9  -1   5 338.258 37.7406   6
  -9  -1   5 427.192 42.3295   3
  -9   1   5 309.514 45.5310   4
  -9   1   5 451.696 48.6145   5
   9   1  -5 344.847 46.7219   5
   9   1  -5 294.177 47.4600   2
  -9   1   5 312.551 49.4160   3
  -9   1   5 400.885 38.3292   6
  -9   1   5 334.322 35.7908   6
   7  -1  -5 270.986 28.6021   4
   7  -1  -5 255.216 30.1728   3
  -7  -1   5 278.231 25.2061   6
  -7  -1   5 231.616 28.8159   5
  -7  -1   5 318.076 52.3261   3
  -7  -1   5 203.777 21.3617   7
  -7  -1   5 182.281 31.3315   4
  -7  -1   5 187.432 26.1815   4
   7  -1  -5 260.737 28.5762   5
  -7  -1   5 186.554 26.4430   3
  -7  -1   5 241.274 34.5053   2
   7   1  -5 222.876 33.4943   5
  -7   1   5 255.360 37.3955   4
  -7   1   5 255.849 27.9714   6
   7   1  -5 232.290 27.1489   6
  -7   1   5 274.342 33.3107   5
   7   1  -5 228.717 37.2404   2
  -7   1   5 285.417 26.8736   2
  -7   1   5 230.576 26.3960   6
   5  -1  -5 739.659 63.7606   4
  -5  -1   5 607.306 59.6989   6
  -5  -1   5 652.381 62.1595   3
  -5  -1   5 567.319 66.5228   2
  -5  -1   5 631.809 62.1325   5
  -5  -1   5 618.811 56.9835   7
   5  -1  -5 649.199 60.0518   5
   5   1  -5 573.105 60.1259   6
  -5   1   5 689.622 63.7734   5
  -5   1   5 668.968 61.2244   6
  -5   1   5 539.665 67.3199   3
  -5   1   5 727.550 59.7322   2
   5   1  -5 622.087 64.5921   5
  -5   1   5 676.102 68.5853   4
  -5   1   5 649.250 60.4390   6
   5   1  -5 659.660 62.9317   4
  -5   1   5 671.534 60.6470   2
  -3  -1   5 286.102 28.3958   7
   3  -1  -5 340.452 35.5340   3
   3  -1  -5 305.400 28.9975   5
   3  -1  -5 305.685 35.7839   4
   3  -1  -5 326.696 30.6095   2
  -3  -1   5 332.078 40.6277   5
   3  -1  -5 268.903 28.4984   6
  -3  -1   5 264.323 27.8188   6
  -3  -1   5 309.561 32.3791   5
  -3   1   5 311.423 29.6176   6
  -3   1   5 343.165 39.7390   3
   3   1  -5 236.232 35.4951   4
  -3   1   5 319.033 29.2013   2
   3   1  -5 265.512 29.0245   6
  -3   1   5 310.942 32.4535   5
   3   1  -5 332.642 28.1677   7
  -3   1   5 345.865 39.3121   4
  -1  -1   5 2462.29 215.692   2
  -1  -1   5 2685.27 217.246   5
  -1  -1   5 2183.17 213.343   4
   1  -1  -5 2555.00 214.240   4
   1  -1  -5 2461.91 209.643   6
  -1  -1   5 2478.33 209.963   7
  -1  -1   5 2252.18 208.362   6
  -1  -1   5 2229.14 208.451   6
   1  -1  -5 2249.45 213.191   3
   1   1  -5 2451.69 217.341   4
   1   1  -5 2631.19 220.186   5
  -1   1   5 2376.15 218.438   3
  -1   1   5 2285.35 218.401   4
  -1   1   5 2406.99 213.387   6
   1  -1   5 6978.85 621.787   5
  -1  -1  -5 6694.22 619.453   2
   1  -1   5 7676.66 616.474   7
  -1  -1  -5 6972.31 618.487   4
   1  -1   5 7337.88 621.243   2
   1  -1   5 6706.29 618.917   4
  -1  -1  -5 6854.90 620.369   3
   1   1   5 7479.07 658.049   5
  -1   1  -5 7806.47 661.390   4
   1   1   5 7420.88 662.172   4
   1   1   5 7368.50 662.952   3
  -3  -1  -5 136.800 17.5878   5
  -3  -1  -5 124.336 20.9724   4
  -3  -1  -5 135.380 26.9594   3
   3  -1   5 154.169 15.0682   6
  -3  -1  -5 120.072 21.1623   2
  -3  -1  -5 137.364 15.6482   6
   3  -1   5 143.428 24.9597   5
   3  -1   5 151.461 19.8768   7
   3  -1   5 147.032 27.4233   4
   3   1   5 161.307 26.1682   2
   3   1   5 124.199 15.4162   6
   3   1   5 129.512 27.2258   4
  -3   1  -5 111.415 26.5375   4
   3   1   5 124.119 13.9870   7
  -3   1  -5 162.897 32.8634   5
  -3   1  -5 172.118 15.4722   6
   3   1   5 136.090 17.7637   5
  -3   1  -5 164.121 26.9476   3
  -3   1  -5 153.356 20.9544   7
   5  -1   5 144.316 16.2635   6
  -5  -1  -5 137.940 16.5521   6
  -5  -1  -5 120.857 17.2548   4
   5  -1   5 135.581 27.4348   4
  -5  -1  -5 99.9529 21.7371   2
   5  -1   5 173.942 21.1996   2
  -5  -1  -5 121.404 23.7924   3
   5  -1   5 128.763 22.0981   5
  -5  -1  -5 137.770 20.4179   5
  -5  -1  -5 169.075 32.9627   3
   5   1   5 138.605 24.9640   4
   5   1   5 140.023 21.2195   5
   5   1   5 121.037 27.8969   2
  -5   1  -5 159.075 17.1859   6
  -5   1  -5 170.935 34.8061   5
  -5   1  -5 122.799 24.8273   4
   5   1   5 136.834 16.5114   6
  -5   1  -5 141.920 26.5410   3
  -7  -1  -5 836.669 89.5493   5
   7  -1   5 952.309 89.5303   5
   7  -1   5 859.278 89.5781   3
   7  -1   5 886.200 85.5688   6
  -7  -1  -5 821.244 93.4149   2
   7  -1   5 1019.03 91.3064   2
  -7  -1  -5 1128.65 108.284   3
  -7  -1  -5 1035.65 89.1591   3
  -7  -1  -5 926.591 85.9323   6
   7  -1   5 877.693 88.5248   4
  -7   1  -5 1071.71 103.225   5
  -7   1  -5 1020.89 86.7958   6
  -7   1  -5 868.112 86.5550   4
   7   1   5 894.641 90.7836   5
  -7   1  -5 995.925 87.9516   7
   7   1   5 827.478 85.8884   6
   7   1   5 966.919 99.6376   2
  -9  -1  -5 1416.58 160.243   3
  -9  -1  -5 1334.77 121.461   6
  -9  -1  -5 1303.98 129.134   5
   9  -1   5 1365.25 125.281   5
   9  -1   5 1516.48 129.337   2
   9  -1   5 1082.40 129.392   3
   9  -1   5 1258.75 121.163   6
  -9   1  -5 1537.47 128.099   6
  -9   1  -5 1537.99 153.070   5
   9   1   5 1250.89 126.355   6
   9   1   5 1365.29 133.736   5
  -9   1  -5 1395.08 127.562   7
   9   1   5 1281.30 140.774   2
  11  -1   5 392.861 51.9957   2
 -11  -1  -5 457.456 46.1968   6
 -11  -1  -5 424.017 84.5156   3
  11  -1   5 410.403 52.3194   5
 -11   1  -5 480.701 46.8628   6
 -11   1  -5 414.670 48.9052   7
  11   1   5 369.306 60.0949   2
  11   1   5 393.846 55.7668   5
 -12  -2   5 66.9430 17.3361   6
  12  -2  -5 134.544 29.9665   5
  12  -2  -5 108.874 31.6319   3
 -12  -2   5 69.2035 46.2326   3
  12   2  -5 99.5957 37.1128   2
 -12   2   5 97.0778 20.3558   6
  12   2  -5 97.3151 33.0031   5
  10  -2  -5 75.0646 20.6452   5
 -10  -2   5 68.4132 26.1739   2
 -10  -2   5 81.9731 15.1031   6
 -10  -2   5 68.3802 36.8091   3
  10  -2  -5 41.6160 15.7494   4
  10  -2  -5 104.608 24.7528   3
 -10   2   5 71.5616 16.6939   6
  10   2  -5 102.796 29.0777   5
 -10   2   5 98.2590 33.9442   4
 -10   2   5 96.2150 32.9781   5
  10   2  -5 49.7357 28.3815   2
  10   2  -5 109.453 18.3682   6
  -8  -2   5 97.6367 16.1660   7
   8  -2  -5 162.695 30.8199   4
  -8  -2   5 172.122 44.5928   3
   8  -2  -5 124.609 25.9797   3
   8  -2  -5 146.326 22.4287   5
  -8  -2   5 118.836 31.8281   2
  -8  -2   5 155.712 18.4337   6
  -8  -2   5 67.4765 30.2347   4
   8   2  -5 152.775 21.2505   6
  -8   2   5 162.937 23.9558   6
   8   2  -5 140.829 31.2806   5
  -8   2   5 180.202 40.7072   4
   8   2  -5 135.071 35.5461   2
   8   2  -5 167.605 35.3906   4
  -8   2   5 197.733 40.9334   5
  -8   2   5 193.460 23.4077   6
  -6  -2   5 1157.93 119.054   5
  -6  -2   5 1352.38 133.114   3
  -6  -2   5 1315.10 114.642   6
   6  -2  -5 1324.65 123.518   4
  -6  -2   5 1196.53 127.079   2
  -6  -2   5 1363.78 131.189   5
  -6   2   5 1362.73 131.760   4
  -6   2   5 1346.67 119.846   6
  -6   2   5 1119.57 134.304   3
   6   2  -5 1246.95 126.466   5
   6   2  -5 1317.86 119.421   6
  -6   2   5 1526.63 121.295   6
   4  -2  -5 19.8188 6.20908   6
  -4  -2   5 20.5266 5.24787   6
  -4  -2   5 37.3785 20.6060   4
   4  -2  -5 13.3375 14.4072   3
  -4  -2   5 18.0762 16.0285   2
  -4  -2   5 33.8719 22.8825   5
  -4  -2   5 14.8683 10.1383   5
  -4  -2   5 15.2884 8.51260   7
   4  -2  -5 17.0157 9.37098   5
  -4  -2   5 10.6258 16.4998   3
   4  -2  -5 35.6868 21.0252   4
   4   2  -5 21.1153 6.01449   6
  -4   2   5 26.0956 18.8375   5
  -4   2   5 23.6383 6.73833   6
  -4   2   5 33.8210 23.7825   4
  -4   2   5 35.7957 21.6618   3
   4   2  -5 5.52354 14.7292   2
   4   2  -5 24.6378 6.47016   7
   4   2  -5 33.0093 21.9285   3
  -2  -2   5 507.545 53.6706   7
   2  -2  -5 621.288 52.2105   6
   2  -2  -5 556.349 63.8277   3
   2  -2  -5 498.767 55.6545   5
  -2  -2   5 612.009 63.0426   2
  -2  -2   5 466.186 62.8937   4
   2  -2  -5 563.582 63.3704   4
   2  -2  -5 566.516 54.0688   2
  -2  -2   5 654.479 66.0284   5
  -2  -2   5 599.842 50.3765   6
  -2  -2   5 573.431 63.0112   3
  -2   2   5 686.665 60.8494   6
   2   2  -5 627.350 59.0323   6
   2   2  -5 638.794 71.4906   2
   2   2  -5 643.582 62.0035   7
  -2   2   5 653.292 73.0802   3
  -2   2   5 731.109 65.1908   2
  -2   2   5 698.980 79.3945   4
   2   2  -5 660.464 72.6641   3
  -2   2   5 668.630 66.5513   5
   2   2  -5 649.425 72.8269   5
   0  -2   5 2294.91 222.605   4
   0  -2  -5 2485.92 219.349   2
   0  -2   5 2482.72 216.136   7
   0  -2  -5 2421.43 218.462   5
   0  -2   5 2617.67 222.754   2
   0  -2   5 2285.01 221.241   3
   0  -2  -5 2552.62 214.496   6
   0  -2  -5 2426.34 215.021   5
   0  -2   5 2733.80 229.798   5
   0  -2  -5 2179.56 221.979   4
   0  -2  -5 2309.41 222.995   3
   0   2  -5 2647.02 253.533   3
   0   2  -5 2966.64 257.083   5
   0   2   5 2690.78 258.746   4
   0   2  -5 3033.88 254.953   2
   0   2   5 2875.53 245.305   6
   0   2   5 2472.76 254.657   3
   0   2  -5 3055.92 247.062   7
   0   2   5 2522.43 251.170   2
  -2  -2  -5 1718.17 167.627   3
  -2  -2  -5 1729.02 155.154   5
   2  -2   5 1818.66 160.491   3
   2  -2   5 1866.01 165.984   5
  -2  -2  -5 1618.48 162.048   4
   2  -2   5 1699.34 163.552   4
  -2   2  -5 2127.71 179.383   6
   2   2   5 1841.28 191.078   3
   2   2   5 1968.10 180.624   6
   2   2   5 2113.56 184.542   5
  -2   2  -5 1863.12 188.758   3
  -2   2  -5 2176.17 183.274   7
   2   2   5 1993.11 190.671   2
  -2   2  -5 2156.04 179.470   6
   4  -2   5 435.551 48.8380   5
  -4  -2  -5 405.744 48.1196   2
  -4  -2  -5 424.988 38.9154   6
  -4  -2  -5 323.686 46.3805   4
  -4  -2  -5 363.793 51.6914   3
   4  -2   5 355.887 50.7250   4
   4  -2   5 439.009 38.0365   6
   4   2   5 533.525 61.8132   3
   4   2   5 460.596 43.1102   6
  -4   2  -5 462.486 59.2028   4
  -4   2  -5 446.835 42.0744   6
  -4   2  -5 430.874 59.4067   5
   4   2   5 429.753 47.3189   5
   4   2   5 378.583 55.6377   4
   4   2   5 428.662 56.4884   2
  -4   2  -5 469.635 47.1604   7
   4   2   5 440.815 39.5033   7
   6  -2   5 335.878 35.4669   6
   6  -2   5 381.337 42.7965   5
   6  -2   5 367.984 51.2239   4
  -6  -2  -5 398.725 55.5010   3
  -6  -2  -5 368.177 39.0802   5
  -6  -2  -5 297.788 44.0803   2
  -6  -2  -5 369.050 36.1888   6
  -6   2  -5 511.356 69.7134   5
   6   2   5 318.038 54.3913   4
   6   2   5 375.495 40.2294   6
  -6   2  -5 451.879 62.1234   3
   6   2   5 327.201 53.6675   2
  -6   2  -5 462.096 56.5913   4
  -6   2  -5 450.094 46.6317   7
  -6   2  -5 509.027 41.3586   6
   6   2   5 338.527 46.0917   5
  -8  -2  -5 543.022 78.2531   3
  -8  -2  -5 551.014 63.9020   2
   8  -2   5 414.346 65.9626   4
   8  -2   5 520.051 56.7064   3
   8  -2   5 550.856 54.7668   2
  -8  -2  -5 518.959 60.2968   3
   8  -2   5 457.859 50.1098   6
  -8  -2  -5 502.445 55.3433   5
   8  -2   5 515.292 57.9821   5
   8   2   5 504.631 50.9778   6
  -8   2  -5 533.924 82.9062   3
  -8   2  -5 628.138 82.5199   5
  -8   2  -5 565.264 57.3489   7
  -8   2  -5 513.552 50.9455   6
   8   2   5 409.531 66.3436   2
   8   2   5 482.892 59.7670   5
 -10  -2  -5 526.642 91.0636   3
  10  -2   5 513.805 68.8269   3
 -10  -2  -5 656.656 60.0159   6
  10  -2   5 540.693 62.9077   5
  10  -2   5 695.722 63.8566   2
  10  -2   5 541.605 62.6490   4
  10   2   5 648.848 92.0989   2
 -10   2  -5 724.150 78.0192   7
 -10   2  -5 807.215 73.0879   6
  10   2   5 557.426 80.4021   5
 -10   2  -5 911.014 82.5799   2
  12  -2   5 196.790 34.6239   5
 -12  -2  -5 208.045 28.7988   6
  12  -2   5 195.141 31.4392   2
  12   2   5 168.835 50.3070   2
  12   2   5 187.623 46.6482   5
 -12   2  -5 221.834 43.2849   7
 -11  -3   5 16.2093 33.3775   3
  11  -3  -5 22.0103 16.2684   5
 -11  -3   5 31.4494 11.2257   6
  11  -3  -5 -5.1981 16.0538   4
 -11  -3   5 32.5196 38.0117   5
  11  -3  -5 19.5700 18.0019   3
 -11   3   5 13.2176 29.1523   4
 -11   3   5 18.2392 11.7204   6
  11   3  -5 20.6046 26.5953   2
   9  -3  -5 229.245 36.5933   3
  -9  -3   5 249.725 27.5488   6
  -9  -3   5 183.270 49.4537   3
  -9  -3   5 237.173 54.0455   4
  -9  -3   5 271.582 57.9720   5
   9  -3  -5 255.922 43.0170   4
   9   3  -5 390.930 57.7347   4
   9   3  -5 329.226 37.2769   6
  -9   3   5 379.131 68.9863   5
  -9   3   5 317.467 38.0104   6
  -9   3   5 344.941 67.2843   4
  -7  -3   5 106.811 23.9257   5
  -7  -3   5 112.821 32.0425   2
  -7  -3   5 118.015 15.9013   6
  -7  -3   5 101.520 37.6852   4
   7  -3  -5 135.870 33.4342   4
   7  -3  -5 116.765 20.3077   5
  -7   3   5 95.1158 18.2892   6
   7   3  -5 212.020 53.9920   3
   7   3  -5 117.486 12.4969   7
  -7   3   5 143.704 47.5130   3
  -7   3   5 115.700 17.1186   6
   7   3  -5 102.614 17.1377   6
   7   3  -5 93.1573 37.3349   2
  -7   3   5 167.917 48.1731   4
  -7   3   5 198.135 48.1770   5
   7   3  -5 101.990 45.0983   4
  -5  -3   5 146.976 34.7243   2
   5  -3  -5 186.859 25.3660   5
  -5  -3   5 166.332 18.1563   6
   5  -3  -5 156.725 31.8332   3
  -5  -3   5 188.260 39.9434   3
  -5  -3   5 194.581 44.8460   5
  -5  -3   5 160.902 41.2810   4
   5  -3  -5 164.330 39.3773   4
   5  -3  -5 166.336 19.6285   6
  -5  -3   5 186.149 28.1388   5
  -5   3   5 199.967 24.1816   6
  -5   3   5 276.131 46.0284   5
   5   3  -5 210.872 43.1406   2
   5   3  -5 177.598 22.7921   6
  -5   3   5 186.797 53.4380   3
   5   3  -5 308.492 55.8676   3
  -5   3   5 203.936 47.9092   4
   5   3  -5 261.781 24.4183   7
   5   3  -5 276.353 56.2025   4
   3  -3  -5 77.4907 20.4603   5
  -3  -3   5 95.6824 21.6939   5
   3  -3  -5 89.5688 25.5577   3
   3  -3  -5 80.1615 29.3085   4
  -3  -3   5 78.1690 24.2935   2
  -3  -3   5 68.0203 29.2651   4
  -3  -3   5 83.9097 9.67782   6
   3  -3  -5 76.9528 14.0098   2
  -3  -3   5 97.7832 28.4139   3
  -3  -3   5 105.274 31.4541   5
   3  -3  -5 94.1040 11.6756   6
   3   3  -5 121.672 32.2299   4
  -3   3   5 91.1096 31.7848   3
  -3   3   5 95.4039 36.5836   4
  -3   3   5 76.7561 18.3823   2
   3   3  -5 109.072 31.2006   3
  -3   3   5 100.373 13.5160   6
   3   3  -5 118.180 19.6977   7
   3   3  -5 105.862 31.5465   2
  -3   3   5 94.4184 25.7835   5
   3   3  -5 102.969 11.3543   6
   1  -3  -5 1021.51 91.7006   2
   1  -3  -5 905.859 93.7470   5
  -1  -3   5 1000.98 101.498   5
  -1  -3   5 1049.97 99.3464   2
  -1  -3   5 838.721 97.4490   3
   1  -3  -5 973.217 85.7240   6
  -1  -3   5 861.512 99.9197   4
   1  -3  -5 915.450 99.0369   3
   1  -3  -5 935.735 100.286   4
   1   3  -5 1141.17 100.669   7
  -1   3   5 877.492 112.642   3
   1   3  -5 1141.58 112.945   2
  -1   3   5 1095.78 107.367   2
  -1   3   5 1097.36 117.523   4
  -1   3   5 1161.78 98.4536   6
   1   3  -5 1016.12 111.456   4
   1   3  -5 1086.50 113.639   3
   1   3  -5 1028.16 112.196   5
  -1   3   5 1118.27 105.960   5
   1  -3   5 298.075 49.0531   4
  -1  -3  -5 287.239 39.9769   5
   1  -3   5 283.416 36.4486   2
  -1  -3  -5 276.673 27.1627   6
  -1  -3  -5 279.413 46.5374   4
  -1  -3  -5 249.466 42.6158   3
  -1  -3  -5 216.801 29.5523   5
   1  -3   5 367.753 44.5598   2
   1  -3   5 297.765 44.3395   5
  -1  -3  -5 265.869 35.4479   2
   1  -3   5 273.668 40.3662   3
  -1   3  -5 384.626 41.3039   7
   1   3   5 341.373 57.0202   4
  -1   3  -5 368.523 31.5918   6
  -1   3  -5 323.842 31.2265   6
  -1   3  -5 352.688 51.6070   3
   1   3   5 365.137 34.1581   6
   1   3   5 351.479 53.4199   3
   1   3   5 330.884 47.4304   2
  -1   3  -5 316.229 53.0525   5
  -1   3  -5 268.521 51.9329   4
   3  -3   5 1450.68 148.624   4
  -3  -3  -5 1606.81 148.073   5
  -3  -3  -5 1508.80 145.189   2
  -3  -3  -5 1552.94 134.724   6
  -3  -3  -5 1336.05 148.868   3
   3  -3   5 1660.63 150.126   5
   3  -3   5 1703.23 144.710   3
  -3  -3  -5 1392.52 136.412   5
  -3  -3  -5 1363.02 145.608   4
  -3   3  -5 1970.72 173.727   7
   3   3   5 1741.99 187.578   3
  -3   3  -5 1936.70 189.943   5
  -3   3  -5 1754.09 185.518   3
   3   3   5 1873.83 186.463   2
   3   3   5 1817.69 169.511   6
  -3   3  -5 2143.89 168.309   6
  -3   3  -5 2075.42 168.289   6
  -3   3  -5 1807.76 182.539   4
   3   3   5 1640.44 183.967   4
   5  -3   5 148.449 21.6412   2
  -5  -3  -5 55.6129 23.8504   2
  -5  -3  -5 115.850 15.7685   6
  -5  -3  -5 96.7862 30.8657   4
   5  -3   5 101.950 20.7616   2
  -5  -3  -5 82.4525 30.9660   3
   5  -3   5 117.102 36.8942   4
   5  -3   5 157.328 27.6678   3
   5  -3   5 86.5564 26.6447   5
   5   3   5 207.756 51.6457   3
   5   3   5 82.3104 38.3155   4
  -5   3  -5 173.328 28.3127   7
   5   3   5 89.1512 16.3472   6
  -5   3  -5 169.960 46.8423   5
   5   3   5 99.6881 16.8663   7
  -5   3  -5 149.498 47.9669   3
  -5   3  -5 103.606 35.7304   4
  -5   3  -5 102.119 15.2471   6
  -5   3  -5 90.8022 13.9404   6
  -7  -3  -5 382.919 63.2337   2
   7  -3   5 519.946 58.4252   3
   7  -3   5 575.607 50.0646   2
   7  -3   5 339.588 65.9120   4
  -7  -3  -5 491.261 48.7215   6
   7  -3   5 526.677 53.0364   2
   7  -3   5 464.409 56.1423   5
  -7  -3  -5 348.144 67.6889   3
  -7   3  -5 483.674 66.8525   4
   7   3   5 396.733 78.4284   4
   7   3   5 468.808 48.0000   6
   7   3   5 653.885 94.3765   3
   7   3   5 497.162 73.1149   2
  -7   3  -5 485.612 46.0928   6
   7   3   5 394.112 56.1514   5
   9  -3   5 149.947 30.8174   3
  -9  -3  -5 100.065 43.1302   3
  -9  -3  -5 53.1309 24.9728   4
   9  -3   5 115.358 25.3079   5
   9  -3   5 187.528 42.3518   4
   9  -3   5 156.616 21.9781   2
  -9  -3  -5 112.028 20.3226   6
   9  -3   5 115.245 19.6878   2
   9   3   5 147.157 47.4211   2
  -9   3  -5 170.417 33.4645   7
   9   3   5 110.381 30.7291   5
  -9   3  -5 123.856 19.4991   6
  -9   3  -5 148.475 22.0968   6
  -9   3  -5 171.715 43.7027   4
  11  -3   5 111.652 27.1853   5
  11  -3   5 92.6980 16.9485   2
  11  -3   5 75.2709 27.1696   3
  11  -3   5 74.6033 27.6277   4
  11  -3   5 97.7300 17.5604   2
 -11  -3  -5 81.4121 29.8096   6
 -11   3  -5 257.055 50.3657   4
 -11   3  -5 124.947 23.4298   6
  11   3   5 72.4470 66.5686   2
 -11   3  -5 118.909 32.9980   7
  10  -4  -5 44.3355 21.3887   3
 -10  -4   5 37.3181 11.2553   6
 -10  -4   5 3.33593 31.4747   3
  10  -4  -5 31.7935 15.8878   5
 -10  -4   5 -14.805 30.6180   5
 -10   4   5 0.76202 21.3802   7
 -10   4   5 17.7495 10.9816   6
 -10   4   5 58.9491 39.9052   4
  10   4  -5 23.5427 54.0608   2
  -8  -4   5 152.010 19.6547   6
   8  -4  -5 140.674 33.9029   3
  -8  -4   5 107.119 40.8367   3
   8  -4  -5 183.845 46.0142   4
   8  -4  -5 174.044 28.3911   5
  -8  -4   5 98.5065 41.4877   5
  -8   4   5 165.731 26.1810   6
  -8   4   5 228.102 62.9998   4
  -8   4   5 361.779 67.0003   5
   8   4  -5 194.498 49.1246   2
   8   4  -5 358.082 83.4329   4
   8   4  -5 170.173 23.9094   6
  -6  -4   5 222.270 48.9472   3
  -6  -4   5 211.184 24.0994   6
   6  -4  -5 234.030 32.9785   5
  -6  -4   5 249.052 59.1165   5
   6  -4  -5 331.676 55.7102   4
   6  -4  -5 218.464 40.8793   3
  -6   4   5 389.267 66.0745   5
   6   4  -5 295.214 73.1268   4
   6   4  -5 384.193 62.7158   2
   6   4  -5 312.942 33.8966   6
   6   4  -5 311.262 34.8062   7
  -6   4   5 371.766 37.4501   6
  -4  -4   5 193.672 62.9267   4
   4  -4  -5 110.649 16.8188   6
  -4  -4   5 159.301 30.3386   5
  -4  -4   5 131.026 44.0031   5
  -4  -4   5 202.113 38.8593   2
   4  -4  -5 164.288 30.1582   5
   4  -4  -5 144.914 20.0445   2
   4  -4  -5 185.701 46.9584   4
  -4  -4   5 79.1069 32.9068   3
  -4  -4   5 136.930 15.2171   6
   4   4  -5 207.155 20.7477   6
  -4   4   5 213.585 58.3793   3
   4   4  -5 145.400 54.8213   3
  -4   4   5 184.643 22.9992   6
  -4   4   5 174.920 29.1364   2
   4   4  -5 198.879 49.9363   2
  -4   4   5 192.442 44.3088   5
  -4   4   5 223.264 57.2250   4
   2  -4  -5 0.74472 18.8455   3
  -2  -4   5 20.3660 19.0759   2
  -2  -4   5 23.7636 21.0742   3
   2  -4  -5 -2.1372 10.4136   2
  -2  -4   5 9.88848 3.30558   6
   2  -4  -5 6.71724 5.64801   6
  -2  -4   5 31.1270 26.0263   5
  -2  -4   5 12.3850 36.2768   4
   2  -4  -5 -14.959 18.5104   5
  -2   4   5 14.2605 7.09938   6
   2   4  -5 30.6345 29.7148   3
  -2   4   5 4.95001 16.7653   2
   2   4  -5 4.91420 33.3281   4
   2   4  -5 -15.393 22.2119   5
  -2   4   5 3.90055 20.7245   5
   2   4  -5 16.5358 22.5912   2
   2   4  -5 13.6151 4.64773   6
  -2   4   5 11.1142 37.9248   4
   2   4  -5 17.7138 16.2404   7
   0  -4  -5 69.9359 28.5616   3
   0  -4  -5 64.0346 35.4127   4
   0  -4  -5 55.8951 10.2313   6
   0  -4   5 65.4552 30.3286   5
   0  -4  -5 18.6449 21.4524   5
   0  -4   5 70.6420 23.9056   2
   0  -4  -5 58.5296 19.0850   2
   0  -4  -5 49.9637 17.1951   5
   0  -4   5 54.8505 26.5120   3
   0   4  -5 105.995 31.8348   2
   0   4  -5 47.7938 35.1100   4
   0   4  -5 91.1668 22.9722   7
   0   4  -5 96.0790 35.8543   3
   0   4  -5 73.3135 33.4257   5
   0   4   5 61.1259 12.0927   6
   0   4   5 84.8501 30.3152   2
   0   4   5 86.8618 44.8083   4
  -2  -4  -5 332.163 44.2146   5
  -2  -4  -5 404.115 40.0179   6
   2  -4   5 422.368 55.8147   3
   2  -4   5 359.168 59.7993   5
  -2  -4  -5 435.434 53.1893   2
  -2  -4  -5 434.106 67.4037   4
   2  -4   5 543.443 59.4713   2
   2  -4   5 514.634 54.5788   2
  -2  -4  -5 326.311 57.9853   3
  -2  -4  -5 390.243 56.7798   5
  -2   4  -5 530.464 79.4139   3
  -2   4  -5 561.964 49.3324   6
   2   4   5 490.921 51.2656   6
  -2   4  -5 582.268 79.9469   4
  -2   4  -5 591.341 80.1459   5
  -2   4  -5 526.307 48.8079   6
   2   4   5 449.005 82.0198   4
  -2   4  -5 610.925 61.5209   7
   2   4   5 510.299 71.9262   2
   4  -4   5 16.4206 15.6909   2
  -4  -4  -5 4.25711 16.1446   2
   4  -4   5 21.2320 19.0695   3
  -4  -4  -5 13.5466 7.24551   6
   4  -4   5 29.8903 16.0565   2
  -4  -4  -5 20.0359 23.1075   3
  -4  -4  -5 55.5849 27.3817   5
   4  -4   5 -4.6369 20.4736   5
   4  -4   5 9.33753 35.7911   4
  -4  -4  -5 35.6792 34.3730   4
   4   4   5 45.8454 39.3287   3
   4   4   5 14.8557 9.48181   6
  -4   4  -5 33.7886 7.95519   6
  -4   4  -5 68.1922 38.3186   5
  -4   4  -5 9.93491 6.91327   6
   4   4   5 -8.3272 24.8739   2
  -4   4  -5 43.7295 36.6440   4
  -4   4  -5 7.87251 20.1253   7
   4   4   5 54.9705 45.1291   4
   4   4   5 23.6343 15.5323   7
   6  -4   5 268.236 40.4579   5
  -6  -4  -5 265.125 69.5665   5
  -6  -4  -5 161.108 48.8844   3
   6  -4   5 251.603 39.7572   3
   6  -4   5 281.538 64.3122   4
  -6  -4  -5 224.723 31.1287   6
  -6  -4  -5 217.377 56.1377   4
   6   4   5 272.015 68.3267   4
  -6   4  -5 270.578 30.1823   6
  -6   4  -5 436.709 90.4819   3
  -6   4  -5 289.200 31.1715   6
  -6   4  -5 331.211 47.2139   7
   6   4   5 214.362 52.9714   2
   6   4   5 314.009 33.5463   6
   8  -4   5 85.7704 14.7806   2
   8  -4   5 55.4749 35.7393   4
   8  -4   5 65.4910 17.1253   2
   8  -4   5 75.1044 23.4985   3
  -8  -4  -5 59.7583 13.4474   6
   8  -4   5 54.2422 22.0622   5
  -8  -4  -5 79.3482 39.3955   3
  -8  -4  -5 56.9415 34.8580   4
  -8  -4  -5 51.1552 34.8983   5
  -8   4  -5 115.007 45.7121   4
   8   4   5 114.512 47.7930   2
   8   4   5 94.0106 57.4018   4
  -8   4  -5 71.9493 14.5303   6
  -8   4  -5 120.834 31.6048   7
  -8   4  -5 122.868 22.7015   6
 -10  -4  -5 93.7197 49.5602   3
  10  -4   5 119.299 41.5503   4
 -10  -4  -5 127.255 56.4234   5
 -10  -4  -5 47.8513 34.8128   4
 -10  -4  -5 114.923 23.2418   6
  10  -4   5 159.569 30.3177   5
  10   4   5 164.281 58.7464   2
 -10   4  -5 140.532 25.0232   6
 -10   4  -5 231.772 46.6861   7
 -10   4  -5 252.742 60.7016   4
   7  -5  -5 129.113 25.6146   5
  -7  -5   5 103.292 15.1268   6
  -7  -5   5 60.7281 42.2592   5
  -7  -5   5 66.9582 36.9726   3
  -7   5   5 150.860 64.9497   4
  -7   5   5 255.031 66.3945   5
  -7   5   5 194.535 26.2390   6
  -7   5   5 239.033 62.8847   7
   7   5  -5 155.573 24.6553   6
   7   5  -5 312.647 68.4409   2
   7   5  -5 175.620 22.7104   7
   5  -5  -5 35.1849 25.8032   3
  -5  -5   5 23.1244 26.6921   3
   5  -5  -5 49.5085 18.6518   2
  -5  -5   5 101.988 42.7019   5
   5  -5  -5 47.8936 12.7450   2
   5  -5  -5 70.2986 23.0242   5
  -5  -5   5 55.6723 9.72880   6
  -5   5   5 167.072 58.8863   4
  -5   5   5 151.580 31.7372   6
   5   5  -5 99.6192 23.5678   7
   5   5  -5 239.596 53.9080   2
  -5   5   5 61.3291 15.8994   6
  -5   5   5 42.9651 38.0938   5
   5   5  -5 201.673 67.7750   4
  -3  -5   5 41.9132 7.38076   6
  -3  -5   5 40.4606 26.9180   3
   3  -5  -5 66.3397 11.3633   6
   3  -5  -5 37.9104 25.9200   5
  -3  -5   5 64.0924 35.7448   5
   3  -5  -5 65.1971 30.6123   3
   3  -5  -5 58.1764 16.9363   2
  -3   5   5 58.3512 13.2843   6
  -3   5   5 85.1467 29.7423   2
  -3   5   5 62.0566 48.5264   4
  -3   5   5 56.3989 35.4028   5
   3   5  -5 138.311 26.4177   7
   3   5  -5 51.5490 30.3220   2
   3   5  -5 119.490 50.5113   4
  -1  -5   5 135.602 33.0421   2
   1  -5  -5 86.4716 31.9936   3
   1  -5  -5 83.5214 33.4111   5
   1  -5  -5 99.3758 14.1114   6
   1  -5  -5 78.6484 23.0919   2
  -1  -5   5 81.6350 36.2367   5
  -1  -5   5 111.530 35.5481   3
  -1   5   5 118.251 35.5011   2
  -1   5   5 151.757 58.3318   4
   1   5  -5 140.213 49.2415   4
  -1   5   5 107.959 37.7090   5
   1   5  -5 175.441 42.6610   2
   1   5  -5 130.055 30.5313   7
  -1   5   5 127.843 18.3377   6
   1  -5   5 456.900 65.4282   3
  -1  -5  -5 522.051 46.5212   6
  -1  -5  -5 507.097 59.4347   2
  -1  -5  -5 537.734 56.5145   5
   1  -5   5 421.448 69.0728   5
  -1  -5  -5 448.937 67.9514   3
  -1  -5  -5 326.500 63.2945   5
  -1   5  -5 739.124 76.6652   7
   1   5   5 595.725 110.874   4
   1   5   5 756.576 77.3211   7
  -1   5  -5 700.708 98.4999   4
   1   5   5 628.718 64.4103   6
   3  -5   5 113.310 40.7101   5
  -3  -5  -5 73.7238 14.1928   6
  -3  -5  -5 120.333 38.0856   5
   3  -5   5 144.088 32.6209   2
   3  -5   5 104.442 27.0488   2
   3  -5   5 102.921 31.3086   3
  -3  -5  -5 43.9281 28.4104   3
   3   5   5 96.6355 18.1863   6
   3   5   5 122.930 61.3467   4
  -3   5  -5 109.665 14.0240   6
   3   5   5 115.692 42.9317   2
  -3   5  -5 195.514 58.5772   4
   3   5   5 138.144 30.2187   7
  -3   5  -5 233.824 42.0033   7
  -3   5  -5 130.724 15.2230   6
  -5  -5  -5 67.4620 14.1145   6
  -5  -5  -5 103.098 39.1775   3
   5  -5   5 73.2172 26.7010   3
   5  -5   5 58.9191 28.8837   5
  -5  -5  -5 98.5071 39.8149   5
   5  -5   5 68.4466 22.1924   2
   5  -5   5 123.365 24.7882   2
  -5   5  -5 154.505 17.9700   6
   5   5   5 100.583 19.3017   6
   5   5   5 71.2472 42.4705   2
  -5   5  -5 134.283 50.6010   4
  -5   5  -5 172.355 36.6696   7
   5   5   5 106.917 24.6464   7
  -5   5  -5 116.453 16.2394   6
  -7  -5  -5 242.700 61.2440   5
  -7  -5  -5 304.544 73.4199   3
   7  -5   5 300.921 49.3793   5
   7  -5   5 376.194 51.7029   3
   7  -5   5 333.124 52.0049   2
  -7  -5  -5 336.113 35.8921   6
  -7   5  -5 592.579 94.8272   4
  -7   5  -5 620.026 74.2849   7
  -7   5  -5 613.645 57.2528   6
   7   5   5 535.504 123.421   4
   7   5   5 477.755 90.6734   2
  -7   5  -5 545.772 56.9309   6
   4  -6  -5 80.4139 31.7731   5
   4  -6  -5 98.2950 30.4632   2
   4  -6  -5 83.8467 20.6459   2
   4  -6  -5 90.4337 34.1803   3
  -4  -6   5 63.0066 35.0412   3
   4  -6  -5 131.065 16.6217   6
  -4   6   5 153.177 40.8523   7
   4   6  -5 182.710 89.0901   4
   4   6  -5 147.399 54.1533   2
  -4   6   5 126.707 70.3006   4
   4   6  -5 181.038 35.3432   7
   2  -6  -5 17.3526 23.7264   3
   2  -6  -5 15.1125 31.0773   5
   2  -6  -5 -15.690 11.6783   2
  -2  -6   5 99.4219 40.0648   5
  -2  -6   5 20.5919 24.0993   3
   2  -6  -5 -6.8823 7.67883   6
   2   6  -5 14.6236 24.4117   7
  -2   6   5 0.78018 40.6191   5
  -2   6   5 -1.2670 7.82366   6
   2   6  -5 67.8454 36.8735   2
  -2   6   5 26.5706 25.8781   2
  -2   6   5 65.3840 31.4940   7
  -2   6   5 6.91272 62.0092   4
   0  -6  -5 52.0797 29.0775   5
   0  -6   5 60.3986 34.5204   5
   0  -6  -5 24.7489 21.4100   5
   0  -6   5 69.4232 35.1524   2
   0  -6   5 47.8939 26.9014   3
   0   6   5 1.55893 9.80800   6
   0   6  -5 40.8114 29.0441   7
   0   6   5 41.7402 32.4560   2
   0   6   5 24.1927 29.2171   7
   0   6  -5 17.9789 59.0854   4
   0   6  -5 72.9992 33.6467   2
   2  -6   5 83.9332 30.5701   3
  -2  -6  -5 68.1904 37.9914   5
   2  -6   5 102.088 41.2322   5
   2  -6   5 188.539 42.9698   2
  -2  -6  -5 127.993 16.9709   6
  -2  -6  -5 109.635 37.8761   3
   2   6   5 143.401 23.3583   6
   2   6   5 184.587 40.5753   7
  -2   6  -5 155.752 69.6224   4
   2   6   5 248.505 54.2717   2
  -4  -6  -5 70.7443 36.2009   3
   4  -6   5 115.320 41.7298   5
  -4  -6  -5 80.9981 37.8105   5
   4  -6   5 88.5980 42.1985   3
  -4  -6  -5 131.460 17.2701   6
   4  -6   5 89.5050 28.0073   2
   4   6   5 138.611 50.9640   2
  -4   6  -5 178.558 20.5658   6
  -4   6  -5 188.368 45.4095   7
  -4   6  -5 170.740 71.5986   4
 -12   0   6 313.838 42.0096   2
  12   0  -6 309.437 51.1302   5
  12   0  -6 282.531 42.8987   2
 -12   0   6 548.627 104.061   3
 -12   0   6 303.183 36.5368   6
 -12   0   6 307.206 32.2264   7
  10   0  -6 1230.40 133.758   2
 -10   0   6 1499.35 128.194   6
 -10   0   6 1515.12 133.527   2
 -10   0   6 1303.70 126.579   6
 -10   0   6 1403.41 134.239   5
  10   0  -6 1364.61 143.168   5
  -8   0   6 258.287 32.4675   6
   8   0  -6 330.131 45.6520   2
  -8   0   6 400.206 39.0196   5
   8   0  -6 338.227 40.5168   5
  -8   0   6 298.774 33.7410   6
  -8   0   6 356.770 40.7953   2
   6   0  -6 3.69827 9.59294   5
   6   0  -6 3.67769 8.88190   2
   6   0  -6 13.4972 10.9155   3
  -6   0   6 -6.8046 5.26035   6
  -6   0   6 4.15177 4.50671   6
  -6   0   6 -5.5551 9.40001   2
  -6   0   6 3.82900 7.49028   3
  -6   0   6 10.9457 12.2064   4
  -6   0   6 5.35298 12.4269   4
  -6   0   6 5.03555 8.18634   5
  -4   0   6 47.0144 8.61856   6
  -4   0   6 56.5713 11.9568   4
  -4   0   6 59.2415 13.1645   4
   4   0  -6 33.8435 12.6602   2
  -4   0   6 30.4559 6.98333   6
  -4   0   6 44.3787 12.6716   2
   4   0  -6 60.7773 11.8047   3
   4   0  -6 62.3898 12.3764   5
  -4   0   6 53.3056 10.6865   5
  -4   0   6 46.3995 10.8424   3
   2   0  -6 1515.71 153.563   2
  -2   0   6 1497.55 152.547   2
  -2   0   6 1803.37 148.955   5
  -2   0   6 1530.90 147.534   6
  -2   0   6 1955.69 149.246   4
   2   0  -6 1552.73 147.541   6
  -2   0   6 1750.49 151.244   5
  -2   0   6 1613.92 146.824   7
  -2   0   6 1812.61 148.596   3
   0   0   6 1447.19 129.801   6
   0   0   6 1319.25 134.349   2
   0   0  -6 1510.71 129.384   7
   0   0  -6 1481.71 129.857   6
   0   0   6 1574.62 129.713   7
   2   0   6 499.145 43.9271   4
  -2   0  -6 505.800 41.5512   3
  -2   0  -6 468.896 41.7218   6
   2   0   6 430.931 41.4501   6
   2   0   6 379.991 45.2094   2
  -2   0  -6 402.489 45.7022   2
   2   0   6 453.261 42.2567   7
  -2   0  -6 473.683 41.6334   7
  -2   0  -6 430.109 48.3126   5
   2   0   6 447.522 45.4428   5
   4   0   6 2593.64 262.203   4
  -4   0  -6 2851.64 261.038   7
  -4   0  -6 3343.08 267.861   2
   4   0   6 2999.60 261.679   4
  -4   0  -6 3062.35 262.066   3
   4   0   6 2992.85 261.915   6
   4   0   6 3223.72 267.139   5
   4   0   6 2888.74 261.709   7
  -4   0  -6 2692.09 267.198   5
  -4   0  -6 3059.87 262.155   6
   4   0   6 3017.26 267.497   2
  -6   0  -6 595.411 55.6936   2
  -6   0  -6 465.632 47.1747   7
   6   0   6 471.012 47.5290   6
  -6   0  -6 450.818 47.6260   6
  -6   0  -6 484.116 48.9576   3
   6   0   6 524.769 51.4206   5
   6   0   6 535.451 55.5410   2
  -6   0  -6 479.570 55.8199   5
  -8   0  -6 196.270 29.0274   3
  -8   0  -6 206.597 31.0496   2
  -8   0  -6 215.101 23.5575   6
   8   0   6 139.685 30.9180   2
  -8   0  -6 138.670 24.1549   7
   8   0   6 197.388 29.2467   5
 -10   0  -6 35.9228 12.8456   6
 -10   0  -6 21.5284 22.4082   3
  10   0   6 41.5886 19.2210   5
  10   0   6 60.1474 22.9016   2
 -10   0  -6 55.2385 46.9446   3
 -10   0  -6 47.2228 19.0559   2
 -12   0  -6 -12.919 14.4078   6
  12   0   6 17.4098 20.9738   2
 -12   0  -6 52.2521 57.9139   3
 -13  -1   6 420.395 93.8640   3
  13  -1  -6 374.048 56.3429   5
 -13   1   6 325.110 35.9211   2
 -13   1   6 307.334 38.4368   6
  13   1  -6 286.875 67.4868   5
  13   1  -6 281.032 49.8357   2
  11  -1  -6 69.8158 17.1668   2
  11  -1  -6 75.4465 23.6174   5
  11  -1  -6 83.8159 27.1563   3
 -11  -1   6 57.3850 14.4100   6
 -11  -1   6 21.1850 40.6249   3
 -11  -1   6 66.0858 11.0640   7
 -11  -1   6 41.1120 22.7019   2
  11   1  -6 65.4078 27.4006   2
  11   1  -6 92.2155 29.1548   5
 -11   1   6 70.6264 16.0094   6
 -11   1   6 78.1738 17.0201   2
  -9  -1   6 394.568 55.2221   4
  -9  -1   6 443.049 51.1951   3
  -9  -1   6 467.824 58.5813   2
   9  -1  -6 476.522 58.8382   3
   9  -1  -6 584.001 50.5923   4
  -9  -1   6 480.086 45.3014   7
  -9  -1   6 601.609 59.1424   5
  -9  -1   6 527.648 49.2686   6
  -9   1   6 589.858 56.2749   6
   9   1  -6 552.336 68.1697   2
   9   1  -6 520.467 60.2415   6
   9   1  -6 524.403 63.1985   5
  -9   1   6 431.588 62.4167   4
  -9   1   6 642.513 64.7404   5
  -9   1   6 532.095 54.5342   6
  -9   1   6 634.952 55.6742   2
  -7  -1   6 47.7103 9.56253   6
   7  -1  -6 50.3137 13.2335   5
  -7  -1   6 86.0396 32.0159   3
  -7  -1   6 19.2945 16.4119   4
   7  -1  -6 33.3366 12.9474   4
  -7  -1   6 52.3132 14.1649   5
  -7  -1   6 26.3112 6.29192   7
   7  -1  -6 33.5036 13.0217   3
  -7  -1   6 30.9435 16.8847   2
  -7  -1   6 60.7517 13.5823   4
  -7   1   6 41.4969 19.6446   3
  -7   1   6 43.8371 10.7563   2
  -7   1   6 57.3107 11.2226   6
  -7   1   6 40.1690 13.1754   2
  -7   1   6 35.1535 14.0211   5
   7   1  -6 22.0242 8.60197   6
  -7   1   6 30.3834 7.90345   6
   7   1  -6 26.7458 17.9772   2
   7   1  -6 37.2563 15.2169   5
  -7   1   6 24.4920 19.8264   4
  -5  -1   6 1213.28 119.606   3
   5  -1  -6 1470.51 118.446   5
   5  -1  -6 1362.33 120.501   4
  -5  -1   6 1240.35 117.652   6
  -5  -1   6 1166.39 124.908   2
  -5  -1   6 1389.06 120.773   5
  -5  -1   6 1292.13 115.414   7
   5   1  -6 1355.21 124.288   6
  -5   1   6 1231.27 124.012   6
  -5   1   6 1472.82 125.344   6
  -5   1   6 1474.79 126.779   5
  -5   1   6 1490.71 124.962   2
  -5   1   6 1238.77 130.042   4
   5   1  -6 1302.63 133.423   2
  -5   1   6 1515.76 124.490   2
   5   1  -6 1252.18 127.813   5
   5   1  -6 1436.17 125.737   4
  -3  -1   6 394.487 49.4901   2
  -3  -1   6 405.886 41.6526   6
  -3  -1   6 521.074 54.0039   5
   3  -1  -6 497.189 42.9182   6
  -3  -1   6 477.655 46.6133   5
   3  -1  -6 522.318 48.7290   3
  -3  -1   6 403.529 41.8132   6
  -3  -1   6 456.164 42.3099   7
   3  -1  -6 506.981 49.5050   4
   3  -1  -6 474.554 45.2239   2
   3  -1  -6 476.913 42.4804   5
   3   1  -6 479.479 40.7705   7
  -3   1   6 481.208 42.5885   2
  -3   1   6 500.291 52.0222   3
  -3   1   6 416.229 49.7696   4
   3   1  -6 371.728 47.2942   4
  -3   1   6 472.861 43.6820   5
   3   1  -6 405.409 50.1570   2
  -3   1   6 434.270 42.1425   6
  -1  -1   6 3542.68 294.207   5
   1  -1  -6 3311.15 286.585   6
  -1  -1   6 3270.05 292.955   2
   1  -1  -6 3079.54 288.194   2
  -1  -1   6 3440.29 296.275   2
   1  -1  -6 3477.99 290.647   4
  -1  -1   6 3132.92 285.269   6
  -1  -1   6 3303.79 286.751   7
   1  -1  -6 2915.85 289.610   3
  -1   1   6 3520.30 306.475   6
   1   1  -6 3329.13 309.455   4
  -1   1   6 3180.12 310.805   3
   1   1  -6 3462.59 305.192   6
   1   1  -6 3825.87 313.943   5
   1   1  -6 3809.54 306.404   7
  -1   1   6 3322.24 310.977   4
   1  -1   6 1788.83 146.734   7
  -1  -1  -6 1650.17 145.367   5
   1  -1   6 1753.45 147.551   3
  -1  -1  -6 1464.47 148.357   4
   1  -1   6 1692.82 150.335   4
   1  -1   6 1554.44 152.691   5
  -1  -1  -6 1449.93 149.161   2
  -1  -1  -6 1637.15 151.146   3
   1  -1   6 1724.46 144.513   6
  -1  -1  -6 1689.92 145.634   6
   1   1   6 1783.21 156.703   6
   1   1   6 1677.75 161.421   4
   1   1   6 1693.44 156.246   5
  -1   1  -6 1814.61 165.794   2
   1   1   6 1614.93 161.005   2
  -1   1  -6 1916.36 155.603   6
  -1   1  -6 1866.85 160.676   4
   1   1   6 1796.00 155.297   7
   1   1   6 1859.02 162.511   3
  -1   1  -6 1685.03 159.283   3
   3  -1   6 584.282 51.6137   7
  -3  -1  -6 558.309 58.6678   3
  -3  -1  -6 526.029 51.7039   4
   3  -1   6 561.570 48.6450   6
  -3  -1  -6 466.034 50.4441   5
   3  -1   6 458.526 55.7622   4
  -3  -1  -6 572.556 56.7792   2
  -3   1  -6 528.910 62.9782   5
   3   1   6 500.159 47.9446   6
  -3   1  -6 532.882 54.2008   4
   3   1   6 511.557 46.3953   7
   3   1   6 472.151 54.7552   4
   3   1   6 475.614 49.0214   5
  -3   1  -6 546.060 47.6121   6
  -3   1  -6 590.305 50.9723   7
   5  -1   6 2106.87 205.240   4
   5  -1   6 2426.38 206.270   5
  -5  -1  -6 2442.46 214.498   3
   5  -1   6 2461.26 203.255   3
   5  -1   6 2103.12 200.796   6
  -5  -1  -6 2079.75 201.194   6
   5   1   6 1956.57 189.381   6
   5   1   6 2069.21 191.549   5
   5   1   6 2104.94 199.744   2
   5   1   6 1923.83 192.094   4
  -5   1  -6 2192.90 195.541   3
  -5   1  -6 2266.05 190.759   7
   5   1   6 2085.56 187.676   7
  -5   1  -6 2284.66 191.647   4
  -5   1  -6 2324.73 189.732   6
  -7  -1  -6 499.878 63.3779   3
   7  -1   6 452.991 47.1327   2
  -7  -1  -6 460.222 51.8296   2
  -7  -1  -6 462.953 45.3260   3
  -7  -1  -6 337.519 45.3645   5
   7  -1   6 350.490 46.9905   4
   7  -1   6 374.717 46.7868   3
  -7  -1  -6 445.993 42.0174   6
   7  -1   6 374.920 40.7299   6
   7  -1   6 405.817 45.4148   5
  -7   1  -6 409.354 42.4164   7
  -7   1  -6 455.640 39.8325   6
   7   1   6 354.098 51.2673   2
  -7   1  -6 295.480 47.4745   3
   7   1   6 404.323 45.1107   5
  -7   1  -6 513.178 60.3859   5
  -7   1  -6 380.844 40.7437   4
   7   1   6 366.041 39.0601   6
   9  -1   6 741.482 75.2891   2
  -9  -1  -6 724.446 67.9768   6
   9  -1   6 682.390 72.0467   5
   9  -1   6 639.739 67.2351   6
  -9  -1  -6 783.844 106.248   3
  -9  -1  -6 642.950 77.8778   5
   9  -1   6 593.432 77.8032   3
  -9  -1  -6 790.846 72.9071   3
   9   1   6 738.979 84.0753   2
  -9   1  -6 783.788 68.9920   6
  -9   1  -6 673.379 70.3255   7
   9   1   6 630.563 74.5086   5
  11  -1   6 86.6087 25.5185   2
  11  -1   6 115.765 27.1017   5
 -11  -1  -6 95.4933 20.0429   6
 -11  -1  -6 87.5858 52.9749   3
  11   1   6 117.599 30.1629   5
 -11   1  -6 97.5089 23.4846   7
  11   1   6 111.827 36.1713   2
 -11   1  -6 114.583 28.7429   2
 -11   1  -6 95.0988 19.8126   6
 -12  -2   6 72.6745 17.6230   6
 -12  -2   6 159.392 65.8728   3
  12  -2  -6 91.7188 25.2118   5
  12   2  -6 54.5001 30.3395   2
  12   2  -6 102.331 34.1711   5
 -12   2   6 77.0157 17.7898   6
 -12   2   6 95.6013 32.2960   4
 -10  -2   6 51.9718 36.9020   3
 -10  -2   6 88.4830 32.0877   4
  10  -2  -6 86.4113 22.0213   3
 -10  -2   6 115.813 32.4451   2
  10  -2  -6 81.0842 18.8507   4
 -10  -2   6 126.209 17.9170   6
 -10  -2   6 119.120 24.1287   4
 -10   2   6 166.612 23.9011   6
 -10   2   6 202.106 42.5684   5
  10   2  -6 97.2376 35.4658   2
  10   2  -6 144.177 22.4367   6
 -10   2   6 197.389 45.7949   4
  10   2  -6 155.904 35.4089   5
  -8  -2   6 169.301 34.0815   5
   8  -2  -6 142.550 22.8375   5
   8  -2  -6 124.260 30.8219   4
   8  -2  -6 152.108 28.2104   3
  -8  -2   6 134.647 32.5489   2
  -8  -2   6 143.084 18.7197   6
  -8  -2   6 109.235 37.2450   3
  -8  -2   6 152.555 19.6201   7
  -8  -2   6 117.525 33.4572   4
  -8   2   6 174.486 21.6777   6
  -8   2   6 126.213 35.1737   4
  -8   2   6 197.356 39.5442   5
  -8   2   6 116.364 47.1212   3
   8   2  -6 126.744 30.3596   5
   8   2  -6 135.370 35.9184   2
   8   2  -6 137.489 19.7460   6
  -6  -2   6 52.8841 24.9007   3
   6  -2  -6 72.7958 14.0994   5
  -6  -2   6 77.7788 28.4374   5
  -6  -2   6 73.4942 17.2210   5
   6  -2  -6 76.2339 22.5640   4
  -6  -2   6 42.6161 22.2947   2
  -6  -2   6 87.7363 25.1310   4
   6  -2  -6 76.5978 19.2911   3
  -6  -2   6 55.4390 10.4324   6
  -6  -2   6 40.1737 11.2038   7
  -6   2   6 64.5148 13.5046   6
   6   2  -6 136.353 32.2615   4
  -6   2   6 83.2214 25.9569   5
   6   2  -6 63.8515 11.3902   6
  -6   2   6 44.4772 10.5042   6
   6   2  -6 68.0292 25.6930   2
  -6   2   6 51.4046 29.9733   3
   6   2  -6 71.8632 8.67667   7
  -6   2   6 68.0096 27.3283   4
  -4  -2   6 421.132 37.8954   6
   4  -2  -6 439.409 40.5235   5
   4  -2  -6 390.751 39.0019   6
   4  -2  -6 466.568 54.1895   4
   4  -2  -6 429.939 48.1625   3
  -4  -2   6 327.966 48.5025   2
  -4  -2   6 468.793 53.8918   3
  -4  -2   6 390.265 43.9060   5
  -4  -2   6 505.894 57.2186   5
  -4  -2   6 377.840 50.5499   4
  -4  -2   6 362.752 40.0728   7
   4   2  -6 415.057 54.4945   4
   4   2  -6 473.142 42.0844   7
  -4   2   6 443.865 58.2807   4
  -4   2   6 558.239 55.3949   5
  -4   2   6 462.083 43.6244   6
  -4   2   6 421.058 58.7843   3
   4   2  -6 424.721 42.3170   6
   2  -2  -6 1007.43 96.6571   3
  -2  -2   6 836.962 95.6898   2
   2  -2  -6 886.755 89.4219   5
  -2  -2   6 1161.84 101.422   5
  -2  -2   6 894.159 97.0932   4
   2  -2  -6 980.048 97.6889   4
   2  -2  -6 1041.16 89.5941   2
  -2  -2   6 983.974 85.5921   6
  -2  -2   6 1055.06 98.1308   3
  -2  -2   6 934.709 88.7134   7
  -2   2   6 1177.81 100.379   6
   2   2  -6 1289.26 123.758   5
  -2   2   6 1011.28 111.078   3
   2   2  -6 958.632 108.820   4
  -2   2   6 1106.05 113.241   4
   2   2  -6 1111.94 100.805   7
   2   2  -6 1100.53 111.756   2
  -2   2   6 1133.76 104.348   5
  -2   2   6 1177.47 104.010   2
   0  -2   6 617.654 67.1571   5
   0  -2   6 560.495 65.3151   2
   0  -2   6 585.940 56.4171   7
   0  -2   6 517.239 64.7586   4
   0  -2  -6 596.325 57.8709   5
   0  -2  -6 510.347 57.6524   2
   0  -2   6 562.491 61.5122   3
   0  -2  -6 570.078 67.0824   3
   0  -2  -6 562.586 64.7513   4
   0  -2  -6 626.549 53.4525   6
   0  -2   6 653.708 62.7596   2
   0  -2  -6 588.099 53.4193   5
   0   2   6 576.811 76.6456   4
   0   2  -6 617.509 71.3627   4
   0   2   6 636.741 66.6669   2
   0   2   6 579.341 70.6529   3
   0   2  -6 718.162 73.8750   5
   0   2  -6 703.212 69.8739   3
   0   2   6 667.324 59.2974   6
   2  -2   6 181.349 26.7344   7
   2  -2   6 184.516 28.8112   3
  -2  -2  -6 204.405 20.4851   6
  -2  -2  -6 176.398 31.4177   2
   2  -2   6 221.671 29.0398   2
  -2  -2  -6 157.412 32.9421   4
   2  -2   6 246.655 36.5267   5
   2  -2   6 237.964 39.1601   4
  -2  -2  -6 185.816 21.1754   5
  -2  -2  -6 175.418 33.9089   3
   2   2   6 209.081 22.8103   6
  -2   2  -6 237.386 28.7111   7
  -2   2  -6 231.147 35.4909   3
   2   2   6 181.166 32.2689   2
   2   2   6 215.957 27.8757   5
   2   2   6 237.994 45.5550   4
   2   2   6 206.004 37.4730   3
  -2   2  -6 159.826 38.3090   5
  -2   2  -6 231.501 38.9873   4
  -2   2  -6 242.748 21.0886   6
  -4  -2  -6 73.8071 20.4826   2
   4  -2   6 129.631 31.6758   4
  -4  -2  -6 113.734 25.7432   4
   4  -2   6 111.632 13.3276   6
  -4  -2  -6 118.289 18.3565   5
  -4  -2  -6 112.439 30.0719   3
   4  -2   6 142.977 26.6280   5
  -4  -2  -6 115.682 14.5750   6
  -4   2  -6 179.095 37.4588   5
  -4   2  -6 160.426 16.7643   6
   4   2   6 152.415 36.7762   3
  -4   2  -6 177.218 33.7680   4
   4   2   6 115.159 30.6636   4
   4   2   6 121.475 28.8106   2
  -4   2  -6 128.017 24.9913   7
   4   2   6 133.648 17.3469   6
   4   2   6 143.485 13.9782   7
   4   2   6 153.559 23.2783   5
  -4   2  -6 205.188 32.3238   2
   6  -2   6 204.053 22.7419   6
  -6  -2  -6 166.753 41.4679   3
  -6  -2  -6 207.915 34.5227   2
  -6  -2  -6 245.030 27.6287   5
  -6  -2  -6 201.018 23.5540   6
   6  -2   6 249.835 47.0106   4
  -6  -2  -6 150.044 29.1402   4
   6  -2   6 225.946 31.0093   5
   6   2   6 202.208 44.0577   4
   6   2   6 207.700 27.1679   6
  -6   2  -6 296.125 43.5096   4
   6   2   6 252.929 34.2063   5
  -6   2  -6 270.168 35.5086   7
   6   2   6 262.677 45.8508   2
  -6   2  -6 357.092 57.8352   5
  -6   2  -6 264.504 27.1963   6
  -6   2  -6 246.324 50.7032   3
   8  -2   6 362.950 59.9309   4
   8  -2   6 515.632 49.7083   2
   8  -2   6 498.867 52.3395   3
  -8  -2  -6 396.541 45.4832   6
  -8  -2  -6 362.888 67.0367   3
  -8  -2  -6 505.704 52.8460   5
  -8  -2  -6 366.463 53.5191   3
   8  -2   6 488.384 47.5085   6
  -8  -2  -6 463.250 59.0065   2
   8  -2   6 466.165 50.6487   5
  -8   2  -6 444.207 76.9738   3
  -8   2  -6 546.114 82.8460   5
  -8   2  -6 551.430 49.1427   6
   8   2   6 425.979 47.9692   6
   8   2   6 423.791 60.6757   5
  -8   2  -6 513.086 55.3296   7
 -10  -2  -6 145.122 22.3930   6
  10  -2   6 134.955 30.0216   4
 -10  -2  -6 134.554 49.4730   3
  10  -2   6 184.177 36.0879   3
  10  -2   6 142.767 26.3054   2
  10  -2   6 123.114 26.6754   5
  10   2   6 141.066 34.8335   5
 -10   2  -6 166.473 25.4829   6
  10   2   6 199.696 47.1445   2
 -10   2  -6 215.567 35.4033   2
 -12  -2  -6 111.423 21.9237   6
  12  -2   6 91.8291 24.8471   2
  12  -2   6 122.320 30.5197   5
  12  -2   6 136.650 37.8304   3
 -12   2  -6 141.013 34.1207   7
  12   2   6 145.276 41.7180   5
 -12   2  -6 154.596 35.5850   6
  12   2   6 115.705 42.5776   2
 -11  -3   6 11.9669 9.61558   6
 -11  -3   6 31.2123 33.7440   4
  11  -3  -6 9.61343 15.8858   4
 -11  -3   6 -1.7232 33.4427   5
  11  -3  -6 -3.1762 13.4746   5
 -11  -3   6 6.13959 34.9782   3
 -11   3   6 19.5467 11.6230   6
 -11   3   6 19.4439 33.6099   4
  11   3  -6 18.6076 26.8765   2
  -9  -3   6 229.246 52.9673   4
  -9  -3   6 198.438 52.2998   5
  -9  -3   6 216.626 25.8984   6
   9  -3  -6 216.692 36.2557   3
   9  -3  -6 287.861 47.9364   4
   9  -3  -6 231.294 29.8973   5
  -9  -3   6 180.513 49.3631   3
  -9   3   6 280.238 35.2654   6
  -9   3   6 240.900 58.6735   4
   9   3  -6 289.251 55.4506   2
   9   3  -6 392.143 57.9137   4
   9   3  -6 330.921 37.6905   6
  -7  -3   6 56.9133 35.7464   4
  -7  -3   6 57.4247 25.2926   2
  -7  -3   6 43.1102 48.5422   5
   7  -3  -6 58.7890 27.5562   4
   7  -3  -6 75.4118 16.4553   5
  -7  -3   6 60.4701 20.4794   5
  -7  -3   6 54.3610 10.8152   6
  -7   3   6 46.8710 14.2581   6
  -7   3   6 82.9106 38.1309   4
   7   3  -6 56.7046 13.0367   6
  -7   3   6 121.155 39.2096   5
  -7   3   6 96.6532 44.4607   3
   7   3  -6 195.986 50.6022   3
   7   3  -6 143.251 43.5260   4
   7   3  -6 44.1527 41.0555   2
   7   3  -6 94.1343 10.4252   7
   5  -3  -6 871.835 75.9937   6
  -5  -3   6 662.313 93.6610   4
   5  -3  -6 886.400 91.6246   4
  -5  -3   6 947.967 96.3652   5
  -5  -3   6 747.950 92.7846   3
   5  -3  -6 895.760 79.0841   5
   5  -3  -6 819.847 85.7914   3
  -5  -3   6 870.391 77.2522   6
  -5  -3   6 887.403 92.7214   2
  -5  -3   6 737.633 76.7460   7
  -5  -3   6 723.317 81.8425   5
  -5   3   6 1005.61 112.667   4
  -5   3   6 1057.20 93.1785   6
  -5   3   6 1270.43 115.580   5
   5   3  -6 789.017 105.950   4
   5   3  -6 991.259 91.2729   6
  -5   3   6 1024.72 119.677   3
   3  -3  -6 717.618 68.5620   5
  -3  -3   6 679.327 60.1365   6
   3  -3  -6 703.583 75.2627   3
  -3  -3   6 603.120 77.3082   4
  -3  -3   6 595.445 76.5205   3
  -3  -3   6 637.881 68.7233   5
   3  -3  -6 724.689 62.3913   6
  -3  -3   6 690.862 65.1745   7
  -3  -3   6 646.409 75.6167   2
   3  -3  -6 680.514 77.0038   4
  -3  -3   6 653.647 81.1714   5
  -3   3   6 839.836 85.6561   5
   3   3  -6 830.931 76.4338   7
  -3   3   6 856.476 75.2141   6
  -3   3   6 764.519 94.1915   3
   3   3  -6 683.655 88.3733   2
  -3   3   6 782.763 93.9059   4
  -3   3   6 910.689 80.8459   2
   3   3  -6 668.610 87.8194   4
   3   3  -6 808.333 72.6883   6
   3   3  -6 705.740 89.4359   5
   3   3  -6 1007.87 96.8636   3
  -1  -3   6 138.870 27.6250   2
  -1  -3   6 147.915 23.7209   7
  -1  -3   6 169.493 40.0819   4
   1  -3  -6 147.590 15.7031   6
  -1  -3   6 124.179 30.4667   3
   1  -3  -6 103.905 25.6254   5
  -1  -3   6 146.641 34.3186   5
   1  -3  -6 164.853 34.5475   4
   1  -3  -6 131.652 33.1994   3
   1  -3  -6 100.774 19.5815   2
  -1   3   6 157.374 19.0446   6
   1   3  -6 135.368 24.9054   7
  -1   3   6 202.684 44.6720   4
   1   3  -6 155.322 37.6203   5
  -1   3   6 186.448 29.7562   5
   1   3  -6 186.472 39.2257   4
   1   3  -6 185.320 38.6330   3
   1   3  -6 199.406 35.2323   2
  -1   3   6 162.402 39.1139   3
  -1  -3  -6 154.563 26.8399   2
   1  -3   6 175.509 36.2881   5
   1  -3   6 212.066 35.3137   2
  -1  -3  -6 179.876 21.1686   5
   1  -3   6 134.154 31.0124   3
  -1  -3  -6 175.716 18.7453   6
  -1  -3  -6 156.710 31.0080   5
   1  -3   6 182.051 39.3421   4
  -1  -3  -6 118.753 33.2336   3
  -1  -3  -6 169.775 41.2421   4
   1  -3   6 186.936 28.6440   2
  -1   3  -6 218.028 29.9358   7
  -1   3  -6 179.941 41.3008   5
   1   3   6 183.913 35.5718   2
  -1   3  -6 189.387 44.4945   4
   1   3   6 189.840 21.2733   6
   1   3   6 203.563 42.1601   3
  -1   3  -6 178.869 39.0958   3
   1   3   6 195.566 44.6974   4
  -3  -3  -6 549.527 70.6091   3
  -3  -3  -6 571.686 53.7949   6
  -3  -3  -6 538.536 64.4904   2
   3  -3   6 558.957 72.8721   4
   3  -3   6 638.697 64.2933   3
  -3  -3  -6 672.585 69.8739   5
  -3  -3  -6 529.938 68.8243   4
  -3  -3  -6 528.559 55.6774   5
   3  -3   6 639.220 71.0062   5
  -3   3  -6 805.765 91.7191   5
   3   3   6 698.031 89.4453   3
   3   3   6 691.146 86.1319   2
  -3   3  -6 774.961 75.6149   7
  -3   3  -6 716.080 85.3490   4
  -3   3  -6 718.805 87.1166   3
  -3   3  -6 796.938 67.7848   6
  -3   3  -6 798.255 67.7826   6
   3   3   6 670.326 69.3943   6
  -5  -3  -6 5593.63 447.231   6
   5  -3   6 5440.46 461.933   4
  -5  -3  -6 4485.15 448.504   5
  -5  -3  -6 4438.25 462.973   3
  -5  -3  -6 5501.24 467.645   2
   5   3   6 7016.56 621.965   3
   5   3   6 6758.95 598.140   6
  -5   3  -6 7000.59 609.920   4
  -5   3  -6 7488.77 623.224   3
   5   3   6 6469.90 593.818   7
  -5   3  -6 7060.82 596.561   6
   5   3   6 5887.75 615.757   2
   7  -3   6 87.2287 19.7710   2
  -7  -3  -6 78.5270 16.5186   6
  -7  -3  -6 77.0334 34.5224   3
   7  -3   6 86.9646 16.3239   2
   7  -3   6 122.290 27.8797   3
  -7  -3  -6 24.0322 24.8649   4
   7  -3   6 92.9159 25.6035   5
   7  -3   6 88.9926 37.5191   4
  -7   3  -6 78.1006 13.2405   6
   7   3   6 68.0628 15.2540   6
  -7   3  -6 93.7959 26.8789   7
   7   3   6 52.0741 32.4927   2
  -7   3  -6 98.3872 16.2766   6
  -7   3  -6 115.644 51.2119   5
   7   3   6 80.3121 24.7202   5
   7   3   6 202.687 57.3904   3
   7   3   6 29.6436 40.8872   4
  -7   3  -6 149.757 38.8686   4
   9  -3   6 63.7561 16.9064   2
   9  -3   6 50.0926 19.2220   5
   9  -3   6 66.9375 34.6843   4
  -9  -3  -6 40.5369 13.7312   6
  -9  -3  -6 23.9221 33.2439   3
   9  -3   6 66.3009 17.5444   2
   9   3   6 58.9587 33.3195   2
  -9   3  -6 76.9389 15.2808   6
  -9   3  -6 60.3729 32.9314   4
  -9   3  -6 51.8292 15.1295   6
  -9   3  -6 81.6736 25.6821   7
   9   3   6 19.7883 21.5695   5
  11  -3   6 73.2197 25.8835   3
 -11  -3  -6 55.1825 17.5845   6
 -11  -3  -6 13.4667 40.6554   3
  11  -3   6 76.9867 17.5396   2
  11  -3   6 53.5013 24.8301   4
  11  -3   6 92.4463 23.9707   5
 -11   3  -6 171.159 39.2957   4
  11   3   6 67.1981 40.9781   2
 -11   3  -6 128.997 33.1345   7
  11   3   6 67.2532 35.9046   5
 -11   3  -6 82.9115 19.5779   6
  10  -4  -6 110.311 22.9592   5
 -10  -4   6 48.1542 36.1383   3
 -10  -4   6 79.1025 15.7491   6
  10  -4  -6 74.8914 24.9678   3
 -10  -4   6 116.798 49.0864   5
  10   4  -6 66.6968 41.9339   2
 -10   4   6 94.3012 19.7198   6
 -10   4   6 127.394 46.8255   4
   8  -4  -6 132.137 31.4806   3
  -8  -4   6 167.209 20.1641   6
  -8  -4   6 138.663 46.7079   3
  -8  -4   6 162.478 49.5203   5
   8  -4  -6 181.446 25.7364   5
   8   4  -6 211.787 25.6488   6
   8   4  -6 250.124 67.1603   4
  -8   4   6 229.305 28.2073   6
  -8   4   6 203.811 56.7215   4
   8   4  -6 203.964 19.9239   7
   8   4  -6 137.677 48.3063   2
  -6  -4   6 129.993 38.8899   3
   6  -4  -6 74.4503 26.3268   3
  -6  -4   6 42.7834 34.3229   5
   6  -4  -6 67.1577 32.2001   4
  -6  -4   6 81.5486 12.4175   6
   6  -4  -6 84.4704 20.0488   5
  -6   4   6 143.247 52.0390   4
   6   4  -6 155.323 61.4678   4
   6   4  -6 121.609 40.5099   2
  -6   4   6 178.700 46.8326   5
   6   4  -6 109.979 16.4377   6
  -6   4   6 98.3579 18.7734   6
  -6   4   6 97.0745 17.3423   6
   6   4  -6 120.240 18.8126   7
  -4  -4   6 1101.85 90.8349   6
  -4  -4   6 866.297 130.720   5
  -4  -4   6 864.777 111.970   3
   4  -4  -6 1212.88 115.808   4
  -4  -4   6 886.983 108.272   2
   4  -4  -6 1012.35 100.717   5
  -4  -4   6 915.478 102.116   5
   4  -4  -6 1106.58 93.0701   6
  -4   4   6 1499.18 126.893   6
  -4   4   6 1497.45 131.736   2
   4   4  -6 1186.25 145.258   4
   4   4  -6 1367.85 163.260   3
  -4   4   6 1312.66 155.094   4
   4   4  -6 1426.21 123.812   6
  -4   4   6 1211.84 141.769   5
  -4   4   6 1513.60 161.598   3
   4   4  -6 1321.46 127.978   7
   2  -4  -6 319.183 31.7106   6
   2  -4  -6 326.757 37.5322   2
   2  -4  -6 259.688 45.0381   5
   2  -4  -6 350.555 52.2871   3
  -2  -4   6 297.845 54.8334   5
  -2  -4   6 244.518 49.3773   3
  -2  -4   6 367.868 49.9695   2
   2   4  -6 449.411 47.9117   7
  -2   4   6 458.045 53.2925   2
   2   4  -6 402.682 70.1282   4
  -2   4   6 309.383 71.7900   4
   2   4  -6 452.496 62.8823   2
   2   4  -6 425.005 73.5571   3
   2   4  -6 356.575 68.5412   5
  -2   4   6 396.898 40.5484   6
  -2   4   6 331.863 54.1733   5
   0  -4   6 55.9337 27.9428   5
   0  -4  -6 25.5309 7.54706   6
   0  -4  -6 27.2068 15.7722   2
   0  -4   6 28.3404 19.2630   2
   0  -4  -6 17.8070 22.7469   3
   0  -4  -6 33.1996 14.0236   5
   0  -4  -6 23.2329 21.6346   5
   0  -4   6 26.0598 20.8748   3
   0   4  -6 25.8812 28.0637   3
   0   4  -6 21.9334 34.1931   4
   0   4  -6 38.1744 19.5714   7
   0   4   6 20.2656 23.3783   2
   0   4   6 3.45649 6.77056   6
   0   4   6 61.9806 42.7713   4
   0   4  -6 -2.1534 24.6739   5
   0   4  -6 41.4801 22.6312   2
  -2  -4  -6 34.1881 23.6064   3
   2  -4   6 10.8204 18.8846   2
  -2  -4  -6 -12.559 31.4100   4
  -2  -4  -6 9.76746 6.39997   6
  -2  -4  -6 16.9699 11.5883   5
  -2  -4  -6 12.5426 14.8154   2
   2  -4   6 -0.1593 17.6979   3
   2  -4   6 4.94367 23.0456   5
  -2  -4  -6 10.7422 21.2370   5
   2  -4   6 22.5314 17.3078   2
  -2   4  -6 16.0378 4.39934   6
   2   4   6 -5.3460 39.5843   4
   2   4   6 -8.2159 19.2869   2
  -2   4  -6 18.9871 28.7160   3
  -2   4  -6 -0.5555 33.6929   4
  -2   4  -6 17.4867 20.0659   7
   2   4   6 20.0146 8.33153   6
  -2   4  -6 23.8066 5.46107   6
  -4  -4  -6 789.863 107.751   3
  -4  -4  -6 912.176 101.342   2
  -4  -4  -6 900.100 92.4091   5
  -4  -4  -6 868.580 107.089   4
   4  -4   6 1069.24 117.887   4
  -4  -4  -6 1049.08 109.280   5
  -4  -4  -6 1099.50 88.4792   6
   4   4   6 1410.59 136.211   6
   4   4   6 1282.57 166.553   3
  -4   4  -6 1680.13 135.048   6
  -4   4  -6 1477.97 156.927   4
   4   4   6 1195.51 163.260   4
  -4   4  -6 1521.48 168.364   5
  -4   4  -6 1594.22 134.480   6
  -4   4  -6 1672.07 144.424   7
   4   4   6 1374.83 158.404   2
   6  -4   6 43.8116 21.5796   3
  -6  -4  -6 22.4933 14.8902   5
  -6  -4  -6 59.2508 32.8653   3
   6  -4   6 42.2881 15.4139   2
  -6  -4  -6 17.0264 33.0751   4
   6  -4   6 81.9257 42.7622   4
  -6  -4  -6 25.2101 9.49017   6
   6  -4   6 45.3858 16.9359   2
   6  -4   6 23.3773 19.4383   5
   6   4   6 -37.214 46.9128   4
  -6   4  -6 53.5632 11.1753   6
   6   4   6 37.8979 12.2890   6
  -6   4  -6 32.8748 23.3137   7
   6   4   6 43.0731 34.4100   2
  -6   4  -6 42.7739 9.52393   6
  -6   4  -6 40.3450 46.9104   3
  -8  -4  -6 94.0157 39.0891   5
   8  -4   6 132.989 23.4108   2
  -8  -4  -6 97.9661 43.5855   3
  -8  -4  -6 78.5433 37.4531   4
   8  -4   6 153.132 25.1472   2
   8  -4   6 151.982 30.4722   5
   8  -4   6 207.720 54.5253   4
   8  -4   6 158.683 35.7217   3
  -8  -4  -6 127.876 20.5398   6
   8   4   6 140.801 50.1334   2
  -8   4  -6 306.738 58.8409   4
  -8   4  -6 182.823 39.1293   7
  -8   4  -6 206.392 23.8000   6
   8   4   6 93.5451 61.9797   4
  -8   4  -6 211.773 27.2586   6
  -7  -5   6 42.3496 9.86792   6
  -7  -5   6 49.7995 34.1381   3
  -7  -5   6 86.6920 43.1293   5
   7   5  -6 65.7591 14.8940   6
  -7   5   6 48.0125 43.4731   5
  -7   5   6 50.1418 51.5189   4
   7   5  -6 126.288 63.5362   2
  -7   5   6 56.9088 14.8387   6
   7   5  -6 56.4169 12.5527   7
   5  -5  -6 245.492 38.7378   5
  -5  -5   6 205.246 58.4779   5
   5  -5  -6 244.486 48.2431   3
   5  -5  -6 304.500 29.7999   2
   5  -5  -6 212.215 28.4579   6
   5  -5  -6 300.857 37.2470   2
  -5   5   6 380.763 38.6347   6
   5   5  -6 328.112 43.6621   7
  -5   5   6 353.594 78.3008   4
  -5   5   6 256.963 63.1964   5
   5   5  -6 339.803 85.1721   4
   5   5  -6 300.748 63.9407   2
   5   5  -6 362.288 35.5826   6
   3  -5  -6 35.1436 14.6375   2
   3  -5  -6 29.6123 8.63297   6
  -3  -5   6 19.3006 23.8666   3
   3  -5  -6 62.1544 26.5086   5
  -3  -5   6 28.0315 32.8191   5
   3  -5  -6 61.9156 27.3353   3
   3   5  -6 4.62861 43.1977   4
  -3   5   6 40.1477 11.5730   6
  -3   5   6 57.8069 24.9390   2
   3   5  -6 51.5957 33.5607   2
   3   5  -6 88.9407 23.3158   7
  -3   5   6 78.0608 35.4102   5
  -3   5   6 -5.5644 39.6019   4
  -1  -5   6 235.823 46.4405   3
   1  -5  -6 182.309 44.5393   5
   1  -5  -6 225.356 47.2555   3
   1  -5  -6 231.488 24.4079   6
   1  -5  -6 216.816 34.2208   2
  -1  -5   6 117.103 44.1202   5
  -1  -5   6 275.035 44.0273   2
  -1   5   6 340.244 80.9490   4
  -1   5   6 278.329 32.3308   6
   1   5  -6 313.869 44.5186   7
   1   5  -6 398.200 59.0780   2
  -1   5   6 212.960 52.0936   5
  -1   5   6 323.254 52.3342   2
   1  -5   6 98.4775 34.8173   5
  -1  -5  -6 70.7623 12.9387   6
  -1  -5  -6 87.2066 25.5745   2
  -1  -5  -6 41.6089 28.6930   5
   1  -5   6 109.313 36.9554   2
  -1  -5  -6 60.0294 29.6827   3
   1  -5   6 102.347 31.9225   3
  -1  -5  -6 97.7981 23.5946   5
  -1   5  -6 181.204 33.4110   7
   1   5   6 121.579 57.3474   2
   1   5   6 118.929 18.8237   6
   1   5   6 92.8145 29.9055   7
   1   5   6 157.039 61.8027   4
  -1   5  -6 161.460 56.0019   4
   3  -5   6 129.154 28.8649   2
  -3  -5  -6 93.6004 38.2394   3
   3  -5   6 81.6670 28.8595   3
   3  -5   6 124.897 33.1217   2
  -3  -5  -6 49.8697 29.8247   5
  -3  -5  -6 92.5448 14.8499   6
   3  -5   6 68.8014 35.6466   5
  -3   5  -6 178.499 55.2237   4
  -3   5  -6 138.009 15.2232   6
   3   5   6 110.759 21.0507   6
   3   5   6 134.416 59.9769   4
  -3   5  -6 131.619 32.8405   7
   3   5   6 145.495 45.9647   2
  -3   5  -6 154.619 16.0089   6
   3   5   6 122.125 29.0603   7
   5  -5   6 96.0846 25.8975   2
   5  -5   6 117.263 30.7601   3
  -5  -5  -6 62.6411 34.6012   3
  -5  -5  -6 83.2220 38.4890   5
   5  -5   6 138.081 26.2093   2
   5  -5   6 102.767 35.4616   5
  -5  -5  -6 92.8005 16.1040   6
  -5   5  -6 155.446 19.0467   6
  -5   5  -6 208.956 40.3335   7
  -5   5  -6 139.239 56.7772   4
   5   5   6 164.901 54.0337   2
   5   5   6 103.318 69.1911   4
   5   5   6 167.779 33.7046   7
  -5   5  -6 132.265 17.8554   6
   7  -5   6 13.1585 19.2555   5
  -7  -5  -6 8.63208 8.37006   6
  -7  -5  -6 -18.188 28.7397   5
   7  -5   6 41.4319 23.7986   3
   7  -5   6 -8.6395 11.7817   2
   7  -5   6 11.4089 9.18819   2
  -7  -5  -6 21.0726 30.3996   3
  -7   5  -6 49.1225 29.3353   7
   7   5   6 46.3157 38.0013   2
  -7   5  -6 18.2389 9.15882   6
  -7   5  -6 16.8283 10.4173   6
  -7   5  -6 37.5820 42.8004   4
   4  -6  -6 109.711 39.0912   3
   4  -6  -6 185.181 42.5527   5
   4  -6  -6 157.512 25.4412   2
  -4  -6   6 126.463 44.6862   3
   4  -6  -6 126.389 18.8886   6
  -4   6   6 117.629 58.4941   5
   4   6  -6 156.895 81.0433   4
  -4   6   6 152.614 75.6996   4
  -4   6   6 272.469 49.3762   7
   4   6  -6 140.995 35.2623   7
   4   6  -6 222.798 58.8897   2
   2  -6  -6 95.9653 45.9395   5
   2  -6  -6 194.943 45.6360   3
   2  -6  -6 246.462 24.5507   6
  -2  -6   6 205.844 56.9218   3
  -2  -6   6 170.825 53.8275   5
   2  -6  -6 203.994 32.8689   2
  -2   6   6 322.753 36.5440   6
  -2   6   6 382.230 65.4220   2
  -2   6   6 271.679 71.9233   5
   2   6  -6 203.316 85.9176   4
  -2   6   6 255.375 88.7843   4
  -2   6   6 334.890 56.1624   7
   2   6  -6 402.944 55.3344   7
   2   6  -6 361.712 66.2430   2
   0  -6   6 30.2699 28.9504   5
   0  -6  -6 40.7569 9.91916   6
   0  -6  -6 42.0887 32.8928   3
   0  -6   6 48.3585 33.8425   2
   0  -6  -6 33.4351 19.1640   5
   0  -6   6 54.2904 27.7577   3
   0   6   6 85.6170 34.0849   7
   0   6  -6 73.4867 58.9129   4
   0   6   6 41.1149 32.8010   2
   0   6   6 57.9599 71.5117   4
   0   6  -6 89.4291 29.4985   7
  -2  -6  -6 26.5580 9.04302   6
   2  -6   6 41.7499 24.5519   3
  -2  -6  -6 -3.2675 24.4260   5
  -2  -6  -6 54.1954 30.8763   3
   2  -6   6 92.7204 34.0549   2
   2  -6   6 54.6577 34.5449   5
  -2   6  -6 107.501 62.5708   4
   2   6   6 65.2668 30.3774   7
   2   6   6 39.2531 33.5026   2
   2   6   6 28.3817 17.2990   6
   4  -6   6 109.043 43.4692   3
 -12   0   7 13.1263 17.0891   2
  12   0  -7 13.7421 21.6482   5
 -12   0   7 35.5929 8.97590   7
  12   0  -7 10.3457 17.1626   2
 -12   0   7 9.82139 9.92769   6
 -12   0   7 107.511 58.3991   3
 -10   0   7 768.836 74.8795   2
 -10   0   7 722.336 64.3964   7
 -10   0   7 629.615 67.2110   6
 -10   0   7 666.771 68.3067   6
  10   0  -7 706.667 75.7755   2
 -10   0   7 710.886 74.6971   5
  -8   0   7 1726.88 139.386   6
  -8   0   7 1654.69 141.825   5
  -8   0   7 1486.19 137.996   6
   8   0  -7 1652.76 146.747   2
  -8   0   7 1680.55 144.393   2
   8   0  -7 1630.08 143.677   5
  -8   0   7 1327.72 140.927   4
  -8   0   7 1369.81 141.554   3
  -8   0   7 1348.60 140.611   4
  -6   0   7 574.963 55.8101   4
   6   0  -7 536.083 57.9946   2
  -6   0   7 552.894 55.2346   4
  -6   0   7 610.833 54.3348   5
   6   0  -7 493.894 56.2310   3
  -6   0   7 548.282 54.8755   3
  -6   0   7 516.419 51.7035   6
  -6   0   7 645.012 59.2356   2
  -6   0   7 533.285 52.6892   6
  -4   0   7 1175.58 101.476   4
  -4   0   7 993.895 104.137   2
  -4   0   7 1083.56 101.788   4
  -4   0   7 1039.65 100.271   6
  -4   0   7 1076.56 98.4407   7
  -4   0   7 1040.30 99.7790   6
  -4   0   7 1094.09 107.683   2
  -4   0   7 1123.91 101.384   3
   4   0  -7 1125.78 101.870   5
  -4   0   7 1235.58 101.540   5
   4   0  -7 1259.49 102.190   3
  -2   0   7 1219.57 104.915   5
   2   0  -7 1104.69 103.380   6
  -2   0   7 1165.12 102.619   7
  -2   0   7 1030.61 103.231   6
  -2   0   7 1161.87 107.472   5
  -2   0   7 1076.49 109.251   2
  -2   0   7 1214.74 104.565   3
  -2   0   7 1335.63 105.237   4
   0   0   7 494.356 46.3983   7
   0   0   7 518.768 48.7383   4
   0   0   7 575.146 48.9353   4
   0   0  -7 505.789 46.5586   6
   0   0  -7 497.683 45.9718   7
   0   0   7 537.381 53.5181   2
   0   0   7 494.530 46.4372   6
  -2   0  -7 210.660 19.0653   3
  -2   0  -7 162.814 24.4259   2
   2   0   7 199.465 20.6274   7
   2   0   7 162.540 24.4389   5
   2   0   7 217.857 22.1700   4
   2   0   7 180.039 19.1757   6
  -2   0  -7 203.607 19.5142   6
   2   0   7 144.580 23.6310   2
  -2   0  -7 148.615 28.4068   5
  -2   0  -7 203.482 19.6035   7
   2   0   7 219.606 23.5916   4
  -4   0  -7 3273.23 299.635   7
  -4   0  -7 3491.66 300.741   3
   4   0   7 3533.24 300.787   4
   4   0   7 3546.06 303.791   5
   4   0   7 3342.45 300.507   7
  -4   0  -7 3327.32 300.698   6
  -4   0  -7 3363.19 308.958   5
   6   0   7 1447.11 140.903   6
   6   0   7 1745.74 145.008   5
  -6   0  -7 1491.01 142.015   3
   6   0   7 1522.61 148.734   2
  -6   0  -7 1805.30 151.848   5
  -6   0  -7 1368.11 139.608   7
  -6   0  -7 1744.85 148.286   2
  -6   0  -7 1604.35 141.421   6
  -8   0  -7 590.494 65.8430   3
   8   0   7 705.639 67.3834   5
   8   0   7 621.048 71.9211   2
  -8   0  -7 680.866 62.6704   6
 -10   0  -7 12.1354 11.1425   6
  10   0   7 23.7221 20.6199   2
 -10   0  -7 123.072 48.9027   3
 -10   0  -7 37.8923 23.2016   3
  10   0   7 44.5255 20.1581   5
 -12   0  -7 63.3830 21.9305   6
  12   0   7 35.8594 25.7962   5
 -12   0  -7 55.7684 52.7094   3
  12   0   7 53.2755 27.7996   2
 -13  -1   7 211.041 68.6241   3
  13  -1  -7 199.653 44.4796   5
 -13   1   7 163.247 24.1981   2
  13   1  -7 157.374 37.0147   2
 -13   1   7 224.692 34.0827   2
  13   1  -7 211.971 56.6237   5
 -13   1   7 171.798 26.6770   6
 -11  -1   7 125.044 19.8279   7
  11  -1  -7 179.916 39.1502   3
 -11  -1   7 164.346 31.7626   2
 -11  -1   7 227.565 63.0546   3
 -11  -1   7 164.156 23.3741   6
  11  -1  -7 183.407 33.3383   5
 -11   1   7 255.387 37.6645   4
 -11   1   7 155.861 34.1430   4
 -11   1   7 190.930 24.8414   6
  11   1  -7 123.451 32.3175   2
  11   1  -7 169.808 37.9529   5
 -11   1   7 152.118 22.7741   2
  -9  -1   7 306.062 39.1235   3
  -9  -1   7 396.568 37.5218   6
  -9  -1   7 357.838 33.6061   7
   9  -1  -7 432.855 44.2875   5
  -9  -1   7 365.212 41.1063   4
  -9  -1   7 251.937 46.5462   4
  -9  -1   7 417.574 46.5767   5
  -9  -1   7 302.563 45.8714   2
  -9   1   7 291.893 49.4747   4
  -9   1   7 384.250 43.7146   2
  -9   1   7 424.534 47.1485   5
  -9   1   7 328.116 38.5572   6
   9   1  -7 356.987 40.5077   6
  -9   1   7 314.937 36.5770   6
   9   1  -7 314.681 48.9407   2
   9   1  -7 384.058 47.7289   5
  -9   1   7 391.636 38.0271   2
  -7  -1   7 316.448 38.7229   3
  -7  -1   7 378.508 42.1511   5
   7  -1  -7 416.731 41.3086   4
  -7  -1   7 421.722 38.3762   6
  -7  -1   7 356.824 45.5000   4
  -7  -1   7 376.542 35.3748   7
  -7  -1   7 488.080 50.9001   2
   7  -1  -7 388.367 42.7735   3
   7   1  -7 384.799 52.6842   2
  -7   1   7 407.278 52.3054   4
  -7   1   7 500.611 43.4220   2
  -7   1   7 452.898 44.2149   6
  -7   1   7 434.578 46.4989   5
   7   1  -7 365.974 47.6223   5
  -7   1   7 427.919 42.7813   6
   7   1  -7 423.722 43.3069   6
  -7   1   7 449.167 45.6080   2
   5  -1  -7 327.771 34.9601   4
   5  -1  -7 326.926 30.8683   5
  -5  -1   7 271.309 29.9664   6
  -5  -1   7 303.721 33.7638   5
  -5  -1   7 283.983 27.8677   7
  -5  -1   7 287.428 28.4780   6
  -5  -1   7 281.569 32.1526   3
  -5  -1   7 260.316 37.9772   2
   5  -1  -7 304.291 29.6883   6
  -5   1   7 360.959 33.0157   2
  -5   1   7 284.990 41.1974   4
   5   1  -7 280.372 36.9119   5
  -5   1   7 303.502 33.2061   5
  -5   1   7 330.937 32.5372   2
  -5   1   7 310.035 31.0264   6
  -5   1   7 230.104 39.7667   3
  -5   1   7 335.082 32.5508   6
   5   1  -7 329.050 35.6299   4
   3  -1  -7 287.938 31.1645   2
   3  -1  -7 303.557 33.7854   3
   3  -1  -7 300.983 26.9855   5
  -3  -1   7 268.080 31.4875   5
  -3  -1   7 290.868 27.5507   7
  -3  -1   7 331.712 39.2960   5
   3  -1  -7 301.662 34.7394   4
  -3  -1   7 266.072 26.1988   6
  -3  -1   7 237.501 34.5588   2
   3  -1  -7 272.450 27.1348   6
  -3  -1   7 242.377 26.3411   6
  -3   1   7 297.486 28.8707   6
  -3   1   7 257.923 38.3981   4
  -3   1   7 291.677 29.4105   5
   3   1  -7 317.002 27.5143   7
  -3   1   7 286.027 30.1527   2
  -3   1   7 319.981 39.1999   3
   3   1  -7 279.043 35.8317   4
  -1  -1   7 6077.87 594.153   2
   1  -1  -7 6286.09 588.503   3
  -1  -1   7 7352.59 585.833   7
  -1  -1   7 6988.42 589.638   4
  -1   1   7 6729.70 618.026   3
  -1   1   7 7411.63 618.554   4
  -1   1   7 6721.30 616.283   2
   1   1  -7 7181.44 616.644   4
  -1  -1  -7 3534.96 349.695   2
   1  -1   7 3817.08 349.608   4
  -1  -1  -7 3900.57 350.934   3
   1  -1   7 4277.52 346.865   7
   1  -1   7 3487.24 352.413   5
  -1  -1  -7 4152.93 348.659   4
   1  -1   7 4361.89 347.338   3
  -1  -1  -7 3899.56 346.088   5
   1   1   7 4167.14 381.463   2
   1   1   7 3953.69 380.537   4
   1   1   7 4572.83 376.727   6
   1   1   7 4372.43 381.792   3
   1   1   7 3916.88 375.837   5
  -1   1  -7 4191.69 378.630   3
   1   1   7 4474.77 375.086   7
  -1   1  -7 4671.49 379.935   4
  -3  -1  -7 612.085 62.2584   4
   3  -1   7 652.187 67.7305   4
   3  -1   7 690.889 68.4782   5
  -3  -1  -7 673.726 69.2337   3
   3  -1   7 708.804 59.7883   6
   3  -1   7 671.431 62.6825   7
  -3  -1  -7 660.776 60.5885   6
  -3  -1  -7 610.515 62.1208   5
   3   1   7 593.580 57.6302   6
   3   1   7 588.530 56.2416   7
  -3   1  -7 687.391 60.1365   7
  -3   1  -7 516.349 69.6869   5
   3   1   7 629.261 65.0252   4
  -3   1  -7 710.043 63.8408   4
   3   1   7 637.477 66.8424   2
  -3   1  -7 687.043 57.3253   6
   3   1   7 592.430 58.5204   5
  -5  -1  -7 87.2535 13.7908   6
  -5  -1  -7 94.6370 20.3984   2
  -5  -1  -7 104.842 20.4178   3
   5  -1   7 111.432 20.6322   5
   5  -1   7 154.572 27.2923   4
  -5  -1  -7 167.267 32.2899   3
  -5  -1  -7 102.645 19.8361   5
   5  -1   7 91.5036 17.3479   3
  -5  -1  -7 110.957 17.0046   4
   5  -1   7 88.5127 13.1756   6
   5   1   7 101.819 25.4722   4
   5   1   7 122.188 26.7568   2
   5   1   7 106.378 15.3017   6
   5   1   7 99.7532 18.8408   5
  -5   1  -7 120.950 21.6665   7
  -5   1  -7 200.944 39.8980   5
   5   1   7 97.8337 15.4783   7
  -5   1  -7 130.824 24.4326   4
  -5   1  -7 156.823 16.0403   6
  -5   1  -7 102.126 26.3945   3
  -5   1  -7 161.234 25.7149   2
  -7  -1  -7 458.000 44.0685   6
   7  -1   7 488.844 49.6556   2
  -7  -1  -7 411.241 46.4757   3
  -7  -1  -7 455.285 53.0736   2
   7  -1   7 383.627 47.6224   3
   7  -1   7 401.685 50.7502   4
   7  -1   7 396.314 42.8069   6
  -7  -1  -7 434.624 50.3202   5
   7  -1   7 453.632 48.3716   5
  -7  -1  -7 535.689 66.2150   3
   7   1   7 372.822 39.5958   6
  -7   1  -7 470.646 40.9554   6
  -7   1  -7 379.117 41.5587   4
  -7   1  -7 300.277 48.6311   3
  -7   1  -7 395.199 42.8738   7
  -7   1  -7 493.505 63.4909   5
   7   1   7 418.602 45.0386   5
   7   1   7 401.451 53.7183   2
   9  -1   7 449.316 52.8765   2
  -9  -1  -7 438.485 49.9885   3
   9  -1   7 436.775 45.2696   6
  -9  -1  -7 490.657 86.4663   3
   9  -1   7 427.870 50.4992   5
   9  -1   7 366.098 58.1678   3
  -9  -1  -7 445.897 45.5999   6
  -9  -1  -7 466.475 54.8410   2
  -9   1  -7 431.913 50.1027   7
   9   1   7 469.853 56.1983   5
   9   1   7 471.108 62.9191   2
  -9   1  -7 448.008 46.8547   6
 -11  -1  -7 113.317 51.2513   3
 -11  -1  -7 119.238 21.5317   6
  11  -1   7 98.5463 27.9354   2
  11  -1   7 125.110 28.7788   5
 -11   1  -7 101.879 24.7211   7
 -11   1  -7 323.668 92.2150   3
 -11   1  -7 139.527 31.0374   2
 -11   1  -7 105.537 20.7742   6
  11   1   7 115.804 30.6945   5
  11   1   7 109.651 36.1971   2
 -12  -2   7 706.647 111.040   3
 -12  -2   7 563.691 59.9621   6
  12  -2  -7 593.835 69.3284   5
 -12   2   7 598.834 75.9438   4
  12   2  -7 640.226 81.4657   2
  12   2  -7 431.592 76.0036   5
 -12   2   7 618.924 60.3381   6
  10  -2  -7 106.488 25.0131   4
 -10  -2   7 145.986 19.9050   6
 -10  -2   7 127.921 45.0316   3
  10  -2  -7 143.745 28.2098   3
 -10  -2   7 122.253 38.3063   4
 -10  -2   7 147.440 34.3685   2
  10   2  -7 192.887 38.1767   5
 -10   2   7 238.669 42.2482   5
 -10   2   7 140.916 22.3731   6
 -10   2   7 164.310 42.2172   4
  10   2  -7 97.8056 35.3075   2
  10   2  -7 144.703 22.0962   6
   8  -2  -7 531.879 58.2264   4
  -8  -2   7 553.385 70.9085   5
   8  -2  -7 523.467 57.3362   3
  -8  -2   7 502.806 50.0280   6
  -8  -2   7 515.067 58.1771   5
  -8  -2   7 486.736 72.8613   3
   8  -2  -7 551.543 53.6205   5
  -8  -2   7 452.294 63.0615   2
   8   2  -7 432.243 59.2346   5
   8   2  -7 520.481 66.5653   2
  -8   2   7 386.868 73.9105   3
  -8   2   7 515.614 55.8968   6
   8   2  -7 548.547 49.3438   6
  -8   2   7 557.685 68.2809   4
   8   2  -7 455.545 56.2502   4
   6  -2  -7 490.092 50.0344   3
  -6  -2   7 350.534 47.1195   5
  -6  -2   7 439.120 58.2909   5
  -6  -2   7 444.685 41.0759   6
  -6  -2   7 344.151 57.8819   4
  -6  -2   7 327.844 51.5151   2
  -6  -2   7 371.327 41.8166   7
   6  -2  -7 508.228 43.7724   5
   6  -2  -7 545.486 53.5432   4
  -6  -2   7 492.766 61.2022   3
  -6   2   7 384.044 64.1899   3
   6   2  -7 520.738 43.5749   7
  -6   2   7 475.268 46.7314   6
   6   2  -7 384.225 56.7643   4
  -6   2   7 520.966 64.0273   4
  -6   2   7 525.808 48.4343   6
   6   2  -7 491.866 46.2756   6
   6   2  -7 441.033 61.1768   2
  -4  -2   7 826.311 85.4318   3
   4  -2  -7 893.125 73.1007   5
   4  -2  -7 777.854 79.8587   3
  -4  -2   7 774.495 72.8456   7
   4  -2  -7 759.442 72.2786   6
   4  -2  -7 785.141 81.8632   4
  -4  -2   7 746.552 70.8809   6
   4  -2  -7 824.668 72.2091   2
  -4  -2   7 678.150 76.5901   5
  -4  -2   7 842.445 87.0193   5
  -4   2   7 771.436 91.5046   3
  -4   2   7 945.575 77.7386   2
  -4   2   7 830.439 90.5569   4
  -4   2   7 858.641 78.0299   6
   4   2  -7 710.211 86.5761   4
   4   2  -7 805.939 76.7383   6
   4   2  -7 894.201 76.3500   7
  -4   2   7 859.269 85.8183   5
  -2  -2   7 135.239 30.9267   5
   2  -2  -7 90.3929 15.3956   2
  -2  -2   7 117.927 10.1984   6
   2  -2  -7 107.079 12.9410   6
  -2  -2   7 102.034 25.1652   3
   2  -2  -7 85.5702 15.0051   5
   2  -2  -7 105.968 26.6522   3
  -2  -2   7 96.0167 10.1049   6
  -2  -2   7 108.721 18.7970   7
  -2  -2   7 125.909 26.4444   2
   2   2  -7 87.8445 26.0454   2
   2   2  -7 139.293 19.5764   7
   2   2  -7 170.554 36.5466   5
  -2   2   7 110.638 20.4286   5
   2   2  -7 129.623 29.8854   4
  -2   2   7 90.8974 31.7036   4
   2   2  -7 168.192 31.3120   3
  -2   2   7 116.779 31.7889   3
  -2   2   7 134.576 20.9700   2
  -2   2   7 136.471 15.4634   6
   0  -2   7 2605.83 228.619   7
   0  -2   7 2858.51 240.226   5
   0  -2  -7 2547.94 226.204   5
   0  -2   7 2609.43 235.736   2
   0  -2  -7 2509.96 234.695   4
   0  -2  -7 2623.29 232.300   2
   0  -2   7 2491.54 233.102   3
   0  -2  -7 2502.40 229.318   5
   0  -2  -7 2710.01 227.418   6
   0  -2   7 2197.29 244.445   4
   0   2  -7 2745.33 248.550   4
   0   2   7 2598.32 250.822   3
   0   2   7 2632.19 247.040   2
   0   2  -7 2858.21 249.066   3
   0   2   7 2641.63 251.185   4
   0   2   7 2844.71 240.729   6
  -2  -2  -7 1536.27 140.363   6
   2  -2   7 1622.29 142.871   7
   2  -2   7 1601.96 138.927   6
   2  -2   7 1720.99 153.593   5
  -2  -2  -7 1430.27 149.879   3
   2  -2   7 1758.20 150.206   2
   2  -2   7 1653.92 145.619   3
  -2  -2  -7 1389.93 139.980   5
  -2   2  -7 2001.99 157.310   6
   2   2   7 1636.86 168.364   2
   2   2   7 1734.18 158.904   6
  -2   2  -7 1665.12 166.653   3
  -2   2  -7 1755.16 167.364   4
  -2   2  -7 1690.55 172.230   5
   2   2   7 1642.73 173.088   4
   2   2   7 1720.72 173.106   3
  -2   2  -7 1890.70 161.374   7
   2   2   7 1932.61 161.929   5
  -4  -2  -7 114.134 18.0794   5
   4  -2   7 173.531 25.3331   2
   4  -2   7 141.857 14.8027   6
   4  -2   7 128.322 27.3081   5
  -4  -2  -7 112.410 16.0082   6
   4  -2   7 177.377 23.9763   3
  -4  -2  -7 136.967 31.6745   3
  -4  -2  -7 94.8097 23.4540   4
  -4  -2  -7 75.8477 21.3556   2
  -4   2  -7 130.606 23.9620   7
  -4   2  -7 160.492 39.5090   5
  -4   2  -7 222.847 34.9800   2
  -4   2  -7 153.969 34.9036   4
  -4   2  -7 153.866 16.6520   6
   4   2   7 146.953 17.9560   6
   4   2   7 153.065 22.9007   5
   4   2   7 153.042 32.6999   2
   4   2   7 138.839 34.2684   4
   4   2   7 133.518 14.2708   7
   4   2   7 158.283 36.3988   3
  -6  -2  -7 771.239 73.9700   6
  -6  -2  -7 670.031 89.8895   3
  -6  -2  -7 797.494 76.4200   5
   6  -2   7 819.860 73.1559   6
  -6  -2  -7 736.631 84.1888   2
   6  -2   7 915.302 82.3787   5
  -6   2  -7 825.450 86.5433   4
   6   2   7 710.076 89.5562   4
   6   2   7 753.712 93.3833   2
  -6   2  -7 987.695 77.8308   6
  -6   2  -7 974.988 105.361   5
   6   2   7 776.957 77.6903   6
   6   2   7 704.928 81.9012   5
  -6   2  -7 881.391 98.0489   3
  -6   2  -7 961.472 82.5749   7
   8  -2   7 695.062 71.1202   3
  -8  -2  -7 561.818 90.0620   3
   8  -2   7 712.354 70.3583   5
  -8  -2  -7 745.673 71.5311   5
   8  -2   7 700.537 84.5398   4
  -8  -2  -7 622.401 71.2024   3
  -8  -2  -7 648.975 64.1463   6
  -8  -2  -7 594.004 74.9265   2
  -8   2  -7 912.473 78.0224   6
   8   2   7 760.370 96.5658   2
  -8   2  -7 916.399 83.6417   7
   8   2   7 717.167 77.2271   6
  -8   2  -7 915.549 88.3211   4
  -8   2  -7 659.944 98.9910   3
  10  -2   7 265.250 36.4673   5
  10  -2   7 284.682 36.5215   2
  10  -2   7 215.223 44.1958   3
 -10  -2  -7 199.808 58.4932   3
 -10  -2  -7 256.408 31.5512   6
 -10   2  -7 261.733 39.2773   4
  10   2   7 283.692 55.1359   2
  10   2   7 214.761 45.1280   5
 -10   2  -7 333.437 34.3562   6
 -12  -2  -7 127.555 66.4511   3
 -12  -2  -7 111.605 23.5392   6
  12  -2   7 227.713 52.5613   3
  12  -2   7 98.7326 25.7342   2
  12  -2   7 134.586 29.6469   5
 -12   2  -7 159.444 26.4789   6
  12   2   7 127.896 39.6809   5
  12   2   7 106.661 47.3712   2
 -12   2  -7 179.010 37.0568   7
 -11  -3   7 50.6020 40.4236   4
  11  -3  -7 29.5829 19.5391   4
  11  -3  -7 26.5270 16.4168   5
 -11  -3   7 19.8013 10.5781   6
 -11  -3   7 28.2038 32.8450   3
 -11   3   7 37.4643 14.1421   6
 -11   3   7 -5.3417 27.2422   4
  11   3  -7 28.4417 30.5805   2
  -9  -3   7 414.215 77.0022   4
  -9  -3   7 449.504 42.5878   6
  -9  -3   7 295.039 63.7715   3
   9  -3  -7 503.941 46.7838   5
   9  -3  -7 366.333 50.6954   3
  -9  -3   7 355.252 67.8675   5
   9  -3  -7 488.329 60.9839   4
  -9   3   7 558.497 51.7765   6
   9   3  -7 481.534 70.8324   2
  -9   3   7 458.838 77.4792   4
   9   3  -7 392.013 68.9852   4
  -7  -3   7 360.154 55.2587   2
   7  -3  -7 458.612 57.6349   4
  -7  -3   7 395.885 37.3048   6
  -7  -3   7 326.987 67.9875   4
   7  -3  -7 338.578 50.2344   3
  -7  -3   7 359.754 40.3072   7
  -7  -3   7 301.801 46.6126   5
  -7  -3   7 433.007 65.0062   5
   7  -3  -7 427.419 41.6110   5
  -7   3   7 357.640 67.3872   4
  -7   3   7 484.860 83.9747   3
  -7   3   7 639.109 73.8615   5
   7   3  -7 349.917 70.4841   4
  -7   3   7 506.045 49.2979   6
   7   3  -7 469.655 46.5953   6
   7   3  -7 478.893 42.9180   7
   5  -3  -7 128.083 19.5861   5
   5  -3  -7 115.006 33.3271   4
  -5  -3   7 97.3786 34.5285   4
  -5  -3   7 131.923 24.1017   5
  -5  -3   7 141.158 38.7755   5
  -5  -3   7 96.3115 13.3923   6
  -5  -3   7 130.777 25.0080   7
   5  -3  -7 146.905 29.9475   3
  -5  -3   7 117.203 33.9988   3
  -5  -3   7 99.2159 30.5879   2
   5  -3  -7 115.545 15.5627   6
  -5   3   7 139.642 19.4298   6
   5   3  -7 192.553 20.1629   7
   5   3  -7 138.056 17.9278   6
  -5   3   7 135.330 42.1796   4
  -5   3   7 200.084 52.2571   3
   5   3  -7 207.660 51.8662   3
   5   3  -7 108.705 36.9778   2
  -5   3   7 181.203 45.4147   5
   3  -3  -7 9.30261 5.94087   6
   3  -3  -7 34.9874 20.2736   3
   3  -3  -7 27.3324 12.8523   5
  -3  -3   7 8.00276 17.1553   3
   3  -3  -7 18.8234 8.70799   2
  -3  -3   7 27.3121 4.36951   6
  -3  -3   7 26.2473 12.1862   7
  -3  -3   7 47.4689 27.2994   4
  -3  -3   7 26.1328 18.4593   2
   3  -3  -7 1.84903 20.4646   4
  -3  -3   7 27.7579 22.0475   5
   3   3  -7 22.7757 19.0424   2
   3   3  -7 28.8930 22.7675   5
   3   3  -7 15.6670 21.2138   3
  -3   3   7 11.1101 6.63679   6
   3   3  -7 34.1810 12.4155   7
   3   3  -7 22.0572 5.03058   6
  -3   3   7 11.5895 12.1968   2
  -3   3   7 26.6481 24.5744   3
  -3   3   7 21.5594 16.5787   5
   3   3  -7 25.5890 28.0713   4
  -3   3   7 79.0768 33.1184   4
   1  -3  -7 303.634 37.1082   5
   1  -3  -7 306.343 45.8386   3
  -1  -3   7 259.999 48.0206   4
   1  -3  -7 331.711 29.4788   6
  -1  -3   7 300.945 47.1882   5
  -1  -3   7 292.220 43.5330   3
   1  -3  -7 262.883 33.4793   2
   1  -3  -7 257.297 47.7078   4
  -1  -3   7 347.420 35.2400   7
  -1  -3   7 244.023 38.4897   2
   1   3  -7 425.924 42.4733   7
   1   3  -7 435.111 56.3649   3
  -1   3   7 359.977 60.1696   4
   1   3  -7 356.009 56.3926   4
   1   3  -7 402.117 52.8116   2
  -1   3   7 385.959 44.3489   5
  -1   3   7 389.658 37.4501   6
   1   3  -7 387.803 55.3574   5
  -1   3   7 328.685 55.7110   3
  -1   3   7 337.294 46.0412   2
   1  -3   7 58.4607 26.6051   5
   1  -3   7 63.9930 19.5785   2
  -1  -3  -7 33.8032 15.0524   2
   1  -3   7 87.7284 29.1663   4
  -1  -3  -7 43.5448 10.7908   5
  -1  -3  -7 39.7353 8.83548   6
  -1  -3  -7 32.6859 23.8313   4
  -1  -3  -7 40.0557 17.8630   5
  -1  -3  -7 59.1157 23.1301   3
   1  -3   7 42.8442 22.4632   2
   1  -3   7 58.5940 21.1775   3
   1   3   7 78.0105 11.8551   6
  -1   3  -7 59.3406 17.1421   7
  -1   3  -7 55.1782 24.5922   3
   1   3   7 93.6237 35.4752   4
   1   3   7 47.0575 24.9181   3
  -1   3  -7 53.5402 29.1932   4
   1   3   7 43.5211 21.1395   2
  -1   3  -7 60.7962 29.5576   5
   3  -3   7 849.145 89.1309   5
  -3  -3  -7 715.381 85.6167   4
  -3  -3  -7 746.697 73.5145   5
  -3  -3  -7 646.582 86.3465   3
  -3  -3  -7 762.603 82.1578   2
   3  -3   7 749.620 91.4898   4
  -3  -3  -7 845.210 85.9400   5
   3  -3   7 927.358 82.6895   2
  -3  -3  -7 739.726 72.0509   6
   3  -3   7 869.080 82.1022   3
   3   3   7 879.936 105.403   3
   3   3   7 769.394 105.745   4
   3   3   7 890.332 85.4827   6
  -3   3  -7 804.002 99.8448   4
  -3   3  -7 1028.52 83.3550   6
   3   3   7 892.594 101.698   2
  -3   3  -7 1008.06 83.3738   6
  -3   3  -7 913.739 102.497   3
  -3   3  -7 972.738 90.1665   7
  -3   3  -7 849.664 105.284   5
   5  -3   7 141.268 28.9940   3
   5  -3   7 107.654 30.6639   5
  -5  -3  -7 130.738 18.4414   6
  -5  -3  -7 156.774 40.0027   3
   5  -3   7 117.360 24.6232   2
   5  -3   7 177.149 25.5350   2
   5  -3   7 97.5820 38.0052   4
  -5   3  -7 213.883 51.1488   3
  -5   3  -7 107.335 14.9826   6
   5   3   7 123.825 18.6641   6
   5   3   7 152.687 43.5853   4
  -5   3  -7 179.003 32.8071   7
  -5   3  -7 137.521 16.7416   6
  -5   3  -7 133.973 38.1526   4
   5   3   7 59.9384 30.4780   2
  -7  -3  -7 769.099 85.9033   6
   7  -3   7 888.860 106.120   4
   7  -3   7 992.305 94.3667   3
   7  -3   7 810.558 93.1595   5
   7  -3   7 1005.01 88.9844   2
   7  -3   7 1009.31 93.4552   2
   7   3   7 779.702 83.5457   6
  -7   3  -7 1080.20 105.520   4
   7   3   7 1045.56 127.474   3
   7   3   7 656.580 108.303   4
  -7   3  -7 1041.05 92.0563   7
  -7   3  -7 819.448 81.9035   6
   7   3   7 826.447 108.097   2
  -7   3  -7 970.071 83.3703   6
   9  -3   7 515.839 58.1170   5
   9  -3   7 573.624 57.3858   2
   9  -3   7 473.706 58.6269   3
  -9  -3  -7 438.438 52.0262   6
   9  -3   7 522.385 76.8075   4
   9  -3   7 548.554 54.3371   2
  -9  -3  -7 408.824 80.6816   3
  -9   3  -7 604.497 58.9363   6
  -9   3  -7 653.746 76.1541   4
   9   3   7 453.139 81.8172   2
  -9   3  -7 607.782 67.4639   7
  11  -3   7 173.073 27.6829   2
  11  -3   7 139.547 37.7850   3
  11  -3   7 139.234 28.9988   5
  11  -3   7 122.618 23.2281   2
 -11  -3  -7 106.162 56.4711   3
 -11  -3  -7 133.994 24.3349   6
  11  -3   7 94.2172 31.4030   4
  11   3   7 109.386 49.5312   2
 -11   3  -7 159.253 39.8447   7
 -11   3  -7 236.594 45.7724   4
 -11   3  -7 242.257 30.0307   6
  11   3   7 148.622 41.1134   5
 -10  -4   7 86.1054 15.8309   6
  10  -4  -7 91.3386 21.7380   5
 -10  -4   7 54.5273 37.7235   3
 -10  -4   7 65.6276 45.3290   5
  10  -4  -7 104.349 26.9778   3
 -10   4   7 119.351 50.8398   4
  10   4  -7 133.355 51.9592   2
 -10   4   7 130.047 22.5990   6
  -8  -4   7 55.9984 33.8271   3
   8  -4  -7 73.2277 24.3964   3
  -8  -4   7 78.8608 50.5225   4
  -8  -4   7 88.9101 14.2382   6
   8  -4  -7 106.472 20.4017   5
  -8  -4   7 98.7489 44.0751   5
   8   4  -7 113.062 44.1277   2
  -8   4   7 116.804 51.1950   4
   8   4  -7 140.366 19.9944   6
  -8   4   7 140.120 22.1766   6
  -6  -4   7 66.7242 10.6733   6
   6  -4  -7 35.0587 30.3764   4
  -6  -4   7 60.2995 30.5293   3
   6  -4  -7 50.3800 16.0750   5
  -6  -4   7 60.0740 33.9716   5
  -6  -4   7 77.6777 50.8784   4
   6  -4  -7 53.8506 12.0233   6
   6  -4  -7 45.9236 23.0629   3
  -6   4   7 108.850 38.9433   5
  -6   4   7 65.8280 41.5598   4
   6   4  -7 96.4517 37.2970   2
   6   4  -7 225.178 58.9288   4
  -6   4   7 59.5865 13.8804   6
  -6   4   7 95.2649 19.3411   6
  -4  -4   7 121.437 13.4936   6
   4  -4  -7 110.560 16.6486   6
  -4  -4   7 141.277 29.6791   5
   4  -4  -7 123.139 25.9538   5
  -4  -4   7 102.499 35.3106   3
   4  -4  -7 83.7274 33.2121   3
   4  -4  -7 149.505 19.3537   2
  -4  -4   7 128.529 32.8396   2
   4  -4  -7 138.885 41.4747   4
   4   4  -7 181.616 18.8886   6
  -4   4   7 186.158 28.7258   2
   4   4  -7 218.714 54.3745   4
   4   4  -7 191.134 44.7974   2
  -4   4   7 151.248 21.6518   6
   4   4  -7 152.928 29.4247   7
  -4   4   7 180.055 56.9964   3
   4   4  -7 229.761 64.8827   3
  -4   4   7 138.824 37.7780   5
   2  -4  -7 410.814 55.9752   5
   2  -4  -7 607.961 74.0629   4
   2  -4  -7 467.164 43.4922   6
  -2  -4   7 414.144 61.4415   3
  -2  -4   7 347.531 62.7125   5
   2  -4  -7 485.157 63.2310   3
  -2  -4   7 446.680 59.0882   2
   2  -4  -7 443.760 48.8793   2
  -2   4   7 568.103 90.6943   4
   2   4  -7 694.705 82.7048   2
  -2   4   7 649.324 73.0570   2
   2   4  -7 620.347 66.0433   7
   2   4  -7 598.555 89.7862   3
  -2   4   7 666.990 61.1406   6
   2   4  -7 611.449 85.2823   4
   0  -4  -7 30.6687 8.07948   6
   0  -4   7 32.1725 20.9582   2
   0  -4  -7 0.80648 11.5960   2
   0  -4   7 52.6801 27.0002   2
   0  -4  -7 24.6163 14.5363   5
   0  -4   7 -9.8141 20.9490   5
   0  -4   7 16.0984 19.8987   3
   0  -4  -7 19.2872 21.5727   3
   0  -4  -7 -3.6390 18.7126   5
   0   4   7 7.89111 37.8839   4
   0   4  -7 0.90182 26.1756   3
   0   4  -7 5.00240 18.1243   7
   0   4  -7 4.91905 33.0585   4
   0   4  -7 24.3028 22.9519   2
   0   4   7 29.8728 22.2146   2
   0   4  -7 23.0963 35.8485   5
   0   4   7 16.6332 7.71382   6
   2  -4   7 8.21338 33.8863   4
  -2  -4  -7 -16.934 13.0946   2
  -2  -4  -7 11.8295 21.7611   3
   2  -4   7 -1.7538 18.3991   2
   2  -4   7 5.59422 17.6632   3
   2  -4   7 0.47745 22.6900   5
  -2  -4  -7 26.0642 21.9568   5
   2  -4   7 37.0271 17.8187   2
  -2  -4  -7 1.36592 5.66986   6
  -2  -4  -7 4.37023 10.2191   5
   2   4   7 -11.289 19.4920   2
  -2   4  -7 11.9837 19.4691   7
   2   4   7 6.40264 32.9977   3
   2   4   7 2.13036 7.73377   6
  -2   4  -7 6.49001 27.9884   3
  -2   4  -7 -20.970 30.7114   4
   2   4   7 8.01819 41.8049   4
  -4  -4  -7 724.980 63.3730   6
   4  -4   7 707.240 94.5845   4
  -4  -4  -7 514.418 82.3372   3
   4  -4   7 660.980 81.2494   5
  -4  -4  -7 661.905 98.7633   4
  -4  -4  -7 714.503 83.3603   5
  -4  -4  -7 572.924 66.6448   5
   4  -4   7 775.608 76.1555   3
   4   4   7 760.051 118.241   4
   4   4   7 826.478 85.8243   6
  -4   4  -7 906.513 116.638   4
  -4   4  -7 1006.02 119.452   5
   4   4   7 882.351 109.151   2
   4   4   7 881.798 119.988   3
  -4   4  -7 979.328 93.5239   7
  -4   4  -7 1000.10 83.4954   6
  -6  -4  -7 317.863 63.9759   4
  -6  -4  -7 180.933 52.9848   3
  -6  -4  -7 226.701 28.4690   6
   6  -4   7 290.163 64.7757   4
   6  -4   7 279.491 36.5482   2
   6  -4   7 295.564 41.7243   3
   6  -4   7 253.234 42.7006   5
  -6  -4  -7 217.600 34.9428   5
  -6   4  -7 376.503 71.8031   4
   6   4   7 289.049 41.1076   6
  -6   4  -7 448.357 87.8918   3
   6   4   7 268.868 72.0056   4
  -6   4  -7 338.563 32.3308   6
  -6   4  -7 357.428 49.2556   7
   6   4   7 267.820 57.4643   2
   6   4   7 246.615 33.1358   7
  -6   4  -7 334.617 32.8676   6
   8  -4   7 144.735 25.6426   2
   8  -4   7 175.980 55.0439   4
   8  -4   7 153.867 30.5268   5
   8  -4   7 181.768 33.6971   3
  -8  -4  -7 141.269 21.6027   6
   8  -4   7 159.515 22.2027   2
  -8  -4  -7 61.1454 37.6428   4
  -8  -4  -7 84.9823 39.9195   5
  -8  -4  -7 106.106 45.8028   3
   8   4   7 131.016 51.5791   2
  -8   4  -7 222.590 25.6674   6
  -8   4  -7 220.324 51.0045   4
  -8   4  -7 151.782 21.4820   6
  -8   4  -7 232.235 43.4103   7
  -7  -5   7 43.2983 9.78342   6
   7  -5  -7 60.3978 16.8839   5
  -7  -5   7 39.4537 40.1142   5
  -7  -5   7 11.2516 28.9562   3
   7   5  -7 58.6125 13.0004   7
   7   5  -7 70.6598 14.9931   6
   7   5  -7 33.5391 57.3359   4
  -7   5   7 46.0833 41.1557   5
  -7   5   7 88.1221 57.0150   4
  -7   5   7 48.7334 13.5582   6
   5  -5  -7 80.2431 21.3690   2
   5  -5  -7 80.5875 14.2646   2
   5  -5  -7 61.2777 12.6986   6
  -5  -5   7 121.670 47.4834   5
   5  -5  -7 65.3978 21.0669   5
   5  -5  -7 74.1286 28.4347   3
  -5  -5   7 72.6441 32.9448   3
  -5  -5   7 66.0798 10.1134   6
   5   5  -7 106.218 41.1673   2
   5   5  -7 120.665 15.7360   6
  -5   5   7 71.3097 17.3616   6
   5   5  -7 172.063 66.0863   4
   5   5  -7 133.560 24.1017   7
  -5   5   7 97.4543 49.9134   4
  -5   5   7 123.635 44.7501   5
   3  -5  -7 25.1316 21.9657   5
   3  -5  -7 7.64101 6.53193   6
   3  -5  -7 -6.9905 19.7513   3
  -3  -5   7 19.1931 24.2584   3
  -3  -5   7 27.0549 29.9827   5
   3  -5  -7 -6.3881 10.2754   2
  -3   5   7 5.90741 8.29833   6
  -3   5   7 0.88642 18.7437   2
  -3   5   7 -3.3376 25.7689   5
   3   5  -7 -4.6540 20.8328   7
   3   5  -7 10.1294 26.7793   2
  -3   5   7 13.6026 41.0727   4
   1  -5  -7 697.774 66.3674   5
   1  -5  -7 660.045 67.3648   2
  -1  -5   7 522.537 76.1331   3
   1  -5  -7 468.547 72.4515   5
   1  -5  -7 616.540 79.7488   3
   1  -5  -7 613.717 57.8215   6
  -1  -5   7 447.493 80.8453   5
  -1  -5   7 831.384 105.580   2
  -1   5   7 1018.96 105.013   2
   1   5  -7 946.604 93.5055   7
   1   5  -7 1087.66 112.645   2
   1   5  -7 774.350 121.347   4
  -1   5   7 792.028 84.5312   6
  -1   5   7 840.837 130.403   4
  -1  -5  -7 80.7866 21.4475   5
  -1  -5  -7 80.7147 25.0665   2
  -1  -5  -7 87.4087 14.3536   6
   1  -5   7 71.8811 29.6243   3
   1  -5   7 80.5530 35.6524   5
  -1  -5  -7 85.7836 32.8915   5
   1  -5   7 99.6508 30.5587   2
  -1  -5  -7 87.6357 32.8285   3
   1  -5   7 171.238 40.6771   2
   1   5   7 154.894 58.2404   4
   1   5   7 123.515 42.2022   2
  -1   5  -7 200.705 54.0037   4
  -1   5  -7 217.682 38.8921   7
  -3  -5  -7 36.7530 16.3899   6
   3  -5   7 26.3717 22.8604   3
  -3  -5  -7 17.4035 17.7510   5
   3  -5   7 68.3626 34.6630   5
   3  -5   7 56.7850 23.0416   2
  -3  -5  -7 14.3841 23.7721   3
   3  -5   7 48.9945 24.1644   2
  -3  -5  -7 57.7439 30.8017   5
   3   5   7 34.5391 22.8476   7
  -3   5  -7 35.2560 42.4352   4
   3   5   7 94.8894 63.3826   4
  -3   5  -7 123.031 29.6357   7
   3   5   7 90.7672 39.4994   2
   3   5   7 56.2623 14.0403   6
  -5  -5  -7 23.9220 29.3108   5
   5  -5   7 57.1782 23.7761   3
  -5  -5  -7 43.0439 31.6373   3
   5  -5   7 63.1002 22.5865   2
   5  -5   7 108.272 24.0815   2
   5  -5   7 40.1231 27.4541   5
  -5  -5  -7 42.2172 11.4924   6
  -5   5  -7 87.6453 12.5558   6
  -5   5  -7 76.5146 13.5262   6
   5   5   7 43.4352 33.3844   2
   5   5   7 63.3826 22.0645   7
  -5   5  -7 61.7435 29.7356   7
   5   5   7 36.2880 62.3576   4
  -5   5  -7 53.5524 43.8495   4
   7  -5   7 21.5072 19.7994   3
  -7  -5  -7 -27.839 26.6296   5
   7  -5   7 22.2615 16.4554   2
  -7  -5  -7 35.2822 32.5006   3
  -7  -5  -7 11.2171 9.43123   6
   7  -5   7 31.2327 11.7291   2
  -7   5  -7 13.3684 9.43640   6
  -7   5  -7 66.4377 30.9173   7
  -7   5  -7 29.8649 9.71656   6
  -7   5  -7 15.4832 39.8201   4
   7   5   7 23.2755 31.2054   2
   4  -6  -7 12.0142 19.3513   5
  -4  -6   7 60.6168 37.9160   5
   4  -6  -7 25.0565 9.69334   6
   4  -6  -7 5.48099 11.2276   2
   4  -6  -7 14.0261 25.8651   3
  -4  -6   7 79.6841 33.5590   3
   4   6  -7 215.714 82.3608   4
  -4   6   7 38.7015 59.5953   4
   4   6  -7 126.009 48.1980   2
  -4   6   7 -21.071 36.0616   5
  -4   6   7 76.2377 32.2111   7
   4   6  -7 69.8263 28.3078   7
  -4   6   7 38.7674 23.1129   2
   2  -6  -7 13.7456 22.8596   3
  -2  -6   7 32.7822 27.7320   3
  -2  -6   7 81.9349 37.0001   5
   2  -6  -7 -8.2114 12.0972   2
   2  -6  -7 1.24078 6.08392   6
   2  -6  -7 4.37702 24.7786   5
   2   6  -7 84.3054 64.1476   4
   2   6  -7 25.5583 26.7602   7
  -2   6   7 5.88625 37.1470   2
  -2   6   7 24.1681 63.0957   4
  -2   6   7 27.5838 27.6614   7
   2   6  -7 48.6458 36.3179   2
   0  -6   7 54.9663 27.7983   3
   0  -6   7 95.5643 39.9139   2
   0  -6  -7 86.5047 14.5763   6
   0  -6   7 105.558 38.7207   5
   0  -6  -7 73.4803 23.5105   5
   0  -6  -7 90.6537 34.6443   5
   0  -6  -7 136.166 41.7808   3
   0   6  -7 131.719 34.8372   7
   0   6   7 114.349 41.3280   2
   0   6   7 73.8958 36.3001   7
   0   6   7 117.213 64.8328   4
   0   6  -7 87.3378 60.9993   4
   2  -6   7 178.291 40.3162   3
  -2  -6  -7 79.8048 36.4593   5
   2  -6   7 161.308 41.0021   2
  -2  -6  -7 109.028 17.2247   6
  -2  -6  -7 73.3351 34.4733   3
   2  -6   7 83.8186 38.5631   5
   2   6   7 112.141 36.2086   7
  -2   6  -7 273.973 77.1748   4
   2   6   7 172.053 84.2503   4
   2   6   7 163.325 50.5237   2
  -2   6  -7 226.604 43.9773   7
 -12   0   8 417.798 98.0466   3
  12   0  -8 156.402 41.9685   5
 -12   0   8 196.734 22.7807   7
 -12   0   8 211.054 27.3457   6
  12   0  -8 171.668 33.2655   2
 -12   0   8 159.985 31.2029   2
 -10   0   8 43.5853 8.49850   7
 -10   0   8 45.6191 13.1084   6
  10   0  -8 26.0843 16.8496   2
 -10   0   8 36.2117 22.7716   4
 -10   0   8 33.9371 18.0351   5
 -10   0   8 17.8300 19.9328   4
 -10   0   8 46.4638 12.2267   6
 -10   0   8 14.0556 15.4785   2
  -8   0   8 20.7362 19.3654   4
   8   0  -8 8.33513 17.3216   3
  -8   0   8 9.91995 7.90445   6
  -8   0   8 2.34459 5.26244   6
  -8   0   8 2.43199 4.71505   7
  -8   0   8 16.6502 12.9419   5
  -8   0   8 15.5628 13.2762   2
   8   0  -8 3.86744 12.9630   5
   8   0  -8 -4.8955 11.1524   2
  -8   0   8 4.66518 11.3688   3
  -8   0   8 -15.863 16.1079   4
  -6   0   8 432.754 38.9538   7
   6   0  -8 377.362 46.8179   2
  -6   0   8 441.765 42.0228   6
  -6   0   8 466.176 48.1154   2
  -6   0   8 386.395 45.5795   4
  -6   0   8 403.396 45.5376   4
  -6   0   8 401.828 40.6654   6
  -6   0   8 453.352 43.3926   5
   6   0  -8 396.821 45.8780   3
   6   0  -8 465.723 45.3421   5
  -6   0   8 459.615 44.4269   3
  -4   0   8 19.5090 10.9380   2
  -4   0   8 28.8676 13.6210   4
  -4   0   8 33.7487 12.6192   4
  -4   0   8 10.8650 4.36294   7
  -4   0   8 15.7016 5.09025   6
   4   0  -8 17.9388 6.04918   6
   4   0  -8 12.2330 9.31972   5
   4   0  -8 15.9514 8.76890   3
  -4   0   8 20.0272 8.30366   3
  -4   0   8 12.6552 8.38682   5
  -4   0   8 18.1028 14.2653   2
   2   0  -8 1013.07 96.8092   6
  -2   0   8 1123.39 98.5979   5
  -2   0   8 1050.58 96.0382   7
  -2   0   8 1244.45 99.3274   4
   2   0  -8 1086.26 96.1618   7
  -2   0   8 1152.66 101.733   5
  -2   0   8 1138.92 98.3147   3
  -2   0   8 1014.71 96.7911   6
   2   0  -8 974.926 104.833   2
   0   0  -8 82.0924 19.1678   2
   0   0   8 65.9333 18.4572   5
   0   0  -8 70.0632 18.8855   5
   0   0   8 137.060 21.6455   2
   0   0   8 140.998 17.4371   4
   0   0  -8 101.532 11.2219   7
   0   0   8 133.092 17.5978   4
   0   0   8 96.3126 11.5443   6
   0   0  -8 111.607 11.9264   6
   0   0   8 114.125 12.7328   7
   2   0   8 457.090 53.7225   5
  -2   0  -8 585.287 57.6292   2
  -2   0  -8 576.926 50.1635   6
   2   0   8 510.457 49.6466   6
  -2   0  -8 536.446 49.2787   7
   2   0   8 550.577 52.6559   4
  -2   0  -8 564.950 49.0468   3
   2   0   8 560.023 50.5516   7
  -4   0  -8 4409.87 382.053   6
  -4   0  -8 4301.38 380.683   7
   4   0   8 4306.36 382.319   4
  -4   0  -8 4675.14 381.898   3
  -4   0  -8 4607.20 401.928   2
   4   0   8 4018.41 382.682   4
   4   0   8 4000.96 381.519   6
   4   0   8 4518.45 384.982   5
   4   0   8 4296.37 381.677   7
   6   0   8 1093.85 121.946   2
  -6   0  -8 1412.54 117.488   3
   6   0   8 1126.37 117.159   4
   6   0   8 1261.37 115.945   4
   6   0   8 1406.49 119.624   5
  -6   0  -8 1246.68 114.219   7
   6   0   8 1333.82 115.920   7
   6   0   8 1145.15 115.129   6
  -6   0  -8 1271.22 125.763   5
  -6   0  -8 1495.70 116.642   6
  -8   0  -8 162.326 28.2720   2
   8   0   8 134.115 20.7311   6
  -8   0  -8 306.416 59.8417   3
  -8   0  -8 173.021 25.9399   7
   8   0   8 181.497 29.2888   5
  -8   0  -8 169.335 22.8732   6
  -8   0  -8 195.338 38.2323   5
   8   0   8 166.279 32.0365   2
 -10   0  -8 310.343 42.1404   2
  10   0   8 268.028 39.9189   5
 -10   0  -8 230.439 32.2211   7
  10   0   8 299.949 46.4374   2
 -10   0  -8 310.375 34.4768   6
 -10   0  -8 383.776 80.9982   3
  12   0   8 26.3001 21.4294   5
 -12   0  -8 12.3952 11.4128   6
 -12   0  -8 36.7911 44.3178   3
  12   0   8 2.62213 19.6661   2
  13  -1  -8 375.990 66.0211   3
  13  -1  -8 588.773 71.7913   5
 -13  -1   8 666.426 107.416   3
 -13   1   8 592.576 62.5782   6
  13   1  -8 567.207 75.1373   2
 -13   1   8 655.667 65.3786   2
  13   1  -8 468.614 90.1364   5
 -11  -1   8 186.796 57.4500   3
 -11  -1   8 108.280 20.1752   6
  11  -1  -8 136.966 30.7342   5
 -11  -1   8 102.205 30.3648   2
 -11   1   8 140.976 26.4292   2
 -11   1   8 65.4086 30.0620   4
  11   1  -8 157.166 35.0089   5
  11   1  -8 106.187 32.1606   2
 -11   1   8 84.1570 18.0411   6
 -11   1   8 97.4083 19.1493   2
  -9  -1   8 228.334 32.4675   6
  -9  -1   8 219.766 38.3693   2
  -9  -1   8 223.325 28.7783   6
  -9  -1   8 270.132 37.5050   5
  -9  -1   8 300.659 26.5763   7
  -9  -1   8 215.094 42.8568   4
   9  -1  -8 274.258 35.9627   5
  -9  -1   8 254.632 35.2340   4
   9   1  -8 289.941 41.0348   5
  -9   1   8 252.378 29.7074   6
  -9   1   8 265.922 40.7247   6
  -9   1   8 240.494 49.2227   4
  -9   1   8 277.385 35.9911   2
  -9   1   8 289.289 31.0229   2
   9   1  -8 220.638 41.9770   2
  -9   1   8 278.383 46.5006   3
  -9   1   8 297.567 38.6719   5
  -7  -1   8 153.381 24.3967   4
  -7  -1   8 154.246 19.0669   6
  -7  -1   8 175.207 21.5244   3
  -7  -1   8 278.311 49.4281   3
  -7  -1   8 159.435 25.3277   5
   7  -1  -8 210.497 24.2806   5
   7  -1  -8 162.248 25.7773   3
  -7  -1   8 167.798 18.5743   6
  -7  -1   8 140.035 28.4273   2
  -7  -1   8 143.387 17.3337   7
  -7  -1   8 120.875 31.4729   4
  -7   1   8 178.853 21.7291   2
  -7   1   8 113.924 29.5691   3
  -7   1   8 188.936 20.5171   6
  -7   1   8 178.267 24.4530   5
  -7   1   8 167.680 23.4830   2
   7   1  -8 169.680 28.9086   5
   7   1  -8 150.046 30.2800   2
  -7   1   8 201.761 22.1226   6
   5  -1  -8 361.318 43.0051   4
  -5  -1   8 372.856 52.0310   2
  -5  -1   8 355.651 46.7460   4
  -5  -1   8 428.268 43.3276   5
   5  -1  -8 474.710 39.4893   6
  -5  -1   8 390.432 38.0140   6
  -5  -1   8 389.998 37.3976   7
   5  -1  -8 434.161 40.1978   5
  -5  -1   8 483.167 52.8313   5
  -5  -1   8 384.226 41.2254   3
  -5   1   8 458.257 41.5392   2
  -5   1   8 382.014 39.1492   6
  -5   1   8 373.290 48.5215   4
   5   1  -8 308.540 47.5804   2
  -5   1   8 342.767 47.9457   3
  -5   1   8 398.018 40.5000   5
  -5   1   8 473.373 42.2437   2
   5   1  -8 423.331 45.3313   5
   5   1  -8 432.517 42.9163   4
  -3  -1   8 150.287 30.3207   5
  -3  -1   8 140.603 29.4833   4
  -3  -1   8 154.076 18.4404   7
  -3  -1   8 137.319 25.2530   2
   3  -1  -8 155.788 22.2607   2
  -3  -1   8 147.493 22.0292   5
  -3  -1   8 135.321 15.9846   6
   3  -1  -8 163.110 17.3143   6
   3  -1  -8 191.583 25.4007   3
   3  -1  -8 159.936 25.6778   4
  -3  -1   8 152.685 15.6171   6
   3  -1  -8 159.479 16.8424   5
  -3   1   8 174.672 19.5598   5
  -3   1   8 179.977 22.1915   2
  -3   1   8 234.927 34.3300   4
  -3   1   8 171.692 30.7853   3
   3   1  -8 198.462 18.2982   7
   3   1  -8 174.704 30.2015   4
  -3   1   8 175.018 19.3403   6
  -1  -1   8 375.083 42.9042   2
   1  -1  -8 290.866 36.3269   2
  -1  -1   8 360.817 44.8544   5
  -1  -1   8 368.031 34.4542   7
  -1  -1   8 288.629 42.2225   2
  -1  -1   8 379.162 37.9245   3
   1  -1  -8 337.280 39.4361   3
   1  -1  -8 392.304 33.4617   6
  -1  -1   8 367.741 31.7304   6
   1  -1  -8 347.878 39.2425   4
  -1  -1   8 333.467 40.9279   4
   1   1  -8 417.116 34.5842   7
  -1   1   8 380.187 38.2340   2
  -1   1   8 324.911 42.8556   4
   1   1  -8 346.961 41.8700   4
  -1   1   8 321.844 33.6439   6
   1   1  -8 356.498 32.3962   6
  -1   1   8 310.368 40.6894   3
   1   1  -8 417.476 46.2423   5
  -1  -1  -8 814.377 75.3584   4
   1  -1   8 684.659 80.2684   5
   1  -1   8 896.829 73.7684   7
  -1  -1  -8 853.639 72.2319   6
  -1  -1  -8 753.271 73.1178   5
  -1  -1  -8 818.663 78.3806   3
  -1  -1  -8 783.242 77.6438   2
   1  -1   8 853.067 70.8655   6
   1  -1   8 717.358 78.7536   2
   1  -1   8 722.319 77.2949   4
  -1   1  -8 772.622 92.2054   5
   1   1   8 938.133 89.9659   3
  -1   1  -8 841.525 94.1140   2
   1   1   8 891.350 83.8734   6
   1   1   8 861.872 90.2197   4
   1   1   8 988.555 82.3761   7
  -1   1  -8 1045.91 82.9300   6
  -1   1  -8 966.270 89.0195   4
  -1   1  -8 990.564 84.8841   7
   1   1   8 872.968 89.7421   2
   3  -1   8 209.093 25.9140   7
  -3  -1  -8 210.233 31.9501   3
  -3  -1  -8 167.974 24.8951   5
   3  -1   8 232.861 22.1300   3
   3  -1   8 179.477 33.0949   4
  -3  -1  -8 185.417 21.0485   6
  -3  -1  -8 193.915 25.2464   4
   3  -1   8 226.605 27.2779   2
   3  -1   8 155.930 28.8837   5
  -3  -1  -8 173.770 27.8137   2
   3  -1   8 186.958 19.8335   6
  -3   1  -8 217.894 32.0467   4
  -3   1  -8 198.466 21.1841   6
  -3   1  -8 248.691 32.6371   3
   3   1   8 181.455 23.2851   5
  -3   1  -8 277.924 35.0413   2
   3   1   8 206.593 21.3075   7
   3   1   8 184.937 32.2892   4
   3   1   8 209.953 22.0439   6
   3   1   8 210.554 31.8820   2
   5  -1   8 276.877 32.4036   3
  -5  -1  -8 283.144 37.0460   2
  -5  -1  -8 328.268 44.8947   3
  -5  -1  -8 290.634 34.5663   5
  -5  -1  -8 278.812 25.4643   7
  -5  -1  -8 264.010 33.1975   3
   5  -1   8 329.654 35.9009   5
   5  -1   8 249.685 27.8505   6
  -5  -1  -8 285.922 29.1425   6
   5  -1   8 280.242 40.1455   4
   5  -1   8 281.922 32.8039   7
  -5   1  -8 348.096 36.9900   4
  -5   1  -8 298.595 48.7038   5
   5   1   8 318.217 34.1396   5
   5   1   8 261.871 37.9718   4
   5   1   8 305.198 30.7464   6
  -5   1  -8 335.324 30.8874   6
   5   1   8 263.993 29.9921   7
  -5   1  -8 316.334 34.6589   7
   5   1   8 270.246 40.2951   2
  -5   1  -8 316.467 40.6929   3
   7  -1   8 193.001 32.1219   3
  -7  -1  -8 249.747 35.2803   2
   7  -1   8 209.683 38.8206   4
  -7  -1  -8 212.860 46.0272   3
   7  -1   8 214.551 30.2034   2
  -7  -1  -8 259.056 29.8512   3
  -7  -1  -8 201.288 25.4426   6
   7  -1   8 184.753 29.2263   5
  -7  -1  -8 224.865 33.6788   5
   7  -1   8 173.296 23.7389   6
   7   1   8 208.674 38.1452   2
   7   1   8 207.671 31.5860   5
  -7   1  -8 191.342 29.7499   7
  -7   1  -8 245.103 25.0282   6
   7   1   8 163.208 23.4868   6
  -7   1  -8 193.578 45.8797   5
  -7   1  -8 236.880 28.6185   4
   9  -1   8 41.6828 17.1261   5
   9  -1   8 33.5202 12.4356   6
  -9  -1  -8 31.9501 36.1447   3
  -9  -1  -8 34.3981 11.7293   6
   9  -1   8 32.1883 18.2851   2
  -9  -1  -8 42.5889 20.0086   2
   9   1   8 29.8005 19.5492   5
  -9   1  -8 40.7823 18.3922   7
  -9   1  -8 57.4456 21.6339   2
  -9   1  -8 22.4019 11.1481   6
  11  -1   8 57.1960 20.6870   5
 -11  -1  -8 107.074 47.6055   3
  11  -1   8 73.0940 24.2786   2
 -11  -1  -8 52.1881 15.9297   6
 -11   1  -8 190.309 76.2912   3
 -11   1  -8 81.8278 17.9383   6
  11   1   8 74.4418 27.4814   5
  11   1   8 29.2439 25.7958   2
 -11   1  -8 70.2316 20.7861   7
 -12  -2   8 796.038 85.0889   6
  12  -2  -8 1016.55 96.1378   5
 -12   2   8 888.651 85.2861   6
  12   2  -8 751.730 99.8464   2
 -12   2   8 923.617 100.312   4
  12   2  -8 850.711 110.858   5
  10  -2  -8 535.813 61.9146   5
 -10  -2   8 363.461 45.7905   4
 -10  -2   8 495.919 43.0315   6
 -10  -2   8 445.418 73.2771   3
 -10  -2   8 423.295 41.0776   7
  10  -2  -8 353.372 48.6720   3
 -10  -2   8 436.373 57.4081   2
  10  -2  -8 344.099 45.1776   4
 -10   2   8 509.814 52.3334   6
 -10   2   8 660.412 70.1786   5
 -10   2   8 482.819 70.4142   4
  10   2  -8 449.710 50.7877   6
  10   2  -8 449.638 63.1106   5
  10   2  -8 488.290 68.7305   2
  -8  -2   8 104.795 37.9759   3
   8  -2  -8 80.9664 23.2402   4
  -8  -2   8 68.4512 27.1268   2
  -8  -2   8 70.4392 30.8110   4
  -8  -2   8 102.275 23.8629   5
   8  -2  -8 121.700 27.6060   3
  -8  -2   8 99.9372 16.6001   7
  -8  -2   8 81.8811 36.0050   5
  -8  -2   8 95.9595 15.4862   6
   8  -2  -8 115.890 20.7716   5
  -8   2   8 91.5755 15.6246   6
   8   2  -8 78.3027 15.7705   6
   8   2  -8 115.523 34.1342   2
  -8   2   8 82.8350 39.4187   3
  -8   2   8 72.1546 32.3818   4
  -8   2   8 107.067 18.2457   6
   8   2  -8 181.207 35.2771   4
   8   2  -8 118.947 28.3710   5
  -8   2   8 144.565 32.6238   5
  -6  -2   8 127.568 19.8408   7
  -6  -2   8 189.286 38.0049   5
  -6  -2   8 138.104 30.9111   2
   6  -2  -8 172.724 19.1012   6
  -6  -2   8 100.400 30.4497   4
   6  -2  -8 165.166 31.7991   4
   6  -2  -8 185.282 28.3141   3
  -6  -2   8 132.715 24.5256   5
   6  -2  -8 164.839 20.1862   5
  -6  -2   8 143.698 17.0923   6
  -6  -2   8 125.416 34.8771   3
  -6   2   8 187.909 43.9590   3
  -6   2   8 185.365 22.3272   6
  -6   2   8 181.433 31.5628   5
  -6   2   8 189.053 20.9186   6
   6   2  -8 175.433 20.4836   6
   6   2  -8 169.830 35.5699   2
   6   2  -8 173.594 33.9224   4
   6   2  -8 170.739 17.6261   7
  -6   2   8 179.848 39.2038   4
  -4  -2   8 673.428 66.0033   6
   4  -2  -8 735.754 77.1260   4
  -4  -2   8 676.833 79.2443   2
  -4  -2   8 709.284 72.5755   5
  -4  -2   8 714.719 66.1401   6
   4  -2  -8 685.432 67.5725   6
  -4  -2   8 787.231 82.2718   5
   4  -2  -8 782.040 68.6090   2
   4  -2  -8 752.681 75.0643   3
  -4  -2   8 779.695 81.0544   3
   4  -2  -8 805.506 67.5225   5
  -4   2   8 831.749 80.3303   5
  -4   2   8 781.200 73.1832   6
  -4   2   8 728.963 86.1988   4
   4   2  -8 631.381 80.6948   4
   4   2  -8 822.177 71.4712   7
  -4   2   8 850.118 73.5032   2
  -4   2   8 825.178 88.7036   3
  -2  -2   8 1094.44 105.863   3
  -2  -2   8 1289.28 112.294   5
   2  -2  -8 1142.76 96.8783   6
  -2  -2   8 1006.45 106.462   2
  -2  -2   8 948.339 105.107   4
   2  -2  -8 1110.65 105.170   3
  -2  -2   8 1036.66 97.8544   7
   2  -2  -8 1101.47 106.472   4
   2  -2  -8 1121.88 95.8483   5
   2  -2  -8 961.658 98.5379   2
   2   2  -8 1303.64 120.692   5
   2   2  -8 1245.88 108.357   7
  -2   2   8 1175.28 119.266   4
   2   2  -8 1203.99 116.145   4
  -2   2   8 1112.47 107.451   5
  -2   2   8 1207.21 106.968   6
  -2   2   8 1135.77 110.289   2
   0  -2  -8 170.570 17.2995   6
   0  -2   8 151.256 34.1969   4
   0  -2  -8 170.561 16.0468   5
   0  -2  -8 129.220 21.0987   5
   0  -2   8 158.864 34.6449   5
   0  -2   8 131.714 23.1582   7
   0  -2  -8 134.326 22.7736   2
   0  -2   8 125.032 25.1412   2
   0  -2   8 126.743 25.8602   3
   0  -2   8 207.596 34.3423   2
   0   2  -8 192.608 25.6744   7
   0   2   8 170.511 28.4064   2
   0   2  -8 155.528 35.6100   5
   0   2   8 153.700 39.1478   4
   0   2  -8 241.182 33.1285   3
   0   2   8 170.341 34.6188   3
   0   2  -8 156.509 39.7447   4
   0   2   8 205.549 24.2460   6
   2  -2   8 2127.16 177.528   3
   2  -2   8 2062.73 170.727   6
  -2  -2  -8 1877.39 171.916   5
   2  -2   8 1988.82 174.646   7
  -2  -2  -8 1733.81 181.503   3
  -2  -2  -8 1721.67 179.080   2
   2  -2   8 1952.99 181.726   4
   2  -2   8 1787.66 183.287   5
  -2  -2  -8 2005.80 172.400   6
  -2  -2  -8 2061.67 182.449   4
  -2   2  -8 2142.48 211.866   5
  -2   2  -8 2376.32 199.945   7
   2   2   8 2103.79 197.831   6
  -2   2  -8 2337.03 196.077   6
   2   2   8 2159.12 212.514   3
   2   2   8 2132.07 208.424   4
  -2   2  -8 2236.96 205.745   3
  -2   2  -8 2166.10 205.480   4
   2   2   8 2315.35 200.198   5
  -4  -2  -8 74.3437 24.4313   3
   4  -2   8 71.2426 22.5092   5
  -4  -2  -8 74.1992 20.0724   4
  -4  -2  -8 61.2500 13.7483   5
  -4  -2  -8 52.2892 20.6262   2
   4  -2   8 61.2178 10.1589   6
   4  -2   8 71.5205 27.8358   4
   4  -2   8 108.959 18.8043   2
   4  -2   8 85.2153 18.9644   3
  -4  -2  -8 42.6792 10.3727   6
  -4   2  -8 73.8594 26.3367   4
  -4   2  -8 93.3900 28.4185   3
   4   2   8 69.4637 24.5574   2
   4   2   8 23.8878 27.7318   4
  -4   2  -8 66.6995 28.7604   5
   4   2   8 55.9713 14.9766   5
  -4   2  -8 98.7774 27.6053   2
  -4   2  -8 63.4069 10.8341   6
   4   2   8 60.5136 26.7632   3
   4   2   8 59.7633 11.2285   6
  -4   2  -8 49.9229 16.5948   7
   4   2   8 58.9284 8.46502   7
  -6  -2  -8 754.235 85.8696   2
   6  -2   8 941.590 79.5553   2
   6  -2   8 841.844 90.7656   4
   6  -2   8 753.355 81.5882   5
  -6  -2  -8 752.404 74.9052   6
  -6  -2  -8 709.446 92.6083   3
  -6  -2  -8 766.861 77.6848   5
   6  -2   8 810.866 73.9624   6
   6   2   8 664.576 89.7022   4
  -6   2  -8 892.818 81.8087   7
  -6   2  -8 790.218 95.9562   3
   6   2   8 861.771 95.4768   2
  -6   2  -8 1088.51 109.972   5
  -6   2  -8 856.508 87.0510   4
   6   2   8 706.048 81.6442   5
  -6   2  -8 965.479 77.3873   6
   6   2   8 773.331 77.3154   6
  -8  -2  -8 173.575 32.3913   5
   8  -2   8 223.515 33.1711   3
  -8  -2  -8 227.381 36.0463   3
  -8  -2  -8 204.815 38.5338   2
   8  -2   8 207.588 29.7782   2
   8  -2   8 232.105 32.5691   5
  -8  -2  -8 137.169 47.1916   3
  -8  -2  -8 184.298 25.1872   6
  -8   2  -8 194.359 51.5892   3
   8   2   8 165.660 43.8262   2
  -8   2  -8 212.419 33.9287   7
  -8   2  -8 231.069 26.0109   6
  -8   2  -8 166.294 39.4950   4
  10  -2   8 21.7035 17.6494   4
  10  -2   8 19.0956 15.5923   2
  10  -2   8 25.3023 22.7103   3
  10  -2   8 21.7781 14.7307   5
 -10  -2  -8 21.0482 33.5184   3
 -10  -2  -8 24.6839 11.9045   6
 -10   2  -8 21.1738 11.3807   6
 -10   2  -8 17.8429 19.3306   7
  10   2   8 -2.8692 25.5468   2
 -10   2  -8 43.0121 20.5430   2
  10   2   8 -4.0063 20.7632   5
  11  -3  -8 4.44049 14.7334   5
 -11  -3   8 25.0372 33.0152   3
 -11  -3   8 23.9945 48.0544   5
 -11  -3   8 19.0774 10.2358   6
 -11  -3   8 34.4923 40.6254   4
 -11   3   8 0.13899 10.8148   6
 -11   3   8 45.6514 34.7247   4
  11   3  -8 -4.4175 22.7509   2
  -9  -3   8 77.2581 43.2697   4
   9  -3  -8 81.8384 22.9107   3
   9  -3  -8 65.3716 26.4205   4
   9  -3  -8 84.6392 19.3579   5
  -9  -3   8 75.2392 14.0672   6
  -9  -3   8 22.9405 32.1691   5
  -9  -3   8 63.1190 32.2790   3
   9   3  -8 67.3725 34.4942   2
  -9   3   8 108.723 41.3776   4
  -9   3   8 79.6560 17.9960   6
   9   3  -8 173.645 43.5561   4
  -9   3   8 163.385 47.6136   5
  -7  -3   8 186.424 35.3510   5
  -7  -3   8 205.189 41.6810   2
  -7  -3   8 266.541 59.7822   4
  -7  -3   8 247.876 25.0272   6
   7  -3  -8 258.650 38.5164   3
   7  -3  -8 338.524 53.6760   4
  -7  -3   8 251.223 53.5134   5
  -7  -3   8 211.882 30.0508   7
  -7   3   8 269.865 68.7261   3
   7   3  -8 308.663 32.5718   6
  -7   3   8 321.819 33.6086   6
  -7   3   8 353.346 35.5257   6
   7   3  -8 304.581 28.9575   7
  -7   3   8 413.426 58.2117   5
  -7   3   8 281.308 59.0988   4
   7   3  -8 210.659 47.7899   2
   7   3  -8 292.371 60.3037   4
  -5  -3   8 1202.20 113.410   7
  -5  -3   8 1349.19 110.077   6
   5  -3  -8 1287.43 121.858   3
  -5  -3   8 1059.19 118.263   5
  -5  -3   8 1373.84 134.171   5
  -5  -3   8 1179.52 129.447   3
  -5  -3   8 1019.52 124.882   2
   5  -3  -8 1358.72 112.249   6
   5   3  -8 1546.08 141.210   7
  -5   3   8 1455.55 167.877   3
  -5   3   8 1508.13 160.213   4
  -5   3   8 1648.45 143.622   6
   5   3  -8 1570.43 141.522   6
  -5   3   8 1787.45 156.846   5
   3  -3  -8 527.209 54.7475   5
  -3  -3   8 593.359 68.0457   2
  -3  -3   8 584.979 49.4590   6
  -3  -3   8 525.279 67.0800   3
   3  -3  -8 560.136 67.9973   4
  -3  -3   8 575.060 71.0946   5
  -3  -3   8 530.327 55.1067   7
   3  -3  -8 553.366 64.4108   3
  -3  -3   8 477.847 69.4243   4
   3  -3  -8 597.780 52.5040   6
   3  -3  -8 527.033 53.7766   2
   3   3  -8 675.806 64.4327   7
  -3   3   8 656.705 63.0365   6
  -3   3   8 675.523 84.5654   3
  -3   3   8 611.105 69.5158   5
  -3   3   8 578.260 81.4880   4
   3   3  -8 648.784 78.7695   4
   3   3  -8 591.372 79.2650   5
   3   3  -8 800.286 83.9751   3
  -3   3   8 757.582 69.5340   2
   1  -3  -8 -12.712 11.4362   5
  -1  -3   8 0.46217 11.5821   7
   1  -3  -8 -4.7206 20.8761   4
  -1  -3   8 13.5740 20.5471   5
  -1  -3   8 -0.6727 24.7341   4
   1  -3  -8 5.60514 4.83701   6
  -1  -3   8 -4.9253 10.6464   2
  -1  -3   8 5.31850 14.3544   3
   1  -3  -8 4.34414 9.55458   2
   1  -3  -8 -1.7261 17.7739   3
   1  -3  -8 -0.0969 7.16017   5
   1   3  -8 -3.9424 24.4431   4
   1   3  -8 0.83187 12.9220   7
  -1   3   8 -0.0568 4.92089   6
   1   3  -8 11.1985 21.4912   5
   1   3  -8 13.1780 19.2685   3
  -1   3   8 10.2252 20.8276   3
  -1   3   8 24.0750 28.3603   4
  -1   3   8 -0.1580 12.7352   2
   1   3  -8 -0.9020 15.9259   2
   1  -3   8 97.8339 19.7174   7
   1  -3   8 106.822 29.5005   2
  -1  -3  -8 75.1648 27.9895   4
  -1  -3  -8 64.7935 11.8280   6
  -1  -3  -8 86.4424 14.1135   5
   1  -3   8 78.4963 28.7672   5
   1  -3   8 80.4693 23.5821   3
   1  -3   8 103.849 33.1959   4
  -1  -3  -8 94.5706 22.6389   5
  -1  -3  -8 67.0170 19.3103   2
   1  -3   8 90.1492 23.8104   2
  -1  -3  -8 66.1296 24.6444   3
   1   3   8 110.202 14.6402   6
   1   3   8 59.5557 29.8520   3
  -1   3  -8 120.892 31.1396   3
  -1   3  -8 68.1765 31.7158   5
   1   3   8 95.2698 27.5195   2
  -1   3  -8 112.997 20.9790   7
   1   3   8 84.8230 36.8662   4
  -1   3  -8 79.8268 32.0865   4
  -3  -3  -8 504.331 50.7774   5
  -3  -3  -8 433.071 64.9244   3
   3  -3   8 509.358 69.6882   4
  -3  -3  -8 470.961 49.2358   6
   3  -3   8 510.192 67.0699   5
  -3  -3  -8 557.493 65.7211   4
  -3  -3  -8 590.188 64.0078   5
   3  -3   8 621.394 60.3457   3
  -3   3  -8 683.596 82.1403   3
  -3   3  -8 655.364 60.2718   6
   3   3   8 614.100 85.7063   4
   3   3   8 642.461 62.8654   6
  -3   3  -8 696.172 60.4146   6
   3   3   8 726.559 87.0119   3
  -3   3  -8 645.694 86.4753   5
  -3   3  -8 723.199 68.9334   7
   3   3   8 576.232 76.8419   2
  -3   3  -8 674.959 80.9483   4
  -5  -3  -8 1778.97 204.763   3
   5  -3   8 2406.86 202.248   5
   5  -3   8 2377.56 207.704   4
  -5  -3  -8 2143.19 190.651   5
  -5  -3  -8 1877.17 199.182   2
  -5  -3  -8 2140.46 188.555   6
  -5   3  -8 2648.75 238.719   4
  -5   3  -8 2815.25 230.472   7
   5   3   8 2437.87 250.648   3
  -5   3  -8 2662.50 223.843   6
  -5   3  -8 2637.29 253.860   3
   5   3   8 2148.78 231.061   5
   5   3   8 2406.10 221.240   7
  -5   3  -8 2654.85 276.184   5
   5   3   8 2500.97 225.893   6
  -7  -3  -8 248.017 35.2129   5
   7  -3   8 307.744 33.8983   2
   7  -3   8 280.862 37.8282   2
  -7  -3  -8 218.992 30.2566   6
   7  -3   8 268.203 40.2327   5
  -7  -3  -8 233.332 55.8159   3
   7  -3   8 312.575 39.7799   3
   7  -3   8 221.039 56.6406   4
   7   3   8 186.944 58.1703   4
   7   3   8 204.633 38.1310   5
  -7   3  -8 242.186 27.3513   6
  -7   3  -8 285.558 53.2045   4
   7   3   8 215.144 50.1579   2
   7   3   8 449.098 91.3386   3
  -7   3  -8 322.623 42.5704   7
  -7   3  -8 284.729 29.2692   6
  -9  -3  -8 80.0106 43.2071   3
   9  -3   8 162.699 27.5621   2
  -9  -3  -8 145.907 23.4700   6
   9  -3   8 157.420 24.8577   2
   9  -3   8 139.588 45.0197   4
   9  -3   8 169.947 29.2350   5
  -9   3  -8 165.911 23.2524   6
   9   3   8 166.382 49.7629   2
  -9   3  -8 252.667 41.9661   7
  -9   3  -8 207.026 48.4725   4
   9   3   8 173.631 51.2812   4
   9   3   8 94.6982 31.0091   5
 -10  -4   8 70.0630 41.6055   5
 -10  -4   8 58.4852 49.3961   4
 -10  -4   8 8.64386 31.9325   3
  10  -4  -8 19.7256 18.5482   3
 -10  -4   8 18.0943 9.44159   6
  10  -4  -8 18.2168 13.6456   5
 -10   4   8 45.4647 15.5384   6
 -10   4   8 36.7217 38.2525   4
  10   4  -8 85.8356 38.0432   2
  -8  -4   8 32.3984 8.96954   6
  -8  -4   8 103.215 53.8920   4
   8  -4  -8 53.6714 15.1863   5
  -8  -4   8 42.4017 32.3880   3
  -8  -4   8 26.4082 34.4384   5
   8  -4  -8 29.1674 19.0187   3
  -8   4   8 40.9771 39.4023   4
  -8   4   8 67.5712 15.8428   6
   8   4  -8 47.1608 12.3152   6
   8   4  -8 51.6966 9.32428   7
  -8   4   8 113.821 41.5004   5
   8   4  -8 23.6219 31.3918   2
  -6  -4   8 546.108 80.5899   3
   6  -4  -8 644.593 59.9054   6
  -6  -4   8 509.252 83.1989   5
  -6  -4   8 577.128 109.561   4
   6  -4  -8 724.789 62.3943   5
  -6  -4   8 595.853 56.5212   6
   6  -4  -8 560.705 71.7831   3
  -6   4   8 867.573 76.2890   6
   6   4  -8 763.190 73.4778   7
   6   4  -8 619.555 94.8102   2
  -6   4   8 880.077 97.7881   5
   6   4  -8 815.914 73.5045   6
  -6   4   8 806.187 105.030   4
   4  -4  -8 442.843 69.5799   4
  -4  -4   8 454.753 42.2871   6
   4  -4  -8 549.976 47.8260   2
  -4  -4   8 454.430 63.9123   2
   4  -4  -8 506.557 63.9320   3
  -4  -4   8 415.900 56.2597   5
  -4  -4   8 456.398 67.3911   3
   4  -4  -8 425.727 45.2406   6
  -4  -4   8 405.432 82.4912   4
  -4  -4   8 421.752 69.2555   5
   4  -4  -8 456.548 51.0126   5
  -4   4   8 396.564 97.2480   4
  -4   4   8 570.101 56.4491   6
   4   4  -8 469.149 75.4712   2
   4   4  -8 638.478 52.9162   6
  -4   4   8 595.377 62.0039   2
  -4   4   8 487.001 70.3029   5
   4   4  -8 608.291 59.4354   7
  -4   4   8 563.273 93.9107   3
   4   4  -8 602.467 89.2656   4
  -2  -4   8 201.259 46.4236   3
   2  -4  -8 211.989 43.5304   3
  -2  -4   8 168.511 54.7692   4
   2  -4  -8 190.101 28.4654   2
  -2  -4   8 183.156 48.0805   5
   2  -4  -8 295.103 55.5000   4
   2  -4  -8 212.525 22.9432   6
   2   4  -8 316.254 38.2007   7
   2   4  -8 276.459 57.3653   5
  -2   4   8 249.098 29.6302   6
   2   4  -8 358.158 61.5603   4
   2   4  -8 275.706 50.8783   2
  -2   4   8 294.816 68.5412   3
  -2   4   8 289.779 65.0394   4
  -2   4   8 300.993 43.1971   2
   2   4  -8 286.562 62.9083   3
  -2   4   8 197.041 41.8430   5
   0  -4   8 9.05868 17.0349   2
   0  -4  -8 4.03710 13.0970   2
   0  -4  -8 3.52264 5.95906   6
   0  -4  -8 14.1435 20.5761   5
   0  -4  -8 4.20975 10.7201   5
   0  -4   8 -10.832 22.8625   5
   0  -4   8 -1.6787 17.4780   3
   0  -4   8 -3.7018 20.1347   2
   0  -4  -8 44.3170 47.3128   4
   0  -4  -8 -4.9831 20.0305   3
   0  -4   8 12.8021 37.5087   4
   0   4  -8 10.1984 17.2619   7
   0   4  -8 -46.227 30.8765   4
   0   4   8 9.99966 19.8813   2
   0   4   8 6.98487 7.00770   6
   0   4   8 20.1102 37.0240   4
   0   4  -8 15.0780 26.9654   3
  -2  -4  -8 295.780 46.2219   2
   2  -4   8 402.436 60.1085   5
  -2  -4  -8 333.858 61.1221   3
   2  -4   8 481.027 74.0770   4
   2  -4   8 487.910 54.7026   3
  -2  -4  -8 369.044 52.5916   5
  -2  -4  -8 354.520 41.2255   5
  -2  -4  -8 408.576 38.3226   6
   2   4   8 548.490 88.7992   4
  -2   4  -8 604.009 84.6294   4
   2   4   8 507.323 87.8644   3
   2   4   8 580.725 75.7128   2
  -2   4  -8 572.738 83.3864   3
   2   4   8 550.054 54.3088   6
  -2   4  -8 554.795 81.4458   5
   4  -4   8 60.5214 21.5771   2
   4  -4   8 39.5531 37.9052   4
   4  -4   8 67.6983 21.9045   2
   4  -4   8 64.6057 22.8515   3
  -4  -4  -8 22.5221 19.7697   2
  -4  -4  -8 36.2199 25.5990   3
  -4  -4  -8 16.5738 24.0678   5
  -4  -4  -8 27.2594 14.3528   5
  -4  -4  -8 37.4202 10.4265   6
   4  -4   8 60.3240 28.6005   5
   4   4   8 92.6742 51.3312   3
   4   4   8 34.3183 13.5492   6
  -4   4  -8 71.0982 10.3848   6
  -4   4  -8 68.7765 23.7441   7
   4   4   8 27.2090 28.7109   2
  -4   4  -8 61.3331 10.1948   6
   4   4   8 133.550 64.0706   4
  -6  -4  -8 557.728 94.9199   3
   6  -4   8 690.009 101.067   4
  -6  -4  -8 767.813 73.8029   6
   6  -4   8 861.587 83.1802   2
   6  -4   8 920.372 85.9674   3
   6  -4   8 719.182 85.8018   5
  -6   4  -8 942.603 113.036   4
   6   4   8 645.061 128.474   4
  -6   4  -8 965.154 88.6084   6
  -6   4  -8 1013.45 88.9022   6
   6   4   8 856.458 116.768   2
  -6   4  -8 1102.49 134.473   3
  -6   4  -8 1054.62 99.6122   7
   8  -4   8 84.7216 17.7026   2
  -8  -4  -8 87.3875 43.8793   3
   8  -4   8 82.3343 21.7123   2
  -8  -4  -8 42.8042 35.4264   5
  -8  -4  -8 66.6468 15.2614   6
  -8  -4  -8 51.9093 35.5414   4
   8  -4   8 93.0700 26.2495   5
   8  -4   8 101.620 27.6566   3
   8   4   8 45.3467 39.5043   2
  -8   4  -8 174.498 47.9674   4
  -8   4  -8 89.4953 17.4790   6
   8   4   8 47.2352 57.6443   4
  -8   4  -8 161.921 33.8766   7
  -8   4  -8 81.5158 14.9120   6
  -7  -5   8 59.6477 33.4646   3
  -7  -5   8 54.6622 10.5757   6
   7  -5  -8 69.1134 16.9594   5
  -7   5   8 84.7383 49.7950   4
   7   5  -8 50.6187 69.1728   2
   7   5  -8 81.2248 61.9066   4
   7   5  -8 133.008 18.0368   6
  -7   5   8 52.6994 16.8608   6
   7   5  -8 93.8803 15.5637   7
   5  -5  -8 78.6309 13.7544   2
  -5  -5   8 82.6583 41.6837   5
   5  -5  -8 70.5297 20.3227   5
  -5  -5   8 61.6750 32.8936   3
   5  -5  -8 66.6312 28.5607   3
   5  -5  -8 74.1704 13.8188   6
   5   5  -8 152.162 63.2040   4
  -5   5   8 162.854 60.4386   4
  -5   5   8 108.892 42.0827   5
   5   5  -8 139.298 47.8342   2
   5   5  -8 128.137 25.1834   7
   3  -5  -8 241.107 31.3643   2
   3  -5  -8 237.357 47.6131   3
   3  -5  -8 266.033 34.3625   6
  -3  -5   8 198.980 55.8447   5
   3  -5  -8 173.753 38.9186   5
  -3  -5   8 223.538 48.8500   3
  -3   5   8 300.857 56.6123   5
   3   5  -8 354.950 80.4345   4
  -3   5   8 316.066 35.9635   6
   3   5  -8 357.072 52.2850   7
  -3   5   8 384.222 50.2982   2
   3   5  -8 269.249 57.0408   2
  -3   5   8 308.758 81.1340   4
   1  -5  -8 42.8708 18.4109   2
   1  -5  -8 46.6659 26.5794   3
  -1  -5   8 82.0075 38.2880   5
   1  -5  -8 49.0300 11.2177   6
   1  -5  -8 70.4195 18.7411   5
  -1  -5   8 69.6294 29.1596   3
   1  -5  -8 69.2361 29.0557   5
  -1   5   8 84.6621 31.3385   2
   1   5  -8 70.7338 24.2503   7
  -1   5   8 94.3691 50.6283   4
   1   5  -8 77.0892 34.7953   2
   1   5  -8 174.911 53.1848   4
  -1   5   8 70.3021 17.4385   6
   1  -5   8 320.873 61.0806   5
  -1  -5  -8 290.956 57.1328   3
   1  -5   8 529.876 85.4003   2
  -1  -5  -8 342.295 43.8590   5
  -1  -5  -8 236.158 51.5405   5
   1  -5   8 364.496 54.9316   3
  -1  -5  -8 294.900 45.7924   2
  -1  -5  -8 388.715 36.5134   6
   1  -5   8 452.829 55.5612   2
   1   5   8 502.649 73.5418   2
  -1   5  -8 641.112 61.5606   7
   1   5   8 473.248 99.3936   4
   1   5   8 458.255 50.5177   6
  -1   5  -8 431.725 84.0424   4
  -3  -5  -8 193.192 44.9119   5
   3  -5   8 256.524 42.2981   3
   3  -5   8 239.030 53.9043   5
  -3  -5  -8 195.474 52.5553   3
  -3  -5  -8 174.556 32.7319   5
  -3  -5  -8 193.672 24.0489   6
   3   5   8 225.296 81.4481   4
  -3   5  -8 322.780 73.0109   4
   3   5   8 270.331 48.8669   7
   3   5   8 278.957 33.9177   6
   3   5   8 275.704 60.0948   2
  -3   5  -8 444.732 51.1146   7
  -5  -5  -8 156.844 21.9807   6
   5  -5   8 174.038 36.8747   3
   5  -5   8 172.966 33.6269   2
   5  -5   8 148.412 41.1161   5
  -5  -5  -8 153.639 48.6325   3
   5  -5   8 225.644 33.1214   2
  -5  -5  -8 100.154 41.4751   5
  -5   5  -8 274.588 29.0768   6
   5   5   8 188.441 36.5802   7
  -5   5  -8 273.223 27.2481   6
   5   5   8 104.103 83.3597   4
   5   5   8 268.289 62.9942   2
  -5   5  -8 284.103 67.6761   4
  -5   5  -8 245.794 48.5782   7
   7  -5   8 68.7783 16.8518   2
   7  -5   8 46.9583 23.4631   3
   7  -5   8 39.4414 24.2614   5
  -7  -5  -8 27.8508 11.9449   6
  -7  -5  -8 -0.1161 30.3283   5
  -7  -5  -8 38.4427 35.6175   3
   7  -5   8 37.8330 19.5728   2
  -7   5  -8 44.6865 11.3933   6
   7   5   8 14.2247 61.5217   4
  -7   5  -8 69.0163 13.5140   6
  -7   5  -8 93.4571 31.8601   7
  -7   5  -8 100.711 45.7236   4
   7   5   8 11.7049 30.0283   2
  -4  -6   8 241.247 64.9315   5
  -4  -6   8 203.349 53.4423   3
   4  -6  -8 234.566 53.8658   3
   4  -6  -8 246.831 27.6268   6
   4  -6  -8 202.009 38.1569   5
   4  -6  -8 249.727 30.9097   2
   4   6  -8 336.957 53.3105   7
   4   6  -8 229.634 82.0462   4
  -4   6   8 377.735 53.8456   2
  -4   6   8 390.488 93.0353   4
   4   6  -8 378.160 72.6132   2
   2  -6  -8 78.6435 22.7877   2
   2  -6  -8 86.3732 15.0643   6
  -2  -6   8 73.9154 32.2092   3
   2  -6  -8 80.7076 34.4249   3
   2  -6  -8 52.0986 29.6799   5
  -2   6   8 170.975 43.2029   7
  -2   6   8 102.801 70.6523   4
  -2   6   8 136.217 66.5459   2
   2   6  -8 170.102 53.7987   2
   2   6  -8 151.430 36.5503   7
   2   6  -8 70.7919 64.6410   4
   0  -6   8 70.0655 38.2473   5
   0  -6  -8 58.7888 30.1428   5
   0  -6   8 60.9861 28.0345   3
   0  -6  -8 38.6705 28.0053   3
   0  -6   8 102.829 37.6736   2
   0   6  -8 54.4457 29.3908   7
   0   6   8 35.6518 31.3778   2
   0   6   8 74.2080 33.8061   7
   0   6   8 -3.9267 56.2292   4
   0   6  -8 98.5986 65.6927   4
  -2  -6  -8 -5.6076 19.6451   5
   2  -6   8 20.1409 25.2208   2
  -2  -6  -8 19.1173 28.1048   5
  -2  -6  -8 8.49987 7.89575   6
   2  -6   8 53.3712 23.9519   3
  -2  -6  -8 43.8855 29.0552   3
   2   6   8 15.3561 32.0573   2
   2   6   8 39.3214 30.3967   7
  -2   6  -8 26.5512 26.6191   7
  -2   6  -8 131.442 66.2444   4
   2   6   8 71.5707 67.5512   4
 -12   0   9 50.5800 21.9367   2
 -12   0   9 68.9169 16.7385   6
  12   0  -9 71.7632 23.4415   2
 -12   0   9 65.9142 12.5812   7
 -12   0   9 227.906 76.3940   3
  12   0  -9 107.015 30.6530   5
  10   0  -9 63.3190 20.6719   2
 -10   0   9 56.9284 22.8546   4
 -10   0   9 45.7350 9.93318   7
 -10   0   9 52.5310 20.0000   2
 -10   0   9 202.574 66.6446   3
 -10   0   9 45.1891 19.7097   5
 -10   0   9 32.4790 24.8347   4
 -10   0   9 51.3164 13.1156   6
  -8   0   9 40.5683 22.1580   4
   8   0  -9 57.1899 17.3470   5
  -8   0   9 27.3708 9.98643   6
   8   0  -9 36.9415 20.4718   3
  -8   0   9 34.5342 14.5620   5
   8   0  -9 17.8385 15.5540   2
  -8   0   9 31.3729 8.95732   6
  -8   0   9 36.2172 7.05989   7
  -8   0   9 19.6878 15.4520   2
  -8   0   9 50.7961 20.4049   4
  -6   0   9 869.329 87.8003   6
  -6   0   9 988.188 91.4293   4
  -6   0   9 963.756 97.6018   2
   6   0  -9 878.119 91.3061   3
  -6   0   9 906.523 87.2213   6
  -6   0   9 1064.76 95.2102   2
   6   0  -9 1030.56 91.0939   5
  -6   0   9 902.388 89.9611   3
  -6   0   9 981.225 90.6032   4
  -6   0   9 1035.38 89.6553   5
  -4   0   9 1447.87 117.248   4
  -4   0   9 1176.69 114.209   6
   4   0  -9 1200.78 116.498   5
  -4   0   9 1222.97 120.159   2
  -4   0   9 1460.62 116.437   5
   4   0  -9 1326.00 116.276   3
  -4   0   9 1238.27 116.129   3
  -4   0   9 1206.36 112.818   7
  -4   0   9 1336.83 117.624   4
  -4   0   9 1267.82 122.873   2
   4   0  -9 1203.77 114.512   6
  -2   0   9 92.5188 10.8644   7
  -2   0   9 91.6176 15.3938   3
  -2   0   9 122.397 18.3271   4
  -2   0   9 90.9875 10.9148   6
   2   0  -9 107.997 21.5124   5
   2   0  -9 117.507 12.2333   3
   2   0  -9 84.7841 22.8278   2
  -2   0   9 118.704 18.2111   4
   2   0  -9 86.9611 11.1056   6
  -2   0   9 76.5861 18.4825   5
  -2   0   9 70.7434 19.4926   2
   2   0  -9 81.6170 10.6987   7
   0   0   9 12.6630 5.49244   7
   0   0   9 -3.0357 12.7981   5
   0   0  -9 3.63408 12.3200   2
   0   0   9 14.4307 4.49771   6
   0   0   9 11.3013 9.21912   4
   0   0  -9 19.1187 5.26389   6
   0   0  -9 8.67742 13.4263   5
   0   0  -9 13.5823 4.09705   7
   0   0   9 7.19462 10.4510   2
   0   0   9 28.2611 10.3502   4
  -2   0  -9 687.212 60.1292   7
  -2   0  -9 589.352 67.9472   2
   2   0   9 590.009 64.9194   5
   2   0   9 722.070 62.7011   4
  -2   0  -9 704.665 61.0223   6
   2   0   9 687.530 63.9039   4
   2   0   9 639.770 60.5160   6
   2   0   9 673.509 61.3359   7
   4   0   9 130.330 23.7150   2
   4   0   9 99.5184 14.3455   6
   4   0   9 117.910 19.2332   4
   4   0   9 143.341 24.0451   4
  -4   0  -9 87.9981 26.8996   5
   4   0   9 140.076 21.1973   5
  -4   0  -9 139.512 15.7947   3
  -4   0  -9 127.160 23.1033   2
  -4   0  -9 114.106 14.9094   6
  -4   0  -9 116.078 16.4312   7
   4   0   9 91.0072 18.6440   7
  -6   0  -9 1.26913 6.23545   6
   6   0   9 -9.7586 14.5334   4
  -6   0  -9 33.2487 24.6290   3
   6   0   9 16.9974 12.6361   4
   6   0   9 1.95302 10.6881   5
   6   0   9 8.38141 13.2554   2
   6   0   9 -8.1390 5.04621   6
   6   0   9 1.32424 11.0121   7
  -6   0  -9 15.3074 8.43382   7
  -6   0  -9 13.5536 11.5781   2
  -6   0  -9 15.7496 19.3067   5
   8   0   9 279.999 41.3407   2
  -8   0  -9 262.725 31.9593   6
  -8   0  -9 251.197 36.4664   3
  -8   0  -9 323.534 50.8655   5
   8   0   9 314.101 50.2860   5
  -8   0  -9 351.366 41.3636   2
   8   0   9 207.742 29.1334   6
  -8   0  -9 392.166 65.3572   3
  -8   0  -9 259.706 32.3078   7
  10   0   9 417.899 53.9383   5
 -10   0  -9 491.191 48.8328   6
 -10   0  -9 562.794 59.6112   2
 -10   0  -9 687.029 98.1678   3
  10   0   9 480.402 78.6400   2
 -10   0  -9 371.671 45.3979   7
 -12   0  -9 1.49375 10.6461   6
  12   0   9 -8.7218 16.4517   2
 -12   0  -9 7.00718 43.5615   3
  12   0   9 -17.584 16.7921   5
 -13  -1   9 142.278 63.9314   3
 -13  -1   9 96.7264 18.1057   7
  13  -1  -9 173.514 46.3256   3
  13  -1  -9 156.918 36.9973   5
  13   1  -9 107.159 35.0906   2
 -13   1   9 111.369 24.2418   2
 -13   1   9 121.347 20.2049   2
 -13   1   9 164.471 24.9235   6
  11  -1  -9 671.674 83.1618   3
 -11  -1   9 725.734 68.7457   7
 -11  -1   9 735.446 72.3065   6
 -11  -1   9 740.369 84.6895   2
  11  -1  -9 903.353 85.1327   5
 -11   1   9 857.053 76.2799   6
  11   1  -9 649.189 85.9929   2
 -11   1   9 881.248 79.0830   2
  11   1  -9 609.273 86.5248   5
  -9  -1   9 1200.37 105.457   5
  -9  -1   9 952.318 99.2942   3
   9  -1  -9 946.984 100.401   4
  -9  -1   9 1115.25 108.200   2
  -9  -1   9 1012.72 94.5926   7
  -9  -1   9 1143.71 97.3068   6
   9   1  -9 1225.17 129.253   2
   9   1  -9 1140.91 123.567   5
  -9   1   9 1117.08 125.898   4
  -9   1   9 1282.07 119.682   2
  -9   1   9 1375.30 125.308   6
  -9   1   9 1481.94 124.006   5
  -9   1   9 1286.82 116.670   6
   7  -1  -9 64.0765 16.8628   3
  -7  -1   9 35.8563 18.9652   2
  -7  -1   9 58.8350 11.1714   6
   7  -1  -9 71.5962 15.9243   5
  -7  -1   9 71.9012 10.8991   7
  -7  -1   9 51.2972 9.95422   6
  -7  -1   9 81.1495 32.6149   3
  -7  -1   9 48.0202 15.6531   5
  -7  -1   9 71.2190 23.5379   4
  -7   1   9 59.8207 15.5194   2
  -7   1   9 68.8282 11.6738   6
   7   1  -9 66.7782 20.1165   5
  -7   1   9 63.4357 24.0367   4
  -7   1   9 70.8763 13.9341   6
  -7   1   9 61.9536 22.1154   3
  -7   1   9 56.1993 14.5285   2
  -7   1   9 77.3545 16.2396   5
   7   1  -9 62.1690 23.5823   2
  -5  -1   9 346.822 33.7255   7
  -5  -1   9 318.823 36.9630   3
  -5  -1   9 350.646 34.0962   6
  -5  -1   9 447.846 49.5406   5
   5  -1  -9 347.989 35.0784   6
  -5  -1   9 329.042 43.4941   4
  -5  -1   9 350.163 44.1950   2
  -5  -1   9 355.328 35.1367   6
   5  -1  -9 406.543 40.6425   4
   5  -1  -9 386.035 36.5448   5
  -5  -1   9 366.853 39.6132   5
  -5   1   9 383.869 36.7865   5
  -5   1   9 375.986 35.8540   6
  -5   1   9 395.874 38.5897   2
  -5   1   9 335.305 45.9162   4
  -5   1   9 311.423 45.0753   3
   5   1  -9 332.282 45.8417   2
   3  -1  -9 61.7815 17.5605   2
  -3  -1   9 74.4707 15.5184   3
   3  -1  -9 125.216 21.7805   3
  -3  -1   9 114.455 25.6025   5
  -3  -1   9 75.5774 22.2652   4
  -3  -1   9 101.833 14.8358   7
   3  -1  -9 96.8552 12.1313   6
  -3  -1   9 87.7674 18.7318   5
  -3  -1   9 92.2676 21.5209   2
  -3  -1   9 86.4967 10.5004   6
  -3  -1   9 116.072 39.7393   2
   3  -1  -9 110.914 12.5872   5
   3  -1  -9 114.687 22.3755   4
  -3  -1   9 78.7477 11.4597   6
   3   1  -9 105.897 11.7140   7
  -3   1   9 112.590 27.4208   4
  -3   1   9 84.7043 12.1784   6
  -3   1   9 90.8445 23.3219   3
   3   1  -9 149.871 25.8309   4
  -3   1   9 84.9930 16.1105   2
  -3   1   9 88.4254 11.7882   5
  -1  -1   9 3795.56 343.024   5
  -1  -1   9 3929.00 333.338   6
  -1  -1   9 4233.60 346.016   2
  -1  -1   9 3882.42 337.357   3
  -1  -1   9 3603.44 338.559   4
   1  -1  -9 3622.84 338.806   2
   1  -1  -9 3873.95 337.605   4
   1  -1  -9 3436.01 337.416   3
  -1  -1   9 3813.46 334.698   7
   1  -1  -9 3927.98 334.704   6
  -1   1   9 4011.95 368.350   6
   1   1  -9 4342.06 367.212   6
   1   1  -9 4654.52 377.524   5
  -1   1   9 4115.08 373.696   4
   1   1  -9 4531.00 371.789   4
  -1   1   9 3580.37 372.414   3
   1  -1   9 2700.67 247.711   4
   1  -1   9 2840.10 243.888   7
  -1  -1  -9 2905.62 245.494   4
   1  -1   9 2662.30 241.724   6
  -1  -1  -9 2900.54 243.539   6
   1  -1   9 2551.90 251.120   5
  -1  -1  -9 2690.76 248.018   3
  -1   1  -9 2750.15 288.686   5
   1   1   9 2953.53 285.305   4
  -1   1  -9 3429.24 284.121   4
  -1   1  -9 3402.79 279.352   6
   1   1   9 3040.97 285.284   3
   1   1   9 2994.80 280.288   6
  -1   1  -9 3492.31 280.910   7
   1   1   9 3267.01 278.763   7
  -3  -1  -9 575.352 52.2970   6
  -3  -1  -9 619.559 54.7081   4
  -3  -1  -9 511.765 55.4215   5
   3  -1   9 558.126 54.3478   7
  -3  -1  -9 578.658 60.5771   3
   3  -1   9 522.429 50.9154   6
   3  -1   9 487.490 59.5242   5
  -3  -1  -9 564.633 59.6500   2
   3  -1   9 578.437 59.4386   4
   3   1   9 564.753 61.5062   4
  -3   1  -9 505.289 66.9637   5
  -3   1  -9 599.334 52.9803   6
  -3   1  -9 629.555 59.4605   4
   3   1   9 547.063 54.4460   5
  -3   1  -9 666.280 60.8708   3
  -3   1  -9 579.783 55.8482   7
   3   1   9 550.019 62.2332   2
   3   1   9 562.684 53.5861   6
   3   1   9 539.822 52.3103   7
  -5  -1  -9 61.3469 18.9635   2
   5  -1   9 94.7201 17.8077   2
  -5  -1  -9 95.2973 26.8342   3
   5  -1   9 85.0659 20.2431   5
   5  -1   9 83.6417 11.9259   6
   5  -1   9 122.373 19.0756   7
  -5  -1  -9 70.9764 18.9589   3
  -5  -1  -9 68.5099 13.0177   6
  -5  -1  -9 112.652 21.7962   5
  -5  -1  -9 70.7147 8.77992   7
   5  -1   9 111.415 25.8117   4
  -5  -1  -9 66.1757 14.2678   4
  -5   1  -9 92.8705 34.0471   5
   5   1   9 59.9577 22.0922   2
  -5   1  -9 93.9898 17.2478   7
  -5   1  -9 130.902 25.8104   2
   5   1   9 80.2470 12.7029   6
  -5   1  -9 84.3206 19.1925   4
   5   1   9 82.8440 17.4468   5
  -5   1  -9 112.983 24.5492   3
   5   1   9 52.8654 22.1191   4
   5   1   9 77.6353 12.9799   7
  -5   1  -9 83.0615 12.7443   6
  -7  -1  -9 364.468 50.7463   2
   7  -1   9 484.956 49.1850   5
  -7  -1  -9 425.068 43.3341   6
  -7  -1  -9 455.466 53.2916   5
  -7  -1  -9 394.918 38.2385   7
  -7  -1  -9 438.060 46.7128   3
   7  -1   9 391.058 50.3668   3
  -7  -1  -9 546.787 66.4178   3
   7  -1   9 468.968 56.0495   4
   7  -1   9 466.990 43.0228   6
  -7   1  -9 528.490 49.5184   7
   7   1   9 408.338 57.3008   2
  -7   1  -9 346.209 55.3838   3
  -7   1  -9 538.109 46.2778   6
   7   1   9 459.267 50.4553   5
  -9  -1  -9 435.354 52.3437   2
   9  -1   9 382.721 44.2063   5
  -9  -1  -9 291.324 43.3254   3
   9  -1   9 381.127 48.2789   2
  -9  -1  -9 391.112 40.1316   6
  -9   1  -9 349.458 45.6303   7
   9   1   9 396.023 51.4956   5
   9   1   9 445.929 59.8280   2
  -9   1  -9 403.644 42.3290   6
  11  -1   9 9.21482 14.3913   5
 -11  -1  -9 -11.348 8.98217   6
 -11  -1  -9 -9.1992 32.1062   3
  11  -1   9 11.8558 17.6580   2
 -11   1  -9 1.74807 17.0837   7
 -11   1  -9 16.1423 17.6904   2
  11   1   9 14.6449 20.9131   5
 -11   1  -9 -3.5509 9.88521   6
  11   1   9 -5.6394 21.2255   2
 -11   1  -9 43.8133 53.4523   3
  12  -2  -9 41.5943 22.1642   5
 -12  -2   9 30.9573 11.8672   6
 -12   2   9 40.1166 30.1341   4
 -12   2   9 33.3370 19.4771   6
  12   2  -9 33.8168 24.7077   2
  10  -2  -9 334.331 41.8283   4
  10  -2  -9 320.752 44.4883   3
 -10  -2   9 379.910 37.8206   6
 -10  -2   9 355.071 66.9288   3
 -10  -2   9 323.864 36.0895   6
 -10  -2   9 335.032 37.1761   7
 -10  -2   9 297.007 60.8084   4
 -10  -2   9 407.084 54.0865   2
 -10  -2   9 383.553 66.8296   5
  10  -2  -9 401.898 44.0262   5
  10   2  -9 287.144 53.8594   2
 -10   2   9 269.881 61.1733   4
 -10   2   9 463.206 43.2847   6
  10   2  -9 428.598 56.4687   5
 -10   2   9 435.490 59.6103   5
  -8  -2   9 218.250 44.6124   4
   8  -2  -9 271.016 29.9210   5
  -8  -2   9 190.221 33.6942   5
  -8  -2   9 253.765 51.1998   3
  -8  -2   9 155.823 37.6588   2
   8  -2  -9 227.886 39.5420   3
  -8  -2   9 194.494 23.3323   6
  -8  -2   9 265.998 25.4026   6
  -8  -2   9 249.107 49.4561   5
   8  -2  -9 208.562 35.3741   4
  -8  -2   9 170.794 26.5195   7
  -8   2   9 274.112 41.7623   5
   8   2  -9 226.679 41.0073   4
   8   2  -9 262.681 28.6277   6
  -8   2   9 286.802 29.9433   6
  -8   2   9 259.255 27.8972   6
   8   2  -9 165.414 38.2714   2
  -8   2   9 227.205 56.8191   3
  -8   2   9 194.194 49.5776   4
  -6  -2   9 70.6648 27.0007   5
   6  -2  -9 75.7489 12.4603   6
  -6  -2   9 76.9191 19.0819   5
  -6  -2   9 56.8180 10.2503   6
  -6  -2   9 69.5160 10.0620   6
   6  -2  -9 63.9152 21.6961   4
  -6  -2   9 61.9155 24.4018   4
  -6  -2   9 46.4170 22.6784   2
   6  -2  -9 69.4737 18.4926   3
  -6  -2   9 56.3321 24.8855   3
  -6  -2   9 56.9389 12.9594   7
  -6   2   9 72.3647 13.0110   6
   6   2  -9 75.4333 10.8147   7
  -6   2   9 90.3752 24.5563   5
   6   2  -9 100.272 29.8090   2
  -6   2   9 68.8534 30.6711   3
  -6   2   9 55.8982 28.3179   4
  -4  -2   9 329.586 37.6616   5
   4  -2  -9 357.307 31.2544   5
  -4  -2   9 293.826 44.2328   4
   4  -2  -9 355.590 45.1544   4
   4  -2  -9 328.143 31.8358   6
  -4  -2   9 336.496 49.2416   5
  -4  -2   9 269.163 33.3910   7
  -4  -2   9 293.136 29.8130   6
  -4  -2   9 296.980 29.8901   6
   4  -2  -9 347.498 41.2041   3
  -4  -2   9 338.331 45.8675   3
   4  -2  -9 319.114 33.6798   2
  -4   2   9 366.477 35.9099   2
   4   2  -9 378.042 33.3864   7
   4   2  -9 278.975 46.8457   2
  -4   2   9 310.500 51.3261   3
   4   2  -9 338.752 48.5324   4
  -4   2   9 376.970 42.4442   5
  -4   2   9 351.593 34.9890   6
  -4   2   9 280.073 50.3736   4
  -2  -2   9 951.828 104.993   3
  -2  -2   9 1067.12 110.790   5
  -2  -2   9 1265.67 116.862   2
   2  -2  -9 1087.49 99.7866   2
  -2  -2   9 1061.56 108.325   2
   2  -2  -9 1100.43 97.5202   6
   2  -2  -9 1038.14 105.120   3
   2  -2  -9 1147.48 107.489   4
   2   2  -9 1353.15 108.644   7
  -2   2   9 1144.59 119.989   4
   2   2  -9 1203.71 120.703   5
  -2   2   9 1158.09 108.138   6
   2   2  -9 1167.01 117.224   4
  -2   2   9 1141.93 111.831   2
   0  -2  -9 3406.75 295.713   5
   0  -2   9 3296.48 302.700   3
   0  -2  -9 3336.12 297.485   6
   0  -2   9 3471.98 299.072   7
   0  -2  -9 3133.79 301.962   2
   0  -2  -9 3301.12 298.415   5
   0  -2   9 3135.04 305.206   4
   0  -2   9 3559.38 310.807   5
   0  -2  -9 3414.99 304.662   4
   0  -2   9 3771.80 309.292   2
   0   2  -9 3962.98 335.667   5
   0   2  -9 4066.15 329.029   3
   0   2   9 3432.05 330.913   4
   0   2   9 3750.57 321.381   6
   0   2   9 3415.80 332.285   2
   0   2  -9 3574.15 328.063   4
   0   2   9 3314.02 330.829   3
   2  -2   9 533.673 61.3397   5
  -2  -2  -9 457.905 45.8439   6
  -2  -2  -9 466.516 45.8599   5
   2  -2   9 530.963 44.1874   6
  -2  -2  -9 458.478 57.4722   3
   2  -2   9 508.090 49.6809   7
   2  -2   9 425.524 59.9918   4
  -2  -2  -9 520.551 58.9399   4
  -2  -2  -9 394.280 52.3028   2
   2  -2   9 555.248 52.5331   3
  -2   2  -9 602.037 49.7069   6
  -2   2  -9 533.783 63.5517   4
   2   2   9 602.819 54.5105   5
  -2   2  -9 521.899 60.4402   3
   2   2   9 496.454 64.8957   4
  -2   2  -9 596.773 55.2482   7
  -2   2  -9 492.611 66.4422   5
   2   2   9 522.042 62.4434   2
   2   2   9 526.049 49.1835   7
   2   2   9 520.820 51.7390   6
   4  -2   9 80.3858 24.2415   5
   4  -2   9 59.7950 27.9128   4
  -4  -2  -9 63.0781 11.5662   6
  -4  -2  -9 75.1936 23.1249   2
   4  -2   9 57.8345 10.0573   6
  -4  -2  -9 54.1355 19.9016   4
   4  -2   9 81.7976 18.6458   2
  -4  -2  -9 57.4597 14.0160   5
   4  -2   9 100.414 19.2867   7
  -4  -2  -9 50.9106 22.5310   3
   4  -2   9 100.322 18.1299   3
   4   2   9 73.5544 29.3945   3
  -4   2  -9 81.8613 27.4051   3
   4   2   9 86.0492 26.8888   2
  -4   2  -9 83.4089 31.4794   5
  -4   2  -9 69.6655 12.1906   6
  -4   2  -9 109.221 27.7356   4
   4   2   9 83.7187 18.0260   5
  -4   2  -9 84.7046 28.3257   2
   4   2   9 45.1471 27.0010   4
  -4   2  -9 81.4590 18.2350   7
   4   2   9 64.2958 12.4132   6
   4   2   9 77.4021 10.2628   7
  -6  -2  -9 454.529 62.1596   2
  -6  -2  -9 461.672 51.2444   5
  -6  -2  -9 412.938 66.3097   3
   6  -2   9 463.574 46.0905   6
   6  -2   9 476.897 65.8572   4
   6  -2   9 581.088 52.5779   2
  -6  -2  -9 426.902 47.1889   6
   6  -2   9 475.958 55.6141   5
  -6   2  -9 563.791 47.6224   6
  -6   2  -9 491.343 53.8108   7
   6   2   9 420.925 52.5585   5
   6   2   9 450.384 64.8471   2
  -6   2  -9 565.563 59.8466   4
   6   2   9 456.174 48.6525   6
  -6   2  -9 393.204 69.1218   3
  -8  -2  -9 297.194 41.5796   5
   8  -2   9 292.699 37.3573   5
  -8  -2  -9 257.829 32.0452   6
  -8  -2  -9 257.324 39.8456   3
   8  -2   9 300.043 53.1130   4
   8  -2   9 251.760 31.3275   6
   8  -2   9 270.937 39.0015   3
   8   2   9 231.960 42.4685   5
  -8   2  -9 325.997 40.8658   7
   8   2   9 266.226 52.5464   4
  -8   2  -9 280.226 63.0017   3
  -8   2  -9 302.183 48.1656   4
   8   2   9 246.827 49.3225   2
  -8   2  -9 376.268 34.1768   6
  10  -2   9 110.192 29.7502   4
  10  -2   9 161.102 40.7566   3
  10  -2   9 128.214 27.2180   2
 -10  -2  -9 143.397 22.1597   6
  10  -2   9 144.246 27.5730   5
 -10  -2  -9 96.7931 48.3550   3
 -10   2  -9 177.673 33.4661   7
 -10   2  -9 264.379 40.6400   2
 -10   2  -9 173.156 24.9349   6
  10   2   9 120.654 35.8879   5
  10   2   9 96.3704 39.0810   2
 -11  -3   9 198.239 23.8515   6
 -11  -3   9 108.651 55.6898   3
 -11  -3   9 119.082 51.9568   4
  11  -3  -9 188.975 32.2961   5
 -11   3   9 149.814 46.5046   4
  11   3  -9 157.236 41.4570   2
 -11   3   9 161.662 25.6987   6
   9  -3  -9 39.6493 14.8238   5
   9  -3  -9 49.1997 19.6502   3
  -9  -3   9 33.1971 13.8414   7
  -9  -3   9 9.71302 25.7734   3
  -9  -3   9 39.3467 46.2360   4
  -9  -3   9 21.7578 8.89712   6
  -9  -3   9 32.5312 34.1762   5
  -9   3   9 74.2120 36.1662   5
   9   3  -9 23.4292 10.4579   6
   9   3  -9 47.7307 27.6776   2
  -9   3   9 26.5879 11.7514   6
   9   3  -9 105.692 35.3283   4
  -9   3   9 38.4273 34.2575   4
  -7  -3   9 194.654 48.1109   5
   7  -3  -9 107.273 28.8003   3
   7  -3  -9 123.648 20.0453   5
  -7  -3   9 119.248 15.5325   6
  -7  -3   9 113.474 26.6413   5
  -7  -3   9 94.2171 23.4808   7
  -7  -3   9 145.670 36.6986   2
   7  -3  -9 144.376 34.4939   4
  -7  -3   9 156.151 46.8996   4
  -7   3   9 180.257 56.2325   3
   7   3  -9 151.053 16.5344   7
   7   3  -9 167.307 45.2013   4
   7   3  -9 117.727 39.0559   2
  -7   3   9 212.850 44.0269   5
  -7   3   9 161.448 28.1382   6
   7   3  -9 322.673 67.4378   3
  -7   3   9 151.390 20.8993   6
  -7   3   9 144.198 44.2995   4
   7   3  -9 128.639 19.7377   6
  -5  -3   9 124.378 13.1439   6
   5  -3  -9 96.5756 26.2725   3
  -5  -3   9 178.018 28.3302   5
  -5  -3   9 100.892 12.9634   6
   5  -3  -9 89.2979 15.4041   6
  -5  -3   9 107.059 32.8974   2
   5  -3  -9 134.264 34.5800   4
  -5  -3   9 88.5975 31.6170   3
  -5  -3   9 131.826 38.0795   5
  -5  -3   9 139.156 40.1739   4
   5  -3  -9 103.506 14.6618   2
   5  -3  -9 120.667 17.1640   5
   5   3  -9 167.785 40.9126   2
  -5   3   9 136.341 18.0219   2
  -5   3   9 125.226 31.4841   5
  -5   3   9 138.976 19.3215   6
  -5   3   9 139.614 43.1248   4
  -5   3   9 204.614 55.6906   3
   5   3  -9 292.615 56.9465   3
  -3  -3   9 452.274 64.9742   4
  -3  -3   9 461.199 60.3086   3
   3  -3  -9 567.801 64.1457   4
   3  -3  -9 455.463 59.1030   3
  -3  -3   9 527.816 65.8147   5
   3  -3  -9 447.304 47.4777   2
  -3  -3   9 442.795 58.7580   2
  -3  -3   9 511.240 49.7216   7
   3  -3  -9 485.932 46.3626   5
   3  -3  -9 432.718 44.9246   6
  -3   3   9 471.474 58.2425   5
  -3   3   9 575.102 75.8171   3
   3   3  -9 495.330 71.2984   4
  -3   3   9 574.863 59.9322   2
   3   3  -9 626.459 73.4168   3
  -3   3   9 473.111 73.0865   4
   3   3  -9 615.735 55.3084   7
   3   3  -9 572.561 71.7680   2
   3   3  -9 611.609 72.7338   5
  -3   3   9 571.133 53.8592   6
  -1  -3   9 138.119 37.4858   5
   1  -3  -9 130.553 16.2578   5
   1  -3  -9 121.534 21.5212   2
   1  -3  -9 103.916 22.4918   5
   1  -3  -9 121.951 16.0597   6
  -1  -3   9 141.591 36.5123   2
  -1  -3   9 146.488 32.0496   3
   1  -3  -9 121.934 33.8435   3
  -1  -3   9 160.914 38.7144   4
  -1  -3   9 116.783 27.2993   2
   1  -3  -9 167.792 39.7460   4
  -1  -3   9 161.212 25.3007   7
   1   3  -9 197.829 40.5483   4
  -1   3   9 165.072 20.1815   6
  -1   3   9 111.973 39.4694   4
   1   3  -9 198.800 40.2870   3
   1   3  -9 149.485 39.4173   5
  -1   3   9 197.727 43.8183   3
  -1   3   9 187.330 31.4265   2
   1   3  -9 185.821 27.4141   7
  -1  -3  -9 178.403 39.7712   4
   1  -3   9 165.791 28.3267   7
   1  -3   9 200.128 31.7479   3
  -1  -3  -9 154.864 36.0621   3
   1  -3   9 128.526 34.1204   5
  -1  -3  -9 159.411 19.2232   6
  -1  -3  -9 187.519 19.8547   5
  -1  -3  -9 164.979 29.1971   5
   1  -3   9 200.219 35.7257   2
  -1  -3  -9 136.669 26.5632   2
   1  -3   9 131.223 27.2399   2
   1  -3   9 189.462 46.3124   4
  -1   3  -9 205.442 29.2757   7
   1   3   9 204.253 44.5876   3
  -1   3  -9 221.342 41.8235   3
  -1   3  -9 141.704 39.7720   5
   1   3   9 169.531 44.2196   4
   1   3   9 180.305 35.2559   2
  -1   3  -9 189.318 46.4243   4
   1   3   9 204.933 22.5313   6
  -3  -3  -9 67.8247 12.6697   6
  -3  -3  -9 99.4153 32.3795   3
   3  -3   9 56.6802 27.8942   5
   3  -3   9 81.1572 22.9939   2
  -3  -3  -9 122.095 28.8067   5
   3  -3   9 94.7093 25.6768   3
   3  -3   9 78.7674 35.1350   4
   3  -3   9 108.626 25.5350   2
  -3  -3  -9 67.1622 22.8666   2
  -3  -3  -9 58.2683 27.0869   4
  -3  -3  -9 53.4482 15.2601   5
  -3   3  -9 103.008 12.0492   6
   3   3   9 69.8608 37.3409   4
  -3   3  -9 115.159 42.2476   5
  -3   3  -9 102.087 12.3198   6
   3   3   9 113.397 32.0138   2
   3   3   9 101.023 36.6002   3
  -3   3  -9 127.245 38.2474   4
  -3   3  -9 118.003 23.8026   7
   3   3   9 92.6196 15.3984   6
  -3   3  -9 110.710 34.3107   3
  -5  -3  -9 89.2109 27.7798   2
   5  -3   9 95.7509 22.9614   3
   5  -3   9 86.0351 23.5204   2
   5  -3   9 88.2020 31.9035   5
  -5  -3  -9 76.5920 30.2192   4
  -5  -3  -9 83.6912 18.1309   5
  -5  -3  -9 86.1456 15.4976   6
   5  -3   9 152.271 24.9714   2
  -5  -3  -9 149.678 39.1892   3
   5  -3   9 99.8259 41.6206   4
   5   3   9 83.3349 24.3608   5
  -5   3  -9 117.696 25.3158   7
   5   3   9 78.3873 42.1551   4
   5   3   9 73.3405 36.4282   2
  -5   3  -9 131.962 39.9679   4
  -5   3  -9 110.096 41.4126   3
  -5   3  -9 78.3590 12.2071   6
  -5   3  -9 80.7485 13.6547   6
  -5   3  -9 75.7948 38.8049   5
   7  -3   9 445.433 52.2045   2
   7  -3   9 481.132 52.0463   3
  -7  -3  -9 344.839 70.1918   3
   7  -3   9 375.476 70.1962   4
   7  -3   9 403.074 52.2484   5
  -7  -3  -9 335.969 42.6413   6
   7  -3   9 468.272 47.5558   2
  -7   3  -9 499.234 65.6017   4
  -7   3  -9 390.265 39.3587   6
   7   3   9 275.038 51.0077   5
   7   3   9 314.041 77.6753   4
   7   3   9 509.509 103.836   3
  -7   3  -9 476.598 51.1027   7
  -7   3  -9 423.614 40.7870   6
   7   3   9 334.651 61.7527   2
   9  -3   9 588.648 65.1350   5
  -9  -3  -9 535.548 58.8626   6
   9  -3   9 642.483 62.2879   2
   9  -3   9 555.164 65.1541   3
   9  -3   9 524.686 81.5521   4
   9   3   9 548.875 92.4271   2
  -9   3  -9 795.245 86.2426   2
  -9   3  -9 697.213 84.1724   4
  -9   3  -9 737.897 68.4876   6
  -9   3  -9 628.210 74.5192   7
 -10  -4   9 114.133 48.4914   5
 -10  -4   9 88.3854 43.3216   3
  10  -4  -9 99.3157 27.7427   3
 -10  -4   9 104.861 17.1540   6
  10  -4  -9 101.273 22.9563   5
 -10  -4   9 144.224 61.3107   4
  10   4  -9 81.8361 42.3554   2
 -10   4   9 99.2210 20.5303   6
 -10   4   9 132.539 53.9231   4
  -8  -4   9 12.0706 33.1141   5
  -8  -4   9 15.5948 47.9510   4
  -8  -4   9 25.8657 30.1177   3
   8  -4  -9 15.7686 11.2467   5
  -8  -4   9 20.4503 7.82633   6
   8  -4  -9 2.03897 15.8011   3
  -8   4   9 9.41503 37.9897   4
   8   4  -9 80.3223 51.1678   4
  -8   4   9 78.0409 38.1244   5
   8   4  -9 -6.7737 21.1785   2
   8   4  -9 42.3457 11.7836   6
  -8   4   9 28.5513 12.2146   6
   8   4  -9 47.4523 9.11424   7
  -6  -4   9 27.0088 6.95843   6
  -6  -4   9 47.2175 47.3154   4
  -6  -4   9 54.6818 33.7027   5
   6  -4  -9 57.5531 24.7385   3
  -6  -4   9 18.4369 24.3343   3
   6  -4  -9 20.5899 9.53887   6
   6  -4  -9 23.4280 11.6293   5
  -6   4   9 83.6653 43.0267   4
   6   4  -9 63.7333 34.2685   2
   6   4  -9 39.3564 11.4518   7
  -6   4   9 34.7068 11.8517   6
   6   4  -9 59.3437 12.4172   6
  -6   4   9 37.0961 29.1136   5
  -4  -4   9 593.319 72.3519   5
   4  -4  -9 626.591 76.5954   3
  -4  -4   9 600.355 95.6178   4
   4  -4  -9 610.364 63.6713   5
  -4  -4   9 578.303 80.5621   3
   4  -4  -9 763.502 85.7870   4
  -4  -4   9 704.721 81.4004   2
   4  -4  -9 669.335 60.5876   6
  -4  -4   9 573.105 84.3203   5
  -4   4   9 900.104 83.6117   6
  -4   4   9 885.590 115.464   3
  -4   4   9 742.515 106.382   4
   4   4  -9 922.700 129.905   3
  -4   4   9 868.282 84.8445   2
   4   4  -9 739.970 80.3969   7
   2  -4  -9 141.197 29.8205   5
   2  -4  -9 178.750 44.5374   4
  -2  -4   9 173.489 59.1074   2
   2  -4  -9 168.873 19.4944   6
  -2  -4   9 95.4519 41.8380   5
   2  -4  -9 143.294 24.4782   2
  -2  -4   9 165.756 53.5128   4
   2  -4  -9 153.806 41.4981   3
  -2  -4   9 137.792 36.7026   3
  -2   4   9 237.256 61.5184   3
   2   4  -9 257.259 56.9233   3
   2   4  -9 232.160 46.6339   2
   2   4  -9 166.043 48.8249   5
   2   4  -9 201.596 33.2008   7
  -2   4   9 243.834 40.0432   2
  -2   4   9 181.037 35.3267   5
   2   4  -9 163.463 61.7015   4
  -2   4   9 185.148 24.0409   6
   0  -4   9 45.2826 22.5650   2
   0  -4   9 67.2063 25.6809   3
   0  -4  -9 66.8717 36.4124   4
   0  -4  -9 52.2667 11.1137   6
   0  -4   9 26.4782 29.0652   5
   0  -4   9 54.0036 41.1473   4
   0  -4  -9 44.2811 12.7520   5
   0  -4  -9 54.9288 19.6279   2
   0  -4  -9 37.8018 25.6707   3
   0  -4   9 86.0069 33.7354   2
   0   4  -9 76.7680 48.1988   4
   0   4   9 54.8411 42.1411   4
   0   4  -9 77.8758 34.4630   3
   0   4  -9 65.5600 21.5389   7
   0   4   9 45.3919 26.6761   2
   0   4  -9 97.3146 38.6856   5
   0   4   9 46.6100 11.3661   6
   2  -4   9 361.256 49.3735   3
  -2  -4  -9 310.910 38.5199   5
  -2  -4  -9 350.068 36.3651   6
  -2  -4  -9 336.845 50.8053   5
   2  -4   9 438.078 75.0401   4
  -2  -4  -9 465.991 73.2694   4
   2  -4   9 425.166 81.2489   5
   2  -4   9 375.536 49.7118   2
   2   4   9 473.635 47.2351   6
   2   4   9 387.672 80.8680   3
  -2   4  -9 519.280 55.4111   7
  -2   4  -9 614.071 82.5116   3
  -2   4  -9 426.188 74.1660   5
   2   4   9 383.032 80.1489   4
   2   4   9 455.368 68.2558   2
  -4  -4  -9 -8.6881 10.4259   5
  -4  -4  -9 7.74405 12.4127   6
  -4  -4  -9 9.83431 24.2292   3
  -4  -4  -9 2.54011 23.9354   5
   4  -4   9 38.8730 26.5170   5
   4  -4   9 26.6522 37.6996   4
   4  -4   9 18.7958 16.4926   2
   4  -4   9 16.6451 15.7255   2
   4  -4   9 22.4273 16.9179   3
  -4   4  -9 1.82928 33.1301   3
  -4   4  -9 13.4144 19.4101   7
   4   4   9 13.3479 10.1209   6
  -4   4  -9 10.9109 5.62641   6
   4   4   9 2.44608 22.8967   2
  -4   4  -9 11.0308 34.0709   4
  -4   4  -9 21.2747 6.77415   6
   4   4   9 58.5802 53.7603   4
   6  -4   9 330.235 44.3747   2
   6  -4   9 387.604 46.6912   3
  -6  -4  -9 297.730 34.7343   6
  -6  -4  -9 266.936 40.6279   5
  -6  -4  -9 279.684 61.3669   3
   6  -4   9 339.824 50.2520   5
   6  -4   9 384.402 79.8526   4
  -6   4  -9 423.437 56.9641   7
  -6   4  -9 549.894 97.6523   3
  -6   4  -9 399.289 73.1084   4
   6   4   9 428.350 96.6301   4
   6   4   9 304.957 66.1134   2
  -6   4  -9 452.463 42.7290   6
  -6   4  -9 467.516 43.4847   6
  -8  -4  -9 63.4095 39.2437   5
  -8  -4  -9 55.1041 33.7619   4
   8  -4   9 115.492 20.5664   2
   8  -4   9 98.1719 24.8922   2
  -8  -4  -9 47.3688 40.9643   3
   8  -4   9 149.011 31.0305   5
   8  -4   9 130.097 32.5428   3
  -8  -4  -9 117.018 19.3529   6
  -8   4  -9 188.424 37.8249   7
   8   4   9 124.261 66.1190   4
  -8   4  -9 162.413 20.9217   6
  -8   4  -9 232.889 52.9876   4
  -8   4  -9 187.881 24.5870   6
   8   4   9 47.8778 54.4968   2
  -7  -5   9 22.8938 7.19180   6
   7  -5  -9 12.1775 24.5462   3
  -7  -5   9 22.1566 27.2669   3
   7  -5  -9 21.1412 12.9311   5
  -7   5   9 -7.4480 41.6118   4
  -7   5   9 5.08447 10.1123   6
   7   5  -9 46.2963 34.8811   2
   7   5  -9 140.727 70.0221   4
   7   5  -9 26.8392 10.9327   7
  -7   5   9 12.9552 31.0357   5
  -5  -5   9 34.4120 37.8542   5
   5  -5  -9 6.00616 7.26812   2
   5  -5  -9 24.5193 13.8251   5
   5  -5  -9 -4.5264 6.52842   6
  -5  -5   9 12.8011 22.6945   3
   5  -5  -9 3.68215 21.6648   3
  -5   5   9 69.9847 54.4633   4
   5   5  -9 1.75631 22.1780   2
  -5   5   9 5.44916 14.4729   2
   5   5  -9 16.3683 16.2482   7
  -5   5   9 36.6307 31.2623   5
   5   5  -9 118.699 56.3463   4
   3  -5  -9 48.7388 21.1461   5
   3  -5  -9 19.4654 12.5155   2
   3  -5  -9 45.3535 25.5702   3
  -3  -5   9 38.3064 29.2205   3
  -3  -5   9 42.8834 33.4665   5
   3  -5  -9 25.6757 9.09938   6
  -3   5   9 64.5872 26.3852   2
   3   5  -9 88.8868 52.3864   4
   3   5  -9 108.197 25.3257   7
  -3   5   9 31.8268 28.1440   5
  -3   5   9 34.9942 11.6102   6
  -3   5   9 29.1816 42.6828   4
   3   5  -9 128.145 42.8284   2
  -1  -5   9 158.763 39.9300   3
   1  -5  -9 142.025 27.4107   5
  -1  -5   9 182.245 47.0658   2
   1  -5  -9 146.157 36.3685   5
   1  -5  -9 186.615 42.8347   3
   1  -5  -9 131.073 27.3499   2
  -1  -5   9 94.2524 42.3240   5
  -1   5   9 160.090 23.0110   6
   1   5  -9 201.383 57.9727   4
   1   5  -9 182.780 37.1263   7
  -1   5   9 161.099 66.6213   4
  -1   5   9 194.469 41.7082   2
   1  -5   9 70.5550 27.0475   2
   1  -5   9 54.0439 31.6503   5
  -1  -5  -9 49.7777 27.6394   3
  -1  -5  -9 39.3905 10.3184   6
  -1  -5  -9 56.9556 28.2799   5
   1  -5   9 83.7789 28.3958   3
  -1  -5  -9 48.4971 20.3291   2
  -1  -5  -9 34.2558 15.7516   5
   1   5   9 57.3113 14.7909   6
   1   5   9 61.9304 34.5204   2
  -1   5  -9 104.505 53.6909   4
  -1   5  -9 103.411 27.1062   7
   1   5   9 109.597 62.1460   4
   3  -5   9 -7.7627 14.9914   2
  -3  -5  -9 25.8959 26.6319   3
   3  -5   9 4.01831 18.6172   3
  -3  -5  -9 6.71541 7.14507   6
  -3  -5  -9 31.2256 25.8570   5
  -3  -5  -9 9.78139 14.2071   5
   3  -5   9 29.6331 31.7643   5
   3  -5   9 28.1144 19.2307   2
  -3   5  -9 107.402 46.2887   4
   3   5   9 -23.046 50.1073   4
  -3   5  -9 42.9682 23.4312   7
   3   5   9 -9.7731 26.2670   2
   5  -5   9 50.5148 19.7233   2
   5  -5   9 23.7674 19.7000   3
  -5  -5  -9 34.7139 30.6131   5
   5  -5   9 42.2512 28.0061   5
  -5  -5  -9 57.5556 34.1929   3
  -5  -5  -9 25.0631 10.4641   6
  -5  -5  -9 14.7135 18.7551   5
   5  -5   9 8.85810 16.9975   2
   5   5   9 31.9003 62.1484   4
   5   5   9 36.6119 19.8406   7
  -5   5  -9 79.5745 30.1581   7
  -5   5  -9 48.9920 9.74947   6
  -5   5  -9 68.7777 48.1367   4
   5   5   9 33.9099 35.7907   2
  -5   5  -9 29.6963 9.75543   6
   7  -5   9 96.2770 28.1325   2
  -7  -5  -9 32.8206 37.3822   5
   7  -5   9 90.4097 25.7120   3
  -7  -5  -9 63.2657 16.0333   6
  -7  -5  -9 98.4082 44.0874   3
   7  -5   9 83.8387 29.9980   5
   7  -5   9 130.697 21.4739   2
  -7   5  -9 214.260 42.1113   7
  -7   5  -9 147.141 18.9910   6
   7   5   9 50.6826 39.0198   2
  -7   5  -9 144.431 20.1364   6
   4  -6  -9 -2.2447 23.6112   3
   4   6  -9 12.3032 23.3804   7
   2  -6  -9 51.7790 21.8711   5
  -2  -6   9 19.7570 35.7952   5
   2  -6  -9 6.99207 23.5657   3
   2  -6  -9 66.0490 30.6720   5
   2  -6  -9 26.2349 9.00617   6
  -2  -6   9 31.0532 34.3657   2
  -2  -6   9 20.3885 21.9676   3
   2  -6  -9 11.0988 15.0238   2
  -2   6   9 18.6367 28.2528   2
   2   6  -9 -7.1308 21.7561   7
   2   6  -9 86.5316 61.8897   4
  -2   6   9 69.5888 65.4814   4
   0  -6  -9 118.633 36.3857   5
   0  -6   9 111.382 41.6358   2
   0  -6   9 153.788 40.9835   3
   0  -6  -9 67.8876 25.0711   5
   0  -6  -9 121.678 17.4542   6
   0  -6  -9 80.1185 33.4842   3
   0   6   9 193.449 51.0097   2
   0   6   9 157.171 41.1985   7
   0   6  -9 139.751 41.2865   7
   0   6  -9 187.985 76.1344   4
   0   6   9 130.388 76.6477   4
   2  -6   9 50.9348 25.9773   3
   2  -6   9 49.0492 26.7952   2
  -2  -6  -9 -1.9087 19.3572   5
  -2  -6  -9 22.6699 9.71701   6
   2  -6   9 24.3517 33.4749   5
  -2  -6  -9 37.9619 27.3936   3
  -2   6  -9 57.9849 58.0356   4
  -2   6  -9 41.7147 29.4535   7
   2   6   9 -7.1876 25.4783   2
   2   6   9 58.0687 79.1451   4
   2   6   9 55.7020 33.0467   7
 -12   0  10 -6.8699 15.9010   2
 -12   0  10 34.6320 12.8478   6
  12   0 -10 29.4035 23.6061   5
 -12   0  10 11.0353 8.67087   7
 -12   0  10 -19.356 44.0794   3
  12   0 -10 38.5614 18.2673   2
 -10   0  10 5.03261 15.0437   5
  10   0 -10 3.92132 13.9502   2
 -10   0  10 -7.0353 7.69444   6
 -10   0  10 15.7474 7.13649   7
 -10   0  10 61.5782 53.4980   3
 -10   0  10 -14.334 13.0407   2
 -10   0  10 -39.066 24.6734   4
  -8   0  10 482.096 50.8942   3
  -8   0  10 421.075 41.6518   7
  -8   0  10 481.124 45.7525   6
  -8   0  10 473.256 44.7160   6
   8   0 -10 450.802 50.9129   5
  -8   0  10 504.671 48.8381   5
   8   0 -10 386.263 53.0508   3
  -8   0  10 456.870 53.4598   4
   8   0 -10 394.851 51.7885   2
  -8   0  10 476.658 57.4791   2
   6   0 -10 4.07742 11.3305   3
  -6   0  10 -3.6973 3.87516   7
  -6   0  10 7.73446 13.0927   2
  -6   0  10 21.6764 14.5581   4
   6   0 -10 5.85897 9.91827   5
  -6   0  10 0.74881 9.66831   2
  -6   0  10 -8.9436 8.04981   5
  -6   0  10 1.24027 6.24728   6
  -6   0  10 -4.0177 3.61828   6
  -6   0  10 -15.211 15.0479   4
  -6   0  10 7.89777 8.58171   3
  -4   0  10 1063.90 118.894   2
  -4   0  10 1452.49 114.786   4
  -4   0  10 1249.08 110.056   7
   4   0 -10 1133.92 111.373   6
  -4   0  10 1219.98 111.569   6
  -4   0  10 1452.22 114.102   5
  -4   0  10 1108.79 116.425   4
  -4   0  10 1468.88 119.363   5
  -4   0  10 1248.38 113.685   3
  -4   0  10 1072.47 117.454   2
   2   0 -10 883.552 77.1039   5
  -2   0  10 794.616 71.2959   6
  -2   0  10 902.237 74.6821   4
  -2   0  10 722.668 73.1041   3
   2   0 -10 718.486 81.2192   2
  -2   0  10 864.204 78.1704   5
  -2   0  10 679.927 78.2872   2
   2   0 -10 757.848 71.3018   6
   2   0 -10 778.500 70.5257   7
  -2   0  10 767.140 70.4723   7
  -2   0  10 881.851 74.8706   4
   0   0  10 2469.74 214.986   4
   0   0 -10 2428.01 222.025   2
   0   0 -10 2453.72 212.208   7
   0   0 -10 2438.86 213.197   6
   0   0  10 2382.45 212.792   7
   0   0  10 2336.09 212.956   6
   2   0  10 141.718 23.4332   4
   2   0  10 114.990 14.4831   6
  -2   0 -10 115.091 24.1598   2
  -2   0 -10 136.754 15.0672   6
   2   0  10 132.086 18.7261   7
  -2   0 -10 84.4191 26.2552   5
  -2   0 -10 140.238 15.0253   7
   2   0  10 107.781 22.0373   5
   2   0  10 174.639 21.0571   4
   2   0  10 104.713 21.8423   2
   4   0  10 1232.06 115.100   7
  -4   0 -10 1177.94 125.233   5
   4   0  10 1424.79 119.379   5
   4   0  10 1247.16 114.533   6
   4   0  10 1329.57 116.770   4
  -4   0 -10 1261.51 114.865   6
  -4   0 -10 1304.71 113.610   7
   4   0  10 1208.19 117.536   4
   6   0  10 180.689 34.9668   4
  -6   0 -10 270.305 29.9879   3
  -6   0 -10 297.757 28.7278   6
  -6   0 -10 237.042 43.8099   5
   6   0  10 208.938 35.1222   2
  -6   0 -10 303.053 37.6991   2
   6   0  10 242.356 30.6040   7
   6   0  10 300.264 33.5440   5
   6   0  10 241.681 27.1926   6
   6   0  10 251.211 32.4116   4
   8   0  10 5.01874 17.6552   2
   8   0  10 -2.0971 7.16361   6
  -8   0 -10 97.3090 39.8895   3
  -8   0 -10 19.1799 16.2548   2
   8   0  10 8.24587 15.6820   5
  -8   0 -10 12.4765 9.27214   6
  -8   0 -10 37.6810 26.0898   5
  -8   0 -10 25.2294 14.8422   3
  -8   0 -10 18.7775 10.2330   7
  10   0  10 393.162 53.4978   5
 -10   0 -10 484.206 47.0180   6
 -10   0 -10 378.546 42.7794   7
  10   0  10 393.166 57.5709   2
 -10   0 -10 529.167 87.7562   3
 -10   0 -10 530.698 58.6494   2
 -12   0 -10 41.0796 15.8467   6
  12   0  10 53.9153 27.0279   5
 -12   0 -10 12.5889 10.1176   7
  12   0  10 48.2148 27.4048   2
 -12   0 -10 62.5246 49.5134   3
 -13  -1  10 54.5784 14.8105   7
  13  -1 -10 51.1707 28.1075   5
 -13  -1  10 40.7841 50.5702   3
 -13   1  10 30.3063 14.5728   6
 -13   1  10 96.7392 20.7368   2
 -13   1  10 59.1261 16.0831   2
  13   1 -10 52.8546 26.5531   2
  11  -1 -10 436.666 59.6833   3
 -11  -1  10 458.881 47.8691   6
 -11  -1  10 693.272 97.9654   3
 -11  -1  10 356.707 66.5242   4
  11  -1 -10 552.366 58.2516   5
 -11  -1  10 417.780 44.7731   7
  11   1 -10 469.759 62.7008   5
  11   1 -10 365.771 58.6865   2
 -11   1  10 369.031 62.4955   4
 -11   1  10 574.711 62.7469   4
 -11   1  10 486.251 51.8077   2
 -11   1  10 520.475 50.0949   6
  -9  -1  10 339.833 37.4604   7
  -9  -1  10 462.956 48.1668   4
   9  -1 -10 376.805 45.8570   5
  -9  -1  10 406.911 47.1302   5
  -9  -1  10 441.827 44.5564   3
  -9  -1  10 338.869 51.0092   2
  -9  -1  10 355.510 40.0714   6
   9   1 -10 292.139 48.2709   2
   9   1 -10 314.254 47.7651   5
  -9   1  10 331.103 54.0315   4
  -9   1  10 440.905 45.5930   5
  -9   1  10 398.502 39.6770   2
  -9   1  10 345.974 37.2645   6
  -9   1  10 289.312 52.6225   3
  -9   1  10 391.305 39.4579   6
  -9   1  10 347.683 41.6205   2
  -7  -1  10 481.194 47.1822   5
   7  -1 -10 465.461 45.5048   5
  -7  -1  10 437.440 52.7645   2
  -7  -1  10 366.811 42.3317   3
   7  -1 -10 420.482 45.5337   4
  -7  -1  10 413.186 41.5208   6
  -7  -1  10 441.627 40.9050   6
   7  -1 -10 456.883 47.1666   3
  -7  -1  10 278.660 57.3088   4
  -7   1  10 511.309 49.4992   5
  -7   1  10 480.249 49.3486   2
   7   1 -10 435.393 52.7807   5
  -7   1  10 445.285 58.3939   4
  -7   1  10 489.585 46.7740   6
  -7   1  10 499.919 47.8252   6
  -7   1  10 496.096 49.1518   2
   7   1 -10 401.218 56.5406   2
  -5  -1  10 64.6504 15.3841   5
  -5  -1  10 41.3799 17.3423   2
  -5  -1  10 37.7993 8.57891   6
  -5  -1  10 51.3450 22.0468   5
  -5  -1  10 38.9162 7.74890   6
  -5  -1  10 93.7043 26.4792   3
  -5  -1  10 36.7987 8.25208   7
   5  -1 -10 64.1732 17.3458   3
   5  -1 -10 57.4382 18.4576   4
  -5  -1  10 33.8889 22.1843   4
   5  -1 -10 40.7642 8.66538   6
   5  -1 -10 40.5876 11.1417   5
  -5   1  10 44.4438 19.4415   3
   5   1 -10 41.0776 17.6561   2
  -5   1  10 45.0169 10.6520   5
  -5   1  10 47.4541 22.1240   4
  -5   1  10 54.2401 9.64509   6
  -5   1  10 59.6215 14.2135   2
  -5   1  10 52.4156 14.3721   2
   3  -1 -10 95.6351 21.5429   4
  -3  -1  10 82.6906 22.0051   2
  -3  -1  10 90.8606 23.4712   4
  -3  -1  10 95.0309 10.7902   6
  -3  -1  10 98.8948 19.3098   5
  -3  -1  10 126.717 30.2318   5
  -3  -1  10 67.8144 13.6868   3
  -3  -1  10 113.523 29.2940   2
   3  -1 -10 94.9336 12.1884   6
   3  -1 -10 87.2788 20.3492   2
  -3  -1  10 101.832 15.0955   7
   3  -1 -10 99.6068 21.1304   3
  -3   1  10 102.219 25.4272   4
  -3   1  10 123.172 17.9904   5
   3   1 -10 98.2082 11.4062   6
   3   1 -10 123.095 25.2374   4
  -3   1  10 82.9789 17.2390   2
  -3   1  10 83.0830 22.4942   3
   3   1 -10 152.518 30.0547   5
  -3   1  10 83.7256 11.5294   5
  -1  -1  10 150.337 29.9263   4
  -1  -1  10 209.560 34.0461   5
   1  -1 -10 200.047 27.5377   4
  -1  -1  10 189.520 17.5738   6
   1  -1 -10 158.584 23.2383   6
  -1  -1  10 197.147 23.8895   3
  -1  -1  10 194.514 22.0296   7
   1  -1 -10 142.382 26.7239   3
  -1   1  10 186.536 19.4023   6
  -1   1  10 176.902 28.0351   3
  -1   1  10 178.772 18.0146   7
   1   1 -10 182.152 34.0524   2
   1   1 -10 201.031 17.8908   6
  -1   1  10 158.444 25.3976   2
   1   1 -10 180.261 33.0520   5
  -1  -1 -10 629.969 52.3391   6
  -1  -1 -10 495.242 57.0255   2
   1  -1  10 581.119 60.3235   4
  -1  -1 -10 552.530 58.6280   3
   1  -1  10 496.387 65.1111   5
   1  -1  10 605.378 54.1383   7
   1  -1  10 524.640 50.4498   6
  -1  -1 -10 588.100 55.4349   4
   1   1  10 683.432 61.7476   7
   1   1  10 671.076 63.4668   6
  -1   1 -10 566.766 74.8445   2
   1   1  10 713.252 71.5779   2
   1   1  10 706.151 70.0395   3
   1   1  10 620.855 70.8373   4
  -1   1 -10 739.548 62.3721   6
  -1   1 -10 731.319 64.8369   7
  -1   1 -10 746.554 72.0347   4
   3  -1  10 2305.62 214.220   5
   3  -1  10 2493.10 205.760   6
  -3  -1 -10 2183.04 210.435   5
   3  -1  10 2217.67 211.562   4
   3  -1  10 2386.38 207.906   7
   3  -1  10 2446.10 205.850   3
  -3  -1 -10 2316.28 206.680   6
  -3  -1 -10 2225.45 213.303   3
  -3   1 -10 2723.67 224.369   4
   3   1  10 2314.32 221.382   5
   3   1  10 2529.01 226.872   4
  -3   1 -10 2752.02 221.683   7
  -3   1 -10 2668.41 220.246   6
   3   1  10 2440.34 219.392   7
  -3   1 -10 2125.26 232.144   5
   3   1  10 2398.27 220.792   6
  -3   1 -10 2385.88 232.167   2
   5  -1  10 52.4261 15.7093   2
  -5  -1 -10 33.2471 16.2283   2
  -5  -1 -10 45.3329 6.95202   7
  -5  -1 -10 48.5312 15.0809   3
  -5  -1 -10 60.5830 23.4305   3
   5  -1  10 51.3557 17.5523   5
  -5  -1 -10 44.0072 18.1200   5
  -5  -1 -10 54.8337 11.1430   6
   5  -1  10 44.1290 23.0012   4
   5  -1  10 77.1020 16.0730   7
   5  -1  10 33.5983 8.52561   6
   5   1  10 33.9947 10.8812   7
   5   1  10 76.0578 16.3652   5
   5   1  10 39.2905 21.2140   4
  -5   1 -10 51.2618 15.8049   7
   5   1  10 49.8446 10.3184   6
   5   1  10 65.1671 22.3546   2
  -5   1 -10 77.2358 23.4302   2
  -5   1 -10 43.9445 9.83301   6
  -5   1 -10 29.2088 28.1610   5
  -5   1 -10 92.5967 23.8062   3
  -5   1 -10 80.3131 19.1909   4
  -7  -1 -10 184.595 26.0419   3
   7  -1  10 166.104 27.9754   2
  -7  -1 -10 110.818 19.1155   6
  -7  -1 -10 157.782 31.2419   2
   7  -1  10 124.653 30.8711   3
   7  -1  10 166.540 34.9618   4
   7  -1  10 137.991 18.8405   6
   7  -1  10 128.191 24.5112   5
  -7  -1 -10 131.829 14.3158   7
  -7  -1 -10 176.351 46.6913   3
  -7  -1 -10 154.593 32.0365   5
  -7   1 -10 218.419 34.9771   2
   7   1  10 139.591 34.2224   2
  -7   1 -10 266.108 56.0629   5
   7   1  10 127.068 20.5542   6
   7   1  10 178.133 28.5394   4
   7   1  10 170.584 28.4369   5
  -7   1 -10 141.050 35.3341   3
   7   1  10 110.825 29.4192   4
  -7   1 -10 144.736 20.6175   6
  -7   1 -10 173.208 28.3251   7
  -9  -1 -10 193.663 29.3790   3
   9  -1  10 112.957 25.5429   5
  -9  -1 -10 134.275 21.8152   6
   9  -1  10 145.358 29.7649   2
   9   1  10 134.615 31.2327   5
  -9   1 -10 183.428 34.3554   2
   9   1  10 107.251 33.5985   2
  -9   1 -10 97.9513 23.0155   7
  -9   1 -10 127.708 20.7624   6
  11  -1  10 170.275 35.6465   2
 -11  -1 -10 123.954 30.9735   6
  11  -1  10 254.767 54.8666   5
 -11  -1 -10 213.434 62.2790   3
 -11   1 -10 394.070 100.913   3
 -11   1 -10 259.099 41.2949   2
 -11   1 -10 191.153 32.6966   7
  11   1  10 204.435 42.4199   5
 -11   1 -10 205.107 29.2003   6
  11   1  10 128.360 41.9666   2
  12  -2 -10 298.333 45.6007   5
 -12  -2  10 259.886 32.4182   7
 -12  -2  10 299.759 33.8991   6
  12   2 -10 323.524 63.3836   5
 -12   2  10 260.023 60.5621   4
  12   2 -10 227.885 48.6274   2
  10  -2 -10 159.386 31.4944   3
 -10  -2  10 156.317 50.1084   5
 -10  -2  10 182.738 23.4860   6
 -10  -2  10 178.895 22.1574   6
  10  -2 -10 220.710 32.4330   4
 -10  -2  10 164.479 49.2448   3
 -10  -2  10 233.718 33.2750   7
  10  -2 -10 200.050 31.9844   5
 -10  -2  10 151.564 37.1204   2
 -10  -2  10 196.485 47.9197   4
 -10   2  10 201.748 26.2574   6
 -10   2  10 138.888 44.5580   4
  10   2 -10 147.254 38.5445   2
  -8  -2  10 86.0042 14.5066   6
   8  -2 -10 92.1894 20.0223   5
  -8  -2  10 92.8307 34.9712   3
  -8  -2  10 83.8314 32.7718   4
   8  -2 -10 78.1671 21.2252   4
  -8  -2  10 97.0130 23.6118   5
  -8  -2  10 67.2493 36.0438   5
  -8  -2  10 89.4813 29.8690   2
  -8  -2  10 50.5284 11.4022   6
  -8   2  10 78.9947 33.3764   4
   8   2 -10 75.9079 30.3448   2
  -8   2  10 41.7639 34.4201   3
  -8   2  10 65.9802 13.0700   6
  -8   2  10 91.5431 26.6017   5
  -6  -2  10 535.125 66.8412   3
   6  -2 -10 514.905 51.4327   5
  -6  -2  10 454.959 62.1046   2
   6  -2 -10 507.649 58.3527   4
  -6  -2  10 440.824 61.3022   4
  -6  -2  10 501.160 47.5158   6
   6  -2 -10 547.848 49.3294   6
  -6  -2  10 486.953 47.2831   6
  -6  -2  10 457.603 54.3458   5
  -6  -2  10 590.630 69.8817   5
   6  -2 -10 562.309 56.9413   3
   6   2 -10 499.075 64.8057   4
  -6   2  10 597.893 56.2729   6
  -6   2  10 539.678 75.6358   3
   6   2 -10 634.018 52.8446   7
  -6   2  10 564.814 63.8896   5
   6   2 -10 528.928 70.8487   2
  -6   2  10 622.537 73.3329   4
   4  -2 -10 697.444 60.5896   5
  -4  -2  10 531.717 63.3761   7
   4  -2 -10 731.176 71.9556   4
  -4  -2  10 636.668 67.0277   5
   4  -2 -10 640.749 61.7552   6
   4  -2 -10 689.642 69.7941   3
  -4  -2  10 682.549 60.0624   6
  -4  -2  10 722.887 77.6022   5
  -4  -2  10 577.136 72.7202   4
   4  -2 -10 655.198 64.1793   2
  -4  -2  10 680.086 60.0189   6
  -4  -2  10 737.394 75.8065   3
   4   2 -10 585.236 77.8886   2
  -4   2  10 645.787 80.1261   3
   4   2 -10 737.106 63.5893   7
  -4   2  10 676.839 78.3163   4
  -4   2  10 740.248 65.7447   6
  -4   2  10 746.925 70.3934   5
  -4   2  10 707.504 66.5792   2
   4   2 -10 639.398 75.7227   4
  -4   2  10 732.659 70.3921   5
  -2  -2  10 63.0050 18.3167   3
  -2  -2  10 72.7388 14.0568   7
   2  -2 -10 35.4172 11.8634   2
  -2  -2  10 76.5914 27.7712   5
  -2  -2  10 85.3678 28.6664   2
  -2  -2  10 48.2792 19.5643   2
  -2  -2  10 42.5542 22.5020   4
  -2  -2  10 48.1094 5.88383   6
   2  -2 -10 45.9114 9.14439   6
   2  -2 -10 57.3933 20.0479   3
   2  -2 -10 66.2233 24.0297   4
  -2   2  10 55.1518 26.3007   4
  -2   2  10 53.8531 10.5917   6
   2   2 -10 82.9799 26.5649   4
   2   2 -10 84.0134 15.4809   7
   2   2 -10 124.361 30.7431   5
   2   2 -10 85.6127 23.2732   3
  -2   2  10 62.5369 16.8778   2
   0  -2 -10 2065.38 191.199   4
   0  -2  10 1980.82 188.628   3
   0  -2  10 2181.93 198.051   5
   0  -2  10 2407.54 199.388   2
   0  -2  10 2172.90 185.857   7
   0  -2 -10 1982.70 194.447   3
   0  -2 -10 1778.09 188.928   2
   0  -2  10 1973.10 192.413   4
   0  -2  10 2233.66 196.137   2
   0  -2 -10 2074.52 183.998   6
   0   2  10 2261.94 198.349   6
   0   2 -10 2353.82 212.933   5
   0   2  10 1988.37 208.131   3
   0   2 -10 2476.24 205.811   3
   0   2 -10 2214.36 205.632   4
   0   2  10 2086.62 208.832   4
  -2  -2 -10 336.598 34.7530   5
   2  -2  10 347.192 38.4436   7
   2  -2  10 364.439 49.8861   5
  -2  -2 -10 312.949 43.5962   4
  -2  -2 -10 350.577 34.4979   6
   2  -2  10 386.007 40.2418   3
   2  -2  10 378.102 49.0116   4
  -2  -2 -10 326.082 46.4637   3
   2  -2  10 346.148 32.2214   6
   2   2  10 394.357 35.9884   7
  -2   2 -10 395.280 56.6796   5
  -2   2 -10 374.019 52.8716   4
   2   2  10 310.948 47.1963   2
   2   2  10 375.072 38.7088   6
   2   2  10 396.839 40.5111   5
   2   2  10 363.805 54.4272   4
  -2   2 -10 525.389 60.5662   2
  -2   2 -10 387.286 48.6064   3
  -2   2 -10 430.950 36.5558   6
  -2   2 -10 395.874 42.5313   7
   4  -2  10 2009.60 176.246   6
  -4  -2 -10 1867.98 186.573   2
   4  -2  10 1966.62 188.162   4
   4  -2  10 1960.05 187.886   5
  -4  -2 -10 1976.66 179.380   5
  -4  -2 -10 1992.49 177.834   6
   4  -2  10 2128.29 180.627   7
  -4   2 -10 2334.29 212.006   5
   4   2  10 2023.67 186.722   7
  -4   2 -10 2387.83 192.030   7
  -4   2 -10 2211.69 188.405   6
   4   2  10 2026.90 191.915   5
   4   2  10 1924.53 200.777   4
   4   2  10 2053.81 189.739   6
   6  -2  10 215.283 25.4636   6
  -6  -2 -10 234.455 27.4322   6
  -6  -2 -10 166.377 46.9204   2
  -6  -2 -10 288.513 33.8551   5
   6  -2  10 231.817 49.8377   4
  -6  -2 -10 207.058 45.6437   3
   6  -2  10 278.812 33.4908   2
   6  -2  10 224.420 35.0488   5
  -6   2 -10 266.862 43.6164   4
  -6   2 -10 259.141 58.9085   5
  -6   2 -10 229.795 25.5134   6
   6   2  10 229.922 32.7548   5
  -6   2 -10 266.446 35.1846   7
   6   2  10 143.719 40.3501   4
   6   2  10 204.279 42.0166   2
   6   2  10 224.870 33.1833   6
  -6   2 -10 216.063 51.8871   3
  -8  -2 -10 1.05735 8.28370   6
   8  -2  10 18.0340 13.3848   2
  -8  -2 -10 14.7889 15.9680   5
   8  -2  10 7.34620 12.6949   5
   8  -2  10 -1.5617 13.2553   3
  -8  -2 -10 9.25388 15.2790   3
   8  -2  10 -8.3857 5.80433   6
   8  -2  10 -13.675 25.8518   4
   8   2  10 34.5944 17.9287   5
  -8   2 -10 -2.7869 19.6664   2
   8   2  10 -0.2621 18.6488   2
  -8   2 -10 -5.7032 7.53140   6
   8   2  10 -11.030 28.9844   4
  -8   2 -10 9.20490 17.2760   7
  -8   2 -10 21.2215 23.5019   4
  -8   2 -10 17.7565 30.8108   3
  10  -2  10 15.2143 14.4507   5
  10  -2  10 14.7976 23.3825   4
 -10  -2 -10 24.2817 12.8089   6
  10  -2  10 28.5223 23.4943   3
  10  -2  10 12.5812 15.7885   2
 -10  -2 -10 15.8603 33.9931   3
  10   2  10 -21.405 17.5715   5
 -10   2 -10 50.9265 22.6801   2
 -10   2 -10 12.5256 10.4020   6
  10   2  10 -26.884 16.2854   2
 -10   2 -10 -5.7746 18.9283   7
  11  -3 -10 87.3720 21.8476   5
 -11  -3  10 102.838 53.9702   3
 -11  -3  10 94.8009 16.7979   6
  11  -3 -10 42.8371 21.7889   4
 -11  -3  10 130.388 55.0586   4
 -11   3  10 85.4166 19.5680   6
  11   3 -10 96.8434 38.9571   2
 -11   3  10 83.8165 47.1770   4
   9  -3 -10 102.421 26.5098   3
  -9  -3  10 38.0469 34.9502   5
  -9  -3  10 113.266 15.5884   6
  -9  -3  10 114.144 16.2168   6
  -9  -3  10 136.445 47.0543   4
   9  -3 -10 103.328 21.5685   5
  -9  -3  10 61.3784 33.0936   3
   9   3 -10 80.9412 34.5237   2
  -9   3  10 163.136 46.4491   5
  -9   3  10 158.338 22.3536   6
   9   3 -10 109.564 43.7391   4
  -9   3  10 60.3023 41.8385   4
   7  -3 -10 220.840 25.6342   5
  -7  -3  10 208.708 22.2145   6
  -7  -3  10 191.629 21.6250   6
  -7  -3  10 196.290 49.5436   5
  -7  -3  10 197.623 42.3481   2
   7  -3 -10 228.518 25.2245   6
   7  -3 -10 195.472 35.1586   3
  -7  -3  10 177.878 51.0799   4
  -7  -3  10 208.511 29.4653   7
  -7  -3  10 149.746 36.2630   5
   7  -3 -10 197.481 43.9377   4
  -7   3  10 282.058 31.3896   6
   7   3 -10 183.577 44.1897   2
   7   3 -10 306.582 60.3624   4
  -7   3  10 211.057 55.5537   4
  -7   3  10 305.194 71.3986   3
  -7   3  10 265.542 47.2302   5
   7   3 -10 264.451 24.5621   7
  -7   3  10 198.269 28.2616   6
   5  -3 -10 2110.41 192.931   3
  -5  -3  10 1812.46 201.645   5
  -5  -3  10 1841.17 184.356   7
   5  -3 -10 2022.46 183.509   6
  -5  -3  10 2089.51 181.056   6
  -5  -3  10 1838.43 197.042   4
  -5  -3  10 1999.95 200.727   3
  -5  -3  10 2123.91 181.228   6
   5  -3 -10 2188.90 183.527   2
   5  -3 -10 2347.92 197.431   4
   5   3 -10 2166.06 236.182   4
   5   3 -10 2502.58 243.889   2
  -5   3  10 2211.11 238.521   4
  -5   3  10 2562.62 232.398   5
   5   3 -10 2649.84 221.180   7
  -5   3  10 2495.57 223.490   6
  -5   3  10 2703.46 223.614   2
  -5   3  10 2466.20 251.299   3
  -3  -3  10 123.993 34.9156   5
   3  -3 -10 84.6283 13.3816   6
  -3  -3  10 88.7597 27.3688   3
   3  -3 -10 75.4032 13.6372   5
  -3  -3  10 92.7196 18.9659   7
   3  -3 -10 128.709 34.2294   4
  -3  -3  10 116.411 30.9290   2
   3  -3 -10 94.8336 27.6368   3
  -3  -3  10 114.909 32.6038   4
   3  -3 -10 97.9772 16.0579   2
  -3   3  10 88.1794 37.1561   4
  -3   3  10 102.001 21.5335   5
  -3   3  10 87.5939 15.2504   6
   3   3 -10 85.8786 32.2319   5
  -3   3  10 171.961 43.9754   3
   3   3 -10 153.222 40.0268   4
   3   3 -10 103.561 31.8327   2
   3   3 -10 176.090 22.1842   7
  -3   3  10 96.3833 23.0162   2
   3   3 -10 123.750 33.9377   3
  -1  -3  10 71.5222 30.8498   2
  -1  -3  10 69.5075 23.8198   3
   1  -3 -10 83.1799 18.1182   2
  -1  -3  10 89.6378 25.6944   2
   1  -3 -10 101.285 29.2890   3
  -1  -3  10 87.3571 18.4926   7
   1  -3 -10 79.2840 11.7961   5
   1  -3 -10 94.0321 29.7281   4
  -1  -3  10 95.7233 32.5759   5
  -1  -3  10 72.9950 30.1729   4
   1  -3 -10 67.5783 12.2541   6
   1  -3 -10 90.5647 18.4663   5
  -1   3  10 77.0687 12.9677   6
  -1   3  10 107.178 24.1355   2
   1   3 -10 77.1356 32.0675   5
   1   3 -10 103.934 29.8254   3
   1   3 -10 96.5865 32.7748   4
  -1   3  10 97.9490 36.8394   4
  -1   3  10 52.7525 30.0188   3
   1   3 -10 101.915 19.2767   7
  -1  -3 -10 123.210 26.3767   5
  -1  -3 -10 142.606 17.3901   5
   1  -3  10 137.693 28.0294   2
   1  -3  10 186.324 43.1312   4
   1  -3  10 183.555 39.8235   5
  -1  -3 -10 122.431 25.4158   2
  -1  -3 -10 167.238 36.6630   4
   1  -3  10 147.309 28.3998   3
  -1  -3 -10 127.591 35.4037   3
   1  -3  10 123.667 29.9717   2
  -1  -3 -10 153.938 17.8653   6
   1  -3  10 163.651 28.1076   7
  -1   3 -10 140.896 41.5792   5
   1   3  10 181.462 21.9499   6
  -1   3 -10 196.920 42.1559   3
  -1   3 -10 201.423 46.2855   4
   1   3  10 193.354 36.2025   2
  -1   3 -10 186.773 29.2028   7
   1   3  10 204.729 48.1982   4
   1   3  10 179.978 43.4385   3
  -3  -3 -10 807.039 88.2870   5
   3  -3  10 966.545 90.8985   2
  -3  -3 -10 717.645 76.7728   6
   3  -3  10 911.385 96.6569   5
   3  -3  10 751.883 97.8627   4
   3  -3  10 924.464 85.5895   3
  -3  -3 -10 767.042 90.6874   4
   3   3  10 812.792 85.4350   6
   3   3  10 816.040 106.208   3
  -3   3 -10 964.998 101.963   4
   3   3  10 767.472 107.754   4
  -3   3 -10 967.995 104.148   3
  -3   3 -10 1013.65 113.531   5
  -3   3 -10 924.911 82.7583   6
  -3   3 -10 987.564 82.9394   6
  -3   3 -10 1031.03 91.2409   7
   5  -3  10 120.145 23.6851   2
   5  -3  10 47.4608 26.5900   5
  -5  -3 -10 57.1343 13.0765   6
   5  -3  10 79.6571 20.1867   3
  -5  -3 -10 33.0961 25.2479   4
  -5  -3 -10 62.2918 16.1477   5
   5  -3  10 98.4877 24.7686   2
  -5  -3 -10 34.3456 21.6488   2
  -5  -3 -10 29.4834 25.2909   3
   5  -3  10 96.4564 42.6590   4
   5   3  10 58.0209 31.0179   2
  -5   3 -10 51.5558 36.9688   5
   5   3  10 91.2200 46.2313   3
   5   3  10 42.6360 38.7513   4
   5   3  10 60.7921 10.2156   7
   5   3  10 81.1815 22.7529   5
  -5   3 -10 57.5379 10.5374   6
  -5   3 -10 72.3227 37.5947   3
  -5   3 -10 73.9787 34.2886   4
   5   3  10 78.1998 14.6920   6
  -5   3 -10 84.8622 12.4597   6
  -5   3 -10 51.7548 23.7018   7
  -7  -3 -10 158.077 25.6399   6
   7  -3  10 185.501 51.0319   4
  -7  -3 -10 212.703 34.4670   5
   7  -3  10 267.530 31.4847   2
   7  -3  10 219.686 36.1016   5
  -7  -3 -10 180.113 49.9498   3
   7  -3  10 252.930 34.9720   3
  -7   3 -10 207.988 24.9326   6
   7   3  10 177.530 39.8773   5
   7   3  10 225.500 52.4718   2
   7   3  10 161.641 55.0298   4
  -7   3 -10 300.525 48.3816   2
  -7   3 -10 239.990 51.5534   4
  -7   3 -10 274.978 39.7193   7
  -7   3 -10 230.485 26.8232   6
   9  -3  10 250.485 58.2563   4
   9  -3  10 307.072 37.3768   2
   9  -3  10 256.280 39.3388   5
  -9  -3 -10 279.654 70.1355   3
  -9  -3 -10 255.195 33.3789   6
   9  -3  10 274.603 41.7779   3
  -9   3 -10 374.668 57.7299   4
  -9   3 -10 329.743 48.6094   7
   9   3  10 256.537 61.1646   2
  -9   3 -10 391.984 57.3044   2
   9   3  10 203.126 44.8848   5
  -9   3 -10 308.579 35.3581   6
 -10  -4  10 26.8007 39.7258   5
  10  -4 -10 24.5021 19.5207   3
 -10  -4  10 3.85412 31.3936   3
 -10  -4  10 -9.9808 6.91002   6
 -10  -4  10 -2.0177 8.04007   6
  10  -4 -10 -0.7981 12.2635   5
  10   4 -10 6.88256 28.9636   2
 -10   4  10 132.381 51.5446   5
 -10   4  10 38.4796 42.9899   4
   8  -4 -10 79.1161 25.2895   3
  -8  -4  10 110.349 45.3207   5
  -8  -4  10 83.9007 13.5743   6
  -8  -4  10 92.8552 13.5996   6
  -8  -4  10 137.595 56.1055   4
   8  -4 -10 109.505 19.5492   5
  -8  -4  10 65.7786 34.5368   3
   8   4 -10 255.871 67.0762   4
  -8   4  10 82.6845 20.1111   6
  -8   4  10 161.307 45.5236   5
  -8   4  10 43.5301 46.1068   4
   8   4 -10 147.339 15.5560   7
   8   4 -10 99.3788 44.4720   2
  -6  -4  10 136.494 14.3149   6
  -6  -4  10 97.1499 24.2612   7
  -6  -4  10 82.8268 39.8223   5
   6  -4 -10 146.656 19.5606   5
  -6  -4  10 89.5146 35.0076   3
  -6  -4  10 105.971 50.6296   4
   6  -4 -10 127.195 17.9873   6
   6  -4 -10 69.1716 26.7111   3
   6   4 -10 167.908 56.8427   4
   6   4 -10 125.240 19.6057   7
  -6   4  10 143.135 49.3823   4
  -6   4  10 110.037 35.2208   5
   6   4 -10 134.980 43.3456   2
  -4  -4  10 146.698 50.4301   4
   4  -4 -10 56.8248 28.1691   3
  -4  -4  10 105.797 37.2788   2
   4  -4 -10 151.698 41.9075   4
   4  -4 -10 80.5431 18.2474   5
   4  -4 -10 78.7143 14.5217   6
  -4  -4  10 105.233 23.6913   7
  -4  -4  10 97.5211 40.5786   5
   4  -4 -10 96.8194 16.6047   2
  -4  -4  10 81.0803 32.6743   3
  -4   4  10 98.3505 27.9088   5
  -4   4  10 112.399 48.2806   4
   4   4 -10 114.309 51.3458   4
  -4   4  10 103.633 18.1951   6
   4   4 -10 141.284 42.5758   2
  -4   4  10 125.711 54.3812   3
  -4   4  10 94.0216 24.9298   2
   4   4 -10 135.303 26.1200   7
   2  -4 -10 343.864 35.5520   6
  -2  -4  10 298.663 68.2875   5
  -2  -4  10 442.465 47.2524   7
   2  -4 -10 366.771 38.1662   5
   2  -4 -10 276.499 41.7642   5
  -2  -4  10 312.465 50.6213   2
  -2  -4  10 392.481 73.6697   4
  -2  -4  10 475.406 66.4536   2
  -2  -4  10 363.828 53.9889   3
   2  -4 -10 338.066 61.0677   4
   2  -4 -10 326.005 40.2952   2
  -2   4  10 412.310 79.1642   4
   2   4 -10 501.142 81.8330   3
   2   4 -10 434.643 69.9551   5
  -2   4  10 410.256 79.4785   3
   2   4 -10 363.253 83.0607   4
   2   4 -10 541.602 71.0304   2
  -2   4  10 465.708 46.0696   6
  -2   4  10 485.876 58.7902   2
   2   4 -10 416.078 52.6199   7
   0  -4 -10 162.921 31.2263   2
   0  -4  10 284.810 49.1801   2
   0  -4  10 274.875 42.0350   2
   0  -4 -10 187.824 48.0409   4
   0  -4 -10 166.416 36.4494   5
   0  -4 -10 237.675 24.9802   6
   0  -4 -10 200.853 26.0693   5
   0  -4 -10 251.377 47.1022   3
   0  -4  10 261.723 60.3376   4
   0  -4  10 249.752 41.6349   3
   0   4  10 301.054 32.6799   6
   0   4 -10 263.137 60.0474   5
   0   4  10 333.718 50.3999   2
   0   4  10 301.013 70.4035   3
   0   4 -10 329.377 42.3873   7
   0   4 -10 279.645 75.1531   4
   0   4 -10 277.911 60.0184   3
  -2  -4 -10 399.741 72.3643   4
   2  -4  10 512.122 85.7634   4
  -2  -4 -10 495.977 45.7829   6
   2  -4  10 471.619 69.5345   5
   2  -4  10 550.956 60.9719   2
  -2  -4 -10 368.362 57.2959   5
  -2  -4 -10 422.404 47.2370   5
  -2  -4 -10 425.448 58.8904   2
   2  -4  10 500.816 57.8868   3
   2   4  10 579.385 81.0734   2
   2   4  10 593.307 94.7305   4
  -2   4 -10 762.436 95.9718   3
   2   4  10 596.942 95.2517   3
  -2   4 -10 672.332 69.2197   7
  -2   4 -10 510.877 86.3773   5
  -2   4 -10 697.002 87.5229   4
  -4  -4 -10 426.056 48.8579   5
   4  -4  10 593.244 60.6197   2
   4  -4  10 447.211 77.9214   4
  -4  -4 -10 439.156 45.3337   6
   4  -4  10 539.114 57.5134   3
  -4  -4 -10 460.023 63.7724   5
  -4  -4 -10 295.689 66.6619   3
  -4  -4 -10 350.520 70.8439   4
   4  -4  10 439.539 64.0964   5
  -4   4 -10 661.837 71.8582   7
   4   4  10 448.781 108.060   4
  -4   4 -10 614.900 102.403   3
   4   4  10 546.552 63.1486   6
  -4   4 -10 725.724 59.9119   6
   4   4  10 558.338 86.6430   2
  -4   4 -10 723.851 60.1894   6
  -4   4 -10 607.113 87.1209   4
   6  -4  10 356.382 44.4798   3
   6  -4  10 275.636 48.2518   5
   6  -4  10 397.061 42.4609   2
  -6  -4 -10 291.798 62.9328   3
   6  -4  10 352.257 45.7582   2
  -6  -4 -10 247.745 33.8433   6
  -6  -4 -10 263.504 41.2976   5
  -6   4 -10 380.805 68.3563   4
  -6   4 -10 381.211 34.6769   6
  -6   4 -10 368.325 50.7483   7
  -6   4 -10 514.172 107.492   3
   6   4  10 261.293 60.4456   2
  -6   4 -10 356.530 35.1565   6
   6   4  10 283.606 37.1401   7
   6   4  10 218.071 79.2684   4
   8  -4  10 20.7908 16.3750   2
  -8  -4 -10 18.8825 33.9962   5
   8  -4  10 36.0214 14.0043   2
  -8  -4 -10 30.8958 34.3392   3
   8  -4  10 38.6757 19.7328   3
  -8  -4 -10 29.3517 12.0704   6
  -8   4 -10 56.6873 27.1507   7
  -8   4 -10 81.2125 16.9909   6
   8   4  10 31.6705 37.6615   2
  -8   4 -10 139.325 44.0773   4
   8   4  10 70.0392 61.7346   4
  -7  -5  10 161.723 50.8982   3
  -7  -5  10 190.322 19.8751   6
   7  -5 -10 185.419 41.1993   3
   7  -5 -10 157.621 25.3071   5
  -7  -5  10 168.767 18.7419   6
  -7  -5  10 93.0213 52.6591   5
   7   5 -10 152.580 56.1276   2
  -7   5  10 162.609 51.3013   5
  -7   5  10 231.780 29.8514   6
   7   5 -10 208.461 25.3506   7
  -7   5  10 108.390 61.3131   4
  -5  -5  10 218.111 52.4740   3
   5  -5 -10 229.020 27.5163   6
  -5  -5  10 223.901 59.7695   5
   5  -5 -10 205.020 46.8861   3
   5  -5 -10 284.737 32.7794   5
  -5   5  10 311.644 57.6356   5
  -5   5  10 330.386 80.0189   4
   5   5 -10 421.899 70.3462   2
   5   5 -10 321.973 76.9489   4
   3  -5 -10 94.6347 15.3080   6
  -3  -5  10 53.2384 35.7804   5
   3  -5 -10 67.3829 29.4369   3
   3  -5 -10 120.102 26.2575   5
  -3  -5  10 107.379 35.8885   3
   3  -5 -10 74.2981 18.2673   2
   3   5 -10 128.714 57.2512   4
   3   5 -10 207.126 49.3834   2
  -3   5  10 100.672 31.1237   2
  -3   5  10 68.7739 32.6635   5
   3   5 -10 149.208 28.7024   7
  -3   5  10 82.7873 53.1413   4
   1  -5 -10 19.4550 22.1000   5
   1  -5 -10 23.6223 15.4247   2
  -1  -5  10 42.9472 30.2998   5
   1  -5 -10 29.9694 9.52495   6
   1  -5 -10 35.5616 14.3902   5
  -1  -5  10 97.4154 37.2762   2
   1  -5 -10 36.8925 25.3616   3
  -1  -5  10 46.7497 23.9516   3
   1   5 -10 38.0732 22.1517   7
  -1   5  10 20.7709 10.5073   6
  -1   5  10 46.8657 47.1168   4
   1   5 -10 162.819 54.0189   4
  -1   5  10 64.8906 30.4188   2
  -1  -5 -10 176.358 45.3704   3
  -1  -5 -10 150.482 20.4215   6
   1  -5  10 190.873 43.2848   2
  -1  -5 -10 118.176 26.3472   5
   1  -5  10 188.815 39.8484   3
  -1  -5 -10 100.931 34.9572   5
   1  -5  10 140.062 42.9689   5
   1  -5  10 237.859 44.6169   2
   1   5  10 143.764 66.2930   4
  -1   5 -10 260.739 59.0400   4
  -1   5 -10 254.297 41.6856   7
   1   5  10 184.531 27.2098   6
   1   5  10 194.260 51.2033   2
   3  -5  10 361.418 67.0064   2
  -3  -5 -10 203.303 52.2775   3
  -3  -5 -10 157.333 30.9649   5
   3  -5  10 251.854 42.0004   3
  -3  -5 -10 217.389 25.4096   6
   3  -5  10 286.200 44.3968   2
   3  -5  10 185.500 49.5883   5
  -3  -5 -10 126.918 38.9885   5
   3   5  10 199.364 71.6367   4
   3   5  10 214.928 56.1990   2
  -3   5 -10 350.551 80.3269   4
  -5  -5 -10 91.3376 17.3964   6
   5  -5  10 127.856 37.1621   5
  -5  -5 -10 56.2680 37.0180   3
   5  -5  10 174.786 30.6142   2
   5  -5  10 128.618 33.5420   3
  -5  -5 -10 84.5053 24.9010   5
  -5  -5 -10 47.2164 32.6384   5
   5  -5  10 99.1285 37.0295   2
  -5   5 -10 252.492 63.1672   4
   5   5  10 135.862 73.1025   4
  -5   5 -10 159.222 16.6291   6
   5   5  10 67.4241 41.6366   2
   5   5  10 110.062 25.6894   7
  -2  -6  10 25.9361 39.0608   2
   2  -6 -10 86.0162 28.3551   5
   2  -6 -10 37.3029 10.8843   6
   2  -6 -10 28.8371 16.6564   5
   2  -6 -10 19.6809 16.3213   2
   2  -6 -10 51.2494 29.9245   3
  -2  -6  10 52.7107 37.3999   5
  -2  -6  10 76.6326 30.6659   3
   2   6 -10 40.6236 29.5042   7
   2   6 -10 117.066 67.3242   4
  -2   6  10 37.0449 30.1684   2
  -2   6  10 72.5026 69.0553   4
   0  -6 -10 78.2115 35.1518   3
   0  -6  10 70.8722 28.9358   3
   0  -6  10 79.6369 39.7786   5
   0  -6  10 143.381 44.5712   2
   0  -6 -10 68.3325 28.8045   5
   0  -6 -10 39.6614 19.6159   5
   0  -6 -10 60.6121 13.9873   6
   0   6 -10 105.531 57.6046   4
   0   6  10 115.239 73.0911   4
   0   6  10 81.5865 36.3247   2
   2  -6  10 69.3382 27.5350   3
  -2  -6 -10 49.4001 33.8124   5
   2  -6  10 91.8896 34.6015   2
   2  -6  10 45.5656 37.6486   5
  -2  -6 -10 50.2054 12.6013   6
   2   6  10 92.0600 45.3699   2
  -2   6 -10 170.263 40.7551   7
 -12   0  11 13.3076 9.90068   7
 -12   0  11 37.1159 14.2497   6
 -12   0  11 67.1688 58.8615   3
 -12   0  11 -0.1432 17.1219   2
  12   0 -11 12.8452 22.0387   5
 -12   0  11 53.5946 26.5616   2
 -10   0  11 -35.253 18.8513   4
 -10   0  11 -4.4576 8.65585   6
 -10   0  11 -2.5203 47.7835   3
 -10   0  11 -8.7430 15.3062   5
 -10   0  11 2.08711 6.85734   7
 -10   0  11 -16.357 16.3454   2
 -10   0  11 -8.7895 15.0178   2
 -10   0  11 11.9738 24.9656   4
   8   0 -11 579.137 59.7913   5
  -8   0  11 618.935 62.2510   2
  -8   0  11 558.929 52.8524   6
  -8   0  11 536.261 65.3651   2
  -8   0  11 592.802 62.7351   4
  -8   0  11 644.692 57.6956   5
  -8   0  11 515.308 49.8595   7
  -8   0  11 498.464 53.3241   6
  -8   0  11 513.388 64.2421   4
  -8   0  11 445.283 57.6236   3
  -6   0  11 471.780 51.3663   4
  -6   0  11 399.023 45.2435   3
   6   0 -11 361.576 46.1384   3
  -6   0  11 426.606 42.7669   6
  -6   0  11 426.431 39.6259   7
  -6   0  11 462.045 48.6218   4
   6   0 -11 479.389 46.7965   5
  -6   0  11 431.001 56.1650   2
  -6   0  11 486.541 50.5891   2
  -6   0  11 432.263 41.8018   6
   4   0 -11 1208.45 114.871   6
  -4   0  11 1369.45 119.338   4
  -4   0  11 1058.03 122.363   2
   4   0 -11 1392.58 116.774   3
  -4   0  11 1319.74 118.523   4
  -4   0  11 1447.42 117.580   5
  -4   0  11 1389.31 122.384   5
  -4   0  11 1157.93 114.773   6
  -4   0  11 1209.43 117.038   3
  -2   0  11 2101.99 182.900   2
  -2   0  11 1945.60 173.662   6
  -2   0  11 1893.47 179.038   5
  -2   0  11 1954.64 172.874   7
  -2   0  11 2140.26 176.483   4
  -2   0  11 1774.35 175.381   3
   2   0 -11 2095.63 174.115   7
   2   0 -11 1896.43 173.677   6
   2   0 -11 1884.57 184.382   2
   0   0  11 934.633 78.6411   4
   0   0 -11 664.415 81.1735   5
   0   0  11 889.640 78.5136   4
   0   0  11 853.533 75.2715   7
   0   0  11 708.851 85.4211   2
   0   0  11 804.443 75.0622   6
   0   0 -11 848.340 75.3828   6
   0   0 -11 876.571 74.3735   7
   2   0  11 33.0435 15.5705   5
  -2   0 -11 59.5093 10.1930   6
  -2   0 -11 74.1554 10.6634   7
   2   0  11 54.5614 9.39779   6
  -2   0 -11 63.5320 20.4178   2
   2   0  11 62.7773 12.1301   7
  -2   0 -11 23.3615 20.0148   5
   2   0  11 88.2764 21.2328   4
   2   0  11 62.4155 19.0757   2
   2   0  11 70.7893 15.3174   4
   4   0  11 276.520 32.4026   6
   4   0  11 369.882 38.5009   5
   4   0  11 338.683 37.2075   4
   4   0  11 285.620 39.6912   4
  -4   0 -11 346.507 33.5362   6
   4   0  11 378.541 42.9200   2
   4   0  11 321.129 34.9621   7
  -4   0 -11 390.862 33.3910   3
  -4   0 -11 270.653 40.5052   2
  -4   0 -11 275.581 46.9284   5
  -6   0 -11 90.0079 23.9727   2
   6   0  11 63.0597 12.3981   6
   6   0  11 63.7088 18.6823   4
   6   0  11 69.9564 22.5821   4
  -6   0 -11 70.8862 16.5272   3
  -6   0 -11 51.7880 26.4347   5
  -6   0 -11 89.8673 29.2805   3
  -6   0 -11 60.4130 12.6367   6
  -6   0 -11 66.7206 11.8366   7
   6   0  11 88.1745 19.6268   5
   6   0  11 78.7887 22.0310   2
   8   0  11 401.027 44.2767   6
  -8   0 -11 526.375 66.8965   5
  -8   0 -11 418.112 50.3172   3
   8   0  11 426.109 55.5034   2
   8   0  11 499.305 50.9798   5
  -8   0 -11 373.348 42.3317   7
  -8   0 -11 527.655 46.4587   6
  10   0  11 -8.9368 17.8595   2
 -10   0 -11 94.7226 47.7114   3
 -10   0 -11 22.9434 12.2364   6
  10   0  11 64.9465 22.0056   5
 -13  -1  11 422.072 91.6118   3
 -13  -1  11 203.042 32.7365   7
  13  -1 -11 323.153 51.9946   5
  13  -1 -11 290.833 54.4545   3
 -13   1  11 375.035 44.1255   6
 -13   1  11 406.490 41.6434   2
 -13   1  11 438.101 67.0503   4
 -13   1  11 325.262 38.9289   2
  13   1 -11 406.905 58.2742   2
  13   1 -11 353.025 69.1502   5
 -11  -1  11 279.272 74.5970   3
 -11  -1  11 186.937 36.6471   4
  11  -1 -11 194.853 35.8764   5
  11  -1 -11 178.286 38.9986   3
 -11  -1  11 151.482 43.8304   4
 -11  -1  11 176.246 24.4713   6
 -11  -1  11 140.763 23.0738   7
 -11   1  11 266.177 46.3844   4
 -11   1  11 151.598 25.0214   2
  11   1 -11 212.810 39.4388   5
  11   1 -11 169.103 37.5805   2
 -11   1  11 232.372 29.5783   2
 -11   1  11 207.664 27.0791   6
 -11   1  11 125.360 39.0460   4
  -9  -1  11 628.898 60.5421   6
  -9  -1  11 689.886 74.3324   2
  -9  -1  11 656.181 68.4298   5
  -9  -1  11 513.806 65.8838   4
   9  -1 -11 704.710 67.0570   5
  -9  -1  11 654.743 75.3455   4
  -9  -1  11 597.947 58.0885   7
  -9  -1  11 612.296 64.1808   3
  -9   1  11 753.150 71.7963   2
  -9   1  11 832.094 72.3058   6
  -9   1  11 620.346 82.6236   4
  -9   1  11 741.597 72.9541   2
   9   1 -11 634.227 78.6404   5
  -9   1  11 740.316 75.7305   5
  -9   1  11 735.667 69.9335   6
  -7  -1  11 34.2172 10.4873   3
  -7  -1  11 57.1516 25.6714   5
  -7  -1  11 39.7527 8.69698   7
   7  -1 -11 27.7486 13.3974   5
  -7  -1  11 39.7634 9.84765   6
   7  -1 -11 47.8290 15.1640   3
  -7  -1  11 49.2271 20.2805   2
  -7  -1  11 65.7186 16.9936   4
  -7  -1  11 51.7999 16.0474   5
  -7  -1  11 10.8429 21.9013   4
  -7  -1  11 75.8187 32.5618   3
  -7  -1  11 30.5154 8.21639   6
  -7   1  11 25.7800 8.27339   6
   7   1 -11 31.0215 19.0983   2
   7   1 -11 26.7973 18.0446   5
  -7   1  11 23.5979 11.1753   2
  -7   1  11 33.4657 23.5436   4
  -7   1  11 41.8263 13.8577   2
  -7   1  11 33.2371 12.7404   5
  -7   1  11 21.5374 9.62812   6
  -7   1  11 16.3966 19.2813   3
  -5  -1  11 1180.16 105.898   6
  -5  -1  11 1175.02 121.791   2
  -5  -1  11 1405.79 118.822   5
  -5  -1  11 1023.21 112.262   4
   5  -1 -11 1180.39 106.195   6
   5  -1 -11 1323.24 110.397   4
  -5  -1  11 1077.58 107.145   3
   5  -1 -11 1295.35 107.228   5
  -5  -1  11 1173.37 105.353   6
  -5  -1  11 1229.89 110.723   5
  -5  -1  11 1020.19 114.955   2
  -5  -1  11 1087.68 105.259   7
  -5   1  11 1225.16 114.817   6
  -5   1  11 1195.79 122.797   4
  -5   1  11 1225.39 114.341   5
  -5   1  11 1425.16 119.795   2
   3  -1 -11 50.6034 16.8877   4
   3  -1 -11 60.8827 15.7115   3
   3  -1 -11 75.6866 18.8930   2
  -3  -1  11 76.4827 22.2156   2
  -3  -1  11 81.4323 12.4882   3
  -3  -1  11 86.9353 16.9734   7
  -3  -1  11 85.6812 21.3724   3
  -3  -1  11 52.4915 8.30593   6
  -3  -1  11 23.2915 29.2747   4
   3  -1 -11 46.1599 9.61745   6
  -3  -1  11 63.1569 22.8156   2
   3   1 -11 82.2263 22.6217   5
  -3   1  11 49.1869 8.44972   5
  -3   1  11 59.8547 21.4457   4
   3   1 -11 63.9843 8.99053   6
  -3   1  11 46.3799 20.1883   3
  -3   1  11 41.1886 13.6536   2
  -3   1  11 80.9134 16.0785   5
  -3   1  11 61.4054 10.1170   6
   3   1 -11 67.6923 9.68504   7
   3   1 -11 87.8987 19.7928   4
  -1  -1  11 6408.81 534.174   4
   1  -1 -11 5966.15 525.548   6
  -1  -1  11 5985.83 524.153   6
   1  -1 -11 5474.98 527.923   3
   1  -1 -11 6314.73 532.370   2
  -1  -1  11 5859.25 526.116   7
   1   1 -11 6996.48 558.683   7
   1   1 -11 6446.60 558.118   6
  -1   1  11 6244.65 564.868   4
  -1   1  11 5644.49 563.619   3
   1   1 -11 6829.69 569.221   5
  -1   1  11 6274.61 557.814   7
  -1   1  11 6232.84 559.329   6
  -1  -1 -11 292.814 38.1359   3
  -1  -1 -11 358.081 31.2783   6
   1  -1  11 353.014 35.8663   7
   1  -1  11 325.997 42.0443   4
   1  -1  11 297.517 29.1682   6
   1  -1  11 272.537 39.3907   2
  -1  -1 -11 320.876 41.5930   2
  -1  -1 -11 364.775 37.2308   4
   1  -1  11 217.022 40.4263   5
   1   1  11 352.650 34.6278   6
   1   1  11 346.238 43.1871   2
   1   1  11 308.435 33.6608   5
   1   1  11 349.779 32.8067   7
  -1   1 -11 311.976 47.4670   5
  -1   1 -11 377.699 36.4370   7
  -1   1 -11 436.118 43.1032   4
   1   1  11 363.006 45.9612   4
  -1   1 -11 369.542 33.2701   6
  -1   1 -11 415.996 58.5339   2
   1   1  11 352.480 41.7585   3
   3  -1  11 263.562 24.7930   3
   3  -1  11 231.180 31.8188   2
   3  -1  11 243.658 29.6766   7
   3  -1  11 241.801 24.0377   6
  -3  -1 -11 206.567 32.6641   5
   3  -1  11 223.074 36.7181   4
  -3  -1 -11 255.273 35.7719   3
  -3  -1 -11 270.839 29.4750   4
  -3  -1 -11 211.342 24.9454   6
   3  -1  11 205.716 34.7855   5
  -3   1 -11 289.905 35.0066   3
  -3   1 -11 182.786 38.7846   5
   3   1  11 248.547 36.1282   2
  -3   1 -11 243.142 37.5678   2
  -3   1 -11 309.445 40.2589   4
   3   1  11 239.798 25.5673   7
   3   1  11 211.600 26.4379   5
  -3   1 -11 283.715 29.6209   7
   3   1  11 251.958 25.8559   6
   5  -1  11 11.8021 21.6219   4
   5  -1  11 -11.635 11.9816   7
  -5  -1 -11 -1.3557 14.6001   5
   5  -1  11 -2.4147 9.52256   2
  -5  -1 -11 4.48860 14.0090   2
  -5  -1 -11 12.4402 11.2682   3
   5  -1  11 -2.7144 5.39334   6
  -5  -1 -11 10.3340 7.80284   6
  -5  -1 -11 3.77886 3.82856   7
   5  -1  11 -14.048 10.7661   5
  -5  -1 -11 28.7323 19.0898   3
   5   1  11 -1.1405 6.33696   6
  -5   1 -11 -6.3930 11.4329   7
   5   1  11 4.01502 9.28580   7
  -5   1 -11 16.7653 16.0991   2
  -5   1 -11 12.2223 25.5460   5
  -5   1 -11 2.60364 5.88045   6
   5   1  11 -7.5986 11.8314   4
   5   1  11 20.5333 19.8784   4
   5   1  11 6.24071 10.2430   5
   5   1  11 -0.9276 15.6668   2
  -5   1 -11 15.9465 17.3084   3
  -7  -1 -11 551.598 61.4114   5
  -7  -1 -11 476.635 51.3969   6
  -7  -1 -11 430.179 49.3434   3
   7  -1  11 392.936 46.3902   4
   7  -1  11 488.048 62.5818   4
   7  -1  11 579.090 56.1568   2
   7  -1  11 500.551 46.1325   6
   7  -1  11 503.802 55.2382   5
  -7  -1 -11 491.457 70.2343   3
  -7  -1 -11 434.075 41.7526   7
  -7   1 -11 523.308 74.7410   5
  -7   1 -11 464.408 49.7031   7
   7   1  11 495.160 52.1428   5
   7   1  11 489.169 61.5227   2
   7   1  11 445.706 45.8070   6
   7   1  11 480.643 46.4881   7
  -7   1 -11 401.000 57.4925   3
  -7   1 -11 536.995 46.4758   6
   7   1  11 410.644 56.5232   4
   7   1  11 361.004 50.0669   4
   9  -1  11 80.7779 23.8193   2
   9  -1  11 44.8269 18.4996   5
  -9  -1 -11 78.3256 16.4783   6
  -9  -1 -11 83.5608 20.7261   3
  -9   1 -11 89.1762 16.7625   6
   9   1  11 44.3112 26.4325   2
   9   1  11 62.3449 23.0098   5
  11  -1  11 158.727 34.3254   2
 -11  -1 -11 110.769 23.4116   6
 -11  -1 -11 138.337 58.3130   3
  11  -1  11 103.451 28.5399   5
  11   1  11 78.1396 34.8548   2
  11   1  11 137.069 37.8733   5
 -11   1 -11 133.138 24.0586   6
 -11   1 -11 246.347 74.7338   3
 -11   1 -11 151.088 28.7557   7
 -12  -2  11 62.4110 24.1807   4
 -12  -2  11 57.6194 15.0955   6
  12  -2 -11 50.5631 23.2897   5
 -12   2  11 0.45358 28.2257   4
  12   2 -11 59.2063 30.6226   2
 -12   2  11 49.2845 16.8950   6
  10  -2 -11 380.341 44.6360   4
 -10  -2  11 310.976 59.1356   2
 -10  -2  11 408.757 70.3691   3
 -10  -2  11 305.320 46.5808   4
 -10  -2  11 387.640 37.6296   6
 -10  -2  11 385.330 66.6020   5
  10  -2 -11 347.824 46.5705   3
 -10  -2  11 426.722 39.1571   6
 -10  -2  11 347.231 40.0981   7
 -10  -2  11 270.159 69.4218   4
 -10   2  11 435.426 46.3776   6
  10   2 -11 433.220 63.1377   2
 -10   2  11 374.228 72.5024   4
  -8  -2  11 450.988 44.2599   6
  -8  -2  11 485.134 53.7370   5
  -8  -2  11 379.686 66.7546   4
  -8  -2  11 426.968 46.6926   7
  -8  -2  11 468.477 69.5141   3
   8  -2 -11 452.296 53.3755   4
  -8  -2  11 502.191 45.1960   6
  -8   2  11 532.856 53.3564   6
  -8   2  11 530.533 54.8595   6
  -8   2  11 561.848 74.7436   4
  -8   2  11 541.430 62.9195   5
   6  -2 -11 43.4682 9.95592   6
  -6  -2  11 32.1866 25.1461   5
  -6  -2  11 43.8112 9.14659   6
  -6  -2  11 50.4954 8.73617   6
  -6  -2  11 73.0592 28.1896   3
   6  -2 -11 49.4210 16.5289   3
  -6  -2  11 43.6622 25.9649   4
  -6  -2  11 46.2211 12.8916   7
   6  -2 -11 44.3404 11.7439   5
  -6  -2  11 78.4617 18.9233   3
   6  -2 -11 27.6543 19.0936   4
  -6  -2  11 42.1679 16.1486   5
  -6  -2  11 62.6033 24.0671   2
  -6   2  11 41.0781 27.2991   4
  -6   2  11 45.2862 10.8982   6
  -6   2  11 52.3369 11.0728   2
  -6   2  11 75.5823 33.0673   3
   6   2 -11 66.0627 10.0141   7
  -6   2  11 61.3814 10.9826   2
  -6   2  11 61.8729 20.8627   5
   6   2 -11 72.9639 27.0780   4
   6   2 -11 42.7157 26.0960   2
  -4  -2  11 309.374 42.5225   3
   4  -2 -11 313.528 40.3255   4
  -4  -2  11 291.670 45.7553   5
  -4  -2  11 249.067 40.0161   2
  -4  -2  11 214.357 44.3178   4
   4  -2 -11 284.443 25.8683   5
  -4  -2  11 249.344 24.9285   6
  -4  -2  11 230.550 29.6907   7
  -4  -2  11 253.795 25.0076   6
  -4  -2  11 267.046 34.5219   5
   4  -2 -11 266.840 36.7828   3
   4  -2 -11 245.174 26.9439   6
   4  -2 -11 251.067 31.0239   2
   4   2 -11 332.354 28.4167   7
  -4   2  11 277.572 33.9649   5
   4   2 -11 263.911 44.1159   2
  -4   2  11 301.681 30.0684   6
  -4   2  11 222.513 45.8180   4
  -4   2  11 261.175 31.3963   2
   4   2 -11 263.628 43.9506   4
  -4   2  11 307.853 49.2125   3
   2  -2 -11 1037.62 102.882   3
  -2  -2  11 1028.21 92.3945   6
  -2  -2  11 1158.83 114.241   2
  -2  -2  11 968.082 105.271   4
  -2  -2  11 1023.05 92.5091   6
  -2  -2  11 1075.73 109.699   5
   2  -2 -11 1183.66 104.813   4
  -2  -2  11 1093.78 107.366   2
   2  -2 -11 1025.24 95.0907   6
  -2  -2  11 1011.69 96.4709   7
  -2  -2  11 1049.49 103.230   3
  -2   2  11 1187.04 106.446   6
   2   2 -11 1160.88 115.137   4
   2   2 -11 1288.33 121.684   5
  -2   2  11 1021.67 117.266   4
  -2   2  11 1238.17 122.276   3
   0  -2  11 656.352 61.5497   7
   0  -2 -11 649.373 58.7781   6
   0  -2 -11 560.319 64.4802   2
   0  -2 -11 696.247 68.7492   4
   0  -2  11 578.868 69.4875   2
   0  -2 -11 633.382 69.4682   3
   0  -2  11 613.049 70.5793   4
   0  -2  11 626.900 73.7046   5
   0  -2  11 659.106 72.7454   2
   0  -2  11 641.165 64.0510   3
   0   2 -11 858.690 72.7160   7
   0   2  11 705.832 81.8275   3
   0   2 -11 734.579 80.5959   4
   0   2  11 711.273 83.1018   4
   0   2 -11 845.328 87.1230   5
   0   2  11 747.662 70.3327   6
   0   2 -11 796.140 77.9970   3
   0   2  11 702.866 78.0159   2
  -2  -2 -11 168.039 34.4613   3
   2  -2  11 193.620 27.3449   7
   2  -2  11 236.660 27.3354   3
  -2  -2 -11 188.471 22.7451   5
   2  -2  11 178.653 18.3201   6
   2  -2  11 211.095 37.4932   5
   2  -2  11 192.413 38.6779   4
  -2  -2 -11 196.434 30.9941   4
  -2  -2 -11 152.906 27.9465   2
  -2  -2 -11 181.648 20.9851   6
  -2   2 -11 231.709 20.9851   6
   2   2  11 202.628 23.2266   6
   2   2  11 211.582 20.3983   7
  -2   2 -11 254.371 41.0371   4
  -2   2 -11 218.366 34.3601   3
   2   2  11 145.054 31.4053   2
   2   2  11 181.877 39.4637   4
   2   2  11 221.687 25.5662   5
  -2   2 -11 202.257 29.2876   7
  -2   2 -11 227.423 43.4828   2
  -2   2 -11 211.414 41.1875   5
   4  -2  11 151.790 28.1466   7
   4  -2  11 197.036 34.5631   5
  -4  -2 -11 126.295 26.4967   2
  -4  -2 -11 159.746 24.0330   5
   4  -2  11 162.563 17.9321   6
  -4  -2 -11 121.016 27.9803   4
  -4  -2 -11 147.200 18.9399   6
  -4  -2 -11 173.970 35.7378   3
   4  -2  11 229.026 47.2355   4
  -4   2 -11 184.414 45.5566   5
   4   2  11 193.562 25.8862   5
   4   2  11 181.232 22.0291   6
  -4   2 -11 196.130 20.5753   6
   4   2  11 191.284 37.0023   2
  -4   2 -11 233.583 41.9721   3
   4   2  11 142.262 19.2919   7
   4   2  11 136.879 38.9251   4
  -4   2 -11 209.904 38.9715   4
  -4   2 -11 222.672 30.4047   7
  -4   2 -11 281.647 43.5694   2
  -6  -2 -11 1900.39 169.630   6
  -6  -2 -11 1914.91 173.992   5
   6  -2  11 1857.32 182.749   4
   6  -2  11 1777.29 185.448   5
   6  -2  11 1871.11 167.581   6
   6   2  11 1594.19 170.389   4
  -6   2 -11 1869.82 173.668   3
   6   2  11 1600.50 171.778   2
  -6   2 -11 1996.79 185.917   5
   6   2  11 1750.27 155.739   6
   6   2  11 1626.72 159.453   5
   8  -2  11 106.881 23.2842   5
  -8  -2 -11 97.1693 25.7036   3
   8  -2  11 112.742 35.4218   4
  -8  -2 -11 108.062 29.4466   5
  -8  -2 -11 69.4921 16.9769   6
   8  -2  11 97.7059 23.7249   2
   8  -2  11 101.827 16.2857   6
   8  -2  11 98.2840 26.9350   3
   8   2  11 76.9584 31.6525   2
   8   2  11 90.8040 37.0933   4
  -8   2 -11 117.481 20.3801   6
   8   2  11 52.2550 21.3037   4
  -8   2 -11 198.053 37.7444   2
  -8   2 -11 156.866 31.5559   4
  -8   2 -11 124.218 25.7998   7
   8   2  11 93.4013 26.2253   5
  -8   2 -11 152.126 49.6801   3
 -10  -2 -11 21.3680 36.6355   3
 -10  -2 -11 64.3941 16.5293   6
  10  -2  11 41.9714 19.0606   5
  10  -2  11 46.4749 26.0480   3
  10  -2  11 36.6698 18.0763   2
  10   2  11 4.76617 21.3286   5
 -10   2 -11 66.0447 24.2247   7
  10   2  11 51.7168 31.2746   2
 -10   2 -11 46.9198 14.3292   6
  11  -3 -11 80.6042 24.7646   3
  11  -3 -11 48.6383 22.5301   4
 -11  -3  11 119.471 51.3315   4
 -11  -3  11 34.3623 46.2186   5
  11  -3 -11 152.300 30.4879   5
 -11  -3  11 72.4417 15.5015   6
 -11   3  11 94.1737 45.2758   4
  11   3 -11 152.829 47.0955   2
  -9  -3  11 31.4897 29.8090   3
  -9  -3  11 14.7831 14.8630   7
  -9  -3  11 12.7189 7.13525   6
  -9  -3  11 28.4875 8.96614   6
   9  -3 -11 33.1971 14.0895   5
  -9  -3  11 59.5749 40.6412   5
   9  -3 -11 7.73691 19.2229   4
   9  -3 -11 31.8803 18.1756   3
  -9  -3  11 33.2503 39.5238   4
  -9   3  11 12.5365 12.0383   6
  -9   3  11 78.5450 34.5350   5
  -9   3  11 12.5941 31.8178   4
   9   3 -11 47.4349 34.1662   4
   9   3 -11 23.6419 26.0965   2
   7  -3 -11 77.7162 23.5562   3
  -7  -3  11 100.226 32.8571   2
   7  -3 -11 73.1170 15.1330   6
  -7  -3  11 146.775 25.1501   7
  -7  -3  11 90.4521 13.1725   6
  -7  -3  11 107.947 13.1850   6
  -7  -3  11 91.9240 40.3996   4
   7  -3 -11 92.0340 16.9816   5
  -7  -3  11 81.8653 36.2974   5
  -7   3  11 130.387 35.2872   5
  -7   3  11 97.2169 17.0917   6
   7   3 -11 72.6905 31.2641   2
   7   3 -11 114.634 13.6903   7
  -7   3  11 107.364 42.4463   4
  -5  -3  11 807.589 84.0969   7
  -5  -3  11 833.821 102.490   4
   5  -3 -11 936.608 82.9408   2
  -5  -3  11 748.004 97.5239   3
   5  -3 -11 933.662 80.5021   5
  -5  -3  11 853.495 78.9237   6
   5  -3 -11 1030.98 100.150   4
  -5  -3  11 805.582 100.794   5
  -5  -3  11 921.550 79.1391   6
   5  -3 -11 890.495 92.1457   3
   5  -3 -11 829.229 81.6488   6
  -5   3  11 1007.74 103.782   5
  -5   3  11 1021.57 96.1918   6
   5   3 -11 1142.92 94.1325   7
  -5   3  11 962.414 133.523   3
  -5   3  11 1077.03 97.2938   2
  -5   3  11 803.491 112.264   4
  -3  -3  11 1326.30 143.876   5
   3  -3 -11 1383.21 124.745   6
  -3  -3  11 1483.78 141.557   2
   3  -3 -11 1550.02 139.368   4
  -3  -3  11 1291.29 139.883   4
   3  -3 -11 1369.31 136.092   3
  -3  -3  11 1353.56 127.191   7
  -3  -3  11 1578.40 151.294   2
  -3  -3  11 1360.08 138.669   3
   3  -3 -11 1260.24 126.507   2
   3   3 -11 1718.96 169.854   2
  -3   3  11 1477.30 165.925   4
   3   3 -11 1688.82 150.044   7
  -3   3  11 1791.61 172.834   3
   3   3 -11 1609.95 166.982   5
  -3   3  11 1749.09 156.032   2
  -3   3  11 1635.33 150.075   6
   3   3 -11 1564.26 164.080   4
   1  -3 -11 743.511 75.9154   3
   1  -3 -11 541.450 59.3023   5
  -1  -3  11 643.428 78.3412   4
  -1  -3  11 641.910 78.6033   2
  -1  -3  11 668.766 70.6514   3
  -1  -3  11 615.167 77.1551   5
  -1  -3  11 609.327 72.1737   2
   1  -3 -11 548.098 63.2964   2
   1  -3 -11 669.865 59.3824   6
  -1  -3  11 743.428 64.6066   7
  -1   3  11 853.189 78.5838   6
  -1   3  11 778.130 97.9827   3
  -1   3  11 844.561 88.3691   2
   1   3 -11 838.083 97.5916   5
   1   3 -11 969.748 96.3946   3
  -1   3  11 746.974 96.9459   4
   1   3 -11 901.484 81.1962   7
   1   3 -11 769.311 93.6424   4
  -1  -3 -11 372.787 46.0182   5
  -1  -3 -11 403.698 48.3343   2
   1  -3  11 487.837 57.9536   2
   1  -3  11 381.098 48.3711   3
  -1  -3 -11 410.192 40.0534   6
   1  -3  11 448.552 46.4842   7
  -1  -3 -11 404.346 38.7496   5
  -1  -3 -11 355.626 54.7979   3
   1  -3  11 379.982 62.9493   4
   1  -3  11 320.712 55.9036   5
   1  -3  11 462.130 54.2250   2
  -1  -3 -11 424.549 59.8064   4
   1   3  11 503.033 47.4106   6
  -1   3 -11 470.042 66.9634   4
  -1   3 -11 485.730 63.8289   3
  -1   3 -11 550.171 52.1987   7
  -1   3 -11 443.386 67.4612   5
   1   3  11 465.245 60.7807   2
   1   3  11 486.255 74.2020   4
   1   3  11 383.994 65.0500   3
  -3  -3 -11 37.2713 19.2770   2
  -3  -3 -11 56.9462 12.0553   6
  -3  -3 -11 38.1973 24.0369   3
   3  -3  11 37.7668 18.8291   2
  -3  -3 -11 64.4615 25.5262   5
   3  -3  11 64.7965 18.9175   3
   3  -3  11 107.401 26.4019   2
   3  -3  11 29.1988 36.9448   4
  -3  -3 -11 28.4410 24.8571   4
   3  -3  11 67.2477 31.2042   5
  -3   3 -11 101.897 23.1268   7
  -3   3 -11 58.0405 9.32271   6
   3   3  11 73.1122 13.3981   6
  -3   3 -11 66.6281 33.7415   4
   3   3  11 83.2679 36.7970   3
  -3   3 -11 58.6424 8.97607   6
  -3   3 -11 51.1167 27.8656   3
   3   3  11 62.4447 38.6352   4
   3   3  11 62.8133 27.6923   2
  -5  -3 -11 6.40493 22.2023   4
  -5  -3 -11 22.6617 9.46264   6
   5  -3  11 14.8400 14.0013   2
  -5  -3 -11 18.5896 23.8235   3
  -5  -3 -11 -0.6748 11.9846   5
   5  -3  11 23.4887 20.6457   5
  -5  -3 -11 11.9737 18.2314   2
   5  -3  11 6.54380 12.4694   3
   5  -3  11 12.9059 33.8311   4
   5  -3  11 26.0301 18.3736   2
   5  -3  11 14.8796 6.12508   6
   5   3  11 33.5160 27.4723   2
  -5   3 -11 26.9654 7.85628   6
   5   3  11 13.9642 6.14119   7
  -5   3 -11 1.29488 28.5470   5
  -5   3 -11 17.6060 28.8921   4
  -5   3 -11 2.72850 19.0417   7
   5   3  11 -7.9795 14.0849   5
  -5   3 -11 42.2960 32.3251   3
   5   3  11 12.1446 9.81821   6
   5   3  11 38.9783 39.7169   4
   7  -3  11 351.427 67.3087   4
  -7  -3 -11 353.108 44.8057   5
   7  -3  11 302.203 34.3687   6
  -7  -3 -11 277.353 35.9008   6
   7  -3  11 421.171 43.2827   2
   7  -3  11 295.748 46.0216   5
   7  -3  11 375.587 45.1085   3
  -7  -3 -11 252.389 62.4680   3
  -7   3 -11 404.949 41.4874   6
   7   3  11 367.036 66.8917   2
  -7   3 -11 455.380 64.7644   2
  -7   3 -11 469.920 65.9013   4
   7   3  11 339.797 78.6325   4
  -7   3 -11 373.083 51.0153   7
   9  -3  11 112.558 31.1660   3
   9  -3  11 84.3467 25.6325   5
  -9  -3 -11 46.0084 42.1690   3
   9  -3  11 82.5541 40.5831   4
  -9  -3 -11 107.757 20.5008   6
   9  -3  11 127.036 24.4545   2
   9   3  11 122.028 32.3009   5
  -9   3 -11 104.929 29.5089   7
  -9   3 -11 171.083 44.6503   4
  -9   3 -11 103.193 35.5947   2
   9   3  11 98.1453 49.5740   4
  -9   3 -11 121.404 20.2928   6
   9   3  11 40.5765 35.0271   2
  10  -4 -11 20.5061 14.4518   5
 -10  -4  11 32.8017 10.5612   6
 -10  -4  11 79.1807 48.3995   5
 -10  -4  11 41.1276 11.1825   6
  10  -4 -11 6.81910 17.8828   3
 -10  -4  11 27.1641 33.2644   3
  10   4 -11 -11.544 46.9477   4
 -10   4  11 49.8814 44.1264   4
 -10   4  11 56.3380 16.3609   6
  10   4 -11 26.2536 32.4616   2
  -8  -4  11 86.4846 13.5739   6
   8  -4 -11 79.9496 25.6774   3
   8  -4 -11 120.390 19.2003   5
  -8  -4  11 27.3482 30.1905   3
  -8  -4  11 61.0165 40.3938   5
  -8  -4  11 97.2841 13.5909   6
   8   4 -11 171.251 61.5954   4
   8   4 -11 150.441 47.6121   2
  -8   4  11 126.811 23.8218   6
  -8   4  11 159.781 46.0672   5
   8   4 -11 145.727 17.1251   7
  -8   4  11 141.420 51.4089   4
  -6  -4  11 114.609 39.1334   3
   6  -4 -11 114.152 18.1630   6
  -6  -4  11 134.290 14.3803   6
  -6  -4  11 88.0053 37.2705   5
   6  -4 -11 139.349 34.6586   3
  -6  -4  11 107.669 14.4360   6
   6  -4 -11 143.837 19.0546   5
  -6  -4  11 186.607 31.8086   7
  -6   4  11 128.694 36.4355   5
   6   4 -11 211.199 58.4311   4
   6   4 -11 171.571 21.9899   7
  -6   4  11 103.353 47.0135   4
   6   4 -11 157.370 48.3088   2
  -4  -4  11 438.145 74.4164   5
  -4  -4  11 536.059 71.1558   3
   4  -4 -11 473.473 65.8575   3
  -4  -4  11 527.493 57.4163   7
   4  -4 -11 544.383 51.8682   2
   4  -4 -11 520.622 49.5533   5
  -4  -4  11 403.580 85.7056   4
   4  -4 -11 444.567 54.2533   6
   4   4 -11 646.001 83.7711   2
  -4   4  11 628.102 59.1470   6
  -4   4  11 711.871 82.4699   2
  -4   4  11 445.447 83.8632   4
  -4   4  11 497.342 65.9642   5
   4   4 -11 563.738 87.8853   4
   4   4 -11 626.563 60.6723   7
   2  -4 -11 4.02506 13.0573   5
  -2  -4  11 19.3874 20.7517   3
   2  -4 -11 18.5715 31.0794   4
  -2  -4  11 -17.676 22.6490   5
   2  -4 -11 10.1651 9.01198   5
  -2  -4  11 3.31122 19.2877   2
   2  -4 -11 12.8180 10.3363   2
  -2  -4  11 12.1554 39.4434   4
   2  -4 -11 18.0677 8.42021   6
   2   4 -11 38.0000 18.5890   7
  -2   4  11 4.13901 31.0314   3
   2   4 -11 3.08151 28.3088   3
  -2   4  11 8.00248 18.8569   2
   2   4 -11 23.3873 30.0524   5
  -2   4  11 30.4032 39.3732   4
   2   4 -11 2.35469 34.3058   4
   0  -4  11 197.480 50.7621   5
   0  -4 -11 184.388 36.2220   5
   0  -4 -11 258.478 28.1650   6
   0  -4  11 287.152 64.3237   4
   0  -4 -11 265.915 29.2024   5
   0  -4  11 228.452 42.8013   3
   0  -4 -11 264.396 36.9477   2
   0  -4  11 348.802 53.1337   2
   0  -4 -11 247.800 58.5465   4
   0  -4 -11 283.889 55.9501   3
   0   4 -11 398.544 66.0963   4
   0   4  11 261.031 65.2455   4
   0   4  11 241.589 66.9287   3
   0   4 -11 383.549 67.9420   3
   0   4  11 329.708 51.5070   2
   0   4 -11 319.095 61.1575   5
  -2  -4 -11 88.2737 27.6833   2
  -2  -4 -11 116.475 42.5978   4
   2  -4  11 128.432 40.0643   5
   2  -4  11 166.913 53.7313   4
  -2  -4 -11 132.066 20.7967   5
   2  -4  11 150.845 31.5379   2
   2  -4  11 123.757 30.1553   3
  -2  -4 -11 81.7243 27.9740   5
   2  -4  11 183.791 36.5313   2
  -2  -4 -11 151.177 18.3450   6
  -2   4 -11 181.307 47.5946   4
  -2   4 -11 174.336 46.5573   3
   2   4  11 126.984 21.1012   6
   2   4  11 170.020 43.1778   2
   2   4  11 191.563 58.9685   3
  -2   4 -11 155.074 29.4066   7
   4  -4  11 513.847 71.1392   5
  -4  -4 -11 522.551 55.2815   5
  -4  -4 -11 469.764 74.2323   3
   4  -4  11 565.171 61.8261   3
  -4  -4 -11 527.760 51.8470   6
  -4  -4 -11 360.738 77.2689   4
  -4  -4 -11 498.571 69.2441   5
   4  -4  11 608.010 66.6440   2
  -4   4 -11 743.100 68.6734   6
  -4   4 -11 717.172 79.3326   7
   4   4  11 639.725 95.2729   2
  -4   4 -11 893.053 115.131   3
  -4   4 -11 700.574 95.5710   4
  -4   4 -11 813.120 69.0052   6
  -6  -4 -11 157.722 31.0178   5
   6  -4  11 179.519 36.0185   3
  -6  -4 -11 94.9035 40.7933   4
  -6  -4 -11 156.773 47.5214   3
   6  -4  11 219.885 31.1129   2
   6  -4  11 179.575 37.1380   5
   6  -4  11 210.057 34.1222   2
  -6  -4 -11 152.905 23.0269   6
  -6   4 -11 190.539 21.4368   6
   6   4  11 176.366 52.8207   2
  -6   4 -11 299.537 59.8788   4
  -6   4 -11 298.402 69.7464   3
   6   4  11 160.799 19.3477   7
  -6   4 -11 213.600 22.5402   6
  -6   4 -11 224.524 41.2177   7
   8  -4  11 80.6221 23.7606   2
   8  -4  11 85.8552 27.5919   5
  -8  -4 -11 32.4718 37.7405   3
   8  -4  11 93.4718 24.4947   3
  -8  -4 -11 62.0138 37.0047   5
   8  -4  11 97.2092 19.9697   2
  -8  -4 -11 74.6817 17.7428   6
   8   4  11 104.506 64.6703   4
  -8   4 -11 132.216 24.9632   6
  -8   4 -11 76.8542 39.2441   7
   8   4  11 82.6175 46.8289   2
  -8   4 -11 83.3500 15.2176   6
  -8   4 -11 219.273 50.3172   4
  -7  -5  11 17.2395 7.13270   6
  -7  -5  11 57.7172 44.2182   5
   7  -5 -11 24.1938 11.2420   5
  -7  -5  11 20.3358 28.3045   3
   7  -5 -11 16.2251 24.3062   3
  -7   5  11 87.2045 53.7493   4
   7   5 -11 63.9044 39.6632   2
   7   5 -11 27.7171 11.7858   7
  -7   5  11 25.5192 33.6982   5
   7   5 -11 64.3363 57.5650   4
  -7   5  11 55.9309 16.7864   6
   5  -5 -11 4.56241 7.55733   6
   5  -5 -11 7.08170 9.75599   5
   5  -5 -11 -6.0550 8.53006   2
   5  -5 -11 7.34325 23.2638   3
  -5  -5  11 7.99449 23.5166   3
  -5  -5  11 51.0316 36.3690   5
   5   5 -11 37.9544 28.9373   2
   5   5 -11 -3.3725 14.7465   7
   5   5 -11 66.4856 51.5607   4
  -5   5  11 22.4956 43.8372   4
  -5   5  11 7.45266 25.4335   5
  -5   5  11 5.66589 15.3714   2
   3  -5 -11 189.456 25.9434   2
  -3  -5  11 77.0283 42.9508   5
   3  -5 -11 130.706 39.3138   3
  -3  -5  11 227.661 55.0839   2
   3  -5 -11 149.920 25.6240   5
   3  -5 -11 150.240 20.3355   6
  -3  -5  11 128.019 38.4700   3
   3   5 -11 200.139 38.8057   7
  -3   5  11 230.194 41.2171   2
  -3   5  11 171.710 60.7687   4
   3   5 -11 177.622 48.1928   2
   3   5 -11 156.055 63.8395   4
   1  -5 -11 149.594 36.1458   5
   1  -5 -11 201.611 45.8418   3
  -1  -5  11 115.374 43.5143   5
   1  -5 -11 186.146 22.3809   6
  -1  -5  11 173.762 40.5429   3
  -1  -5  11 207.320 49.5548   2
   1   5 -11 303.427 44.7768   7
  -1   5  11 211.104 72.7065   4
   1   5 -11 301.359 69.6865   4
  -1   5  11 306.837 52.7390   2
  -1  -5 -11 118.944 24.5064   5
   1  -5  11 174.915 37.9559   3
  -1  -5 -11 159.963 20.8469   6
   1  -5  11 221.272 44.4127   2
   1  -5  11 174.945 50.3608   5
  -1  -5 -11 114.954 33.0451   5
  -1  -5 -11 131.059 42.2145   3
   1   5  11 178.067 63.3580   4
   1   5  11 232.695 51.0449   2
  -1   5 -11 283.576 62.0204   4
  -1   5 -11 262.438 44.2449   7
  -3  -5 -11 -8.7768 12.7180   5
   3  -5  11 23.3674 31.5025   5
   3  -5  11 7.39926 18.3305   2
   3  -5  11 -1.4968 17.2186   2
   3  -5  11 10.3355 18.4990   3
  -3  -5 -11 -1.6886 24.8978   3
  -3  -5 -11 7.86414 23.4076   5
  -3  -5 -11 7.05377 7.28706   6
  -3   5 -11 -0.5478 21.4104   7
  -3   5 -11 50.2629 41.3095   4
   3   5  11 72.0088 67.7414   4
  -5  -5 -11 28.8966 21.4882   5
  -5  -5 -11 23.1684 30.8566   3
  -5  -5 -11 27.7611 30.6074   5
   5  -5  11 37.2922 21.1775   3
  -5  -5 -11 20.5547 9.81993   6
   5  -5  11 26.8779 20.3085   2
   5   5  11 86.1153 11.0376   7
  -5   5 -11 32.3327 45.6327   4
  -5   5 -11 80.2822 32.6361   7
   5   5  11 28.7370 73.3231   4
  -5   5 -11 52.5194 9.58297   6
   5   5  11 59.1860 21.2864   7
   5   5  11 40.0193 41.7932   2
  -2  -6  11 72.1401 40.6978   5
   2  -6 -11 174.186 21.6584   6
   2  -6 -11 133.851 29.9249   5
   2  -6 -11 182.796 34.5042   5
   2  -6 -11 99.2826 36.6060   3
   2  -6 -11 179.601 28.9977   2
  -2  -6  11 127.381 68.6006   2
  -2  -6  11 133.481 39.5437   3
   2   6 -11 226.205 78.9011   4
  -2   6  11 248.642 53.2962   2
   2   6 -11 245.762 44.2622   7
   0  -6 -11 27.3125 10.0557   6
   0  -6  11 43.3211 30.1947   2
   0  -6 -11 3.67090 16.5899   5
   0  -6  11 27.9104 21.2758   3
   0  -6  11 41.4514 34.7332   5
   0  -6 -11 20.6246 26.0778   3
   0   6  11 55.1421 33.6049   2
   0   6 -11 195.582 66.8870   4
   0   6 -11 56.4438 29.3600   7
   0   6  11 56.0526 70.9728   4
 -12   0  12 -5.0195 51.7772   3
 -12   0  12 -2.6922 9.32844   6
 -12   0  12 -10.346 15.7833   2
  12   0 -12 -0.2701 19.6092   5
 -12   0  12 1.27625 23.3917   4
 -12   0  12 27.9273 23.5455   2
 -10   0  12 224.529 27.8377   6
 -10   0  12 203.276 33.9375   5
 -10   0  12 174.385 41.5252   4
 -10   0  12 189.462 23.2182   7
 -10   0  12 286.458 49.3870   4
 -10   0  12 232.499 41.6687   2
 -10   0  12 210.020 34.7831   2
  -8   0  12 102.429 25.7081   3
  -8   0  12 159.082 33.3662   2
  -8   0  12 129.537 15.3973   7
  -8   0  12 132.073 26.6979   2
  -8   0  12 152.206 33.3223   4
  -8   0  12 144.525 33.6966   4
   8   0 -12 120.512 31.8713   3
  -8   0  12 98.1359 19.1975   6
   8   0 -12 128.871 26.8536   5
  -8   0  12 104.188 16.9806   6
  -8   0  12 152.330 23.9474   5
  -6   0  12 16.3200 13.6199   2
  -6   0  12 29.1040 7.46097   6
  -6   0  12 23.6841 11.5685   5
  -6   0  12 19.5510 14.3395   2
   6   0 -12 31.7178 13.3828   3
  -6   0  12 22.3387 5.78547   7
  -6   0  12 35.5007 18.0188   4
  -6   0  12 -6.0921 15.5098   4
  -6   0  12 21.1436 11.3568   3
   6   0 -12 -3.1251 11.0728   5
  -6   0  12 19.5373 8.31872   6
  -4   0  12 60.4883 13.9461   3
  -4   0  12 62.7249 9.47909   7
  -4   0  12 55.3597 9.88590   6
   4   0 -12 73.8750 14.2124   3
  -4   0  12 77.8863 17.8618   4
  -4   0  12 91.4696 21.3073   4
  -4   0  12 49.0584 20.4562   2
  -4   0  12 82.7965 15.8989   5
  -4   0  12 43.7651 17.0190   2
  -4   0  12 86.9432 21.3724   5
   4   0 -12 62.8529 10.5171   6
   2   0 -12 3284.85 258.333   5
   2   0 -12 2987.13 251.417   7
  -2   0  12 2736.43 252.187   6
  -2   0  12 2782.93 277.340   2
   2   0 -12 2858.08 252.395   6
   2   0 -12 2659.06 263.436   2
  -2   0  12 2686.24 257.708   5
   0   0  12 1577.08 143.461   7
   0   0  12 1694.60 152.491   2
   0   0 -12 1599.52 143.690   6
   0   0 -12 1533.99 142.405   7
   0   0  12 1579.94 143.435   6
   0   0  12 1754.26 146.760   4
   2   0  12 68.7388 18.3415   5
  -2   0 -12 79.8736 11.7444   6
  -2   0 -12 94.1123 24.4157   2
   2   0  12 75.8616 18.9305   4
   2   0  12 98.3686 13.6667   6
  -2   0 -12 92.0359 11.5693   7
   2   0  12 71.7848 19.7866   2
   2   0  12 64.2111 19.9001   4
   2   0  12 84.3969 16.0266   7
  -2   0 -12 45.5387 22.7356   5
   4   0  12 17.9164 14.3086   2
  -4   0 -12 35.6952 7.82501   7
  -4   0 -12 13.9661 6.85715   6
  -4   0 -12 13.7155 20.0022   5
   4   0  12 22.2554 13.2422   5
  -4   0 -12 26.8517 16.5250   2
  -4   0 -12 30.0122 16.6642   3
   4   0  12 18.9037 15.7226   4
   4   0  12 19.1231 7.09044   6
  -4   0 -12 35.9004 8.49918   3
   4   0  12 20.7649 17.3597   4
  -6   0 -12 92.7916 18.9844   3
   6   0  12 91.1955 21.7737   4
  -6   0 -12 87.7473 15.7789   6
   6   0  12 111.769 22.0639   5
  -6   0 -12 51.4628 29.7452   5
  -6   0 -12 89.9371 24.5023   2
  -6   0 -12 108.804 16.1134   7
   6   0  12 79.0868 14.9066   6
   6   0  12 86.0368 25.1417   4
   6   0  12 96.8131 19.1301   7
  -6   0 -12 195.092 40.5983   3
   6   0  12 100.969 25.9473   2
   8   0  12 1072.69 98.4433   5
  -8   0 -12 1013.35 92.9871   6
  -8   0 -12 986.489 97.3265   3
  -8   0 -12 945.706 127.645   5
   8   0  12 1005.76 104.313   2
  -8   0 -12 921.692 89.5569   7
 -10   0 -12 873.422 84.9881   6
  10   0  12 913.570 99.5973   2
 -10   0 -12 1114.49 127.230   3
  10   0  12 948.658 93.4226   5
 -10   0 -12 786.432 80.3475   7
 -13  -1  12 129.902 62.7177   3
 -13  -1  12 83.5990 19.2225   7
  13  -1 -12 140.894 36.8803   3
  13  -1 -12 97.3332 30.7323   5
 -13  -1  12 62.6455 23.5771   6
  13   1 -12 91.6464 43.1507   5
 -13   1  12 76.5849 34.2977   4
 -13   1  12 55.4976 16.5168   6
 -13   1  12 87.6319 17.2536   2
  13   1 -12 80.3385 30.1247   2
 -11  -1  12 104.237 38.7550   4
  11  -1 -12 145.128 37.0374   3
 -11  -1  12 107.781 50.7884   2
 -11  -1  12 77.9762 15.8772   7
 -11  -1  12 74.5399 17.0541   6
  11  -1 -12 95.6635 26.4745   5
 -11  -1  12 92.9219 28.1467   4
 -11  -1  12 192.546 58.8003   3
  11   1 -12 135.121 33.2230   5
 -11   1  12 94.0704 20.6865   2
 -11   1  12 115.519 20.1582   6
 -11   1  12 89.4448 34.0259   4
 -11   1  12 113.919 21.5723   2
 -11   1  12 130.127 34.6051   4
  11   1 -12 50.1863 25.1191   2
  -9  -1  12 398.127 43.4124   7
  -9  -1  12 458.736 58.5183   2
  -9  -1  12 509.644 46.0929   6
  -9  -1  12 390.339 61.1375   4
  -9  -1  12 408.840 48.9230   3
  -9  -1  12 505.023 53.3363   5
   9  -1 -12 442.900 55.7144   3
   9  -1 -12 490.818 52.4567   5
  -9  -1  12 470.014 53.7280   4
   9   1 -12 376.139 60.2741   2
  -9   1  12 570.229 56.9094   5
  -9   1  12 533.141 53.2238   2
  -9   1  12 542.898 52.0530   6
  -9   1  12 495.044 62.3058   4
  -9   1  12 474.138 67.7318   4
  -9   1  12 423.352 49.2374   6
  -9   1  12 522.622 52.9118   2
   9   1 -12 514.920 61.3426   5
  -7  -1  12 118.378 17.3620   7
  -7  -1  12 116.746 30.8631   4
  -7  -1  12 122.106 29.0985   2
   7  -1 -12 147.341 25.6315   3
  -7  -1  12 168.031 20.7576   3
  -7  -1  12 123.998 33.8620   2
  -7  -1  12 218.788 47.0027   3
  -7  -1  12 135.316 24.9838   5
  -7  -1  12 131.629 26.4262   4
   7  -1 -12 133.564 24.1282   4
  -7  -1  12 97.0909 16.2024   6
   7  -1 -12 167.619 23.5511   5
  -7  -1  12 116.628 17.9248   6
  -7  -1  12 176.212 37.9502   5
   7   1 -12 143.831 32.0862   2
  -7   1  12 156.013 22.4881   5
  -7   1  12 130.323 33.7564   4
  -7   1  12 150.517 21.2871   6
  -7   1  12 165.161 24.6839   2
  -7   1  12 170.901 19.9600   6
  -7   1  12 114.535 32.6281   3
  -7   1  12 173.583 24.8832   2
  -5  -1  12 939.928 80.9101   6
  -5  -1  12 873.573 81.0201   3
  -5  -1  12 926.444 85.7767   5
   5  -1 -12 922.917 84.6890   4
  -5  -1  12 835.402 79.7444   7
   5  -1 -12 846.660 80.7967   6
  -5  -1  12 789.067 88.2207   4
  -5  -1  12 809.773 96.2533   2
  -5  -1  12 760.812 90.2318   2
   5  -1 -12 958.295 82.0599   5
  -5  -1  12 905.310 84.3167   4
  -5  -1  12 1022.34 94.7705   5
   5   1 -12 962.699 84.4749   7
  -5   1  12 781.427 94.7914   3
  -5   1  12 934.169 91.7356   2
  -5   1  12 957.961 95.7950   4
  -5   1  12 1060.76 92.0742   2
  -5   1  12 956.021 86.0974   5
  -5   1  12 936.551 86.7195   6
  -3  -1  12 1324.87 136.854   2
  -3  -1  12 1370.08 125.295   6
   3  -1 -12 1372.93 126.532   6
  -3  -1  12 1459.59 126.204   3
   3  -1 -12 1560.46 130.565   4
   3  -1 -12 1424.69 134.332   2
  -3  -1  12 1257.84 132.664   4
  -3  -1  12 1408.75 126.313   7
  -3  -1  12 1543.11 137.802   5
  -3   1  12 1432.06 142.221   4
  -3   1  12 1398.44 133.240   5
   3   1 -12 1574.42 134.252   6
  -3   1  12 1446.76 135.256   6
   3   1 -12 1673.67 133.739   7
   3   1 -12 1615.59 145.314   5
  -3   1  12 1478.17 133.609   7
  -3   1  12 1574.08 136.719   5
  -3   1  12 1427.09 139.464   2
  -1  -1  12 158.793 19.9184   7
   1  -1 -12 116.329 24.2931   3
  -1  -1  12 134.776 28.3328   2
   1  -1 -12 107.913 23.3391   2
  -1  -1  12 130.483 13.2932   6
   1  -1 -12 122.993 15.0527   6
   1  -1 -12 147.339 24.8803   4
  -1  -1  12 81.3968 24.7234   4
  -1   1  12 127.126 15.0265   6
   1   1 -12 118.781 13.4150   6
   1   1 -12 141.839 30.6242   5
   1   1 -12 162.655 28.0985   4
   1   1 -12 98.5694 31.2953   2
   1   1 -12 142.476 16.4995   7
  -1   1  12 123.117 24.9086   3
  -1   1  12 96.0095 25.0591   4
   1  -1  12 2496.57 213.163   4
   1  -1  12 2114.20 214.309   2
  -1  -1 -12 2345.91 213.192   2
   1  -1  12 2429.42 206.593   7
   1  -1  12 2006.57 214.183   5
   1  -1  12 2491.42 204.377   6
  -1  -1 -12 2351.07 205.729   6
  -1  -1 -12 2233.61 210.099   3
   1   1  12 2214.21 222.461   5
   1   1  12 2346.30 229.112   4
   1   1  12 2577.87 221.752   7
  -1   1 -12 2765.52 223.355   7
  -1   1 -12 2206.80 237.106   2
  -1   1 -12 2684.75 222.431   6
   1   1  12 2542.11 223.522   6
   1   1  12 2775.51 229.374   3
  -3  -1 -12 186.215 29.8550   2
   3  -1  12 193.701 29.3811   2
  -3  -1 -12 244.638 27.6409   4
   3  -1  12 241.709 33.9192   5
  -3  -1 -12 242.435 24.1960   6
  -3  -1 -12 184.235 32.5997   5
   3  -1  12 230.159 28.9688   7
   3  -1  12 234.696 22.6625   6
  -3  -1 -12 248.183 34.9493   3
  -3   1 -12 282.798 26.3694   6
  -3   1 -12 317.722 43.4285   2
   3   1  12 191.441 34.1510   2
   3   1  12 246.774 26.6561   6
   3   1  12 203.543 37.4723   4
  -3   1 -12 250.166 43.8509   5
  -3   1 -12 300.374 30.2700   7
   5  -1  12 50.6771 16.0248   2
  -5  -1 -12 68.2426 23.5847   5
   5  -1  12 43.9011 16.5858   7
   5  -1  12 46.1051 9.64741   6
   5  -1  12 40.2227 17.6341   5
  -5  -1 -12 55.0278 14.0664   3
  -5  -1 -12 54.5854 8.31107   7
  -5  -1 -12 49.2091 19.5478   2
  -5  -1 -12 53.4020 11.9084   6
  -5  -1 -12 41.7681 22.0879   3
  -5   1 -12 62.5588 14.7836   7
  -5   1 -12 62.8943 23.5282   3
   5   1  12 41.7159 10.4994   6
  -5   1 -12 63.3476 18.4396   4
   5   1  12 38.6494 14.6356   5
   5   1  12 49.7767 12.7791   7
   5   1  12 36.4263 20.7639   2
   5   1  12 64.1426 17.0527   4
  -5   1 -12 55.1145 10.6335   6
[truncated: 303,796 more chars]
