# Supplementary material for: C-glycoside synthesis through radical cross-coupling of glycohydrazides
Source: Nature. 2026 Jun 22;655(8125):1195–203. doi: 10.1038/s41586-026-10807-x (PMC13421352; doi:10.1038/s41586-026-10807-x)
Supplement: Supplementary file 5 — Crystallographic data for compound Mannose-arylated product α-47. [file 41586_2026_10807_MOESM5_ESM.cif]

data_baran991_0m_a
_audit_creation_date               2026-04-20
_audit_creation_method
;
Olex2 1.5
(compiled 2026.03.20 svn.r2bc28608 for OlexSys, GUI svn.r7530)
;
_shelx_SHELXL_version_number       '2019/3'
_audit_contact_author_address      ?
_audit_contact_author_email        ?
_audit_contact_author_name         ''
_audit_contact_author_phone        ?
_publ_contact_author_id_orcid      ?
_publ_section_references
;
Dolomanov, O.V., Bourhis, L.J., Gildea, R.J, Howard, J.A.K. & Puschmann, H.
 (2009), J. Appl. Cryst. 42, 339-341.

Sheldrick, G.M. (2008). Acta Cryst. A64, 112-122.

Sheldrick, G.M. (2015). Acta Cryst. A71, 3-8.
;
_chemical_name_common              ?
_chemical_name_systematic          ?
_chemical_formula_moiety           'C21 H25 Cl O6'
_chemical_formula_sum              'C21 H25 Cl O6'
_chemical_formula_weight           408.86
_chemical_absolute_configuration   ad
_chemical_melting_point            ?
loop_
  _atom_type_symbol
  _atom_type_description
  _atom_type_scat_dispersion_real
  _atom_type_scat_dispersion_imag
  _atom_type_scat_source
 'C' 'C' 0.0033 0.0016 'International Tables Vol C Tables 4.2.6.8 and 6.1.1.4'
 'H' 'H' 0.0000 0.0000 'International Tables Vol C Tables 4.2.6.8 and 6.1.1.4'
 'Cl' 'Cl' 0.1484 0.1585 'International Tables Vol C Tables 4.2.6.8 and 6.1.1.4'
 'O' 'O' 0.0106 0.0060 'International Tables Vol C Tables 4.2.6.8 and 6.1.1.4'

_shelx_space_group_comment
;
The symmetry employed for this shelxl refinement is uniquely defined
by the following loop, which should always be used as a source of
symmetry information in preference to the above space-group names.
They are only intended as comments.
;
_space_group_crystal_system        'monoclinic'
_space_group_IT_number             4
_space_group_name_H-M_alt          'P 1 21 1'
_space_group_name_Hall             'P 2yb'
loop_
  _space_group_symop_operation_xyz
 'x, y, z'
 '-x, y+1/2, -z'

_cell_length_a                     9.6547(17)
_cell_length_b                     6.0828(8)
_cell_length_c                     17.164(2)
_cell_angle_alpha                  90
_cell_angle_beta                   101.667(7)
_cell_angle_gamma                  90
_cell_volume                       987.2(3)
_cell_formula_units_Z              2
_cell_measurement_reflns_used      5935
_cell_measurement_temperature      100
_cell_measurement_theta_max        26.398
_cell_measurement_theta_min        2.425
_shelx_estimated_absorpt_T_max     0.989
_shelx_estimated_absorpt_T_min     0.956
_exptl_absorpt_coefficient_mu      0.229
_exptl_absorpt_correction_T_max    0.7454
_exptl_absorpt_correction_T_min    0.5857
_exptl_absorpt_correction_type     multi-scan
_exptl_absorpt_process_details
;
SADABS-2016/2 (Bruker,2016/2) was used for absorption correction.
wR2(int) was 0.1652 before and 0.0806 after correction.
The Ratio of minimum to maximum transmission is 0.7858.
The \l/2 correction factor is Not present.
;
_exptl_absorpt_special_details     ?
_exptl_crystal_colour              'clear colourless'
_exptl_crystal_colour_lustre       clear
_exptl_crystal_colour_primary      colourless
_exptl_crystal_density_diffrn      1.375
_exptl_crystal_density_meas        ?
_exptl_crystal_density_method      ?
_exptl_crystal_description         needle
_exptl_crystal_F_000               432
_exptl_crystal_size_max            0.2
_exptl_crystal_size_mid            0.05
_exptl_crystal_size_min            0.05
_exptl_transmission_factor_max     ?
_exptl_transmission_factor_min     ?
_diffrn_reflns_av_R_equivalents    0.0770
_diffrn_reflns_av_unetI/netI       0.0634
_diffrn_reflns_Laue_measured_fraction_full  0.999
_diffrn_reflns_Laue_measured_fraction_max  0.999
_diffrn_reflns_limit_h_max         12
_diffrn_reflns_limit_h_min         -12
_diffrn_reflns_limit_k_max         7
_diffrn_reflns_limit_k_min         -7
_diffrn_reflns_limit_l_max         21
_diffrn_reflns_limit_l_min         -21
_diffrn_reflns_number              17750
_diffrn_reflns_point_group_measured_fraction_full  0.999
_diffrn_reflns_point_group_measured_fraction_max  0.998
_diffrn_reflns_theta_full          25.242
_diffrn_reflns_theta_max           26.437
_diffrn_reflns_theta_min           2.154
_diffrn_ambient_temperature        100
_diffrn_detector                   'Bruker Photon III Area Detector'
_diffrn_detector_area_resol_mean   7.407
_diffrn_detector_type              'CPAD Area Detector'
_diffrn_measured_fraction_theta_full  0.999
_diffrn_measured_fraction_theta_max  0.999
_diffrn_measurement_device         'Fixed Chi Three-Circle Diffractometer'
_diffrn_measurement_device_type    'Bruker D8 Venture'
_diffrn_measurement_method         '\w and \f scans'
_diffrn_radiation_monochromator    'Double Bounce Multilayer Mirrors'
_diffrn_radiation_probe            X-ray
_diffrn_radiation_type             MoK\a
_diffrn_radiation_wavelength       0.71073
_diffrn_radiation_xray_symbol      K-L~3~
_diffrn_source                     'Micro Focus Rotating Anode'
_diffrn_source_current             50.0
_diffrn_source_power               2.5
_diffrn_source_type                'Bruker TXS'
_diffrn_source_voltage             50.0
_diffrn_standards_number           0
_reflns_Friedel_coverage           0.818
_reflns_Friedel_fraction_full      0.998
_reflns_Friedel_fraction_max       0.996
_reflns_number_gt                  3619
_reflns_number_total               4053
_reflns_special_details
;
 Reflections were merged by SHELXL according to the crystal
 class for the calculation of statistics and refinement.
 
 _reflns_Friedel_fraction is defined as the number of unique
 Friedel pairs measured divided by the number that would be
 possible theoretically, ignoring centric projections and
 systematic absences.
;
_reflns_threshold_expression       'I > 2\s(I)'
_computing_cell_refinement         'SAINT v8.40B (Bruker, 2019)'
_computing_data_collection         'APEX5 v2023.9-2 (Bruker, 2023)'
_computing_data_reduction          'SAINT v8.40B (Bruker, 2019)'
_computing_molecular_graphics      'Olex2 1.5 (Dolomanov et al., 2009)'
_computing_publication_material    'Olex2 1.5 (Dolomanov et al., 2009)'
_computing_structure_refinement    'XL  (Sheldrick, 2008)'
_computing_structure_solution      'SHELXT  (Sheldrick, 2015)'
_refine_diff_density_max           0.350
_refine_diff_density_min           -0.315
_refine_diff_density_rms           0.085
_refine_ls_abs_structure_details
;
 Flack x determined using 1463 quotients [(I+)-(I-)]/[(I+)+(I-)]
 (Parsons, Flack and Wagner, Acta Cryst. B69 (2013) 249-259).
;
_refine_ls_abs_structure_Flack     0.05(4)
_refine_ls_extinction_coef         .
_refine_ls_extinction_method       none
_refine_ls_goodness_of_fit_ref     1.059
_refine_ls_hydrogen_treatment      constr
_refine_ls_matrix_type             full
_refine_ls_number_parameters       258
_refine_ls_number_reflns           4053
_refine_ls_number_restraints       1
_refine_ls_R_factor_all            0.0462
_refine_ls_R_factor_gt             0.0383
_refine_ls_restrained_S_all        1.059
_refine_ls_shift/su_max            0.000
_refine_ls_shift/su_mean           0.000
_refine_ls_structure_factor_coef   Fsqd
_refine_ls_weighting_details      
 'w=1/[\s^2^(Fo^2^)+(0.0304P)^2^] where P=(Fo^2^+2Fc^2^)/3'
_refine_ls_weighting_scheme        calc
_refine_ls_wR_factor_gt            0.0775
_refine_ls_wR_factor_ref           0.0812
_refine_special_details            ?
_olex2_refinement_description
;
1. Fixed Uiso
 At 1.2 times of:
  All C(H) groups, All C(H,H) groups
 At 1.5 times of:
  All C(H,H,H) groups, All O(H) groups
2.a Ternary CH refined with riding coordinates:
 C3(H3A), C5(H5A), C2(H2A), C4(H4A), C6(H6)
2.b Secondary CH2 refined with riding coordinates:
 C1(H1A,H1B), C18(H18A,H18B), C13(H13A,H13B)
2.c Aromatic/amide H refined with riding coordinates:
 C16(H16), C12(H12), C9(H9), C15(H15), C21(H21), C20(H20), C8(H8)
2.d Idealised Me refined as rotating group:
 C19(H19A,H19B,H19C)
2.e Idealised tetrahedral OH refined as rotating group:
 O3(H3), O4(H4), O2(H2), O5(H5)
;
_atom_sites_solution_hydrogens     geom
_atom_sites_solution_primary       dual
_atom_sites_solution_secondary     ?
loop_
  _atom_site_label
  _atom_site_type_symbol
  _atom_site_fract_x
  _atom_site_fract_y
  _atom_site_fract_z
  _atom_site_U_iso_or_equiv
  _atom_site_adp_type
  _atom_site_occupancy
  _atom_site_site_symmetry_order
  _atom_site_calc_flag
  _atom_site_refinement_flags_posn
  _atom_site_refinement_flags_adp
  _atom_site_refinement_flags_occupancy
  _atom_site_disorder_assembly
  _atom_site_disorder_group
 Cl1 Cl 0.19540(7) 0.25897(13) 0.43895(4) 0.02086(18) Uani 1 1 d . . . . .
 O3 O 0.5219(2) 0.0317(3) 0.90525(11) 0.0172(4) Uani 1 1 d . . . . .
 H3 H 0.513268 0.074663 0.950547 0.026 Uiso 1 1 calc R U . . .
 O4 O 0.76840(19) -0.0968(3) 0.84446(12) 0.0172(4) Uani 1 1 d . . . . .
 H4 H 0.727916 -0.219567 0.841950 0.026 Uiso 1 1 calc R U . . .
 O1 O 0.59214(18) 0.5231(3) 0.79421(10) 0.0124(4) Uani 1 1 d . . . . .
 O2 O 0.5290(2) 0.6063(3) 0.94798(11) 0.0186(5) Uani 1 1 d . . . . .
 H2 H 0.544335 0.735901 0.935081 0.028 Uiso 1 1 calc R U . . .
 O5 O 0.86468(19) 0.3273(3) 0.81876(11) 0.0161(5) Uani 1 1 d . . . . .
 H5 H 0.929083 0.233164 0.830997 0.024 Uiso 1 1 calc R U . . .
 O6 O 0.1074(2) 1.0560(3) 0.84735(11) 0.0186(5) Uani 1 1 d . . . . .
 C1 C 0.4336(3) 0.5018(5) 0.88376(16) 0.0162(6) Uani 1 1 d . . . . .
 H1A H 0.374611 0.615457 0.851566 0.019 Uiso 1 1 calc R U . . .
 H1B H 0.369845 0.402854 0.905877 0.019 Uiso 1 1 calc R U . . .
 C19 C 0.1057(3) 1.0966(6) 0.98457(17) 0.0297(8) Uani 1 1 d . . . . .
 H19A H 0.006658 1.143920 0.973988 0.045 Uiso 1 1 calc R U . . .
 H19B H 0.167086 1.224817 0.984427 0.045 Uiso 1 1 calc R U . . .
 H19C H 0.128708 1.024396 1.036641 0.045 Uiso 1 1 calc R U . . .
 C18 C 0.1281(4) 0.9388(6) 0.92154(17) 0.0277(8) Uani 1 1 d . . . . .
 H18A H 0.225136 0.877850 0.934712 0.033 Uiso 1 1 calc R U . . .
 H18B H 0.060076 0.815555 0.917646 0.033 Uiso 1 1 calc R U . . .
 C7 C 0.5357(3) 0.3705(5) 0.65893(16) 0.0136(6) Uani 1 1 d . . . . .
 C13 C 0.1648(3) 0.5938(6) 0.56755(17) 0.0237(7) Uani 1 1 d . . . . .
 H13A H 0.163499 0.700818 0.523958 0.028 Uiso 1 1 calc R U . . .
 H13B H 0.084336 0.491886 0.550835 0.028 Uiso 1 1 calc R U . . .
 C16 C 0.1804(3) 1.0397(5) 0.72491(17) 0.0180(6) Uani 1 1 d . . . . .
 H16 H 0.214634 1.185725 0.734088 0.022 Uiso 1 1 calc R U . . .
 C3 C 0.6048(3) 0.1866(5) 0.87197(15) 0.0134(6) Uani 1 1 d . . . . .
 H3A H 0.681109 0.248594 0.914503 0.016 Uiso 1 1 calc R U . . .
 C5 C 0.7466(3) 0.2307(5) 0.76598(15) 0.0128(6) Uani 1 1 d . . . . .
 H5A H 0.780244 0.153659 0.721795 0.015 Uiso 1 1 calc R U . . .
 C12 C 0.4105(3) 0.4944(5) 0.64586(15) 0.0146(6) Uani 1 1 d . . . . .
 H12 H 0.399053 0.603632 0.683611 0.018 Uiso 1 1 calc R U . . .
 C10 C 0.3251(3) 0.3054(5) 0.52473(16) 0.0163(6) Uani 1 1 d . . . . .
 C9 C 0.4468(3) 0.1807(5) 0.53559(16) 0.0167(6) Uani 1 1 d . . . . .
 H9 H 0.459005 0.073771 0.497183 0.020 Uiso 1 1 calc R U . . .
 C15 C 0.1932(3) 0.9300(6) 0.65541(17) 0.0211(7) Uani 1 1 d . . . . .
 H15 H 0.236154 1.002240 0.617321 0.025 Uiso 1 1 calc R U . . .
 C11 C 0.3020(3) 0.4629(5) 0.57927(16) 0.0172(6) Uani 1 1 d . . . . .
 C21 C 0.0782(3) 0.6172(5) 0.69673(16) 0.0177(6) Uani 1 1 d . . . . .
 H21 H 0.041630 0.472668 0.686819 0.021 Uiso 1 1 calc R U . . .
 C2 C 0.5098(3) 0.3708(5) 0.83066(16) 0.0133(6) Uani 1 1 d . . . . .
 H2A H 0.437078 0.303342 0.787522 0.016 Uiso 1 1 calc R U . . .
 C20 C 0.0643(3) 0.7232(5) 0.76645(16) 0.0177(7) Uani 1 1 d . . . . .
 H20 H 0.019212 0.652066 0.803875 0.021 Uiso 1 1 calc R U . . .
 C17 C 0.1176(3) 0.9351(5) 0.78053(16) 0.0152(6) Uani 1 1 d . . . . .
 C14 C 0.1440(3) 0.7168(5) 0.64122(16) 0.0186(7) Uani 1 1 d . . . . .
 C8 C 0.5521(3) 0.2129(5) 0.60351(16) 0.0159(6) Uani 1 1 d . . . . .
 H8 H 0.635467 0.125851 0.611677 0.019 Uiso 1 1 calc R U . . .
 C4 C 0.6693(3) 0.0668(5) 0.80991(16) 0.0129(6) Uani 1 1 d . . . . .
 H4A H 0.591785 -0.004806 0.770635 0.016 Uiso 1 1 calc R U . . .
 C6 C 0.6511(3) 0.4232(5) 0.73208(15) 0.0126(6) Uani 1 1 d . . . . .
 H6 H 0.713888 0.536176 0.714773 0.015 Uiso 1 1 calc R U . . .

loop_
  _atom_site_aniso_label
  _atom_site_aniso_U_11
  _atom_site_aniso_U_22
  _atom_site_aniso_U_33
  _atom_site_aniso_U_23
  _atom_site_aniso_U_13
  _atom_site_aniso_U_12
 Cl1 0.0153(3) 0.0294(4) 0.0157(3) -0.0041(3) -0.0020(2) -0.0029(3)
 O3 0.0233(11) 0.0144(11) 0.0158(9) 0.0003(9) 0.0086(8) -0.0039(9)
 O4 0.0155(9) 0.0120(11) 0.0226(10) 0.0030(9) 0.0006(8) 0.0015(8)
 O1 0.0130(9) 0.0128(10) 0.0116(8) 0.0003(8) 0.0027(7) -0.0011(8)
 O2 0.0291(11) 0.0123(11) 0.0156(9) -0.0010(9) 0.0075(9) -0.0015(9)
 O5 0.0093(9) 0.0160(11) 0.0206(10) 0.0003(9) -0.0029(8) 0.0004(8)
 O6 0.0180(10) 0.0202(12) 0.0176(9) -0.0006(9) 0.0035(8) 0.0033(9)
 C1 0.0169(14) 0.0158(16) 0.0165(13) -0.0002(12) 0.0046(11) 0.0005(12)
 C19 0.0299(18) 0.038(2) 0.0198(15) -0.0013(16) 0.0008(14) 0.0094(16)
 C18 0.0350(18) 0.029(2) 0.0183(14) 0.0033(15) 0.0035(13) 0.0074(16)
 C7 0.0132(13) 0.0161(16) 0.0122(13) 0.0031(12) 0.0045(11) -0.0019(12)
 C13 0.0175(14) 0.032(2) 0.0182(14) -0.0051(15) -0.0035(12) 0.0072(14)
 C16 0.0127(13) 0.0167(16) 0.0232(14) 0.0017(13) 0.0007(12) -0.0020(12)
 C3 0.0148(13) 0.0124(15) 0.0125(12) 0.0009(11) 0.0012(11) -0.0025(11)
 C5 0.0114(12) 0.0133(16) 0.0130(12) -0.0020(12) 0.0007(10) -0.0003(12)
 C12 0.0157(13) 0.0168(16) 0.0114(12) -0.0009(12) 0.0030(11) 0.0009(12)
 C10 0.0142(13) 0.0199(17) 0.0138(12) 0.0025(12) 0.0004(10) -0.0026(12)
 C9 0.0195(14) 0.0166(16) 0.0153(13) -0.0010(12) 0.0063(11) -0.0006(12)
 C15 0.0158(14) 0.0271(19) 0.0208(14) 0.0059(14) 0.0048(12) 0.0030(13)
 C11 0.0150(14) 0.0221(17) 0.0139(13) 0.0029(13) 0.0014(11) 0.0009(12)
 C21 0.0134(13) 0.0144(16) 0.0233(14) 0.0003(13) -0.0013(12) -0.0002(12)
 C2 0.0128(13) 0.0121(15) 0.0147(13) 0.0001(12) 0.0020(11) -0.0029(11)
 C20 0.0155(13) 0.0195(18) 0.0184(13) 0.0022(13) 0.0044(11) 0.0003(13)
 C17 0.0105(13) 0.0156(16) 0.0175(13) -0.0007(13) -0.0019(11) 0.0022(11)
 C14 0.0119(13) 0.025(2) 0.0171(13) -0.0020(14) -0.0010(11) 0.0074(13)
 C8 0.0150(13) 0.0154(17) 0.0170(13) 0.0014(12) 0.0024(11) 0.0014(12)
 C4 0.0129(13) 0.0123(15) 0.0124(12) -0.0004(12) -0.0001(10) 0.0005(11)
 C6 0.0124(12) 0.0121(15) 0.0133(12) -0.0011(12) 0.0030(10) 0.0008(11)

_geom_special_details
;
 All esds (except the esd in the dihedral angle between two l.s. planes)
 are estimated using the full covariance matrix.  The cell esds are taken
 into account individually in the estimation of esds in distances, angles
 and torsion angles; correlations between esds in cell parameters are only
 used when they are defined by crystal symmetry.  An approximate (isotropic)
 treatment of cell esds is used for estimating esds involving l.s. planes.
;
loop_
  _geom_bond_atom_site_label_1
  _geom_bond_atom_site_label_2
  _geom_bond_distance
  _geom_bond_site_symmetry_2
  _geom_bond_publ_flag
 Cl1 C10 1.752(3) . ?
 O3 H3 0.8400 . ?
 O3 C3 1.429(3) . ?
 O4 H4 0.8400 . ?
 O4 C4 1.424(3) . ?
 O1 C2 1.443(3) . ?
 O1 C6 1.441(3) . ?
 O2 H2 0.8400 . ?
 O2 C1 1.434(3) . ?
 O5 H5 0.8400 . ?
 O5 C5 1.431(3) . ?
 O6 C18 1.438(4) . ?
 O6 C17 1.383(3) . ?
 C1 H1A 0.9900 . ?
 C1 H1B 0.9900 . ?
 C1 C2 1.510(4) . ?
 C19 H19A 0.9800 . ?
 C19 H19B 0.9800 . ?
 C19 H19C 0.9800 . ?
 C19 C18 1.494(4) . ?
 C18 H18A 0.9900 . ?
 C18 H18B 0.9900 . ?
 C7 C12 1.403(4) . ?
 C7 C8 1.382(4) . ?
 C7 C6 1.535(4) . ?
 C13 H13A 0.9900 . ?
 C13 H13B 0.9900 . ?
 C13 C11 1.523(4) . ?
 C13 C14 1.517(4) . ?
 C16 H16 0.9500 . ?
 C16 C15 1.394(4) . ?
 C16 C17 1.385(4) . ?
 C3 H3A 1.0000 . ?
 C3 C2 1.528(4) . ?
 C3 C4 1.523(4) . ?
 C5 H5A 1.0000 . ?
 C5 C4 1.532(4) . ?
 C5 C6 1.530(4) . ?
 C12 H12 0.9500 . ?
 C12 C11 1.399(4) . ?
 C10 C9 1.380(4) . ?
 C10 C11 1.388(4) . ?
 C9 H9 0.9500 . ?
 C9 C8 1.397(4) . ?
 C15 H15 0.9500 . ?
 C15 C14 1.385(5) . ?
 C21 H21 0.9500 . ?
 C21 C20 1.389(4) . ?
 C21 C14 1.387(4) . ?
 C2 H2A 1.0000 . ?
 C20 H20 0.9500 . ?
 C20 C17 1.391(4) . ?
 C8 H8 0.9500 . ?
 C4 H4A 1.0000 . ?
 C6 H6 1.0000 . ?

loop_
  _geom_angle_atom_site_label_1
  _geom_angle_atom_site_label_2
  _geom_angle_atom_site_label_3
  _geom_angle
  _geom_angle_site_symmetry_1
  _geom_angle_site_symmetry_3
  _geom_angle_publ_flag
 C3 O3 H3 109.5 . . ?
 C4 O4 H4 109.5 . . ?
 C6 O1 C2 112.7(2) . . ?
 C1 O2 H2 109.5 . . ?
 C5 O5 H5 109.5 . . ?
 C17 O6 C18 116.8(2) . . ?
 O2 C1 H1A 109.1 . . ?
 O2 C1 H1B 109.1 . . ?
 O2 C1 C2 112.5(2) . . ?
 H1A C1 H1B 107.8 . . ?
 C2 C1 H1A 109.1 . . ?
 C2 C1 H1B 109.1 . . ?
 H19A C19 H19B 109.5 . . ?
 H19A C19 H19C 109.5 . . ?
 H19B C19 H19C 109.5 . . ?
 C18 C19 H19A 109.5 . . ?
 C18 C19 H19B 109.5 . . ?
 C18 C19 H19C 109.5 . . ?
 O6 C18 C19 107.9(3) . . ?
 O6 C18 H18A 110.1 . . ?
 O6 C18 H18B 110.1 . . ?
 C19 C18 H18A 110.1 . . ?
 C19 C18 H18B 110.1 . . ?
 H18A C18 H18B 108.4 . . ?
 C12 C7 C6 118.6(2) . . ?
 C8 C7 C12 118.5(3) . . ?
 C8 C7 C6 122.9(2) . . ?
 H13A C13 H13B 107.7 . . ?
 C11 C13 H13A 108.8 . . ?
 C11 C13 H13B 108.8 . . ?
 C14 C13 H13A 108.8 . . ?
 C14 C13 H13B 108.8 . . ?
 C14 C13 C11 113.9(2) . . ?
 C15 C16 H16 120.1 . . ?
 C17 C16 H16 120.1 . . ?
 C17 C16 C15 119.8(3) . . ?
 O3 C3 H3A 110.3 . . ?
 O3 C3 C2 109.7(2) . . ?
 O3 C3 C4 107.8(2) . . ?
 C2 C3 H3A 110.3 . . ?
 C4 C3 H3A 110.3 . . ?
 C4 C3 C2 108.5(2) . . ?
 O5 C5 H5A 109.5 . . ?
 O5 C5 C4 111.1(2) . . ?
 O5 C5 C6 105.6(2) . . ?
 C4 C5 H5A 109.5 . . ?
 C6 C5 H5A 109.5 . . ?
 C6 C5 C4 111.6(2) . . ?
 C7 C12 H12 118.8 . . ?
 C11 C12 C7 122.4(3) . . ?
 C11 C12 H12 118.8 . . ?
 C9 C10 Cl1 118.0(2) . . ?
 C9 C10 C11 122.5(3) . . ?
 C11 C10 Cl1 119.5(2) . . ?
 C10 C9 H9 120.3 . . ?
 C10 C9 C8 119.4(3) . . ?
 C8 C9 H9 120.3 . . ?
 C16 C15 H15 119.6 . . ?
 C14 C15 C16 120.8(3) . . ?
 C14 C15 H15 119.6 . . ?
 C12 C11 C13 121.6(3) . . ?
 C10 C11 C13 121.7(3) . . ?
 C10 C11 C12 116.7(3) . . ?
 C20 C21 H21 119.1 . . ?
 C14 C21 H21 119.1 . . ?
 C14 C21 C20 121.8(3) . . ?
 O1 C2 C1 107.5(2) . . ?
 O1 C2 C3 109.9(2) . . ?
 O1 C2 H2A 108.0 . . ?
 C1 C2 C3 115.3(2) . . ?
 C1 C2 H2A 108.0 . . ?
 C3 C2 H2A 108.0 . . ?
 C21 C20 H20 120.6 . . ?
 C21 C20 C17 118.9(3) . . ?
 C17 C20 H20 120.6 . . ?
 O6 C17 C16 116.3(3) . . ?
 O6 C17 C20 123.4(3) . . ?
 C16 C17 C20 120.3(3) . . ?
 C15 C14 C13 120.7(3) . . ?
 C15 C14 C21 118.4(3) . . ?
 C21 C14 C13 120.9(3) . . ?
 C7 C8 C9 120.4(3) . . ?
 C7 C8 H8 119.8 . . ?
 C9 C8 H8 119.8 . . ?
 O4 C4 C3 112.2(2) . . ?
 O4 C4 C5 107.8(2) . . ?
 O4 C4 H4A 108.9 . . ?
 C3 C4 C5 110.0(2) . . ?
 C3 C4 H4A 108.9 . . ?
 C5 C4 H4A 108.9 . . ?
 O1 C6 C7 111.3(2) . . ?
 O1 C6 C5 109.8(2) . . ?
 O1 C6 H6 106.5 . . ?
 C7 C6 H6 106.5 . . ?
 C5 C6 C7 115.7(2) . . ?
 C5 C6 H6 106.5 . . ?

loop_
  _geom_torsion_atom_site_label_1
  _geom_torsion_atom_site_label_2
  _geom_torsion_atom_site_label_3
  _geom_torsion_atom_site_label_4
  _geom_torsion
  _geom_torsion_site_symmetry_1
  _geom_torsion_site_symmetry_2
  _geom_torsion_site_symmetry_3
  _geom_torsion_site_symmetry_4
  _geom_torsion_publ_flag
 Cl1 C10 C9 C8 -179.7(2) . . . . ?
 Cl1 C10 C11 C13 1.4(4) . . . . ?
 Cl1 C10 C11 C12 -179.0(2) . . . . ?
 O3 C3 C2 O1 -177.7(2) . . . . ?
 O3 C3 C2 C1 60.6(3) . . . . ?
 O3 C3 C4 O4 -66.0(3) . . . . ?
 O3 C3 C4 C5 174.0(2) . . . . ?
 O2 C1 C2 O1 -63.7(3) . . . . ?
 O2 C1 C2 C3 59.3(3) . . . . ?
 O5 C5 C4 O4 -58.1(3) . . . . ?
 O5 C5 C4 C3 64.6(3) . . . . ?
 O5 C5 C6 O1 -67.4(3) . . . . ?
 O5 C5 C6 C7 165.7(2) . . . . ?
 C18 O6 C17 C16 -142.7(3) . . . . ?
 C18 O6 C17 C20 39.6(4) . . . . ?
 C7 C12 C11 C13 177.9(3) . . . . ?
 C7 C12 C11 C10 -1.6(4) . . . . ?
 C16 C15 C14 C13 -176.9(3) . . . . ?
 C16 C15 C14 C21 1.8(4) . . . . ?
 C12 C7 C8 C9 0.9(4) . . . . ?
 C12 C7 C6 O1 25.6(3) . . . . ?
 C12 C7 C6 C5 151.8(3) . . . . ?
 C10 C9 C8 C7 -1.0(4) . . . . ?
 C9 C10 C11 C13 -178.0(3) . . . . ?
 C9 C10 C11 C12 1.6(4) . . . . ?
 C15 C16 C17 O6 -179.2(2) . . . . ?
 C15 C16 C17 C20 -1.5(4) . . . . ?
 C11 C13 C14 C15 90.1(3) . . . . ?
 C11 C13 C14 C21 -88.5(3) . . . . ?
 C11 C10 C9 C8 -0.3(4) . . . . ?
 C21 C20 C17 O6 179.0(2) . . . . ?
 C21 C20 C17 C16 1.5(4) . . . . ?
 C2 O1 C6 C7 70.2(3) . . . . ?
 C2 O1 C6 C5 -59.2(3) . . . . ?
 C2 C3 C4 O4 175.3(2) . . . . ?
 C2 C3 C4 C5 55.3(3) . . . . ?
 C20 C21 C14 C13 176.8(2) . . . . ?
 C20 C21 C14 C15 -1.8(4) . . . . ?
 C17 O6 C18 C19 -177.3(2) . . . . ?
 C17 C16 C15 C14 -0.1(4) . . . . ?
 C14 C13 C11 C12 -13.3(4) . . . . ?
 C14 C13 C11 C10 166.2(3) . . . . ?
 C14 C21 C20 C17 0.2(4) . . . . ?
 C8 C7 C12 C11 0.4(4) . . . . ?
 C8 C7 C6 O1 -157.3(3) . . . . ?
 C8 C7 C6 C5 -31.1(4) . . . . ?
 C4 C3 C2 O1 -60.2(3) . . . . ?
 C4 C3 C2 C1 178.1(2) . . . . ?
 C4 C5 C6 O1 53.5(3) . . . . ?
 C4 C5 C6 C7 -73.4(3) . . . . ?
 C6 O1 C2 C1 -170.3(2) . . . . ?
 C6 O1 C2 C3 63.5(3) . . . . ?
 C6 C7 C12 C11 177.6(3) . . . . ?
 C6 C7 C8 C9 -176.2(3) . . . . ?
 C6 C5 C4 O4 -175.6(2) . . . . ?
 C6 C5 C4 C3 -53.0(3) . . . . ?

_shelx_res_file
;
TITL Baran991_0m_a.res in P2(1)
    baran991_0m_a.res
    created by SHELXL-2019/3 at 12:22:27 on 20-Apr-2026
REM Old TITL Baran991_0m in P2(1)
REM SHELXT solution in P2(1): R1 0.093, Rweak 0.031, Alpha 0.004
REM <I/s> 0.245 for 3 systematic absences, Orientation as input
REM Flack x = 0.124 ( 0.118 ) from 438 Parsons' quotients
REM Formula found by SHELXT: C21 Cl O6
CELL 0.71073 9.6547 6.0828 17.1643 90 101.667 90
ZERR 2 0.0017 0.0008 0.0022 0 0.007 0
LATT -1
SYMM -X,0.5+Y,-Z
SFAC C H Cl O
UNIT 42 50 2 12

L.S. 10
PLAN  1
SIZE 0.05 0.05 0.2
TEMP -173.15
CONF
BOND
LIST 4
fmap 2
MORE -1
BOND $H
ACTA
REM <olex2.extras>
REM <HklSrc "%.\\Baran991_0m.hkl">
REM </olex2.extras>

WGHT    0.030400
FVAR       0.84251
CL1   3    0.195397    0.258973    0.438946    11.00000    0.01530    0.02936 =
         0.01573   -0.00414   -0.00202   -0.00293
O3    4    0.521852    0.031720    0.905252    11.00000    0.02331    0.01440 =
         0.01584    0.00031    0.00863   -0.00389
AFIX 147
H3    2    0.513268    0.074663    0.950547    11.00000   -1.50000
AFIX   0
O4    4    0.768403   -0.096788    0.844462    11.00000    0.01551    0.01198 =
         0.02261    0.00297    0.00060    0.00150
AFIX 147
H4    2    0.727916   -0.219567    0.841950    11.00000   -1.50000
AFIX   0
O1    4    0.592145    0.523074    0.794212    11.00000    0.01302    0.01282 =
         0.01161    0.00034    0.00274   -0.00105
O2    4    0.529001    0.606304    0.947977    11.00000    0.02911    0.01234 =
         0.01560   -0.00096    0.00748   -0.00145
AFIX 147
H2    2    0.544335    0.735901    0.935081    11.00000   -1.50000
AFIX   0
O5    4    0.864682    0.327273    0.818759    11.00000    0.00932    0.01600 =
         0.02061    0.00035   -0.00292    0.00043
AFIX 147
H5    2    0.929083    0.233164    0.830997    11.00000   -1.50000
AFIX   0
O6    4    0.107362    1.055999    0.847355    11.00000    0.01799    0.02024 =
         0.01756   -0.00061    0.00350    0.00333
C1    1    0.433605    0.501842    0.883761    11.00000    0.01692    0.01582 =
         0.01647   -0.00019    0.00457    0.00053
AFIX  23
H1A   2    0.374611    0.615457    0.851566    11.00000   -1.20000
H1B   2    0.369845    0.402854    0.905877    11.00000   -1.20000
AFIX   0
C19   1    0.105716    1.096553    0.984573    11.00000    0.02990    0.03764 =
         0.01979   -0.00130    0.00075    0.00939
AFIX 137
H19A  2    0.006658    1.143920    0.973988    11.00000   -1.50000
H19B  2    0.167086    1.224817    0.984427    11.00000   -1.50000
H19C  2    0.128708    1.024396    1.036641    11.00000   -1.50000
AFIX   0
C18   1    0.128122    0.938776    0.921543    11.00000    0.03501    0.02912 =
         0.01827    0.00329    0.00348    0.00743
AFIX  23
H18A  2    0.225136    0.877850    0.934712    11.00000   -1.20000
H18B  2    0.060076    0.815555    0.917646    11.00000   -1.20000
AFIX   0
C7    1    0.535663    0.370477    0.658926    11.00000    0.01321    0.01610 =
         0.01224    0.00306    0.00447   -0.00186
C13   1    0.164833    0.593758    0.567546    11.00000    0.01751    0.03238 =
         0.01816   -0.00509   -0.00348    0.00719
AFIX  23
H13A  2    0.163499    0.700818    0.523958    11.00000   -1.20000
H13B  2    0.084336    0.491886    0.550835    11.00000   -1.20000
AFIX   0
C16   1    0.180380    1.039661    0.724912    11.00000    0.01270    0.01675 =
         0.02321    0.00168    0.00073   -0.00200
AFIX  43
H16   2    0.214634    1.185725    0.734088    11.00000   -1.20000
AFIX   0
C3    1    0.604842    0.186606    0.871967    11.00000    0.01477    0.01238 =
         0.01248    0.00094    0.00120   -0.00246
AFIX  13
H3A   2    0.681109    0.248594    0.914503    11.00000   -1.20000
AFIX   0
C5    1    0.746616    0.230749    0.765978    11.00000    0.01139    0.01331 =
         0.01303   -0.00203    0.00071   -0.00032
AFIX  13
H5A   2    0.780244    0.153659    0.721795    11.00000   -1.20000
AFIX   0
C12   1    0.410506    0.494394    0.645864    11.00000    0.01568    0.01685 =
         0.01140   -0.00091    0.00296    0.00093
AFIX  43
H12   2    0.399053    0.603632    0.683611    11.00000   -1.20000
AFIX   0
C10   1    0.325085    0.305438    0.524734    11.00000    0.01420    0.01990 =
         0.01381    0.00252    0.00044   -0.00259
C9    1    0.446849    0.180673    0.535590    11.00000    0.01946    0.01657 =
         0.01525   -0.00103    0.00628   -0.00064
AFIX  43
H9    2    0.459005    0.073771    0.497183    11.00000   -1.20000
AFIX   0
C15   1    0.193191    0.929951    0.655410    11.00000    0.01582    0.02712 =
         0.02081    0.00588    0.00476    0.00299
AFIX  43
H15   2    0.236154    1.002240    0.617321    11.00000   -1.20000
AFIX   0
C11   1    0.302002    0.462875    0.579268    11.00000    0.01495    0.02210 =
         0.01392    0.00286    0.00139    0.00090
C21   1    0.078208    0.617220    0.696733    11.00000    0.01339    0.01440 =
         0.02331    0.00031   -0.00131   -0.00021
AFIX  43
H21   2    0.041630    0.472668    0.686819    11.00000   -1.20000
AFIX   0
C2    1    0.509849    0.370816    0.830664    11.00000    0.01280    0.01213 =
         0.01472    0.00010    0.00198   -0.00295
AFIX  13
H2A   2    0.437078    0.303342    0.787522    11.00000   -1.20000
AFIX   0
C20   1    0.064321    0.723169    0.766451    11.00000    0.01553    0.01948 =
         0.01844    0.00224    0.00439    0.00029
AFIX  43
H20   2    0.019212    0.652066    0.803875    11.00000   -1.20000
AFIX   0
C17   1    0.117595    0.935144    0.780526    11.00000    0.01045    0.01563 =
         0.01749   -0.00068   -0.00188    0.00219
C14   1    0.144028    0.716781    0.641217    11.00000    0.01188    0.02523 =
         0.01711   -0.00197   -0.00096    0.00740
C8    1    0.552068    0.212870    0.603514    11.00000    0.01499    0.01542 =
         0.01704    0.00137    0.00242    0.00143
AFIX  43
H8    2    0.635467    0.125851    0.611677    11.00000   -1.20000
AFIX   0
C4    1    0.669265    0.066830    0.809913    11.00000    0.01291    0.01231 =
         0.01241   -0.00041   -0.00012    0.00046
AFIX  13
H4A   2    0.591785   -0.004806    0.770635    11.00000   -1.20000
AFIX   0
C6    1    0.651144    0.423224    0.732077    11.00000    0.01244    0.01211 =
         0.01332   -0.00111    0.00300    0.00082
AFIX  13
H6    2    0.713888    0.536176    0.714773    11.00000   -1.20000
AFIX   0
HKLF 4


REM  Baran991_0m_a.res in P2(1)
REM wR2 = 0.0812, GooF = S = 1.059, Restrained GooF = 1.059 for all data
REM R1 = 0.0383 for 3619 Fo > 4sig(Fo) and 0.0462 for all 4053 data
REM 258 parameters refined using 1 restraints

END

WGHT      0.0315      0.0000

REM Highest difference peak  0.350,  deepest hole -0.315,  1-sigma level  0.085
Q1    1   0.5555  0.2722  0.8485  11.00000  0.05    0.35
;
_shelx_res_checksum                23042
_shelx_hkl_file
;
   1   0   0 1183.31 112.263   1
  -1   0   0 1063.39 108.711   1
  -2   0   0 55.5050 6.40170   3
  -2   0   0 63.8320 5.80930   4
   2   0   0 61.6064 6.48127   2
  -2   0   0 50.4538 7.23470   2
   2   0   0 63.2795 6.07928   4
   2   0   0 44.9193 6.01194   3
   3   0   0 7863.09 667.400   1
  -3   0   0 7762.68 657.749   1
   4   0   0 468.414 38.5695   2
   4   0   0 455.345 37.0341   3
  -4   0   0 486.571 37.2301   4
  -4   0   0 502.304 39.2260   2
   4   0   0 510.142 37.6030   4
   5   0   0 5.13063 4.66532   2
  -5   0   0 10.6608 3.76931   4
   5   0   0 11.8412 3.75717   3
  -5   0   0 14.1033 6.09304   2
  -5   0   0 11.6349 4.50000   3
   5   0   0 10.6054 4.17277   4
  -6   0   0 16.4593 4.44431   4
   6   0   0 11.4516 4.03927   3
   6   0   0 9.96568 4.56543   4
   6   0   0 12.3008 5.74097   2
  -6   0   0 13.0592 5.15894   3
  -6   0   0 11.1272 5.60647   2
   7   0   0 19.2244 7.41891   4
  -7   0   0 13.3072 6.18072   3
  -7   0   0 9.23103 5.11075   3
   7   0   0 14.2607 5.35863   4
   7   0   0 20.7731 6.82563   2
  -7   0   0 7.10813 6.50885   2
   8   0   0 109.579 13.6136   4
   8   0   0 107.667 13.6330   2
  -8   0   0 105.190 16.2170   2
  -8   0   0 92.9021 13.4421   3
  -8   0   0 95.0933 12.0354   3
   8   0   0 115.160 13.3412   4
  -9   0   0 70.6780 13.2770   3
  -9   0   0 85.7949 11.3384   3
   9   0   0 86.2911 12.9012   4
   9   0   0 69.8573 13.8061   2
   9   0   0 107.835 13.9827   4
  10   0   0 58.2872 12.6882   2
  10   0   0 55.8525 12.1533   4
 -10   0   0 48.3590 11.4733   3
 -10   0   0 51.5370 9.18004   3
  10   0   0 53.0724 11.7193   4
 -11   0   0 -0.9270 5.16222   3
 -11   0   0 1.19966 6.75070   3
  11   0   0 -6.1102 6.22704   4
  11   0   0 3.02845 7.24719   2
  11   0   0 -6.3471 5.14994   4
   0  -1   0 -0.5821 2.15526   2
   0  -1   0 -0.8712 3.43108   4
   0  -1   0 -2.8452 3.09702   3
   0   1   0 -4.2675 2.91928   3
   0   1   0 -1.6505 2.45701   2
   0   1   0 3.30139 4.04898   4
   1  -1   0 64.4678 7.30442   2
  -1  -1   0 59.0659 6.45230   2
   1  -1   0 39.9274 7.63532   4
  -1  -1   0 62.0435 8.63693   3
  -1  -1   0 48.7750 7.79650   4
   1  -1   0 59.5956 6.56043   3
   1   1   0 50.8945 8.01411   4
  -1   1   0 54.1477 8.57635   4
   1   1   0 51.1617 7.64243   3
  -1   1   0 64.9808 7.46063   2
   1   1   0 52.6567 6.46284   2
  -1   1   0 44.5999 6.30007   3
   2  -1   0 1818.68 123.505   2
   2  -1   0 1747.18 122.023   3
  -2  -1   0 1652.19 123.680   3
  -2   1   0 1563.37 122.127   3
  -2   1   0 1584.67 123.447   2
   2   1   0 1570.63 123.468   3
   3  -1   0 1597.43 113.657   2
  -3  -1   0 1533.47 113.298   4
  -3  -1   0 1466.75 113.231   2
   3  -1   0 1410.96 111.751   3
  -3  -1   0 1428.01 113.611   3
   3  -1   0 1503.42 113.475   4
  -3   1   0 1622.96 111.927   3
  -3   1   0 1634.36 114.156   2
   3   1   0 1544.53 113.462   2
   3   1   0 1450.10 113.757   4
   3   1   0 1476.61 113.427   3
   4  -1   0 360.079 30.0493   4
   4  -1   0 357.069 28.5404   4
   4  -1   0 344.577 30.0736   2
  -4  -1   0 423.094 29.7208   4
  -4  -1   0 391.125 30.4204   2
  -4  -1   0 350.394 30.3629   3
   4   1   0 346.443 30.3032   4
   4   1   0 304.868 29.4219   3
  -4   1   0 366.762 28.0551   3
   4   1   0 381.934 30.2919   2
  -4   1   0 366.030 28.0376   3
  -4   1   0 372.358 30.9634   2
  -5  -1   0 232.563 18.9743   4
   5  -1   0 199.065 19.9974   2
   5  -1   0 240.290 18.5062   4
   5  -1   0 223.403 19.9856   4
  -5  -1   0 202.345 20.2611   2
  -5   1   0 223.092 18.0349   3
   5   1   0 210.691 20.1301   2
  -5   1   0 197.702 20.8173   2
  -5   1   0 208.558 17.7379   3
   5   1   0 205.958 20.2009   4
   5   1   0 213.449 19.4592   3
  -6  -1   0 275.482 27.9514   3
   6  -1   0 311.676 28.0890   2
   6  -1   0 329.546 28.0133   4
   6  -1   0 322.963 25.8831   4
  -6  -1   0 317.078 28.6401   2
  -6  -1   0 328.375 26.3851   4
  -6   1   0 287.241 28.5699   2
   6   1   0 322.105 27.0683   3
   6   1   0 348.751 28.6334   2
  -6   1   0 310.806 25.7652   3
  -6   1   0 317.536 25.3271   3
   6   1   0 312.976 28.2962   4
   7  -1   0 138.117 16.5147   2
  -7  -1   0 167.146 14.7602   4
  -7  -1   0 135.875 16.5173   2
  -7  -1   0 116.407 16.3661   3
   7  -1   0 133.063 14.1345   4
  -7   1   0 155.064 14.8563   3
   7   1   0 148.952 16.9766   2
  -7   1   0 153.484 13.6887   3
  -7   1   0 167.094 18.7773   2
   7   1   0 142.021 15.2129   3
   7   1   0 159.100 17.1584   4
   8  -1   0 104.129 12.9357   4
  -8  -1   0 133.148 17.4542   2
   8  -1   0 121.302 15.5908   4
  -8  -1   0 133.824 13.5147   4
  -8  -1   0 107.601 16.0186   3
   8  -1   0 129.930 15.9079   2
   8   1   0 108.481 15.8242   4
   8   1   0 138.704 14.1508   3
  -8   1   0 99.7998 17.1784   2
  -8   1   0 134.102 12.5869   3
  -8   1   0 104.159 13.4308   3
  -9  -1   0 307.454 28.9743   4
  -9  -1   0 364.388 32.9130   3
   9  -1   0 316.665 31.5176   4
   9  -1   0 378.214 32.8792   2
   9  -1   0 349.476 29.7105   4
   9   1   0 326.938 32.2385   4
  -9   1   0 348.516 28.1621   3
   9   1   0 317.293 32.2835   2
  -9   1   0 321.720 29.7590   3
   9   1   0 362.116 29.9248   3
 -10  -1   0 10.3983 5.57383   4
 -10  -1   0 11.8792 8.93864   3
  10  -1   0 21.6497 8.45666   4
  10  -1   0 9.08388 8.06935   2
  10  -1   0 12.8657 6.50930   4
 -10  -1   0 11.4197 7.25165   3
  10   1   0 1.82392 5.26469   3
 -10   1   0 2.76275 5.95458   3
  10   1   0 7.74602 7.96535   4
 -10   1   0 4.24810 4.54583   3
  10   1   0 8.77329 7.84217   2
  11  -1   0 202.328 23.1291   4
  11  -1   0 170.498 19.9108   4
 -11  -1   0 188.352 20.2153   3
  11  -1   0 203.162 23.1765   2
 -11   1   0 156.443 19.8424   3
  11   1   0 177.878 22.8306   4
 -11   1   0 201.698 18.2605   3
   0  -2   0 462.101 44.1414   4
   0  -2   0 579.093 43.4200   3
   0  -2   0 573.219 42.3298   2
   0   2   0 620.191 42.6334   2
   0   2   0 482.089 44.1573   4
   0   2   0 527.280 42.9284   3
  -1  -2   0 472.378 37.6639   3
   1  -2   0 455.675 36.3959   2
   1  -2   0 484.326 37.1906   2
  -1  -2   0 461.225 38.4924   4
  -1  -2   0 501.408 36.4515   2
   1  -2   0 452.328 36.6222   3
   1  -2   0 451.104 38.6759   4
   1   2   0 443.375 37.4479   3
   1   2   0 421.259 38.2985   4
  -1   2   0 473.764 38.6529   4
   1   2   0 474.312 36.5821   2
  -1   2   0 439.484 36.5037   3
   2  -2   0 941.807 82.0993   4
  -2  -2   0 1172.45 80.8970   2
   2  -2   0 1157.99 81.5328   2
   2  -2   0 1087.79 80.0146   3
  -2  -2   0 999.987 81.7666   3
  -2  -2   0 1013.38 82.2220   4
   2   2   0 1038.87 82.6599   4
  -2   2   0 1155.96 82.7281   4
   2   2   0 1091.95 80.9347   2
   2   2   0 1029.77 81.7427   3
  -2   2   0 979.004 80.1237   3
  -2   2   0 1111.72 81.5884   2
  -3  -2   0 35.8025 8.23265   4
   3  -2   0 38.9279 8.76978   4
  -3  -2   0 26.6839 9.20229   3
  -3  -2   0 33.1201 5.71504   2
   3  -2   0 32.0726 5.15256   3
   3  -2   0 29.7522 6.70373   2
   3   2   0 23.9990 6.32364   2
  -3   2   0 19.9928 5.08258   3
   3   2   0 19.1579 7.35436   4
  -3   2   0 39.1559 8.84488   4
  -3   2   0 36.2766 7.82525   2
   3   2   0 24.1732 7.52683   3
   4  -2   0 238.094 17.7525   3
  -4  -2   0 207.372 20.9772   3
   4  -2   0 246.122 20.4929   2
   4  -2   0 195.615 20.7456   4
  -4  -2   0 215.210 19.7303   2
  -4  -2   0 189.555 20.2704   4
  -4   2   0 200.861 18.1808   3
   4   2   0 203.466 21.6642   4
   4   2   0 218.041 20.9607   3
  -4   2   0 265.963 21.2986   4
   4   2   0 199.947 19.7970   2
  -4   2   0 182.258 20.4276   2
   5  -2   0 142.280 12.9050   3
   5  -2   0 170.241 16.1171   2
  -5  -2   0 140.326 14.8322   2
  -5  -2   0 162.442 15.7765   4
  -5  -2   0 114.707 16.1174   3
   5  -2   0 131.243 15.8496   4
  -5   2   0 183.212 18.2862   4
   5   2   0 131.399 16.5029   4
   5   2   0 144.891 15.5587   2
  -5   2   0 136.083 13.3194   3
  -5   2   0 143.733 16.7672   2
   5   2   0 140.972 16.0907   3
   6  -2   0 108.493 13.6072   2
   6  -2   0 103.891 11.5894   4
  -6  -2   0 112.672 12.9261   4
  -6  -2   0 111.061 13.8831   2
  -6  -2   0 86.5339 15.5155   3
   6  -2   0 93.2463 13.9161   4
  -6   2   0 109.341 10.4483   3
   6   2   0 111.523 14.9024   4
   6   2   0 109.312 13.8624   2
   6   2   0 112.902 14.0199   3
  -6   2   0 101.797 11.0515   3
  -6   2   0 113.076 15.5128   2
  -7  -2   0 64.3309 13.0504   3
   7  -2   0 44.4966 10.1244   2
   7  -2   0 56.5111 8.26142   4
  -7  -2   0 44.4799 9.06719   4
   7  -2   0 38.3681 10.2111   4
  -7   2   0 42.8004 7.47729   3
  -7   2   0 45.2212 7.49612   3
   7   2   0 44.1345 10.5764   2
   7   2   0 35.9794 9.41650   3
   7   2   0 35.2380 11.6996   4
  -7   2   0 42.4888 11.9862   2
  -8  -2   0 116.592 16.4618   2
   8  -2   0 114.489 12.0223   4
  -8  -2   0 100.377 12.7522   4
  -8  -2   0 80.4090 15.5992   3
   8  -2   0 91.7292 15.2334   4
   8  -2   0 85.0174 15.8829   2
   8   2   0 118.882 14.6892   3
  -8   2   0 93.3009 11.8040   3
   8   2   0 88.7933 14.9756   2
  -8   2   0 95.2229 18.0091   2
   8   2   0 109.196 17.5366   4
  -8   2   0 114.321 12.0027   3
  -9  -2   0 27.8088 7.68637   4
   9  -2   0 29.1632 7.19549   4
   9  -2   0 20.2562 8.75786   2
   9  -2   0 27.1844 9.68279   4
  -9  -2   0 21.1308 10.0785   3
  -9   2   0 19.4078 6.49659   3
   9   2   0 16.2694 9.95336   4
   9   2   0 10.5103 8.84269   2
  -9   2   0 34.9559 7.11898   3
   9   2   0 26.7223 8.47886   3
 -10  -2   0 35.6463 8.82257   4
  10  -2   0 36.7907 10.7787   4
  10  -2   0 49.2555 12.0682   2
 -10  -2   0 25.4253 11.8382   3
  10  -2   0 34.4195 8.09092   4
  10   2   0 32.2853 11.6638   2
  10   2   0 35.6315 10.6789   3
 -10   2   0 37.5388 8.05434   3
  10   2   0 26.0972 11.4858   4
  11  -2   0 48.7390 13.0998   4
  11  -2   0 57.5162 11.3211   4
 -11  -2   0 63.0545 16.2556   3
 -11  -2   0 86.0217 12.1426   4
 -11   2   0 78.7604 10.8320   3
  11   2   0 39.4754 14.2760   4
 -11   2   0 63.6577 10.9671   3
  11   2   0 66.1972 16.0509   2
   0  -3   0 6.92994 6.09849   3
   0  -3   0 -5.2579 6.54586   4
   0  -3   0 -5.0507 4.07233   2
   0   3   0 1.32020 4.46517   2
   0   3   0 -0.6174 5.55185   3
   0   3   0 -2.4839 6.51576   4
  -1  -3   0 247.526 23.6930   3
   1  -3   0 264.012 23.1733   2
  -1  -3   0 250.446 21.7304   2
   1  -3   0 209.973 26.8171   4
   1  -3   0 264.047 23.3593   3
  -1  -3   0 252.385 25.4362   4
   1  -3   0 264.811 22.0907   2
  -1   3   0 213.859 22.4001   3
  -1   3   0 237.149 25.0478   4
   1   3   0 211.961 24.6310   4
   1   3   0 259.571 22.2563   2
   1   3   0 233.673 23.2847   3
   2  -3   0 124.438 14.8282   2
   2  -3   0 135.643 14.5108   3
  -2  -3   0 144.090 16.7781   3
  -2  -3   0 120.558 16.4570   4
  -2  -3   0 137.918 13.9262   2
   2  -3   0 105.359 16.8443   4
   2  -3   0 124.456 13.8992   2
   2   3   0 126.455 17.1827   4
  -2   3   0 156.567 17.8350   4
  -2   3   0 128.512 14.2766   3
   2   3   0 143.761 16.4946   3
   2   3   0 137.961 14.4625   2
  -3  -3   0 68.6951 9.62354   2
  -3  -3   0 75.9057 13.1031   4
   3  -3   0 65.0566 9.14341   3
  -3  -3   0 64.6406 12.1205   3
   3  -3   0 71.3709 10.8278   2
   3  -3   0 64.8063 12.9429   4
  -3   3   0 67.0037 13.0741   4
  -3   3   0 59.1424 9.59476   3
   3   3   0 65.7701 12.4780   4
   3   3   0 54.3694 9.52542   2
   3   3   0 68.5379 12.1447   3
  -3   3   0 70.5744 12.1231   2
  -4  -3   0 77.8704 14.7442   3
   4  -3   0 142.483 11.8657   3
   4  -3   0 110.719 13.7792   2
  -4  -3   0 131.500 16.0175   4
  -4  -3   0 122.310 13.3256   2
   4  -3   0 112.557 15.7568   4
  -4   3   0 141.243 16.4498   4
   4   3   0 111.329 15.4412   3
   4   3   0 90.3601 12.8948   2
  -4   3   0 86.2883 12.0162   3
   4   3   0 108.750 16.5141   4
  -4   3   0 93.5096 13.9585   2
   5  -3   0 330.838 35.1828   4
   5  -3   0 439.286 34.6989   2
   5  -3   0 399.649 30.8925   3
  -5  -3   0 387.732 36.1135   3
  -5  -3   0 427.784 35.5739   4
  -5  -3   0 363.843 33.2805   2
  -5   3   0 371.906 35.8123   2
   5   3   0 292.068 35.2313   4
  -5   3   0 491.960 36.4999   4
   5   3   0 402.019 35.6181   3
   5   3   0 432.280 34.5642   2
  -5   3   0 350.887 31.9928   3
   6  -3   0 382.124 32.2877   3
  -6  -3   0 413.778 36.6672   4
  -6  -3   0 461.316 36.7836   2
  -6  -3   0 451.912 38.8172   3
   6  -3   0 425.071 36.3786   2
   6  -3   0 386.281 37.5633   4
   6   3   0 424.301 36.4010   2
   6   3   0 421.849 37.5338   3
  -6   3   0 363.890 33.3763   3
   6   3   0 381.639 38.8400   4
  -6   3   0 431.151 38.3724   2
  -7  -3   0 470.183 37.4272   2
  -7  -3   0 383.833 37.7968   3
   7  -3   0 440.539 36.4694   2
   7  -3   0 333.420 36.5045   4
  -7  -3   0 438.606 36.2865   4
  -7   3   0 376.915 32.8109   3
   7   3   0 387.540 38.8188   4
   7   3   0 382.871 36.8641   2
  -7   3   0 353.438 38.1025   2
   8  -3   0 85.6700 11.8862   4
  -8  -3   0 60.7883 15.3507   3
   8  -3   0 106.428 15.1562   2
   8  -3   0 92.8260 15.9370   4
  -8   3   0 76.5840 17.0438   2
   8   3   0 104.258 15.8272   2
  -8   3   0 98.0886 11.6998   3
   8   3   0 75.5103 16.7722   4
   8   3   0 84.2719 15.2970   3
   9  -3   0 132.887 14.2258   4
   9  -3   0 89.2839 18.0002   4
  -9  -3   0 113.310 15.6740   4
   9  -3   0 133.814 18.0057   2
  -9  -3   0 139.870 20.6156   3
   9   3   0 112.009 16.9446   2
   9   3   0 111.018 24.1429   4
  -9   3   0 130.779 14.0431   3
  10  -3   0 7.42603 5.79587   4
 -10  -3   0 10.8689 10.7101   3
  10  -3   0 18.5639 9.20726   2
 -10   3   0 6.72737 5.18322   3
  10   3   0 7.34037 10.1057   4
  10   3   0 13.6355 10.0722   2
   0  -4   0 183.805 23.2435   4
   0  -4   0 223.652 20.0890   2
   0  -4   0 209.911 22.5023   3
   0   4   0 185.225 21.3161   3
   0   4   0 205.041 20.4684   2
   0   4   0 201.521 24.9813   4
   1  -4   0 -1.2428 5.46888   2
  -1  -4   0 -4.1911 4.83980   2
  -1  -4   0 6.95332 7.81176   3
   1  -4   0 0.31379 6.20758   3
  -1  -4   0 6.45138 7.23784   4
   1  -4   0 0.49311 4.50602   2
   1  -4   0 10.8414 8.63281   4
   1   4   0 0.55640 5.43293   3
  -1   4   0 -0.3132 6.13747   3
   1   4   0 -0.7680 4.45565   2
  -1   4   0 -6.5022 6.16963   4
   1   4   0 -1.5299 6.98199   4
  -2  -4   0 128.351 14.6484   2
   2  -4   0 132.485 15.2850   2
  -2  -4   0 119.406 17.9621   3
  -2  -4   0 124.877 19.2425   4
   2  -4   0 140.101 16.6067   3
   2  -4   0 127.935 16.1520   2
   2  -4   0 113.431 18.6013   4
   2   4   0 129.724 17.4734   3
  -2   4   0 154.579 19.6177   4
  -2   4   0 129.602 15.8407   3
   2   4   0 131.011 15.3539   2
   2   4   0 110.094 19.2253   4
   3  -4   0 49.0367 13.0724   4
  -3  -4   0 57.9588 13.9157   4
   3  -4   0 40.5693 10.1779   2
  -3  -4   0 37.3229 11.2234   3
   3  -4   0 32.6333 8.52110   2
   3  -4   0 49.6335 9.79422   3
  -3  -4   0 50.3824 9.56458   2
   3   4   0 39.6922 12.5708   4
  -3   4   0 39.7729 13.0778   4
   3   4   0 42.8634 10.0616   2
  -3   4   0 46.6812 9.76168   3
   3   4   0 46.0828 11.3400   3
   4  -4   0 21.7082 9.35923   2
   4  -4   0 23.6739 7.84586   2
  -4  -4   0 6.97877 9.22646   3
  -4  -4   0 35.7387 8.88488   2
   4  -4   0 24.5800 11.6408   4
   4  -4   0 42.6258 8.42328   3
  -4  -4   0 35.9659 12.1748   4
   4   4   0 18.0790 10.8503   4
  -4   4   0 45.6769 9.47959   3
   4   4   0 45.2214 12.7448   3
   4   4   0 24.5061 8.62358   2
  -4   4   0 28.8314 9.29991   2
  -4   4   0 30.5132 12.1488   4
  -5  -4   0 411.867 36.0668   2
  -5  -4   0 376.123 38.7510   3
  -5  -4   0 390.987 38.6950   4
   5  -4   0 363.102 38.8651   4
   5  -4   0 420.021 33.1979   3
   5  -4   0 470.895 37.9435   2
  -5   4   0 371.585 34.6441   3
   5   4   0 350.182 37.2063   3
   5   4   0 423.494 36.7136   2
   5   4   0 368.856 39.7398   4
  -5   4   0 486.281 39.9234   2
  -5   4   0 431.445 38.8042   4
   6  -4   0 70.5954 16.8337   4
  -6  -4   0 147.454 19.1143   4
   6  -4   0 118.990 12.6541   3
   6  -4   0 105.395 15.7602   2
  -6  -4   0 158.421 17.4586   2
  -6  -4   0 107.806 19.0660   3
  -6   4   0 101.611 14.4016   3
   6   4   0 120.214 21.3727   4
   6   4   0 115.786 18.7998   3
  -6   4   0 113.402 17.7709   2
   6   4   0 97.2669 19.5329   2
  -6   4   0 145.592 19.5701   4
  -7  -4   0 32.6704 13.0089   3
  -7  -4   0 22.3873 10.6543   4
   7  -4   0 19.6659 10.4642   4
   7  -4   0 33.9559 7.16001   3
  -7   4   0 45.9071 9.05146   3
  -7   4   0 38.3019 13.0151   2
   7   4   0 41.8646 11.8919   2
  -7   4   0 46.6310 12.6938   4
   7   4   0 17.0618 11.5639   4
   8  -4   0 148.670 27.0152   4
  -8  -4   0 170.908 24.4802   3
   8  -4   0 185.470 21.5850   2
   8   4   0 147.339 25.3313   4
  -8   4   0 157.570 16.1776   3
   8   4   0 197.490 23.1518   2
  -8   4   0 216.922 23.1526   4
   9  -4   0 9.34739 6.72911   4
  -9  -4   0 5.38834 9.39454   3
   9  -4   0 -0.4390 7.82827   2
   9  -4   0 15.4297 10.5441   4
   9   4   0 19.2401 10.8153   2
  -9   4   0 4.17581 4.83990   3
   9   4   0 -3.7539 10.2975   4
 -10  -4   0 80.2785 20.1916   3
  10  -4   0 65.1333 15.1143   2
 -10   4   0 75.2006 10.5224   3
  10   4   0 57.8196 18.8450   4
  10   4   0 60.8255 16.0676   2
   0  -5   0 -2.1432 5.91221   2
   0  -5   0 3.35847 9.83730   2
   0  -5   0 0.48252 9.45725   3
   0   5   0 1.78848 7.80523   3
   0   5   0 1.94360 10.7000   4
   0   5   0 8.97897 6.64875   2
  -1  -5   0 121.606 19.6387   3
  -1  -5   0 107.584 19.7249   4
  -1  -5   0 134.667 15.5804   2
   1  -5   0 145.058 18.5606   2
   1  -5   0 141.967 19.1297   3
   1  -5   0 140.516 15.9122   2
  -1   5   0 109.081 20.3721   4
  -1   5   0 92.0001 17.3228   3
   1   5   0 116.356 20.5163   3
   1   5   0 96.9695 20.3797   4
   1   5   0 111.454 16.7469   2
  -2  -5   0 99.5209 14.4314   2
   2  -5   0 105.638 17.4270   2
   2  -5   0 98.4960 16.2605   3
   2  -5   0 104.102 14.7716   2
  -2  -5   0 75.7914 17.8904   4
  -2  -5   0 103.355 18.6680   3
   2   5   0 77.9847 15.9034   3
   2   5   0 69.6961 18.0002   4
  -2   5   0 100.225 20.2988   4
  -2   5   0 83.9978 15.6226   3
   2   5   0 104.748 15.7940   2
   3  -5   0 133.861 23.6748   4
  -3  -5   0 106.955 20.6135   4
   3  -5   0 114.217 17.2293   3
   3  -5   0 143.967 18.4200   2
  -3  -5   0 154.617 21.3355   3
  -3  -5   0 118.142 15.6584   2
   3  -5   0 110.806 15.5591   2
   3   5   0 112.117 19.1097   3
   3   5   0 131.773 17.4175   2
   3   5   0 110.284 22.8318   4
  -3   5   0 132.926 21.0511   4
  -3   5   0 106.360 16.6939   3
   4  -5   0 90.5298 14.1302   3
   4  -5   0 89.0306 15.6852   2
   4  -5   0 77.6056 13.5046   2
   4  -5   0 81.0898 18.6094   4
  -4  -5   0 86.7215 18.1285   3
  -4  -5   0 97.3833 18.2384   4
  -4   5   0 100.461 18.8388   4
   4   5   0 116.846 22.7473   4
   4   5   0 105.526 15.7652   2
  -4   5   0 85.8780 15.4810   3
   5  -5   0 21.7354 8.92215   2
   5  -5   0 21.4516 10.3922   2
  -5  -5   0 15.9531 10.9312   3
   5  -5   0 10.6457 11.3737   4
   5  -5   0 13.3781 7.04527   3
  -5  -5   0 7.43008 9.16768   2
   5   5   0 13.5791 12.6803   4
   5   5   0 15.2283 8.69184   2
  -5   5   0 14.7067 7.96847   3
   6  -5   0 68.9927 17.9578   4
  -6  -5   0 96.1783 20.0773   3
   6  -5   0 81.8949 14.6877   2
   6  -5   0 131.894 13.4969   3
   6   5   0 107.087 23.2474   4
  -6   5   0 117.264 15.9433   3
  -6   5   0 127.652 20.6441   4
  -6   5   0 90.3949 18.5852   2
   6   5   0 94.0541 16.6904   2
   7  -5   0 28.5733 11.2839   2
  -7  -5   0 27.6769 13.2920   3
   7  -5   0 29.5535 7.32278   3
   7   5   0 41.4064 13.1690   2
  -7   5   0 41.6922 14.1163   4
  -7   5   0 31.3486 9.28737   3
   7   5   0 42.2815 15.9186   4
   8  -5   0 27.2845 7.81840   3
   8  -5   0 21.1207 10.2112   2
  -8  -5   0 12.1294 11.5689   3
   8   5   0 14.0438 14.2393   4
  -8   5   0 12.6945 7.52363   3
  -8   5   0 14.9720 11.4500   4
   8   5   0 33.3096 12.1095   2
   0  -6   0 276.206 29.9403   3
   0  -6   0 223.207 28.8702   2
   0  -6   0 229.084 24.9236   2
   0   6   0 209.775 31.4065   4
   1  -6   0 298.521 32.1288   2
   1  -6   0 251.824 27.4531   2
  -1  -6   0 329.686 33.4433   3
   1  -6   0 314.438 32.1484   3
  -1   6   0 253.585 33.6817   4
   1   6   0 248.236 33.6665   4
   1   6   0 319.144 30.1483   2
  -1   6   0 227.656 29.6895   3
   2  -6   0 276.978 30.1010   2
   2  -6   0 248.196 27.3740   2
   2  -6   0 355.353 34.9523   3
  -2  -6   0 272.915 27.7806   2
  -2  -6   0 290.748 32.5031   3
  -2   6   0 240.546 33.6638   4
   2   6   0 282.338 28.8670   2
  -2   6   0 220.407 28.8181   3
   2   6   0 264.235 33.9312   4
  -3  -6   0 83.9390 18.4710   3
   3  -6   0 74.0874 15.6495   2
  -3  -6   0 69.4772 13.8880   2
   3  -6   0 79.9637 15.8922   3
  -3   6   0 69.8358 15.4991   3
   3   6   0 59.5925 18.7908   4
   3   6   0 66.5343 14.3958   2
  -3   6   0 54.8802 17.3821   4
   4  -6   0 43.5504 11.6511   3
  -4  -6   0 48.2801 15.2035   3
   4  -6   0 32.3958 10.3171   2
   4   6   0 39.8062 16.3260   4
  -4   6   0 46.4383 12.5869   3
  -4   6   0 38.3330 14.9318   4
   4   6   0 28.1053 11.5942   2
  -5  -6   0 2.57661 8.90703   3
   5  -6   0 -5.1522 7.73219   2
   5  -6   0 15.5712 9.31355   2
   5  -6   0 7.28202 7.56323   3
  -5   6   0 -13.399 10.7222   4
   5   6   0 -2.2106 6.76520   2
   5   6   0 -1.7920 10.0773   4
   6  -6   0 72.5439 15.8048   2
   6  -6   0 57.9716 10.7411   3
   6   6   0 35.9541 15.5518   4
   6   6   0 61.0368 15.0676   2
  -6   6   0 22.7335 11.3746   3
  -6   6   0 35.9448 15.0214   4
   7  -6   0 242.329 26.6301   2
  -7  -6   0 170.961 27.5572   3
   7   6   0 161.351 31.4104   4
  -7   6   0 149.817 21.0566   3
  -7   6   0 183.056 26.5117   4
   7   6   0 198.260 26.3406   2
   0  -7   0 15.1252 11.8312   3
   0  -7   0 7.66206 13.9418   2
   0   7   0 -19.724 8.90176   4
  -1  -7   0 10.9151 12.0849   3
   1  -7   0 14.8112 12.3856   2
   1  -7   0 9.37209 12.2155   3
  -1  -7   0 41.5275 16.9563   2
   1   7   0 25.1374 15.1047   4
  -1   7   0 14.8301 14.5324   4
   2  -7   0 23.8454 13.4493   2
  -2  -7   0 23.4913 15.1655   3
   2  -7   0 66.2311 16.6633   3
   2   7   0 34.7502 12.8069   2
  -2   7   0 26.5358 15.3779   4
   3  -7   0 -3.1626 11.1265   2
  -3  -7   0 56.9669 18.4128   3
   3  -7   0 24.9216 11.8973   3
  -3   7   0 5.00757 15.3221   4
   3   7   0 53.3540 19.1661   4
   3   7   0 9.23950 10.7521   2
   4  -7   0 99.6638 19.5277   2
   4  -7   0 47.8827 13.9999   3
  -4  -7   0 73.1718 19.6729   3
   4   7   0 74.9827 16.7657   2
   4   7   0 75.2168 21.2692   4
  11   0  -1 68.2684 14.6439   2
 -11   0   1 28.6933 10.7515   3
  11   0  -1 40.5037 10.6524   4
  11   0  -1 60.8214 12.5371   4
 -11   0   1 46.1766 9.51437   3
  10   0  -1 -0.3650 5.71617   4
  10   0  -1 -6.2885 5.63646   2
 -10   0   1 4.95083 5.38321   3
  10   0  -1 5.45952 6.44824   4
 -10   0   1 5.42263 6.84590   3
   9   0  -1 267.707 23.8346   4
   9   0  -1 226.383 23.1164   4
  -9   0   1 217.936 23.8570   3
  -9   0   1 231.286 22.0720   3
   9   0  -1 256.127 25.2979   2
   8   0  -1 446.060 37.8025   4
   8   0  -1 519.887 40.2988   2
  -8   0   1 450.202 37.1746   3
  -8   0   1 405.175 38.1944   3
  -8   0   1 495.590 51.5877   2
  -7   0   1 11.3731 5.81974   3
   7   0  -1 17.0211 6.05631   4
  -7   0   1 26.2975 8.78644   2
   7   0  -1 15.2324 5.48561   2
   7   0  -1 11.1918 4.92391   4
  -7   0   1 10.3289 5.28993   3
   6   0  -1 145.218 15.2672   2
  -6   0   1 121.442 13.4639   3
  -6   0   1 159.304 15.8050   2
   6   0  -1 148.263 13.7967   4
  -6   0   1 141.690 12.9389   4
   5   0  -1 343.847 29.4573   2
  -5   0   1 350.677 27.4886   4
   5   0  -1 335.431 27.7738   3
  -5   0   1 357.519 29.9816   2
   5   0  -1 365.624 28.1606   4
  -5   0   1 340.808 28.5612   3
  -4   0   1 501.138 37.9311   4
  -4   0   1 475.852 39.5269   2
   4   0  -1 490.362 39.3906   2
  -4   0   1 464.422 38.6552   3
   4   0  -1 528.839 38.3952   4
   4   0  -1 518.810 38.3872   3
   3   0  -1 711.634 55.1664   3
   3   0  -1 729.934 56.0183   2
  -3   0   1 696.308 55.3571   3
   3   0  -1 761.866 55.0356   4
  -3   0   1 770.896 54.8204   4
  -3   0   1 733.556 56.1719   2
  -2   0   1 336.213 25.2141   3
   2   0  -1 364.619 24.7257   4
   2   0  -1 301.789 25.4629   2
  -2   0   1 298.891 25.4995   2
   2   0  -1 313.532 25.0143   3
  -2   0   1 329.271 24.5209   4
  -1   0   1 7.22524 1.55023   2
   1   0  -1 4.76472 1.39704   3
   1   0  -1 7.08033 1.53326   2
  -1   0   1 5.98870 1.69577   3
  -1   0   1 6.94313 1.48217   3
  -1   0  -1 224.532 16.6136   2
   1   0   1 213.513 16.5090   2
  -1   0  -1 225.513 16.1949   4
  -1   0  -1 202.317 15.9160   3
   1   0   1 182.444 16.0908   3
   1   0   1 212.287 16.1283   4
  -3   0  -1 483.578 37.1075   2
  -3   0  -1 496.360 35.9065   4
   3   0   1 523.967 36.0836   4
  -3   0  -1 397.367 35.6073   3
   3   0   1 423.590 35.2904   3
   3   0   1 495.435 36.9817   2
  -4   0  -1 226.396 20.9216   2
  -4   0  -1 236.485 19.4826   4
   4   0   1 252.404 19.0908   3
   4   0   1 248.931 19.8258   4
  -4   0  -1 203.595 19.5111   3
   5   0   1 1501.50 111.458   3
   5   0   1 1554.83 112.600   4
  -5   0  -1 1535.51 112.193   4
   5   0   1 1461.92 113.552   2
  -5   0  -1 1409.34 114.122   2
  -6   0  -1 296.686 24.4546   3
   6   0   1 298.648 24.4480   4
  -6   0  -1 280.480 23.5754   4
  -6   0  -1 270.584 25.9099   2
   6   0   1 254.372 24.8112   2
   6   0   1 269.205 22.7379   3
   7   0   1 6.79571 3.76637   3
   7   0   1 1.89488 3.94991   2
   7   0   1 3.38034 4.56609   4
   7   0   1 6.01581 5.10900   4
  -7   0  -1 19.4797 8.18869   2
   8   0   1 1377.10 104.583   4
   8   0   1 1410.76 109.294   2
  -8   0  -1 1246.85 104.011   3
   8   0   1 1532.85 105.863   4
  -8   0  -1 1385.50 107.699   2
  -8   0  -1 1251.38 102.292   3
   9   0   1 146.444 18.0885   2
   9   0   1 163.024 17.9939   4
  -9   0  -1 129.358 17.0207   3
  -9   0  -1 138.178 14.6145   3
   9   0   1 132.462 16.7636   4
  10   0   1 9.87687 8.37264   4
  10   0   1 20.1430 8.25136   4
 -10   0  -1 18.6628 6.13512   3
  10   0   1 20.4753 8.12371   2
 -10   0  -1 -6.0494 6.04229   3
  11   0   1 97.5693 16.3433   4
 -11   0  -1 97.9891 15.6035   3
  11   0   1 131.435 18.2175   4
 -11   0  -1 104.237 12.9856   3
  11  -1  -1 104.303 16.1724   2
  11  -1  -1 77.2834 14.6857   4
 -11  -1   1 83.5445 14.2600   3
  11  -1  -1 79.0081 13.3540   4
 -11  -1   1 84.6079 16.7472   3
  11   1  -1 82.7933 16.3108   4
 -11   1   1 101.542 12.4637   3
 -11   1   1 106.390 15.1054   3
  11   1  -1 110.461 15.6145   4
  11   1  -1 97.1384 18.5793   2
  10  -1  -1 55.6315 10.4032   4
 -10  -1   1 46.5744 8.78510   4
  10  -1  -1 54.4937 12.2103   2
  10  -1  -1 65.2390 12.6627   4
 -10  -1   1 44.3680 12.4736   3
  10   1  -1 66.9880 13.6511   4
 -10   1   1 46.8541 10.6124   3
  10   1  -1 74.5682 14.5909   2
 -10   1   1 52.9406 9.18527   3
   9  -1  -1 250.780 25.1760   4
  -9  -1   1 215.253 25.9283   3
   9  -1  -1 272.841 26.4192   2
  -9  -1   1 265.851 23.0881   4
   9  -1  -1 257.151 23.2523   4
   9   1  -1 251.312 26.5421   2
  -9   1   1 245.448 24.1134   3
   9   1  -1 233.536 25.6979   4
   9   1  -1 281.370 24.2207   3
  -9   1   1 272.747 22.7968   3
  -8  -1   1 196.834 21.8925   2
   8  -1  -1 203.495 20.6048   2
  -8  -1   1 182.454 21.0549   3
  -8  -1   1 197.564 17.7009   4
   8  -1  -1 202.894 17.7704   4
  -8   1   1 182.831 18.4577   3
   8   1  -1 158.980 19.9032   4
   8   1  -1 164.303 20.2934   2
   8   1  -1 206.738 18.8344   3
  -8   1   1 174.671 17.1964   3
   7  -1  -1 189.198 17.6264   4
  -7  -1   1 211.132 21.3210   2
   7  -1  -1 189.056 19.2697   4
   7  -1  -1 202.948 19.6301   2
  -7  -1   1 191.849 20.3784   3
  -7   1   1 221.863 22.0995   2
   7   1  -1 185.319 19.7266   2
  -7   1   1 188.670 18.8800   3
   7   1  -1 185.824 20.0941   4
  -7   1   1 211.209 17.6495   3
   7   1  -1 192.248 18.7574   3
   6  -1  -1 136.182 14.5268   2
   6  -1  -1 130.704 13.9927   4
  -6  -1   1 112.692 14.5735   3
  -6  -1   1 142.746 15.4140   2
   6  -1  -1 146.304 12.3575   4
  -6  -1   1 139.561 12.6914   4
   6   1  -1 108.499 14.2380   2
  -6   1   1 135.505 12.8384   3
   6   1  -1 131.729 13.5860   3
  -6   1   1 133.042 15.6583   2
  -6   1   1 122.792 12.2544   3
   6   1  -1 120.363 14.6207   4
   5  -1  -1 314.937 27.3429   4
   5  -1  -1 343.115 28.0791   2
  -5  -1   1 348.332 26.7229   4
  -5  -1   1 314.175 28.0540   2
   5  -1  -1 347.984 25.9858   4
   5   1  -1 290.582 27.8137   4
  -5   1   1 341.760 26.0514   3
   5   1  -1 318.307 27.2638   3
   5   1  -1 300.460 27.9274   2
  -5   1   1 330.848 28.8044   2
  -5   1   1 321.283 26.0505   3
  -4  -1   1 401.676 30.2349   4
  -4  -1   1 387.794 31.0005   2
   4  -1  -1 378.624 30.7931   2
  -4  -1   1 352.775 31.1140   3
   4  -1  -1 352.108 29.0704   4
   4  -1  -1 382.611 30.5364   4
  -4   1   1 382.900 31.4506   2
  -4   1   1 421.114 29.3749   3
   4   1  -1 365.911 30.6047   3
  -4   1   1 367.655 29.2058   3
   4   1  -1 354.056 31.0633   2
   4   1  -1 354.765 30.9779   4
  -3  -1   1 257.403 21.7481   3
   3  -1  -1 260.665 20.0059   3
   3  -1  -1 240.310 20.9175   2
  -3  -1   1 239.613 20.8832   2
   3  -1  -1 248.553 21.0831   4
  -3  -1   1 254.925 21.1240   4
  -3   1   1 282.757 20.9247   4
  -3   1   1 238.251 21.2598   2
   3   1  -1 250.226 21.3124   3
   3   1  -1 229.625 21.4828   4
  -3   1   1 256.362 20.0093   3
   3   1  -1 259.468 21.3888   2
   2  -1  -1 165.998 15.0656   2
   2  -1  -1 162.145 15.8639   4
  -2  -1   1 191.151 15.9478   4
  -2  -1   1 176.498 16.1199   3
   2  -1  -1 194.204 14.5846   3
  -2  -1   1 185.753 15.5051   2
   2   1  -1 183.838 16.3926   4
  -2   1   1 160.124 15.2775   2
   2   1  -1 178.124 15.9541   3
  -2   1   1 179.388 15.7678   4
   2   1  -1 171.063 15.4773   2
  -2   1   1 174.010 14.6429   3
   1  -1  -1 7774.12 645.216   1
  -1   1   1 7722.98 647.573   1
   0  -1  -1 105.024 11.0167   4
   0  -1  -1 124.254 9.37353   2
   0  -1   1 120.263 10.3533   2
   0  -1   1 104.321 11.4066   4
   0  -1  -1 113.157 10.6147   3
   0  -1   1 96.5344 10.2725   3
   0   1  -1 104.671 10.3303   3
   0   1   1 103.452 10.3831   3
   0   1  -1 125.866 10.1784   2
   0   1   1 110.315 9.32301   2
   0   1  -1 105.689 11.4667   4
   0   1   1 115.046 11.2950   4
   1  -1   1 497.598 39.8166   4
  -1  -1  -1 547.631 39.9770   3
  -1  -1  -1 534.874 38.4986   2
  -1  -1  -1 535.331 39.8798   4
   1  -1   1 476.710 38.2496   3
   1  -1   1 586.200 39.9557   2
  -1   1  -1 470.041 38.3009   3
  -1   1  -1 487.190 39.4387   2
   1   1   1 468.075 39.5845   3
   1   1   1 526.589 39.9254   4
   1   1   1 481.880 38.4420   2
  -1   1  -1 512.523 39.8632   4
  -2   1  -1 3198.53 236.903   2
  -3  -1  -1 1505.87 104.624   4
  -3  -1  -1 1270.95 104.724   3
   3  -1   1 1389.34 104.944   4
   3  -1   1 1400.45 104.961   2
  -3  -1  -1 1386.46 104.533   2
   3   1   1 1304.17 104.574   3
   3   1   1 1348.79 104.419   2
  -3   1  -1 1552.54 102.625   3
  -3   1  -1 1414.68 102.671   3
  -3   1  -1 1389.58 105.411   2
   3   1   1 1298.34 104.953   4
  -4  -1  -1 48.3427 8.86159   3
  -4  -1  -1 56.3685 7.51091   4
   4  -1   1 53.9441 8.67520   2
  -4  -1  -1 45.1148 8.16337   2
   4  -1   1 43.9286 8.20248   4
   4  -1   1 50.4692 6.61587   4
  -4   1  -1 42.2172 8.79400   2
  -4   1  -1 50.8431 5.51483   3
   4   1   1 37.7288 7.41635   2
  -4   1  -1 49.1687 5.45735   3
   4   1   1 38.8164 7.77366   3
   4   1   1 45.5129 8.58332   4
   5  -1   1 366.439 32.3212   2
   5  -1   1 384.293 32.3570   4
  -5  -1  -1 403.539 31.1621   4
  -5  -1  -1 390.771 32.6703   2
   5  -1   1 396.213 30.6288   4
  -5  -1  -1 306.729 31.8407   3
  -5   1  -1 387.845 29.3530   3
  -5   1  -1 375.971 29.7159   3
   5   1   1 437.936 33.4095   4
   5   1   1 384.894 32.2326   2
  -5   1  -1 344.166 32.7692   2
   5   1   1 385.334 31.6578   3
  -6  -1  -1 567.869 41.5344   4
   6  -1   1 567.214 41.1804   4
   6  -1   1 468.793 42.7855   4
  -6  -1  -1 516.247 43.2587   2
   6  -1   1 516.997 43.1694   2
  -6  -1  -1 537.989 43.2197   3
  -6   1  -1 525.964 44.5563   2
  -6   1  -1 499.482 39.5403   3
  -6   1  -1 458.296 40.0841   3
   6   1   1 518.002 42.9187   2
   6   1   1 578.330 43.5285   3
   6   1   1 479.535 42.7949   4
   7  -1   1 241.610 23.6990   2
   7  -1   1 242.025 23.8294   4
   7  -1   1 249.938 21.5464   4
  -7  -1  -1 220.812 24.3557   2
  -7  -1  -1 285.980 22.1128   4
  -7  -1  -1 230.986 23.8321   3
   7   1   1 201.103 23.4800   4
  -7   1  -1 251.210 26.0514   2
   7   1   1 254.539 23.5565   2
  -7   1  -1 231.760 19.8920   3
  -7   1  -1 224.997 20.9994   3
   7   1   1 243.335 21.9565   3
   8  -1   1 55.0072 9.51673   4
   8  -1   1 69.5089 12.7164   4
  -8  -1  -1 70.3328 13.4881   3
  -8  -1  -1 65.3436 9.70662   4
  -8  -1  -1 88.5781 15.5556   2
  -8   1  -1 81.9852 16.0241   2
   8   1   1 59.7754 12.1965   4
   8   1   1 70.0542 11.2617   2
  -8   1  -1 68.5317 8.47813   3
  -8   1  -1 66.7674 10.3266   3
   8   1   1 81.7666 10.8897   3
  -9  -1  -1 186.414 18.2860   4
   9  -1   1 186.400 18.5646   4
   9  -1   1 198.171 21.9173   4
  -9  -1  -1 146.558 20.2970   3
   9  -1   1 175.333 20.7543   2
   9   1   1 178.671 18.0315   3
   9   1   1 161.419 20.6521   4
   9   1   1 171.429 20.9826   2
  -9   1  -1 189.635 18.7319   3
  -9   1  -1 186.497 16.5301   3
  10  -1   1 9.27655 7.85961   2
 -10  -1  -1 18.1424 9.05599   3
  10  -1   1 20.1407 9.27586   4
 -10  -1  -1 20.8430 8.06298   4
  10  -1   1 12.7602 6.83878   4
  10   1   1 18.1323 6.66390   3
  10   1   1 6.00433 8.08984   4
  10   1   1 3.89324 7.60143   2
 -10   1  -1 17.3145 7.13719   3
 -10   1  -1 7.53715 4.35600   3
 -11  -1  -1 37.1649 9.67555   3
 -11  -1  -1 35.1867 11.3434   3
  11  -1   1 16.6474 17.1972   4
  11  -1   1 29.5746 9.56474   4
  11   1   1 34.1038 12.4271   4
 -11   1  -1 30.7709 8.63079   3
 -11   1  -1 31.4766 6.73717   3
  11   1   1 40.0550 12.7983   2
  11   1   1 22.1731 10.0215   4
  11  -2  -1 39.9650 11.9453   2
 -11  -2   1 43.7086 13.9343   3
  11  -2  -1 28.1037 8.10953   4
 -11  -2   1 34.0338 8.66987   4
  11  -2  -1 31.7501 10.1726   4
  11   2  -1 30.3910 12.0196   2
  11   2  -1 33.6771 12.3613   4
 -11   2   1 27.4132 8.36387   3
 -11   2   1 33.1859 8.00194   3
  10  -2  -1 117.480 17.5061   4
  10  -2  -1 112.388 16.9117   2
 -10  -2   1 123.740 19.4897   3
 -10  -2   1 124.105 14.5342   4
  10  -2  -1 136.336 14.1654   4
 -10   2   1 112.605 14.4380   3
  10   2  -1 144.370 19.7466   4
  10   2  -1 98.8054 17.6823   2
 -10   2   1 114.196 13.9048   3
  -9  -2   1 239.224 28.0812   3
   9  -2  -1 287.721 23.3707   4
  -9  -2   1 299.885 24.5355   4
   9  -2  -1 219.610 25.8183   4
   9  -2  -1 260.113 26.4489   2
   9   2  -1 237.096 27.4260   4
  -9   2   1 244.564 23.1195   3
  -9   2   1 256.933 23.5555   3
   9   2  -1 277.601 25.6503   3
   9   2  -1 228.206 26.7848   2
   8  -2  -1 77.3570 13.6033   4
  -8  -2   1 103.923 11.9847   4
  -8  -2   1 113.095 14.4177   2
   8  -2  -1 78.2038 13.0463   2
   8  -2  -1 88.3259 10.5254   4
  -8  -2   1 94.9809 16.1678   3
  -8   2   1 75.1467 10.9141   3
  -8   2   1 85.4305 16.4909   2
   8   2  -1 79.9621 15.6218   4
   8   2  -1 82.7775 13.1585   3
   8   2  -1 103.216 14.7490   2
  -8   2   1 74.8940 14.2587   3
  -7  -2   1 28.5422 10.3598   2
   7  -2  -1 26.1934 6.06264   4
  -7  -2   1 15.4406 8.78026   3
  -7  -2   1 29.4642 7.69168   4
   7  -2  -1 16.6578 7.83968   4
   7  -2  -1 45.9231 9.55946   2
  -7   2   1 33.7935 6.93362   3
   7   2  -1 42.9242 9.45697   3
   7   2  -1 34.6198 9.47388   2
  -7   2   1 34.8486 10.6705   2
   7   2  -1 17.4673 9.39105   4
  -6  -2   1 108.021 15.8639   3
  -6  -2   1 139.983 14.4444   4
   6  -2  -1 141.672 14.9119   2
   6  -2  -1 125.827 12.6096   4
   6  -2  -1 103.643 14.7649   4
  -6  -2   1 124.776 14.9380   2
   6   2  -1 126.217 16.3433   4
  -6   2   1 145.111 12.3612   3
   6   2  -1 119.074 15.0832   2
  -6   2   1 114.325 12.7679   3
  -6   2   1 106.448 15.5059   2
   6   2  -1 144.907 15.4610   3
   5  -2  -1 72.4779 11.1802   4
  -5  -2   1 77.3947 12.4667   3
   5  -2  -1 71.4694 10.5216   2
  -5  -2   1 76.6474 10.1680   2
  -5  -2   1 88.7860 13.1410   4
   5  -2  -1 89.9430 9.20236   3
  -5   2   1 87.7572 9.69333   3
  -5   2   1 93.1351 10.8819   4
   5   2  -1 79.0323 12.5982   4
   5   2  -1 78.4021 11.1779   2
  -5   2   1 78.1456 11.7272   2
   5   2  -1 74.4739 11.5869   3
   4  -2  -1 268.733 25.2331   4
   4  -2  -1 303.478 22.5714   3
  -4  -2   1 258.663 25.2817   3
   4  -2  -1 232.403 23.8114   2
  -4  -2   1 276.681 24.3959   2
  -4  -2   1 276.852 25.1891   4
  -4   2   1 276.600 24.7752   4
   4   2  -1 282.555 25.2960   3
   4   2  -1 277.418 26.3252   4
  -4   2   1 283.375 23.2289   3
  -4   2   1 290.695 25.5894   2
   4   2  -1 291.019 24.8809   2
   3  -2  -1 580.636 51.2306   4
   3  -2  -1 636.517 50.1001   2
  -3  -2   1 641.971 51.7436   4
   3  -2  -1 682.341 49.0015   3
  -3  -2   1 666.116 50.4767   2
  -3  -2   1 587.182 51.4860   3
   3   2  -1 619.791 52.1313   4
   3   2  -1 627.384 51.1709   3
  -3   2   1 635.374 50.6245   2
  -3   2   1 758.225 52.0002   4
  -3   2   1 608.802 49.3954   3
  -2  -2   1 450.958 38.5237   3
   2  -2  -1 486.167 36.8901   3
  -2  -2   1 498.031 37.7194   2
   2  -2  -1 419.828 38.8620   4
   2  -2  -1 513.500 37.7044   2
  -2  -2   1 462.214 39.2093   4
  -2   2   1 461.208 37.1871   3
  -2   2   1 489.746 39.2778   4
  -2   2   1 470.043 37.7131   2
   2   2  -1 443.243 39.2429   4
   2   2  -1 459.157 38.4239   3
   2   2  -1 485.467 37.9347   2
  -1  -2   1 1688.40 125.679   4
   1  -2  -1 1714.60 123.131   2
   1  -2  -1 1731.14 123.526   2
   1  -2  -1 1679.80 123.653   3
   1  -2  -1 1591.70 125.250   4
  -1  -2   1 1778.46 123.825   2
  -1  -2   1 1727.32 124.569   3
   1   2  -1 1457.69 123.898   3
   1   2  -1 1565.89 125.419   4
  -1   2   1 1514.99 123.452   3
  -1   2   1 1721.21 125.499   4
   0  -2  -1 1909.76 133.473   3
   0  -2   1 1842.69 133.164   3
   0  -2  -1 1935.45 132.082   2
   0  -2  -1 1699.79 134.178   4
   0  -2   1 1610.89 134.240   4
   0   2   1 1664.12 132.935   3
   0   2  -1 1728.12 134.520   4
   0   2   1 1741.15 134.348   4
   0   2  -1 1818.49 133.014   3
  -1  -2  -1 202.919 21.0981   4
   1  -2   1 235.511 19.6228   2
   1  -2   1 191.233 20.8802   4
  -1  -2  -1 192.513 20.3837   3
   1  -2   1 213.143 19.3016   3
   1  -2   1 242.319 20.4160   2
  -1  -2  -1 261.687 19.0698   2
   1   2   1 194.302 20.8987   4
  -1   2  -1 226.441 21.5387   4
   1   2   1 248.407 19.1055   2
  -1   2  -1 229.827 19.4530   3
   1   2   1 213.952 20.2440   3
  -2  -2  -1 1705.51 123.228   2
  -2  -2  -1 1584.00 124.850   4
   2  -2   1 1604.83 122.462   3
   2  -2   1 1537.56 125.103   4
  -2  -2  -1 1586.99 124.702   3
   2  -2   1 1766.22 124.683   2
   2   2   1 1690.92 123.432   2
  -2   2  -1 1856.52 125.733   4
  -2   2  -1 1546.63 122.709   3
  -2   2  -1 1732.71 124.839   2
   2   2   1 1637.70 124.694   3
   2   2   1 1563.02 125.282   4
   3  -2   1 1226.77 90.1722   2
  -3  -2  -1 1099.05 90.6477   3
  -3  -2  -1 1209.66 90.4530   4
   3  -2   1 1196.21 87.2599   3
   3  -2   1 1176.40 90.8111   4
  -3  -2  -1 1192.98 88.9390   2
   3   2   1 1036.43 97.4347   4
   3   2   1 1187.41 89.2727   2
  -3   2  -1 1145.81 90.5042   2
   3   2   1 1137.87 90.3535   3
  -3   2  -1 1332.47 91.1051   4
  -3   2  -1 1097.57 87.7499   3
  -4  -2  -1 111.145 13.0652   2
   4  -2   1 122.798 14.9880   4
  -4  -2  -1 106.519 14.8352   3
   4  -2   1 132.111 10.9810   3
   4  -2   1 149.444 14.8672   2
  -4  -2  -1 116.055 19.1042   4
   4   2   1 122.936 15.1263   4
  -4   2  -1 122.503 15.0752   2
   4   2   1 145.367 13.9282   2
  -4   2  -1 117.195 11.5946   3
   4   2   1 136.655 15.1246   3
   5  -2   1 48.8080 11.8044   4
  -5  -2  -1 49.8808 9.07623   4
   5  -2   1 54.6765 10.0342   2
  -5  -2  -1 70.5560 11.2503   3
  -5  -2  -1 53.3113 9.57412   2
  -5   2  -1 48.2250 10.6037   2
  -5   2  -1 43.6424 6.46405   3
   5   2   1 35.0971 9.29058   4
  -5   2  -1 47.3216 9.33088   4
   5   2   1 56.4375 9.05939   2
   5   2   1 29.0310 8.52101   3
  -6  -2  -1 10.7416 6.66789   2
  -6  -2  -1 10.5421 5.74420   4
  -6  -2  -1 -0.7761 6.21572   3
   6  -2   1 4.56719 6.57965   4
   6  -2   1 11.8035 4.79763   4
   6  -2   1 6.16764 5.79628   2
   6   2   1 9.42618 6.12355   2
  -6   2  -1 11.6365 4.17225   3
   6   2   1 5.49493 5.86905   3
   6   2   1 8.61570 7.53866   4
  -6   2  -1 17.7646 8.52785   2
  -6   2  -1 11.2120 3.64646   3
   7  -2   1 112.074 14.7327   2
  -7  -2  -1 112.053 12.9670   4
  -7  -2  -1 76.2881 14.7913   3
   7  -2   1 97.4051 11.5413   4
   7  -2   1 71.3123 14.0834   4
   7   2   1 98.2108 15.8439   4
  -7   2  -1 106.421 10.7298   3
  -7   2  -1 97.8976 10.4301   3
   7   2   1 105.475 14.6382   3
  -7   2  -1 106.352 16.8763   2
   7   2   1 90.5498 14.0024   2
  -8  -2  -1 93.5831 16.3867   3
   8  -2   1 93.6143 14.6234   2
   8  -2   1 78.4660 15.0700   4
  -8  -2  -1 107.627 13.3643   4
   8  -2   1 97.6568 11.7094   4
  -8   2  -1 96.3664 10.7738   3
   8   2   1 120.675 18.0143   4
  -8   2  -1 98.9908 17.3030   2
  -8   2  -1 101.064 11.0767   3
   8   2   1 65.5574 14.1515   2
   8   2   1 94.0801 14.2871   3
   9  -2   1 66.9994 14.4292   4
  -9  -2  -1 86.3476 16.1914   3
   9  -2   1 74.5873 14.0791   2
   9  -2   1 83.0364 11.3624   4
   9   2   1 91.3751 16.2034   2
  -9   2  -1 74.9034 9.70546   3
  -9   2  -1 64.5280 9.91049   3
   9   2   1 86.0561 17.3370   4
  10  -2   1 22.9145 10.2292   4
  10  -2   1 21.1626 7.61589   4
  10  -2   1 11.6612 8.84024   2
 -10  -2  -1 18.7834 7.39478   4
 -10  -2  -1 32.1656 11.7351   3
  10   2   1 35.0817 9.30702   3
  10   2   1 33.9378 11.5105   2
 -10   2  -1 13.2222 5.84252   3
  10   2   1 21.1631 10.8900   4
 -10   2  -1 22.7957 5.82310   3
  11  -2   1 106.163 17.9410   2
  11  -2   1 135.007 20.0507   4
 -11  -2  -1 116.682 20.9185   3
  11   2   1 117.579 20.9654   4
  11   2   1 94.8362 16.8058   2
 -11   2  -1 115.868 12.2483   3
 -11   2  -1 123.837 13.3341   3
  10  -3  -1 4.51236 7.93881   2
  10  -3  -1 8.94771 8.31153   4
 -10  -3   1 -0.7425 5.77175   4
  10  -3  -1 5.29108 5.44154   4
 -10  -3   1 -1.6480 8.74743   3
  10   3  -1 -2.6256 7.39937   2
 -10   3   1 6.06084 5.56134   3
  10   3  -1 2.26815 9.90952   4
 -10   3   1 6.23901 5.38841   3
   9  -3  -1 131.140 16.8530   2
   9  -3  -1 108.963 17.8423   4
  -9  -3   1 136.925 19.9980   3
  -9  -3   1 133.641 15.5395   4
   9  -3  -1 95.7109 12.8225   4
  -9   3   1 123.778 13.3271   3
  -9   3   1 107.026 13.9169   3
   9   3  -1 114.224 17.8811   2
   9   3  -1 84.4150 19.1355   4
  -8  -3   1 285.638 30.7136   3
   8  -3  -1 242.639 28.4145   4
  -8  -3   1 288.331 27.5525   4
   8   3  -1 244.418 30.2247   4
   8   3  -1 313.534 29.1982   3
   8   3  -1 263.383 28.8137   2
  -8   3   1 265.660 30.8819   2
  -8   3   1 261.659 25.3638   3
  -8   3   1 320.007 24.4228   3
  -7  -3   1 274.919 26.3759   2
   7  -3  -1 254.260 26.9826   4
  -7  -3   1 279.252 25.9608   4
   7  -3  -1 237.105 24.8812   2
  -7  -3   1 241.458 27.7185   3
  -7   3   1 311.853 26.1663   4
   7   3  -1 250.578 26.7285   2
   7   3  -1 294.440 30.3047   3
  -7   3   1 207.517 23.8217   3
  -7   3   1 257.870 27.7012   2
   7   3  -1 217.151 27.6196   4
  -6  -3   1 1255.74 90.4870   4
  -6  -3   1 1081.62 90.9018   3
   6  -3  -1 1144.67 86.2385   3
   6  -3  -1 1036.67 88.7009   2
  -6  -3   1 1289.01 90.3221   2
  -6   3   1 1097.12 90.6526   2
   6   3  -1 1239.64 90.8975   3
  -6   3   1 1088.82 87.1983   3
   6   3  -1 1162.86 90.0475   2
   6   3  -1 1010.39 91.4663   4
  -5  -3   1 231.596 27.4524   3
  -5  -3   1 298.269 26.3751   2
  -5  -3   1 304.177 27.8958   4
   5  -3  -1 281.423 25.8639   2
   5  -3  -1 242.558 27.3405   4
   5  -3  -1 267.187 26.3742   3
  -5   3   1 285.515 27.3538   2
   5   3  -1 277.766 29.1028   4
  -5   3   1 310.580 27.6523   4
   5   3  -1 292.256 27.3871   3
  -5   3   1 275.144 24.8606   3
   5   3  -1 304.087 26.9776   2
   4  -3  -1 288.282 30.3940   4
  -4  -3   1 310.603 28.6293   2
   4  -3  -1 371.320 29.7299   2
   4  -3  -1 330.767 27.2027   3
  -4  -3   1 313.165 30.5867   3
  -4  -3   1 319.488 30.8030   4
   4   3  -1 338.560 29.4661   2
  -4   3   1 391.994 31.8174   4
  -4   3   1 363.196 30.4092   2
   4   3  -1 306.116 31.5084   4
  -4   3   1 332.481 28.3458   3
   4   3  -1 311.637 30.0911   3
   3  -3  -1 305.605 23.3777   3
   3  -3  -1 262.639 23.9479   2
  -3  -3   1 279.893 24.0414   2
  -3  -3   1 269.250 25.7029   3
  -3  -3   1 263.893 26.3043   4
   3  -3  -1 245.521 28.5170   4
  -3   3   1 230.591 24.3435   2
   3   3  -1 282.566 24.7217   2
  -3   3   1 260.366 26.4288   4
   3   3  -1 193.242 25.4213   4
   3   3  -1 286.659 25.6651   3
  -3   3   1 271.251 23.7998   3
   2  -3  -1 358.565 36.1465   4
  -2  -3   1 349.766 31.7405   3
  -2  -3   1 322.004 32.5705   4
  -2  -3   1 412.509 36.6969   2
   2  -3  -1 390.897 30.7306   3
   2  -3  -1 378.346 29.8993   2
   2  -3  -1 412.885 31.1400   2
   2   3  -1 310.224 32.9865   4
   2   3  -1 362.675 30.7871   2
  -2   3   1 371.907 33.0653   4
   2   3  -1 311.237 31.1771   3
  -2   3   1 305.723 29.9165   3
  -1  -3   1 707.868 53.6837   2
   1  -3  -1 694.903 53.0206   2
  -1  -3   1 636.790 56.3135   4
   1  -3  -1 664.412 53.6737   2
  -1  -3   1 671.831 54.9647   3
   1  -3  -1 766.859 54.9592   3
  -1   3   1 677.922 56.4445   4
   1   3  -1 619.030 56.4120   4
  -1   3   1 638.424 53.8762   3
   0  -3  -1 111.332 14.1570   3
   0  -3   1 120.626 20.6531   3
   0  -3   1 87.5073 14.2601   4
   0  -3  -1 100.337 10.7644   2
   0  -3   1 107.733 12.4063   2
   0  -3  -1 84.2661 14.8527   4
   0   3   1 90.1042 11.1960   2
   0   3   1 93.4689 13.3893   3
   0   3   1 77.3397 14.2147   4
   0   3  -1 106.897 12.0904   2
   0   3  -1 88.6721 12.7221   3
   0   3  -1 92.2945 14.8528   4
   1  -3   1 1033.68 90.3001   4
  -1  -3  -1 1007.17 89.8495   4
  -1  -3  -1 1306.85 87.5803   2
   1  -3   1 1164.64 88.3380   3
   1  -3   1 1178.17 89.1778   2
  -1  -3  -1 1171.47 89.6205   3
   1  -3   1 1230.49 88.2895   2
  -1   3  -1 1171.14 91.0853   4
   1   3   1 1151.52 87.5828   2
   1   3   1 1045.60 90.3311   4
   1   3   1 1094.89 88.9367   3
  -1   3  -1 1161.29 88.1799   3
   2  -3   1 203.064 23.7042   4
  -2  -3  -1 220.239 23.7315   4
  -2  -3  -1 238.981 23.5658   3
   2  -3   1 250.114 21.5958   3
   2  -3   1 248.603 22.0007   2
  -2  -3  -1 235.432 20.9411   2
   2  -3   1 248.816 23.0925   2
  -2   3  -1 271.823 25.2153   4
  -2   3  -1 231.698 21.6501   3
   2   3   1 250.004 23.4726   2
   2   3   1 228.700 23.0056   3
   2   3   1 201.205 23.9133   4
  -3  -3  -1 419.151 39.5674   3
   3  -3   1 413.848 40.0294   4
   3  -3   1 446.052 36.1344   3
  -3  -3  -1 470.437 40.2192   4
   3  -3   1 479.082 39.3597   2
  -3  -3  -1 518.206 37.7262   2
  -3   3  -1 435.191 39.1539   2
   3   3   1 455.259 37.6753   2
  -3   3  -1 431.944 36.7839   3
   3   3   1 450.057 40.7585   4
   3   3   1 473.545 39.8358   3
   4  -3   1 115.408 15.3449   2
   4  -3   1 133.390 12.5149   3
  -4  -3  -1 139.762 14.4679   2
   4  -3   1 128.855 17.2092   4
  -4  -3  -1 145.841 16.6614   4
  -4  -3  -1 121.297 16.9938   3
  -4   3  -1 131.052 13.5784   3
   4   3   1 123.924 14.6314   2
   4   3   1 122.813 16.8388   3
  -4   3  -1 121.353 16.8417   2
   4   3   1 131.569 17.7267   4
  -4   3  -1 153.170 17.8438   4
  -5  -3  -1 505.625 42.4893   2
  -5  -3  -1 472.681 44.4793   3
   5  -3   1 526.283 39.2262   3
  -5  -3  -1 509.677 43.8892   4
   5  -3   1 523.946 43.5383   2
   5   3   1 509.094 44.3593   3
   5   3   1 461.492 45.1282   4
  -5   3  -1 602.393 45.1460   4
   5   3   1 491.081 42.7243   2
  -5   3  -1 480.708 40.3192   3
  -5   3  -1 493.878 44.7474   2
   6  -3   1 134.121 12.7756   3
  -6  -3  -1 165.729 17.6047   4
  -6  -3  -1 168.811 17.6548   2
   6  -3   1 143.559 17.3467   2
   6  -3   1 129.059 18.4533   4
  -6  -3  -1 126.997 18.7869   3
   6   3   1 138.872 18.6182   3
   6   3   1 124.423 16.5068   2
  -6   3  -1 144.065 19.1073   2
   6   3   1 121.163 18.8010   4
  -6   3  -1 113.720 13.6850   3
  -7  -3  -1 152.102 17.5376   4
  -7  -3  -1 159.059 20.9483   3
   7  -3   1 168.545 18.9795   2
   7  -3   1 145.350 15.8023   4
   7  -3   1 103.510 18.5934   4
  -7  -3  -1 126.140 16.8423   2
  -7   3  -1 151.756 13.3270   3
  -7   3  -1 123.569 14.1385   3
   7   3   1 143.128 18.1522   2
  -7   3  -1 171.348 19.2757   4
   7   3   1 138.744 20.4174   4
  -7   3  -1 176.019 21.5117   2
  -8  -3  -1 1.63576 8.34380   3
  -8  -3  -1 -1.0122 6.36812   4
   8  -3   1 4.48407 5.46731   4
   8  -3   1 10.1023 8.41186   2
   8  -3   1 6.11404 7.89698   4
   8   3   1 0.00771 6.84056   2
   8   3   1 7.23474 7.81250   3
  -8   3  -1 5.37602 4.20366   3
   8   3   1 -1.2957 8.35418   4
  -8   3  -1 4.72402 4.34718   3
   9  -3   1 59.4430 13.2640   2
  -9  -3  -1 101.037 17.8125   3
  -9  -3  -1 52.1006 11.8036   4
   9  -3   1 75.9371 10.9914   4
   9   3   1 55.9620 15.4575   4
   9   3   1 62.8328 14.0927   2
  -9   3  -1 43.3691 7.93904   3
  -9   3  -1 48.9144 8.25236   3
  10  -3   1 36.6204 11.7842   2
  10  -3   1 30.0907 11.9424   4
  10  -3   1 33.7519 9.09182   4
 -10  -3  -1 36.9407 13.1269   3
 -10   3  -1 40.0703 6.42458   3
  10   3   1 22.7495 12.7955   4
 -10   3  -1 35.8383 6.71306   3
  10  -4  -1 50.4363 15.4911   4
 -10  -4   1 118.020 23.5293   3
  10  -4  -1 114.126 17.1248   2
  10  -4  -1 98.1686 13.0572   4
 -10   4   1 86.2794 11.9638   3
  10   4  -1 85.5583 21.1208   4
 -10   4   1 86.2511 13.1162   3
  10   4  -1 121.541 19.6584   2
  -9  -4   1 84.5953 18.7813   3
   9  -4  -1 44.9072 18.1351   4
   9  -4  -1 64.5073 13.9795   2
   9  -4  -1 74.5930 11.6039   4
   9   4  -1 65.8352 15.9948   2
   9   4  -1 49.6877 16.4448   4
  -9   4   1 59.3321 9.81089   3
  -9   4   1 84.6904 12.4719   3
  -8  -4   1 36.9188 14.5840   4
   8  -4  -1 26.2342 11.9537   4
   8  -4  -1 18.2591 8.77950   2
   8  -4  -1 16.4242 6.41745   3
  -8  -4   1 23.2124 11.6978   3
   8   4  -1 19.5739 11.9668   4
  -8   4   1 21.0354 7.68101   3
  -8   4   1 29.7032 10.6266   4
   8   4  -1 22.8353 10.9700   2
   7  -4  -1 85.3411 13.0833   2
  -7  -4   1 41.9177 13.9681   3
  -7  -4   1 49.0930 12.7744   4
   7  -4  -1 37.6786 8.34549   3
   7  -4  -1 50.6707 14.4947   4
  -7   4   1 50.6441 16.2026   2
   7   4  -1 52.6824 26.4161   4
   7   4  -1 59.8165 13.9070   2
  -7   4   1 80.8190 14.5603   4
  -7   4   1 56.5254 10.9206   3
  -6  -4   1 66.9590 12.9283   2
   6  -4  -1 61.7289 10.1454   3
   6  -4  -1 85.5114 16.2903   4
  -6  -4   1 72.7296 15.7491   3
   6  -4  -1 79.0444 12.7816   2
   6   4  -1 72.0523 14.7038   2
  -6   4   1 65.7500 14.6454   2
  -6   4   1 57.4501 11.7969   3
   6   4  -1 80.7527 18.2810   4
   6   4  -1 92.4930 16.9870   3
  -6   4   1 81.3772 15.6152   4
   5  -4  -1 183.811 23.9898   4
   5  -4  -1 178.468 18.0762   3
  -5  -4   1 186.897 23.6903   3
  -5  -4   1 197.873 21.0767   2
   5  -4  -1 208.945 21.7723   2
  -5  -4   1 177.531 23.5513   4
   5   4  -1 156.157 24.5264   4
  -5   4   1 165.740 22.2317   2
   5   4  -1 222.276 23.9219   3
   5   4  -1 216.463 22.3013   2
  -5   4   1 167.062 20.0696   3
  -5   4   1 259.757 25.4146   4
   4  -4  -1 10.4683 6.21779   2
  -4  -4   1 28.5371 8.29463   2
   4  -4  -1 13.0863 7.12733   2
  -4  -4   1 15.4549 9.87223   3
   4  -4  -1 18.8224 6.81686   3
  -4  -4   1 14.6088 9.07233   4
   4  -4  -1 29.1660 10.7732   4
   4   4  -1 10.6918 7.28884   2
  -4   4   1 20.1422 10.5547   4
   4   4  -1 15.5835 10.3434   4
  -4   4   1 17.1769 7.78034   2
  -4   4   1 21.6843 7.91404   3
   4   4  -1 34.0585 10.9916   3
  -3  -4   1 37.0493 8.86234   2
   3  -4  -1 22.0499 10.3415   4
   3  -4  -1 31.2159 7.98862   2
  -3  -4   1 31.3686 11.4446   4
   3  -4  -1 45.0887 10.1514   2
   3  -4  -1 19.5586 7.49576   3
  -3  -4   1 48.3792 12.3256   3
   3   4  -1 39.2388 9.50792   2
  -3   4   1 22.2053 8.20353   3
   3   4  -1 37.4654 12.1635   4
   3   4  -1 29.4159 9.64015   3
  -3   4   1 22.1646 10.9697   4
  -2  -4   1 412.789 38.8919   3
  -2  -4   1 439.092 40.9713   4
   2  -4  -1 468.218 37.8687   3
   2  -4  -1 383.398 40.2612   4
   2  -4  -1 446.122 37.7194   2
  -2  -4   1 452.045 37.1076   2
   2  -4  -1 475.948 39.1899   2
  -2   4   1 389.613 37.1951   3
  -2   4   1 440.667 41.2325   4
   2   4  -1 403.681 40.7475   4
   2   4  -1 438.190 37.7823   2
   2   4  -1 429.630 38.5161   3
  -1  -4   1 36.5715 8.24035   2
  -1  -4   1 30.9267 10.4189   3
  -1  -4   1 53.8615 12.9032   4
   1  -4  -1 47.6026 11.0193   3
   1  -4  -1 30.0338 9.53415   2
   1  -4  -1 35.1424 7.87335   2
   1  -4  -1 27.6304 10.9810   4
  -1   4   1 56.2560 10.9172   3
  -1   4   1 46.3673 12.4238   4
   1   4  -1 47.8446 9.85891   2
   1   4  -1 30.3268 11.3571   4
   1   4  -1 36.2799 10.1362   3
   0  -4  -1 396.767 33.9079   3
   0  -4   1 374.930 31.5140   2
   0  -4  -1 358.915 32.1764   2
   0  -4  -1 302.111 33.9671   4
   0  -4   1 297.849 34.0456   4
   0  -4   1 425.027 34.0851   3
   0   4  -1 352.033 35.3206   4
   0   4   1 372.487 31.1654   2
   0   4  -1 350.883 32.3903   3
   0   4   1 301.709 31.9411   3
   0   4   1 370.167 35.6747   4
   0   4  -1 366.940 31.9730   2
  -1  -4  -1 131.939 18.0149   4
   1  -4   1 113.155 15.6910   3
  -1  -4  -1 146.170 17.7956   3
  -1  -4  -1 102.724 12.8656   2
   1  -4   1 115.849 15.9028   2
   1  -4   1 129.369 14.5977   2
   1  -4   1 120.581 17.9393   4
   1   4   1 126.670 14.1414   2
   1   4   1 124.168 16.4958   3
   1   4   1 96.6950 17.4925   4
  -1   4  -1 116.238 18.0953   4
  -1   4  -1 118.813 15.4963   3
   2  -4   1 159.398 18.2494   2
   2  -4   1 164.475 17.7321   3
  -2  -4  -1 151.124 15.5393   2
   2  -4   1 137.166 16.2225   2
   2  -4   1 116.523 18.7714   4
  -2  -4  -1 141.072 19.1077   3
  -2  -4  -1 126.309 18.8737   4
   2   4   1 134.396 18.4176   3
   2   4   1 179.015 16.9185   2
  -2   4  -1 121.248 16.4924   3
   2   4   1 147.528 21.0604   4
  -2   4  -1 162.138 20.7426   4
   3  -4   1 284.235 25.8314   3
   3  -4   1 337.889 29.0531   2
   3  -4   1 248.445 29.4122   4
  -3  -4  -1 285.869 29.1766   3
  -3  -4  -1 315.499 30.8205   4
  -3  -4  -1 335.800 26.6268   2
   3  -4   1 301.835 27.1021   2
   3   4   1 298.693 27.0264   2
  -3   4  -1 227.059 28.9419   4
  -3   4  -1 270.605 26.3598   3
   3   4   1 270.372 30.4925   4
   3   4   1 245.747 28.2010   3
  -4  -4  -1 25.4931 10.9077   4
   4  -4   1 20.6604 7.94116   2
   4  -4   1 27.4528 9.79478   2
  -4  -4  -1 35.2339 8.56025   2
   4  -4   1 17.3698 6.55237   3
  -4  -4  -1 38.3480 11.5957   3
   4  -4   1 16.6080 10.4504   4
  -4   4  -1 28.0559 10.8019   2
   4   4   1 19.1329 7.95637   2
   4   4   1 25.5708 11.6619   4
   4   4   1 14.6571 9.80576   3
  -4   4  -1 20.9781 12.1531   4
  -5  -4  -1 59.4674 12.0156   2
   5  -4   1 60.6507 15.3195   4
   5  -4   1 77.2985 13.9555   2
  -5  -4  -1 66.2299 15.5768   3
   5  -4   1 73.8987 9.88569   3
  -5   4  -1 62.7379 11.8164   3
  -5   4  -1 99.5566 17.2496   4
  -5   4  -1 57.7108 15.0380   2
   5   4   1 111.173 17.0079   3
   5   4   1 69.6419 13.1728   2
   5   4   1 56.6900 16.3495   4
   6  -4   1 137.240 18.3967   2
  -6  -4  -1 156.239 22.0255   3
  -6  -4  -1 189.483 20.5172   4
   6  -4   1 105.856 19.7247   4
  -6  -4  -1 143.498 17.8237   2
   6   4   1 131.870 19.3751   3
   6   4   1 160.579 31.1857   4
   6   4   1 160.956 32.0754   2
  -6   4  -1 135.654 19.2449   4
  -6   4  -1 123.663 15.5600   3
   7  -4   1 79.0405 15.1834   2
  -7  -4  -1 79.8815 17.0236   3
   7  -4   1 74.2001 10.4860   3
  -7  -4  -1 68.6134 15.6772   4
  -7   4  -1 61.1356 10.7297   3
   7   4   1 82.9293 14.7827   2
  -7   4  -1 80.6078 17.4192   2
   7   4   1 114.336 20.6335   4
  -7   4  -1 112.847 17.1256   4
   8  -4   1 3.32256 9.37189   4
   8  -4   1 2.98833 7.61121   4
  -8  -4  -1 23.9784 11.9156   3
   8  -4   1 20.7633 9.94869   2
   8   4   1 4.99970 11.2004   4
  -8   4  -1 18.2050 12.7896   4
   8   4   1 21.0586 10.0500   2
  -8   4  -1 11.3562 4.62425   3
  -8   4  -1 1.75538 4.95297   3
   9  -4   1 22.7974 11.5921   2
   9  -4   1 18.8549 8.03850   4
  -9  -4  -1 30.7700 13.7942   3
   9   4   1 48.8760 13.3364   2
  -9   4  -1 21.3207 5.44194   3
  -9   4  -1 28.8559 6.27309   3
   9   4   1 39.0164 15.5129   4
  -9  -5   1 75.0021 18.6027   3
   9   5  -1 88.8921 19.4581   2
  -9   5   1 79.0958 14.0433   3
   8  -5  -1 3.44557 6.48069   3
   8  -5  -1 -2.0863 8.37376   2
  -8  -5   1 5.28625 10.6513   3
   8   5  -1 0.76471 12.4259   4
   8   5  -1 8.17987 10.0653   2
  -8   5   1 2.72820 6.90861   3
  -8   5   1 -7.7077 8.59775   4
   7  -5  -1 79.7828 19.1308   4
  -7  -5   1 132.643 22.4003   3
   7  -5  -1 158.327 19.6539   2
   7  -5  -1 151.809 15.3350   3
  -7   5   1 116.722 17.3101   3
   7   5  -1 110.543 23.9680   4
  -7   5   1 141.908 21.3397   4
   7   5  -1 131.678 19.9016   2
  -7   5   1 119.132 22.7505   2
   6  -5  -1 117.706 13.9829   3
  -6  -5   1 115.838 21.8513   3
   6  -5  -1 103.631 16.9085   2
  -6   5   1 133.446 22.9610   4
  -6   5   1 122.314 17.1287   3
   6   5  -1 95.9400 17.3142   2
   6   5  -1 84.4299 20.3894   4
   5  -5  -1 115.698 16.1920   2
  -5  -5   1 114.304 19.9959   3
   5  -5  -1 100.580 14.0078   3
   5  -5  -1 91.4606 19.7621   4
   5  -5  -1 71.9517 14.3489   2
  -5  -5   1 147.437 17.0368   2
  -5   5   1 106.515 20.3263   4
  -5   5   1 108.050 16.2515   3
   5   5  -1 105.706 22.4860   4
   5   5  -1 82.7225 16.8193   2
   4  -5  -1 145.348 16.5632   2
   4  -5  -1 172.814 18.5092   2
  -4  -5   1 130.004 16.8946   2
  -4  -5   1 169.624 22.2523   3
  -4  -5   1 100.995 20.4673   4
   4  -5  -1 102.701 24.5254   4
   4  -5  -1 123.185 16.4444   3
  -4   5   1 125.093 21.8927   4
  -4   5   1 99.0149 17.3161   3
   4   5  -1 90.4670 17.6346   2
   4   5  -1 105.115 22.4225   4
  -3  -5   1 374.355 40.2452   4
  -3  -5   1 388.137 39.5830   3
  -3  -5   1 435.168 36.3901   2
   3  -5  -1 438.638 35.8048   2
   3  -5  -1 409.338 36.5569   3
   3  -5  -1 396.862 36.8989   2
   3   5  -1 384.532 37.0258   2
   3   5  -1 316.925 53.7016   4
  -3   5   1 368.495 36.5091   3
  -3   5   1 371.529 39.9418   4
   3   5  -1 412.040 38.8978   3
   2  -5  -1 41.4998 9.98583   2
  -2  -5   1 18.4721 11.8941   4
   2  -5  -1 42.2624 11.7355   2
  -2  -5   1 40.0711 13.2837   3
  -2  -5   1 39.9933 10.8418   2
   2  -5  -1 52.1635 12.4305   3
   2   5  -1 40.0353 15.5189   4
  -2   5   1 36.8896 11.5051   3
   2   5  -1 52.7723 11.6657   2
  -2   5   1 43.6657 14.7970   4
   2   5  -1 41.7792 12.7387   3
  -1  -5   1 85.5500 13.1772   2
   1  -5  -1 96.0753 16.1703   2
  -1  -5   1 57.7223 16.2638   4
   1  -5  -1 98.5586 17.4266   3
   1  -5  -1 77.0302 12.7472   2
  -1  -5   1 106.317 17.8041   3
  -1   5   1 86.6020 19.1389   4
   1   5  -1 52.3840 16.1413   4
  -1   5   1 69.3877 15.1183   3
   1   5  -1 115.135 16.3359   3
   1   5  -1 90.8022 14.9973   2
   0  -5  -1 41.4882 13.4395   2
   0  -5   1 37.5545 12.1985   3
   0  -5   1 29.8317 9.01749   2
   0  -5  -1 39.5644 12.5680   3
   0  -5   1 34.2347 12.0474   2
   0  -5  -1 31.2014 8.24574   2
   0   5   1 24.8805 10.2586   3
   0   5  -1 31.8043 9.89180   2
   0   5   1 34.0870 9.07609   2
   0   5  -1 29.6549 11.1941   3
   0   5  -1 21.9137 12.2324   4
   0   5   1 28.1508 13.9285   4
   1  -5   1 160.004 22.3035   2
   1  -5   1 167.378 19.3059   2
   1  -5   1 209.763 23.1901   3
  -1  -5  -1 166.701 23.8892   4
  -1  -5  -1 206.264 24.1384   3
  -1  -5  -1 191.222 19.2506   2
  -1   5  -1 144.326 23.8187   4
   1   5   1 157.453 19.3759   2
  -1   5  -1 133.365 20.3329   3
   1   5   1 157.912 24.1847   4
  -2  -5  -1 29.9234 11.4534   3
   2  -5   1 38.4115 11.4736   3
   2  -5   1 33.9933 10.1963   2
   2  -5   1 32.2349 11.4506   2
   2  -5   1 31.0542 14.1491   4
  -2  -5  -1 42.0459 9.50242   2
  -2  -5  -1 42.4813 13.9048   4
   2   5   1 36.3641 9.94349   2
   2   5   1 27.4038 14.7416   4
  -2   5  -1 23.0965 12.7687   4
  -2   5  -1 38.4615 10.9736   3
   2   5   1 27.8182 10.8253   3
  -3  -5  -1 53.3954 13.8769   3
   3  -5   1 61.1084 12.3187   2
  -3  -5  -1 77.7411 11.8816   2
   3  -5   1 50.1057 15.7944   4
   3  -5   1 45.3005 12.8301   2
   3  -5   1 64.0302 12.7228   3
  -3  -5  -1 67.8023 16.6019   4
   3   5   1 78.2760 14.0894   2
  -3   5  -1 51.9485 17.0426   4
   3   5   1 68.7125 15.4162   3
  -3   5  -1 62.8381 13.2720   3
   3   5   1 54.8859 16.5804   4
   4  -5   1 11.8060 11.7060   4
   4  -5   1 25.8590 10.0569   2
   4  -5   1 36.6768 9.06209   3
  -4  -5  -1 45.3423 13.5694   3
   4  -5   1 32.5768 11.0669   2
   4   5   1 29.1852 13.6004   4
  -4   5  -1 23.5221 9.47837   3
   4   5   1 37.3675 10.0718   2
   5  -5   1 41.5948 10.9677   2
   5  -5   1 44.9456 12.0965   2
   5  -5   1 26.1932 7.71212   3
  -5  -5  -1 33.7442 13.0586   3
   5  -5   1 47.6173 15.6544   4
  -5  -5  -1 41.9428 10.6659   2
  -5   5  -1 23.5243 9.19727   3
   5   5   1 3.94724 10.4787   4
   5   5   1 27.9112 10.1589   2
  -5   5  -1 30.7978 14.0385   4
  -6  -5  -1 23.3815 12.0394   3
   6  -5   1 8.36570 5.58194   3
   6  -5   1 11.7766 9.42480   2
   6  -5   1 13.5752 9.16519   2
   6   5   1 5.54823 8.39444   2
  -6   5  -1 3.71130 6.13636   3
  -6   5  -1 4.63914 10.9093   4
  -6   5  -1 10.4549 10.2725   2
   6   5   1 19.7674 11.9872   4
   7  -5   1 103.769 16.8863   2
  -7  -5  -1 59.1755 17.0181   3
   7  -5   1 88.2889 11.2109   3
  -7   5  -1 83.4648 13.3069   3
   7   5   1 94.7012 18.0765   2
   7   5   1 84.2753 21.2512   4
  -7   5  -1 116.269 20.1650   4
   8  -5   1 12.7936 6.16870   3
   8  -5   1 14.2830 11.9694   2
  -8  -5  -1 44.3283 15.9586   3
  -8   5  -1 26.0507 9.34850   3
   8   5   1 18.9988 11.4434   2
  -8   5  -1 28.0304 12.2944   4
   8   5   1 61.6789 18.6088   4
  -7  -6   1 72.5082 19.7840   3
   7  -6  -1 68.6613 15.9776   2
   7  -6  -1 113.162 14.2047   3
  -7   6   1 83.0639 19.1482   4
   7   6  -1 94.7531 22.5092   2
   7   6  -1 77.4985 28.7421   4
  -7   6   1 89.9008 18.1164   3
   6  -6  -1 4.36221 9.44319   2
   6  -6  -1 6.05781 6.93742   3
  -6   6   1 1.07674 11.1167   4
  -6   6   1 25.0602 10.8194   3
   6   6  -1 14.0645 13.2596   4
   6   6  -1 -0.2514 8.83042   2
   5  -6  -1 82.2383 15.5340   2
   5  -6  -1 102.426 14.7829   3
   5  -6  -1 102.458 26.7964   2
  -5  -6   1 72.0222 18.7611   3
   5   6  -1 101.612 17.4772   2
   5   6  -1 50.5251 18.6701   4
  -5   6   1 78.4836 15.9726   3
  -5   6   1 92.6433 21.2126   4
   4  -6  -1 2.92698 10.7198   3
  -4  -6   1 -5.9658 9.43272   3
   4  -6  -1 7.52415 10.0803   2
  -4   6   1 3.82271 8.47948   3
  -4   6   1 4.68403 10.6254   4
   4   6  -1 6.40955 11.5499   4
   4   6  -1 11.2405 9.78084   2
   3  -6  -1 47.4954 11.8440   2
  -3  -6   1 108.315 20.3916   3
  -3  -6   1 63.3099 14.7462   2
   3  -6  -1 61.4532 15.0065   2
   3  -6  -1 60.4091 14.3717   3
  -3   6   1 42.8769 15.6735   4
   3   6  -1 43.5834 13.6693   2
   3   6  -1 51.0698 17.4793   4
  -3   6   1 51.7967 13.5679   3
  -2  -6   1 221.140 24.9393   2
  -2  -6   1 229.931 29.4003   3
   2  -6  -1 243.788 24.9540   2
   2  -6  -1 239.528 27.9091   3
   2  -6  -1 246.283 27.8587   2
   2   6  -1 247.666 27.9301   2
  -2   6   1 237.762 32.6087   4
  -2   6   1 212.451 27.4525   3
   2   6  -1 240.551 32.5054   4
  -1  -6   1 14.8182 11.2641   3
   1  -6  -1 22.8584 11.7271   2
  -1  -6   1 14.1107 7.60009   2
   1  -6  -1 11.5608 11.5366   3
   1  -6  -1 35.8958 10.0207   2
  -1   6   1 34.0993 15.3658   3
   1   6  -1 17.2505 10.2769   2
   1   6  -1 37.3663 15.8934   4
  -1   6   1 7.59515 12.8289   4
   0  -6  -1 35.2242 13.2392   2
   0  -6   1 51.6879 16.1551   2
   0  -6  -1 38.5249 9.54015   2
   0  -6  -1 50.3547 15.0040   3
   0  -6   1 45.6127 14.5515   2
   0  -6   1 54.3033 14.9780   3
   0   6   1 34.2293 15.2285   4
   0   6  -1 41.8330 16.5064   4
   0   6  -1 43.2455 14.3861   3
  -1  -6  -1 63.1917 12.4678   2
   1  -6   1 77.6232 17.6313   2
   1  -6   1 82.0215 17.0325   3
  -1  -6  -1 58.6685 16.1484   3
  -1   6  -1 43.0001 13.1623   3
   1   6   1 38.3315 15.4578   4
   1   6   1 40.9696 11.7238   2
  -1   6  -1 35.2364 15.6943   4
   2  -6   1 211.793 24.2941   2
   2  -6   1 241.547 27.4909   3
   2  -6   1 253.687 28.3217   2
  -2  -6  -1 169.840 27.0090   3
  -2   6  -1 216.337 25.6131   3
  -2   6  -1 201.902 29.2929   4
   2   6   1 195.226 29.1387   4
   2   6   1 194.397 24.0958   2
  -3  -6  -1 226.933 25.0561   2
   3  -6   1 231.682 26.0503   2
   3  -6   1 258.287 26.8851   3
  -3  -6  -1 264.321 30.7353   3
   3   6   1 230.241 31.7990   4
  -3   6  -1 216.044 30.2847   3
   3   6   1 246.260 29.6550   2
  -3   6  -1 195.596 29.6527   4
   4  -6   1 4.67941 8.00567   3
   4  -6   1 0.77793 6.41007   2
   4  -6   1 1.92577 9.00581   2
  -4  -6  -1 9.42804 11.9649   3
  -4   6  -1 -2.0059 10.6677   3
  -4   6  -1 8.53835 12.3721   4
   4   6   1 10.1681 12.5082   4
   4   6   1 12.9117 8.99769   2
  -5  -6  -1 305.749 33.9996   3
   5  -6   1 271.953 29.8325   2
   5  -6   1 240.971 24.8463   3
  -5   6  -1 238.890 27.3763   3
   5   6   1 211.341 32.6996   4
   5   6   1 278.509 29.2602   2
  -5   6  -1 292.750 33.5877   4
   6  -6   1 114.315 14.5249   3
  -6  -6  -1 177.180 35.4828   3
   6  -6   1 135.746 21.6580   2
  -6   6  -1 103.522 22.3080   4
  -6   6  -1 95.7389 16.8534   3
   6   6   1 118.572 19.2522   2
   6   6   1 103.630 25.6080   4
   7  -6   1 18.2737 7.35487   3
   7  -6   1 20.5199 13.1210   2
  -7  -6  -1 23.3566 13.7706   3
   7   6   1 15.2868 11.3478   2
   7   6   1 28.9537 17.0262   4
  -7   6  -1 33.5681 14.1156   4
  -7   6  -1 20.2553 8.92178   3
   4  -7  -1 -2.7476 8.89522   3
   4  -7  -1 26.8132 12.4566   2
  -4  -7   1 21.4686 13.7229   3
   4   7  -1 6.30849 11.4554   2
   4   7  -1 16.2329 14.1015   4
  -4   7   1 -11.272 11.2831   4
  -3  -7   1 136.664 37.9189   3
   3  -7  -1 129.189 20.6423   2
   3  -7  -1 111.047 19.6179   2
   3  -7  -1 149.537 22.5883   3
   3   7  -1 75.9851 22.5594   4
  -3   7   1 134.051 25.2271   4
   3   7  -1 108.002 21.6482   2
   2  -7  -1 35.9483 14.9295   3
  -2  -7   1 28.6297 15.1809   3
   2  -7  -1 26.9387 14.0676   2
   2  -7  -1 25.2720 10.4410   2
   2   7  -1 14.9478 9.89404   2
  -2   7   1 9.55972 15.8683   4
  -1  -7   1 -6.3194 10.4855   3
   1  -7  -1 -3.5971 10.0848   3
   1  -7  -1 -0.6557 7.17161   2
   1  -7  -1 7.90486 12.0372   2
  -1  -7   1 -2.4589 11.8340   2
  -1   7   1 -6.0689 12.7792   4
   1   7  -1 -2.7246 11.2846   4
   0  -7   1 318.266 35.4515   3
   0  -7  -1 300.437 29.2947   2
   0  -7   1 328.940 35.3720   2
   0  -7  -1 330.791 35.2517   2
   0  -7  -1 287.274 34.7803   3
   0   7   1 229.384 35.6373   4
   0   7  -1 223.162 36.8797   4
   1  -7   1 131.341 22.1256   3
   1  -7   1 102.266 21.5907   2
  -1  -7  -1 101.311 20.9198   2
  -1  -7  -1 144.257 24.2827   3
   1   7   1 95.6372 25.6838   4
  -1   7  -1 95.6334 23.4997   4
   2  -7   1 61.7809 16.6995   2
  -2  -7  -1 92.9757 21.6315   3
   2  -7   1 113.796 21.4270   3
   2   7   1 66.7182 15.1401   2
  -2   7  -1 107.399 24.4829   4
   2   7   1 33.3381 26.0911   4
  -3  -7  -1 106.170 22.0650   3
   3  -7   1 63.5701 18.9809   2
   3  -7   1 81.9006 17.4806   3
   3   7   1 121.581 18.2170   2
   3   7   1 67.9520 21.9616   4
   4  -7   1 4.60990 9.27269   3
   4  -7   1 31.0166 15.2968   2
  -4  -7  -1 15.7126 13.7834   3
   4   7   1 6.80965 13.7620   4
  -4   7  -1 6.33242 12.3569   4
   4   7   1 13.5119 9.49540   2
  12   0  -2 696.903 59.6343   2
 -12   0   2 640.391 57.5983   3
  11   0  -2 29.5705 10.7446   2
 -11   0   2 15.1396 8.85038   3
  11   0  -2 17.3043 8.12595   4
 -11   0   2 21.1667 8.86312   3
  11   0  -2 16.6338 7.69440   4
  10   0  -2 39.5067 9.54882   4
 -10   0   2 37.7352 8.58205   3
  10   0  -2 31.7002 10.5586   2
 -10   0   2 27.7909 9.86934   3
  10   0  -2 32.6577 8.55890   4
   9   0  -2 117.842 14.1082   4
  -9   0   2 112.418 13.6316   3
  -9   0   2 106.791 15.1512   3
   9   0  -2 115.768 15.7258   2
  -9   0   2 105.448 18.0861   2
   8   0  -2 1.68968 4.77209   4
   8   0  -2 5.87886 5.07251   4
   8   0  -2 8.52446 6.09246   2
  -8   0   2 6.81089 5.85316   3
  -8   0   2 5.28991 5.26242   3
   7   0  -2 -0.1360 4.80773   2
  -7   0   2 -2.7852 5.37177   2
   7   0  -2 7.02227 4.12816   4
  -7   0   2 6.02213 5.08985   3
   7   0  -2 6.69841 4.34507   4
  -7   0   2 -2.0165 4.19905   3
  -6   0   2 231.643 22.2032   3
   6   0  -2 279.504 24.0260   2
  -6   0   2 274.730 24.5030   2
   6   0  -2 257.734 22.1302   4
  -6   0   2 250.716 23.0613   3
   6   0  -2 293.832 22.5474   4
   5   0  -2 2.80849 4.14702   2
   5   0  -2 6.52454 3.30395   4
  -5   0   2 5.01679 4.12708   3
  -5   0   2 6.11846 4.60437   3
  -5   0   2 3.58542 4.59164   2
  -5   0   2 6.43953 2.72846   4
   4   0  -2 137.544 14.2229   2
  -4   0   2 124.834 13.6583   3
  -4   0   2 152.062 14.0740   3
  -4   0   2 169.098 14.8914   2
   4   0  -2 170.762 13.7440   3
  -4   0   2 162.999 12.5830   4
   4   0  -2 160.910 13.1401   4
   3   0  -2 630.146 47.9191   2
  -3   0   2 612.985 47.8875   2
  -3   0   2 650.936 46.4217   4
  -3   0   2 611.877 47.4714   3
   3   0  -2 587.703 46.6673   4
   3   0  -2 658.296 47.4089   3
  -2   0   2 212.534 18.5062   2
  -2   0   2 241.910 17.2719   4
  -2   0   2 266.461 18.7387   3
  -2   0   2 217.663 18.7740   3
   2   0  -2 212.627 18.5707   2
  -1   0   2 411.313 30.6741   3
  -1   0   2 381.022 30.5596   2
   1   0  -2 434.279 30.6719   2
   1   0  -2 413.094 30.6901   3
  -1   0   2 420.030 30.2343   4
  -1   0   2 385.014 30.0235   4
   0   0  -2 490.917 34.4827   3
   0   0   2 466.670 34.6080   4
   0   0   2 453.380 34.8936   2
   0   0   2 470.768 34.4725   3
   0   0  -2 476.912 34.9576   2
   0   0  -2 422.942 34.5442   4
  -1   0  -2 5784.28 464.353   1
   1   0   2 5128.47 457.967   1
  -2   0  -2 552.103 39.5813   4
  -2   0  -2 488.915 39.0847   3
   2   0   2 486.378 38.9549   3
   2   0   2 524.640 39.5265   4
   2   0   2 532.102 40.2576   2
  -2   0  -2 531.964 40.4466   2
  -3   0  -2 307.361 25.4512   2
  -3   0  -2 304.124 24.3486   4
  -3   0  -2 272.578 23.9564   3
   3   0   2 297.319 23.6070   3
   3   0   2 330.209 24.5688   4
   3   0   2 320.861 25.3646   2
   4   0   2 419.824 33.3311   2
  -4   0  -2 341.987 31.8094   3
  -4   0  -2 421.750 32.2676   4
   4   0   2 390.540 31.2301   3
   4   0   2 440.657 32.5541   4
  -4   0  -2 434.141 34.0178   2
   5   0   2 2.01167 2.96194   3
  -5   0  -2 10.2254 4.52224   3
  -5   0  -2 1.47399 3.42886   4
   5   0   2 5.86805 4.70687   2
  -5   0  -2 -0.3376 4.96011   2
   5   0   2 1.54786 3.26518   4
  -6   0  -2 290.405 29.0900   3
  -6   0  -2 385.089 32.1746   2
   6   0   2 373.696 31.1898   2
   6   0   2 351.151 27.9509   3
  -6   0  -2 342.430 29.1773   4
   6   0   2 394.429 30.1795   4
   7   0   2 -4.1517 4.56713   2
  -7   0  -2 -2.1349 4.72425   2
   7   0   2 0.86819 3.26119   3
   7   0   2 6.05322 5.48043   4
   7   0   2 8.32956 6.09091   4
  -7   0  -2 5.68717 5.56047   3
  -8   0  -2 506.615 41.5444   3
   8   0   2 611.978 45.6403   4
   8   0   2 508.764 44.9665   2
  -8   0  -2 467.623 46.3237   2
   8   0   2 546.796 44.1093   4
  -8   0  -2 492.043 43.2512   3
  -9   0  -2 0.01676 4.20999   3
   9   0   2 5.24972 7.09339   2
   9   0   2 -0.0276 5.16100   4
   9   0   2 3.90286 6.68204   4
  -9   0  -2 -3.9819 5.20561   3
  10   0   2 54.4630 12.8449   2
 -10   0  -2 42.8594 8.03060   3
 -10   0  -2 59.5076 11.5357   3
  10   0   2 63.5482 12.4747   4
  11   0   2 98.8155 17.2180   4
 -11   0  -2 110.825 15.5710   3
  11   0   2 86.7624 16.5749   4
  11   0   2 85.6554 17.2395   2
 -11   0  -2 104.164 11.9760   3
  11  -1  -2 45.3612 12.7024   2
  11  -1  -2 41.5371 9.66480   4
 -11  -1   2 32.3316 12.0098   3
  11  -1  -2 60.4947 12.1799   4
  11   1  -2 69.2467 12.3413   4
  11   1  -2 40.6843 11.5726   4
 -11   1   2 72.5944 10.8496   3
 -11   1   2 61.2650 11.9769   3
  11   1  -2 33.7509 12.4433   2
 -10  -1   2 91.2385 13.7072   3
  10  -1  -2 86.1928 11.4933   4
 -10  -1   2 72.6120 10.4314   4
  10  -1  -2 74.2432 12.8594   4
 -10  -1   2 84.7655 15.5975   3
  10  -1  -2 100.485 13.8450   2
  10   1  -2 71.6535 14.3051   4
  10   1  -2 92.1186 13.2233   4
 -10   1   2 79.0858 13.0912   3
  10   1  -2 81.8775 16.0366   2
 -10   1   2 106.384 12.1941   3
   9  -1  -2 147.539 15.5905   4
  -9  -1   2 155.712 15.2690   4
   9  -1  -2 142.971 23.2635   4
   9  -1  -2 189.020 19.4609   2
  -9  -1   2 139.584 19.4584   3
   9   1  -2 139.701 18.2343   4
   9   1  -2 170.918 16.9444   3
   9   1  -2 156.424 19.3564   2
  -9   1   2 163.034 16.0231   3
  -9   1   2 133.672 16.8838   3
  -9   1   2 193.146 21.8736   2
   8  -1  -2 87.8700 12.2163   4
  -8  -1   2 54.1245 12.9798   3
  -8  -1   2 106.831 10.5910   4
   8  -1  -2 117.333 13.8958   2
   8  -1  -2 86.9924 10.2407   4
  -8  -1   2 87.2395 14.3240   2
   8   1  -2 80.6176 13.2250   4
  -8   1   2 67.3956 11.3170   3
   8   1  -2 97.8971 12.0708   3
   8   1  -2 95.9139 13.8824   2
  -8   1   2 114.188 15.7159   2
  -8   1   2 76.4307 10.4984   3
  -7  -1   2 76.1344 8.49270   4
   7  -1  -2 77.0302 8.29352   4
  -7  -1   2 69.2211 11.8858   2
   7  -1  -2 62.9750 9.83193   4
   7  -1  -2 63.7030 10.5087   2
  -7  -1   2 65.1489 11.5595   3
  -7   1   2 58.3223 9.95659   3
   7   1  -2 62.5545 12.8458   4
  -7   1   2 53.6944 9.21510   3
  -7   1   2 77.4413 12.2125   2
   7   1  -2 65.0959 11.2057   2
   7   1  -2 88.0079 10.2021   3
   6  -1  -2 115.207 10.7163   4
  -6  -1   2 90.8629 12.4831   2
   6  -1  -2 119.652 13.2362   2
  -6  -1   2 112.668 11.2351   4
   6  -1  -2 103.896 12.2194   4
  -6  -1   2 129.303 14.5194   3
   6   1  -2 105.037 12.8485   2
  -6   1   2 116.325 12.1810   3
  -6   1   2 135.066 11.9721   3
   6   1  -2 117.574 13.5759   4
   6   1  -2 128.475 12.8005   3
  -6   1   2 129.962 14.4675   2
   5  -1  -2 169.056 16.2389   2
  -5  -1   2 192.663 15.3034   4
   5  -1  -2 158.174 15.4778   4
  -5  -1   2 142.440 16.5291   3
  -5  -1   2 159.796 16.1821   2
   5  -1  -2 184.150 14.1973   4
  -5   1   2 169.942 14.9839   3
  -5   1   2 169.742 18.7148   2
  -5   1   2 185.730 15.1506   3
   5   1  -2 153.316 16.1602   2
   5   1  -2 146.643 16.2608   4
   5   1  -2 167.311 16.0801   3
   4  -1  -2 411.545 31.6346   2
  -4  -1   2 416.444 31.9693   2
   4  -1  -2 330.795 30.5283   3
  -4  -1   2 400.112 31.1671   4
   4  -1  -2 354.303 30.9519   4
  -4  -1   2 381.487 32.2442   3
  -4   1   2 433.691 30.7779   3
  -4   1   2 438.908 30.7078   4
  -4   1   2 382.752 31.9779   2
   4   1  -2 365.819 31.8952   4
   4   1  -2 360.808 32.1437   2
   4   1  -2 401.117 31.6747   3
   3  -1  -2 79.6260 8.32719   3
  -3  -1   2 83.6835 9.53736   3
   3  -1  -2 82.3556 8.52486   2
   3  -1  -2 76.4108 8.91550   4
  -3  -1   2 82.8308 9.32142   2
  -3  -1   2 72.8012 9.13058   4
  -3   1   2 91.5847 8.99300   2
   3   1  -2 89.5239 9.43172   3
   3   1  -2 79.9099 9.93927   4
  -3   1   2 81.9660 8.31419   3
  -3   1   2 93.3694 8.64556   4
   3   1  -2 95.4087 9.71263   2
   2  -1  -2 75.2664 7.07004   2
   2  -1  -2 66.2154 8.22360   4
  -2  -1   2 72.9544 8.85642   4
   2  -1  -2 74.4757 7.58015   3
  -2  -1   2 75.4189 8.32636   2
  -2  -1   2 84.7455 8.90234   3
   2   1  -2 72.2071 8.42004   3
   2   1  -2 60.5870 8.93924   4
  -2   1   2 55.3158 6.74831   2
   2   1  -2 69.0158 7.67015   2
  -2   1   2 58.4473 7.99711   4
  -2   1   2 62.9203 7.49286   3
  -1  -1   2 6416.68 489.288   1
   1  -1  -2 6037.12 536.605   1
  -1   1   2 6672.72 549.405   1
   0  -1  -2 2166.63 153.969   4
   0  -1   2 1959.50 154.221   4
   0  -1   2 2018.54 153.116   3
   0   1  -2 2246.43 154.518   4
   0   1   2 2089.95 154.048   4
   0   1   2 1937.27 153.499   3
   0   1  -2 2107.26 153.045   3
  -1  -1  -2 1255.65 95.5216   3
   1  -1   2 1214.99 95.8588   4
  -1  -1  -2 1306.72 95.5978   4
   1  -1   2 1187.07 94.1431   3
   1  -1   2 1402.93 96.1309   2
  -1  -1  -2 1272.78 94.4662   2
  -1   1  -2 1231.28 94.0376   3
  -1   1  -2 1216.73 95.8550   2
   1   1   2 1349.68 95.9796   4
   1   1   2 1188.38 95.3949   3
  -1   1  -2 1425.83 96.2399   4
   1   1   2 1276.35 94.4596   2
  -2  -1  -2 904.371 69.4206   3
   2  -1   2 902.055 69.6038   2
   2  -1   2 895.199 69.6038   4
  -2  -1  -2 921.926 69.1032   4
  -2  -1  -2 947.257 68.6768   2
  -2   1  -2 1030.62 69.7710   4
   2   1   2 815.954 69.1503   3
  -2   1  -2 840.662 69.5930   2
   2   1   2 893.999 68.4956   2
   2   1   2 942.050 69.6708   4
   3  -1   2 917.346 66.4476   4
  -3  -1  -2 887.567 65.7399   2
   3  -1   2 841.030 66.1449   2
  -3  -1  -2 768.788 65.7314   3
   3  -1   2 841.856 64.8419   4
  -3   1  -2 881.764 66.9038   2
   3   1   2 937.089 66.5388   4
   3   1   2 790.968 65.5902   3
   3   1   2 856.144 65.4442   2
  -4  -1  -2 584.856 45.7785   2
  -4  -1  -2 484.027 44.9327   3
   4  -1   2 583.951 45.7798   2
   4  -1   2 576.433 44.1277   4
   4  -1   2 596.189 45.7383   4
  -4   1  -2 533.144 42.4381   3
   4   1   2 589.735 45.2436   2
   4   1   2 609.097 45.9857   4
   4   1   2 547.272 44.8391   3
  -4   1  -2 582.627 42.2433   3
  -5  -1  -2 1232.18 88.2931   2
   5  -1   2 1088.91 87.5806   4
  -5  -1  -2 1279.66 86.9366   4
  -5  -1  -2 1031.36 87.0921   3
   5  -1   2 1190.59 86.0625   4
   5  -1   2 1043.32 87.4266   2
   5   1   2 1124.96 86.6238   3
  -5   1  -2 1052.46 84.5264   3
   5   1   2 1076.93 87.5683   4
  -5   1  -2 1095.76 88.7382   2
  -5   1  -2 1206.13 84.1375   3
   5   1   2 1178.77 87.5489   2
   6  -1   2 101.967 14.4435   4
   6  -1   2 147.251 13.2843   4
   6  -1   2 119.404 14.8102   2
  -6  -1  -2 136.531 15.8258   2
  -6  -1  -2 138.540 15.3020   3
  -6  -1  -2 128.815 13.1959   4
  -6   1  -2 127.734 10.9671   3
   6   1   2 120.416 14.5785   2
   6   1   2 129.435 15.2163   4
   6   1   2 120.823 14.8916   3
  -6   1  -2 115.842 11.8809   3
  -6   1  -2 114.059 15.9762   2
  -7  -1  -2 170.147 18.8801   3
   7  -1   2 175.500 19.1299   4
  -7  -1  -2 191.005 17.0734   4
   7  -1   2 155.612 16.3016   4
   7  -1   2 165.416 18.8410   2
  -7  -1  -2 163.718 19.7534   2
  -7   1  -2 153.264 20.3625   2
  -7   1  -2 174.138 14.4216   3
   7   1   2 189.357 17.2349   3
   7   1   2 134.938 18.2286   4
   7   1   2 142.966 17.8922   2
  -7   1  -2 163.743 15.8090   3
  -8  -1  -2 209.120 24.9300   2
  -8  -1  -2 249.676 22.9549   4
   8  -1   2 255.745 25.3656   2
   8  -1   2 259.889 23.1319   4
   8  -1   2 269.830 25.8941   4
  -8  -1  -2 210.654 24.6526   3
  -8   1  -2 228.324 21.9508   3
   8   1   2 261.580 22.8610   3
  -8   1  -2 224.183 27.0579   2
   8   1   2 252.494 25.6533   4
   8   1   2 248.993 25.2651   2
  -8   1  -2 256.172 20.4527   3
  -9  -1  -2 43.1048 9.05122   4
   9  -1   2 38.1030 9.13233   4
  -9  -1  -2 40.8990 10.9617   3
   9  -1   2 31.6155 9.14758   2
   9  -1   2 34.3152 10.7841   4
  -9   1  -2 31.8869 6.02043   3
   9   1   2 38.2485 7.93316   3
   9   1   2 37.7235 10.8840   4
   9   1   2 29.7553 9.99208   2
  -9   1  -2 57.4083 9.12499   3
  10  -1   2 120.419 15.8285   4
  10  -1   2 106.004 16.8005   2
 -10  -1  -2 117.323 14.7733   4
 -10  -1  -2 101.161 16.8772   3
  10   1   2 87.7716 16.4264   2
  10   1   2 133.148 14.0853   3
  10   1   2 115.313 21.4405   4
  10   1   2 150.751 17.9501   4
 -10   1  -2 116.961 11.9716   3
 -11  -1  -2 11.9592 8.71453   3
  11  -1   2 13.1187 8.93807   2
  11  -1   2 16.2967 8.12532   4
  11  -1   2 12.6738 9.81365   4
 -11   1  -2 18.7453 8.62020   3
  11   1   2 -5.4438 7.08157   4
  11   1   2 7.56857 8.79184   2
 -11   1  -2 18.3190 5.10141   3
  11  -2  -2 -0.8051 5.08195   4
  11  -2  -2 13.3455 7.94178   4
  11  -2  -2 11.3485 8.72681   2
 -11  -2   2 13.2860 6.47728   4
 -11  -2   2 3.35821 8.62702   3
  11   2  -2 10.6478 9.58265   2
  11   2  -2 -0.6081 8.27431   4
 -11   2   2 3.99345 5.76718   3
 -11   2   2 -3.2160 5.87909   3
 -10  -2   2 405.479 32.2482   4
  10  -2  -2 362.490 31.0975   4
  10  -2  -2 441.987 36.2429   2
 -10  -2   2 382.035 37.5386   3
  10  -2  -2 316.641 33.4939   4
  10   2  -2 314.608 35.5592   4
  10   2  -2 333.447 35.9153   2
 -10   2   2 375.195 31.9533   3
 -10   2   2 380.941 32.5578   3
  -9  -2   2 420.298 31.9794   4
   9  -2  -2 352.115 33.7965   2
   9  -2  -2 338.584 33.3846   4
   9  -2  -2 408.517 30.7758   4
  -9   2   2 354.039 37.2213   2
  -9   2   2 368.412 31.6481   3
   9   2  -2 368.134 35.5786   2
  -9   2   2 315.908 30.9300   3
   9   2  -2 416.180 33.7959   3
   9   2  -2 304.079 34.6497   4
   8  -2  -2 154.263 17.4795   2
  -8  -2   2 167.743 19.9730   3
   8  -2  -2 159.160 14.4989   4
  -8  -2   2 127.048 17.1344   2
  -8  -2   2 155.171 15.5842   4
  -8   2   2 143.107 15.5911   3
   8   2  -2 131.874 18.2122   2
   8   2  -2 163.920 17.5935   3
   8   2  -2 125.406 18.9087   4
  -8   2   2 139.971 15.2008   3
  -7  -2   2 476.955 44.2369   2
  -7  -2   2 576.121 42.8063   4
  -7  -2   2 455.575 44.8427   3
   7  -2  -2 561.219 43.9761   2
   7  -2  -2 478.599 43.2778   4
   7   2  -2 452.729 44.5890   4
   7   2  -2 526.492 43.5812   3
   7   2  -2 524.695 44.7382   2
  -7   2   2 563.160 46.0828   2
  -7   2   2 551.985 41.3273   3
  -6  -2   2 61.7208 12.3218   3
  -6  -2   2 72.3627 10.0438   4
   6  -2  -2 67.5973 13.9109   3
   6  -2  -2 67.9504 10.0891   2
   6  -2  -2 61.7501 10.8639   4
  -6  -2   2 61.5480 10.4859   2
  -6   2   2 82.3732 10.2297   4
  -6   2   2 73.0770 11.6287   2
  -6   2   2 57.0172 9.30663   3
   6   2  -2 67.2044 12.0118   4
   6   2  -2 73.2767 10.4345   2
   6   2  -2 73.0565 11.0971   3
  -5  -2   2 133.213 13.8819   4
  -5  -2   2 127.384 13.6503   2
   5  -2  -2 98.6938 12.4229   2
  -5  -2   2 108.926 14.7292   3
   5  -2  -2 99.6858 13.6596   4
   5  -2  -2 115.580 11.8963   3
  -5   2   2 112.356 13.9785   2
  -5   2   2 115.319 12.1520   3
   5   2  -2 108.204 14.6962   4
   5   2  -2 134.520 14.3166   2
  -5   2   2 130.374 12.9769   4
   5   2  -2 124.931 14.1025   3
  -4  -2   2 58.0478 10.5385   3
   4  -2  -2 49.6735 9.69822   4
  -4  -2   2 50.1386 7.68815   2
   4  -2  -2 51.1257 7.72079   2
  -4  -2   2 48.0857 9.59640   4
   4  -2  -2 51.4114 7.38190   3
  -4   2   2 52.4337 9.31533   4
   4   2  -2 50.6590 10.3261   4
  -4   2   2 60.2119 9.52487   2
  -4   2   2 58.3504 8.10126   3
   4   2  -2 52.4730 9.65672   3
   4   2  -2 44.1211 8.72329   2
   3  -2  -2 173.390 18.5171   4
   3  -2  -2 200.515 16.2030   3
   3  -2  -2 182.053 16.3822   2
  -3  -2   2 157.372 18.3458   4
  -3  -2   2 167.773 17.8210   3
  -3  -2   2 192.875 16.9839   2
   3   2  -2 191.431 17.2940   2
  -3   2   2 161.486 16.3446   3
   3   2  -2 189.853 18.1643   3
   3   2  -2 157.649 18.7808   4
  -3   2   2 182.818 17.0758   2
  -3   2   2 203.671 18.4439   4
   2  -2  -2 37.4519 6.54356   3
   2  -2  -2 37.7545 8.27227   4
  -2  -2   2 35.8477 6.66412   2
  -2  -2   2 17.3485 6.12268   3
  -2  -2   2 42.9884 9.28697   4
   2  -2  -2 25.3401 5.26658   2
   2   2  -2 52.5110 9.78251   4
  -2   2   2 33.8573 7.63644   4
  -2   2   2 29.4275 5.89960   2
   2   2  -2 40.9638 7.59681   2
  -2   2   2 30.6766 6.28662   3
   2   2  -2 44.9193 7.86637   3
   1  -2  -2 899.491 68.3271   3
   1  -2  -2 872.642 69.6845   4
  -1  -2   2 969.991 69.2048   3
  -1  -2   2 917.785 68.6127   2
   1  -2  -2 948.001 67.6779   2
   1  -2  -2 872.984 67.1239   2
  -1  -2   2 792.909 69.8531   4
   1   2  -2 893.348 68.7331   3
  -1   2   2 872.731 69.7893   4
  -1   2   2 815.298 68.2348   3
   1   2  -2 887.970 70.3845   4
   1   2  -2 987.605 69.0795   2
   0  -2  -2 897.930 71.2128   4
   0  -2  -2 950.383 70.5162   3
   0  -2   2 810.786 71.3205   4
   0  -2   2 920.480 70.1331   2
   0  -2  -2 999.465 68.7031   2
   0  -2   2 927.685 70.0412   3
   0   2  -2 893.414 69.7458   3
   0   2  -2 1015.13 70.4676   2
   0   2   2 865.391 71.2467   4
   0   2  -2 907.966 71.9273   4
   0   2   2 936.252 68.7671   2
   0   2   2 821.930 70.0063   3
  -1  -2  -2 163.120 16.9571   4
   1  -2   2 175.935 15.8728   2
   1  -2   2 171.164 15.6348   3
   1  -2   2 175.075 17.1039   2
   1  -2   2 143.104 17.2024   4
  -1  -2  -2 179.293 14.6848   2
  -1  -2  -2 168.269 16.8046   3
   1   2   2 168.003 14.8858   2
  -1   2  -2 172.946 15.4436   3
   1   2   2 161.199 17.7730   4
  -1   2  -2 183.508 18.0278   4
   1   2   2 168.465 16.6966   3
   2  -2   2 1472.97 102.468   2
   2  -2   2 1205.58 102.236   4
  -2  -2  -2 1297.60 101.960   4
  -2  -2  -2 1392.25 100.216   2
  -2  -2  -2 1344.92 102.210   3
   2  -2   2 1320.08 99.5306   3
   2   2   2 1295.64 102.658   4
   2   2   2 1295.04 101.944   3
  -2   2  -2 1285.43 99.7444   3
   2   2   2 1416.32 100.492   2
  -2   2  -2 1338.92 102.329   2
  -2   2  -2 1372.90 102.688   4
   3  -2   2 2019.50 142.990   3
  -3  -2  -2 1903.73 146.699   3
   3  -2   2 2077.29 146.756   2
  -3  -2  -2 2195.47 145.335   2
  -3  -2  -2 2037.14 146.485   4
   3  -2   2 1805.65 146.788   4
   3   2   2 1908.45 147.292   4
   3   2   2 2001.79 145.228   2
  -3   2  -2 1819.48 143.499   3
  -3   2  -2 1862.55 146.907   2
   3   2   2 1817.28 146.314   3
  -3   2  -2 1754.01 152.275   4
   4  -2   2 848.755 62.6781   3
   4  -2   2 856.794 66.8736   2
  -4  -2  -2 879.773 67.4587   3
   4  -2   2 765.598 73.3828   4
  -4  -2  -2 900.185 65.8658   2
  -4  -2  -2 845.273 66.3128   4
  -4   2  -2 760.188 63.1632   3
   4   2   2 869.594 67.0829   3
  -4   2  -2 858.971 67.8303   2
   4   2   2 848.320 67.8412   4
   4   2   2 865.083 65.8732   2
  -5  -2  -2 1106.54 81.9949   4
   5  -2   2 1122.78 83.0576   2
   5  -2   2 970.873 82.9886   4
  -5  -2  -2 1061.92 83.2556   3
  -5  -2  -2 1132.24 82.3891   2
  -5   2  -2 1032.62 84.0498   2
   5   2   2 957.891 83.4126   4
  -5   2  -2 946.035 78.5574   3
  -5   2  -2 1073.03 78.2097   3
   5   2   2 1116.91 82.9278   3
   5   2   2 1132.82 82.2788   2
  -6  -2  -2 622.196 44.1150   4
   6  -2   2 546.949 42.4929   4
   6  -2   2 599.703 45.5546   2
  -6  -2  -2 530.423 45.3931   3
   6  -2   2 497.881 45.1789   4
  -6  -2  -2 586.471 45.1836   2
  -6   2  -2 518.163 46.6340   2
   6   2   2 566.690 44.5438   2
  -6   2  -2 472.909 39.8240   3
  -6   2  -2 469.700 40.0234   3
   6   2   2 496.882 44.1993   3
   6   2   2 530.274 46.1806   4
  -7  -2  -2 117.830 18.0445   3
   7  -2   2 119.053 17.6583   4
  -7  -2  -2 146.851 15.8959   4
  -7  -2  -2 165.491 19.8985   2
   7  -2   2 143.280 17.3598   2
   7  -2   2 149.208 14.9235   4
   7   2   2 130.065 18.7573   4
   7   2   2 154.550 17.2164   2
   7   2   2 133.248 16.9690   3
  -7   2  -2 129.364 12.3118   3
  -7   2  -2 127.786 12.3314   3
   8  -2   2 356.709 29.2251   4
   8  -2   2 263.445 31.6059   4
   8  -2   2 326.524 31.9671   2
  -8  -2  -2 278.494 31.9889   3
  -8  -2  -2 373.064 30.2693   4
   8   2   2 342.012 32.0049   2
  -8   2  -2 407.901 40.9256   2
  -8   2  -2 295.555 26.1455   3
  -8   2  -2 337.224 26.7618   3
   8   2   2 374.436 31.3135   3
   8   2   2 350.771 34.0073   4
   9  -2   2 21.2496 9.48471   2
   9  -2   2 35.1713 8.57542   4
  -9  -2  -2 32.0956 11.5041   3
   9  -2   2 21.8992 10.7810   4
  -9  -2  -2 39.9394 9.48823   4
  -9   2  -2 44.0796 6.40840   3
   9   2   2 37.1249 10.5662   2
   9   2   2 41.3058 12.8931   4
  -9   2  -2 40.6902 6.92774   3
 -10  -2  -2 15.2991 10.1113   3
  10  -2   2 22.3479 10.0363   2
  10  -2   2 5.38956 7.44449   4
  10  -2   2 18.6619 10.2298   4
  10   2   2 7.20432 8.57402   2
  10   2   2 24.4297 8.16566   3
 -10   2  -2 17.9900 4.34826   3
  10   2   2 29.0923 11.7064   4
  11  -2   2 87.4479 13.4819   4
 -11  -2  -2 72.1478 16.7146   3
  11  -2   2 69.0377 15.6578   2
  11   2   2 86.2733 18.2236   2
  11   2   2 103.505 20.0470   4
  11  -3  -2 9.72757 5.98457   4
  11  -3  -2 9.86129 8.38281   4
 -11  -3   2 -3.8976 8.27555   3
  11  -3  -2 10.9211 9.84962   2
  11   3  -2 10.0403 10.5741   2
 -11   3   2 21.6367 7.39553   3
 -11   3   2 -0.2826 5.80294   3
  11   3  -2 11.8639 11.1609   4
 -10  -3   2 12.3794 10.2596   3
 -10  -3   2 25.7897 8.61041   4
  10  -3  -2 30.4280 7.36758   4
  10  -3  -2 25.5693 10.0165   4
  10  -3  -2 50.2629 12.1670   2
  10   3  -2 33.1300 12.7127   2
  10   3  -2 30.6717 23.0020   4
 -10   3   2 20.8450 7.47911   3
 -10   3   2 26.1806 7.70973   3
  -9  -3   2 57.2964 11.3145   4
   9  -3  -2 40.4249 11.6772   4
   9  -3  -2 47.7327 11.0805   2
   9  -3  -2 39.9587 8.02254   4
  -9  -3   2 66.4128 14.9887   3
  -9   3   2 37.9924 9.37773   3
  -9   3   2 40.5960 8.60708   3
   9   3  -2 58.1833 14.9740   4
   9   3  -2 30.3129 11.6483   2
  -8  -3   2 69.7522 16.0140   3
   8  -3  -2 66.6765 14.2318   4
   8  -3  -2 87.7927 11.0503   4
  -8  -3   2 94.1648 13.6906   4
   8  -3  -2 86.7604 14.2656   2
   8   3  -2 96.1240 15.1370   3
   8   3  -2 102.015 15.8075   2
   8   3  -2 84.0217 17.7683   4
  -8   3   2 87.1456 16.9167   2
  -8   3   2 77.4110 12.9290   3
  -8   3   2 96.3567 11.5132   3
  -7  -3   2 24.2445 8.71312   4
  -7  -3   2 16.3506 8.17176   2
   7  -3  -2 13.8035 6.33560   3
   7  -3  -2 28.9321 8.88814   2
  -7  -3   2 11.0846 9.25776   3
   7  -3  -2 16.9093 8.94359   4
  -7   3   2 26.4610 7.77084   3
  -7   3   2 21.3518 9.47110   2
   7   3  -2 6.62506 7.54588   3
   7   3  -2 1.61747 8.42576   4
   7   3  -2 20.8470 8.89886   2
  -7   3   2 22.8314 8.51008   4
   6  -3  -2 159.386 16.3888   3
   6  -3  -2 155.566 19.6829   4
  -6  -3   2 161.752 18.7914   2
  -6  -3   2 149.055 20.7950   3
  -6  -3   2 177.313 19.6957   4
   6  -3  -2 154.659 17.7125   2
   6   3  -2 152.052 21.3119   4
  -6   3   2 203.021 19.7461   4
  -6   3   2 175.554 17.9346   3
   6   3  -2 200.593 20.7245   3
  -6   3   2 175.113 19.8470   2
   6   3  -2 177.915 19.0329   2
  -5  -3   2 834.200 73.4094   3
   5  -3  -2 991.086 71.8941   2
  -5  -3   2 872.640 73.3029   4
   5  -3  -2 981.432 69.8617   3
   5  -3  -2 832.910 73.2749   4
  -5  -3   2 952.085 72.5861   2
  -5   3   2 835.975 72.4175   2
   5   3  -2 910.299 73.0917   3
   5   3  -2 840.541 74.3364   4
   5   3  -2 981.819 73.3412   2
  -5   3   2 973.519 73.1674   4
   4  -3  -2 204.232 16.5445   3
  -4  -3   2 152.237 18.8482   4
  -4  -3   2 189.480 18.1766   2
   4  -3  -2 159.966 17.0293   2
  -4  -3   2 172.228 19.7344   3
  -4   3   2 166.249 17.7992   2
  -4   3   2 197.081 20.0396   4
  -4   3   2 148.250 17.1141   3
   4   3  -2 157.595 19.9322   4
   4   3  -2 169.217 18.4435   2
   4   3  -2 172.015 19.2564   3
   3  -3  -2 713.351 54.4939   2
  -3  -3   2 647.076 57.3188   4
  -3  -3   2 701.876 55.2238   2
   3  -3  -2 738.690 54.2242   3
  -3  -3   2 646.586 56.3402   3
   3  -3  -2 618.288 56.8142   4
  -3   3   2 687.691 54.7392   3
  -3   3   2 707.747 57.3281   4
   3   3  -2 736.432 56.0584   2
   3   3  -2 665.436 57.7862   4
   3   3  -2 718.610 56.4197   3
  -3   3   2 676.367 54.9365   2
   2  -3  -2 109.413 15.5673   4
   2  -3  -2 121.756 12.6268   2
  -2  -3   2 123.374 14.8523   3
  -2  -3   2 84.5485 11.8579   2
   2  -3  -2 107.971 12.8684   3
   2  -3  -2 130.145 11.9520   2
  -2  -3   2 91.3909 14.6930   4
   2   3  -2 115.231 15.8594   4
  -2   3   2 86.0960 12.5524   3
   2   3  -2 100.362 13.2878   3
   2   3  -2 102.483 13.0427   2
  -2   3   2 91.5165 15.1404   4
   1  -3  -2 308.241 24.0986   2
   1  -3  -2 294.214 30.4907   4
  -1  -3   2 257.843 27.7710   4
   1  -3  -2 305.211 26.2771   3
  -1  -3   2 299.766 25.5483   2
  -1  -3   2 327.545 27.0964   3
   1  -3  -2 257.311 24.6673   2
   1   3  -2 283.309 28.8644   4
  -1   3   2 251.824 25.6623   3
   1   3  -2 282.612 25.6950   2
   1   3  -2 308.882 32.9393   3
  -1   3   2 253.977 27.3379   4
   0  -3   2 298.003 25.5492   2
   0  -3  -2 301.625 27.8986   4
   0  -3  -2 295.187 26.4461   3
   0  -3   2 218.909 27.1165   4
   0  -3  -2 309.235 24.0275   2
   0  -3   2 287.746 28.5349   3
   0   3  -2 294.200 25.7045   2
   0   3   2 278.819 24.0929   2
   0   3   2 257.829 26.1616   3
   0   3  -2 291.727 25.8610   3
   0   3  -2 302.169 28.6951   4
   0   3   2 270.475 27.7899   4
   1  -3   2 137.157 15.5158   3
  -1  -3  -2 141.519 16.9428   3
   1  -3   2 146.726 15.3531   2
  -1  -3  -2 130.490 16.6815   4
   1  -3   2 147.110 18.2876   4
  -1  -3  -2 143.133 13.3418   2
   1  -3   2 159.526 16.0269   2
   1   3   2 136.392 16.4682   3
   1   3   2 133.163 13.8640   2
  -1   3  -2 129.993 18.5314   4
   1   3   2 142.711 17.6806   4
  -1   3  -2 111.350 14.6644   3
   2  -3   2 1098.23 76.8564   2
  -2  -3  -2 886.647 77.4318   4
   2  -3   2 987.599 75.0734   3
   2  -3   2 1086.88 77.7823   2
  -2  -3  -2 1122.14 75.1833   2
   2  -3   2 845.732 77.7981   4
  -2  -3  -2 968.792 77.5045   3
  -2   3  -2 1042.51 78.9741   4
  -2   3  -2 930.963 75.0407   3
   2   3   2 974.153 75.3094   2
   2   3   2 886.993 78.2389   4
   2   3   2 895.643 76.9028   3
   3  -3   2 60.7999 11.4954   2
   3  -3   2 53.7779 7.98667   3
   3  -3   2 44.1656 11.1364   4
  -3  -3  -2 57.0681 11.9768   3
  -3  -3  -2 38.4936 10.6591   4
  -3  -3  -2 76.1598 8.95142   2
   3   3   2 48.3763 11.1573   3
   3   3   2 44.1829 8.57542   2
   3   3   2 77.3467 12.9721   4
  -3   3  -2 53.0681 11.2793   2
  -3   3  -2 58.1828 12.0798   4
  -3   3  -2 49.5884 8.52783   3
   4  -3   2 250.191 28.3186   4
   4  -3   2 332.968 28.6358   2
  -4  -3  -2 306.634 29.3300   3
   4  -3   2 292.290 23.6679   3
  -4  -3  -2 297.249 26.2247   2
  -4  -3  -2 287.109 28.0048   4
  -4   3  -2 301.490 25.0343   3
   4   3   2 264.253 29.2672   4
  -4   3  -2 361.644 30.2064   4
   4   3   2 289.689 28.6677   3
   4   3   2 300.358 26.6330   2
  -4   3  -2 264.514 28.3120   2
  -5  -3  -2 114.712 13.6320   2
  -5  -3  -2 123.164 15.0825   4
  -5  -3  -2 106.240 16.3768   3
   5  -3   2 114.555 16.1069   4
   5  -3   2 102.108 9.92431   3
   5  -3   2 115.302 15.1836   2
  -5   3  -2 96.2421 15.8315   2
  -5   3  -2 90.2217 11.3801   3
   5   3   2 95.0052 17.2594   4
  -5   3  -2 113.574 15.2866   4
   5   3   2 115.313 16.1359   3
   5   3   2 102.193 13.4767   2
   6  -3   2 213.589 23.2496   2
  -6  -3  -2 281.233 23.8673   2
  -6  -3  -2 238.099 23.6278   4
   6  -3   2 182.276 24.1206   4
  -6  -3  -2 226.389 25.1469   3
  -6   3  -2 206.185 25.1455   2
  -6   3  -2 268.121 25.0708   4
  -6   3  -2 192.855 18.7801   3
   6   3   2 194.176 22.1932   2
   6   3   2 197.501 23.9539   3
   6   3   2 242.411 26.3520   4
   7  -3   2 8.48928 6.22523   4
  -7  -3  -2 5.49402 6.32717   2
  -7  -3  -2 16.6188 9.41260   3
   7  -3   2 0.80407 8.17229   4
  -7   3  -2 -8.9023 7.13267   2
   7   3   2 8.93666 7.43438   2
   7   3   2 0.85848 8.79645   4
  -7   3  -2 14.2682 3.67879   3
  -7   3  -2 8.06283 4.11287   3
  -8  -3  -2 58.2534 10.8343   4
  -8  -3  -2 39.9761 12.7549   3
   8  -3   2 46.8767 9.63100   4
   8  -3   2 34.7290 12.4783   4
   8  -3   2 61.5671 13.2633   2
   8   3   2 47.0158 13.6538   4
   8   3   2 57.7510 13.3809   3
   8   3   2 54.0291 12.8965   2
   9  -3   2 37.9598 13.0603   4
   9  -3   2 76.1147 14.5866   2
  -9  -3  -2 35.1610 12.8104   3
   9   3   2 36.1375 13.2584   4
   9   3   2 32.8852 11.5067   2
  10  -3   2 15.0052 9.87373   2
  10  -3   2 12.7350 7.01856   4
 -10  -3  -2 15.1339 10.6428   3
  10   3   2 12.7990 11.5040   4
  10   3   2 28.9987 12.3708   2
  10  -4  -2 20.9623 7.05782   4
  10  -4  -2 25.1434 10.4877   2
 -10   4   2 17.7466 6.92673   3
 -10   4   2 32.5686 8.94818   3
  10   4  -2 25.4507 14.2974   4
  10   4  -2 36.2570 13.0867   2
   9  -4  -2 115.059 14.0330   4
   9  -4  -2 98.9334 18.8198   4
  -9  -4   2 90.1214 19.3391   3
   9  -4  -2 83.5970 16.4426   2
  -9   4   2 126.026 13.8282   3
  -9   4   2 124.380 15.8122   3
   9   4  -2 85.7448 18.4734   2
   9   4  -2 145.291 22.8883   4
  -8  -4   2 4.36903 9.49978   3
  -8  -4   2 7.57918 8.96784   4
   8  -4  -2 -0.8461 7.54445   4
   8  -4  -2 22.5070 8.48164   2
   8  -4  -2 3.20448 6.32116   3
  -8   4   2 3.10630 6.86079   3
  -8   4   2 5.77765 9.23556   2
  -8   4   2 25.3853 9.64035   4
   8   4  -2 -5.0931 6.63915   2
   8   4  -2 -5.2829 8.41506   4
  -7  -4   2 165.367 22.8442   3
   7  -4  -2 147.705 19.1535   2
  -7  -4   2 152.648 20.8693   4
   7  -4  -2 165.314 16.7486   3
   7  -4  -2 158.009 22.2334   4
  -7   4   2 184.698 20.8177   4
  -7   4   2 203.974 22.5138   2
  -7   4   2 120.833 17.9326   3
   7   4  -2 187.928 25.1916   4
   7   4  -2 166.852 20.2019   2
  -6  -4   2 51.0293 11.4427   2
   6  -4  -2 4.49153 8.81966   4
  -6  -4   2 38.1558 11.9298   3
  -6  -4   2 32.5464 11.8161   4
   6  -4  -2 43.7138 9.79560   2
   6  -4  -2 35.8097 8.05182   3
  -6   4   2 37.1736 12.0542   4
   6   4  -2 42.7637 11.5373   2
   6   4  -2 27.7627 13.1508   4
   6   4  -2 49.1824 12.9832   3
  -6   4   2 28.8282 10.5325   2
  -6   4   2 45.6827 10.2655   3
   5  -4  -2 35.4523 11.7865   4
   5  -4  -2 32.3239 9.55349   2
   5  -4  -2 41.6071 8.60359   3
  -5  -4   2 13.1203 8.58615   3
  -5  -4   2 40.6950 16.8307   2
  -5  -4   2 42.6779 12.8470   4
   5   4  -2 28.2999 9.85881   2
  -5   4   2 31.2127 10.5632   2
  -5   4   2 32.2953 9.35806   3
   5   4  -2 24.4512 12.2880   4
  -5   4   2 57.7055 13.4316   4
   5   4  -2 52.3664 13.3947   3
   4  -4  -2 145.535 19.8816   4
  -4  -4   2 165.771 17.8308   2
  -4  -4   2 151.582 20.9828   4
  -4  -4   2 135.363 19.8522   3
   4  -4  -2 161.990 16.4562   3
   4  -4  -2 158.518 16.6030   2
   4  -4  -2 139.925 16.5149   2
   4   4  -2 135.499 18.5097   3
   4   4  -2 172.368 18.9478   2
  -4   4   2 144.034 20.5840   4
   4   4  -2 98.8892 20.5357   4
  -4   4   2 150.555 17.3863   3
   3  -4  -2 65.7791 11.2977   2
   3  -4  -2 48.6785 12.7863   4
  -3  -4   2 38.7596 12.5282   4
  -3  -4   2 55.6939 12.9534   3
  -3  -4   2 72.2266 10.9391   2
   3  -4  -2 64.6917 11.0568   3
   3   4  -2 64.7620 15.0228   4
   3   4  -2 49.3250 12.1418   3
  -3   4   2 37.4420 9.98623   3
   3   4  -2 58.7014 11.6183   2
  -3   4   2 63.3685 15.2461   4
  -2  -4   2 361.086 38.3423   4
  -2  -4   2 415.462 35.3276   2
  -2  -4   2 377.639 37.0624   3
   2  -4  -2 412.771 35.6497   2
   2  -4  -2 430.574 39.3914   4
   2  -4  -2 427.983 35.9135   3
   2  -4  -2 407.094 34.1245   2
  -2   4   2 394.918 39.0708   4
  -2   4   2 384.901 35.7014   3
   2   4  -2 415.783 36.2528   2
   2   4  -2 406.109 39.8457   4
   2   4  -2 422.606 36.7525   3
   1  -4  -2 39.1635 7.40176   2
   1  -4  -2 22.8936 10.2827   4
  -1  -4   2 28.4630 7.90430   2
  -1  -4   2 38.6048 10.3151   3
  -1  -4   2 26.3794 10.3754   4
   1  -4  -2 30.9590 9.63815   3
   1   4  -2 23.6401 8.80170   3
   1   4  -2 32.9707 8.91606   2
  -1   4   2 27.1975 8.78287   3
  -1   4   2 44.9794 12.1142   4
   1   4  -2 43.2208 12.4701   4
   0  -4   2 26.5718 9.17932   3
   0  -4   2 25.3951 10.6977   4
   0  -4  -2 25.1525 6.53762   2
   0  -4  -2 24.9555 9.44660   3
   0  -4  -2 17.8767 9.03113   4
   0  -4   2 26.7627 7.69941   2
   0   4  -2 11.4468 9.17223   4
   0   4   2 18.0946 10.1945   4
   0   4   2 34.0566 7.82881   2
   0   4  -2 30.8801 8.34713   2
   0   4   2 30.9661 8.73721   3
   0   4  -2 32.5663 9.37386   3
  -1  -4  -2 175.622 20.1875   2
   1  -4   2 154.515 16.9257   2
   1  -4   2 154.384 18.2284   3
  -1  -4  -2 162.710 19.6358   3
   1  -4   2 143.311 18.2838   2
   1  -4   2 119.560 19.0770   4
  -1  -4  -2 147.440 19.4439   4
   1   4   2 125.876 19.5804   4
   1   4   2 126.740 17.2177   3
  -1   4  -2 154.772 21.5699   4
   1   4   2 144.994 15.5546   2
  -1   4  -2 157.438 17.3487   3
  -2  -4  -2 40.9925 10.7783   3
  -2  -4  -2 32.9424 7.29020   2
   2  -4   2 52.3437 10.1868   3
   2  -4   2 45.6924 11.2004   2
   2  -4   2 24.6954 10.4368   4
  -2  -4  -2 27.2775 10.4926   4
   2  -4   2 39.9304 9.55202   2
   2   4   2 28.1112 8.22753   2
   2   4   2 29.9424 11.4751   4
  -2   4  -2 28.8310 8.48712   3
   2   4   2 34.7132 10.6394   3
  -2   4  -2 38.7557 12.0694   4
  -3  -4  -2 101.443 17.4121   3
   3  -4   2 113.999 14.9827   2
   3  -4   2 144.071 17.6201   2
  -3  -4  -2 111.287 16.9486   4
   3  -4   2 117.943 14.1550   3
   3  -4   2 100.901 18.2400   4
  -3  -4  -2 124.961 13.7514   2
   3   4   2 130.709 17.7664   3
   3   4   2 109.632 19.0286   4
  -3   4  -2 150.476 20.6437   4
   3   4   2 90.4357 13.3849   2
  -3   4  -2 101.938 14.2172   3
  -4  -4  -2 46.9475 9.37106   2
  -4  -4  -2 38.2032 11.7292   3
   4  -4   2 38.1364 12.2140   3
   4  -4   2 23.8146 8.10412   2
   4  -4   2 38.4794 10.9987   2
  -4  -4  -2 45.0912 12.2633   4
   4  -4   2 12.6936 9.18332   4
   4   4   2 41.8292 9.83741   2
   4   4   2 26.9733 10.4749   3
  -4   4  -2 22.3764 12.2047   4
  -4   4  -2 19.8107 10.0782   2
  -4   4  -2 9.93361 6.73828   3
   4   4   2 20.3593 10.8821   4
  -5  -4  -2 6.81038 9.13113   3
   5  -4   2 27.0976 11.7518   4
   5  -4   2 13.1236 9.34691   2
  -5  -4  -2 20.7244 7.68637   2
   5  -4   2 13.3447 5.10260   3
  -5  -4  -2 27.1027 10.3445   4
   5   4   2 17.0619 7.84501   2
  -5   4  -2 8.49595 10.2870   4
  -5   4  -2 29.2783 10.9883   2
   5   4   2 15.6227 9.49949   3
   5   4   2 22.2722 10.9417   4
  -5   4  -2 17.1507 6.66783   3
   6  -4   2 254.039 21.5367   3
  -6  -4  -2 276.022 28.6053   4
  -6  -4  -2 252.141 26.2370   2
  -6  -4  -2 256.638 29.6357   3
   6  -4   2 252.709 27.8599   2
  -6   4  -2 274.858 29.9248   2
  -6   4  -2 290.308 29.6938   4
  -6   4  -2 263.189 23.5783   3
   6   4   2 243.766 30.4078   4
   6   4   2 248.655 28.6734   3
  -7  -4  -2 188.529 25.6441   3
   7  -4   2 161.136 24.8334   4
   7  -4   2 236.233 24.5143   2
  -7   4  -2 201.484 18.6169   3
   7   4   2 204.009 23.2945   2
   7   4   2 201.803 28.2072   4
   8  -4   2 140.560 19.3083   2
  -8  -4  -2 109.802 20.6422   3
   8  -4   2 128.524 16.1812   4
   8  -4   2 116.686 21.1644   4
   8   4   2 134.496 23.7639   4
  -8   4  -2 133.050 12.5116   3
   8   4   2 119.372 18.3986   2
  -8   4  -2 118.513 11.2885   3
   9  -4   2 17.2450 10.5633   2
   9  -4   2 28.0694 8.39063   4
  -9  -4  -2 26.6790 13.1927   3
   9   4   2 18.1647 13.2218   4
   9   4   2 45.7479 13.0437   2
   9  -5  -2 -2.8756 6.92680   3
   9  -5  -2 34.7501 11.7666   2
  -9  -5   2 2.00233 11.6104   3
   9   5  -2 4.14436 9.87445   2
  -9   5   2 15.8498 9.93466   4
   9   5  -2 21.5815 14.1091   4
  -9   5   2 23.8842 8.98550   3
   8  -5  -2 128.989 15.5397   3
  -8  -5   2 145.604 23.6907   3
   8  -5  -2 134.211 17.9914   2
   8  -5  -2 81.1614 19.2997   4
  -8   5   2 116.832 17.6496   3
  -8   5   2 157.668 21.2656   4
   8   5  -2 106.640 23.1867   4
   8   5  -2 130.343 20.6536   2
   7  -5  -2 35.6457 8.98868   3
  -7  -5   2 29.2476 12.5507   3
   7  -5  -2 20.2692 12.2469   4
   7   5  -2 51.6037 15.7044   4
  -7   5   2 28.1103 11.8209   2
  -7   5   2 40.1410 16.0628   4
  -7   5   2 46.8176 11.6682   3
   7   5  -2 38.5329 12.9856   2
   6  -5  -2 217.226 24.0854   2
   6  -5  -2 258.193 22.7514   3
   6  -5  -2 265.524 25.4826   2
  -6  -5   2 205.240 28.3923   3
   6  -5  -2 207.304 28.1803   4
   6   5  -2 252.972 27.4137   2
   6   5  -2 182.068 28.4416   4
  -6   5   2 269.748 29.2064   4
  -6   5   2 197.687 24.1674   3
   5  -5  -2 -0.8727 6.53281   3
   5  -5  -2 -5.5010 6.40234   2
   5  -5  -2 -2.2930 12.0428   4
  -5  -5   2 14.3734 10.5089   3
   5  -5  -2 -6.9028 5.87450   2
  -5   5   2 -3.0781 6.84203   3
   5   5  -2 -10.966 6.04142   2
  -5   5   2 10.2737 10.3503   4
   5   5  -2 6.16156 10.9369   4
   4  -5  -2 101.186 14.3834   2
  -4  -5   2 107.755 19.0414   4
   4  -5  -2 104.206 15.9268   3
   4  -5  -2 109.179 16.0987   2
  -4  -5   2 85.3737 18.5286   3
  -4  -5   2 124.807 15.8605   2
   4   5  -2 79.7015 20.5862   4
  -4   5   2 107.449 19.1259   4
  -4   5   2 89.0815 16.0433   3
   4   5  -2 120.597 20.3293   2
   3  -5  -2 374.213 32.0081   2
  -3  -5   2 264.036 33.8093   4
   3  -5  -2 339.118 48.0831   4
  -3  -5   2 420.278 41.7892   2
  -3  -5   2 295.563 35.0901   3
   3  -5  -2 330.108 29.5171   2
   3  -5  -2 313.657 30.7371   3
  -3   5   2 268.365 30.9699   3
   3   5  -2 347.004 32.4234   2
   3   5  -2 311.362 32.8732   3
  -3   5   2 314.783 35.6162   4
  -2  -5   2 24.4190 11.2492   4
  -2  -5   2 21.3078 8.72785   2
   2  -5  -2 -1.2516 16.3071   4
   2  -5  -2 21.8252 9.99491   2
   2  -5  -2 20.1298 6.78715   2
  -2  -5   2 14.5294 11.0809   3
   2  -5  -2 20.4574 10.0110   3
   2   5  -2 17.8500 11.5739   4
  -2   5   2 9.52572 10.7233   4
  -2   5   2 21.3712 10.3037   3
   2   5  -2 9.41302 7.79493   2
  -1  -5   2 192.384 25.3530   4
   1  -5  -2 175.837 18.7514   2
  -1  -5   2 143.513 19.2253   2
  -1  -5   2 136.682 21.7760   3
   1  -5  -2 184.182 20.7829   2
   1  -5  -2 197.325 23.2476   3
   1   5  -2 184.667 26.2592   4
  -1   5   2 176.198 24.9295   4
  -1   5   2 188.141 22.3415   3
   1   5  -2 199.157 22.8375   3
   1   5  -2 190.680 22.1340   2
   0  -5   2 86.7531 16.7249   3
   0  -5   2 87.1988 17.4058   2
   0  -5  -2 82.3643 16.5097   3
   0  -5   2 79.0224 14.2618   2
   0  -5   2 55.9600 16.4016   4
   0  -5  -2 111.350 12.9528   2
   0   5   2 78.1114 18.0247   3
   0   5   2 95.0430 19.9973   4
   0   5  -2 87.7355 19.0229   4
   0   5   2 100.036 12.8742   2
   0   5  -2 65.9666 14.4494   3
   1  -5   2 25.1091 12.0650   4
  -1  -5  -2 23.0402 11.6088   4
   1  -5   2 36.0994 10.0736   2
   1  -5   2 29.5628 11.9661   2
   1  -5   2 14.8960 9.56508   3
  -1  -5  -2 18.5684 6.64274   2
  -1  -5  -2 36.7351 12.8161   3
  -1   5  -2 43.0870 11.2251   3
   1   5   2 17.1322 11.8507   4
   1   5   2 16.5596 7.55329   2
  -1   5  -2 45.1035 14.8638   4
   1   5   2 34.7580 13.2539   3
   2  -5   2 23.5540 10.8753   3
  -2  -5  -2 53.0335 15.4421   4
   2  -5   2 41.9458 10.4268   2
  -2  -5  -2 37.3516 9.60967   2
   2  -5   2 30.9489 11.6094   2
   2  -5   2 50.2914 14.9506   4
  -2   5  -2 33.1301 14.0813   4
   2   5   2 32.7765 9.26344   2
   2   5   2 49.8293 26.0143   4
  -2   5  -2 32.5526 10.7043   3
   2   5   2 47.3045 12.9583   3
  -3  -5  -2 24.8575 8.17166   2
   3  -5   2 32.5199 10.3793   2
   3  -5   2 28.6511 13.0177   4
  -3  -5  -2 40.3026 13.9847   3
   3  -5   2 41.6809 12.5128   2
   3  -5   2 48.0680 10.8781   3
  -3  -5  -2 29.9170 13.4841   4
   3   5   2 27.1809 12.3933   3
   3   5   2 29.0472 13.4833   4
  -3   5  -2 43.5467 10.6668   3
   3   5   2 30.1657 9.57483   2
  -4  -5  -2 0.18605 6.04636   2
   4  -5   2 8.70041 6.88388   3
   4  -5   2 12.3269 10.3506   2
  -4  -5  -2 2.80499 9.94022   3
   4  -5   2 -4.1873 7.85532   4
  -4   5  -2 7.43794 7.32730   3
  -4   5  -2 -7.6269 8.71968   4
   4   5   2 -5.8510 6.92553   2
   4   5   2 -2.3851 8.73853   4
  -5  -5  -2 37.4171 12.8764   3
   5  -5   2 33.5196 7.47633   3
  -5  -5  -2 24.6991 9.41149   2
   5  -5   2 41.6824 11.8390   2
   5  -5   2 43.6233 10.8072   2
   5   5   2 17.0711 12.9599   4
   5   5   2 48.5434 11.8754   2
  -5   5  -2 47.2626 16.0912   4
  -5   5  -2 21.3096 8.73087   3
   6  -5   2 30.5840 12.0181   2
  -6  -5  -2 4.19232 10.4001   3
   6  -5   2 13.7883 5.74877   3
   6   5   2 -10.026 8.93493   4
  -6   5  -2 19.1233 7.33551   3
  -6   5  -2 25.9508 12.8963   4
   6   5   2 -5.9481 6.63893   2
   7  -5   2 56.6653 9.93336   3
   7  -5   2 67.2164 15.3175   2
  -7  -5  -2 63.1166 16.7647   3
   7   5   2 67.6704 19.1614   4
  -7   5  -2 64.8189 17.0808   4
   7   5   2 56.7025 14.0847   2
  -8  -5  -2 -1.0113 10.1929   3
   8  -5   2 21.8489 11.6181   2
  -8   5  -2 7.77433 4.10113   3
  -8   5  -2 8.48050 5.23019   3
   8   5   2 28.2912 11.3985   2
   8   5   2 2.93005 10.4981   4
  -8   5  -2 0.61397 9.79157   4
  -7  -6   2 28.8181 13.9158   3
   7  -6  -2 20.3151 8.83137   3
   7  -6  -2 23.3257 10.7796   2
  -7   6   2 45.3304 15.2355   4
  -7   6   2 18.6358 10.4851   3
   7   6  -2 30.4260 16.7436   4
  -6  -6   2 -8.1222 17.1190   3
   6  -6  -2 -0.0404 7.92755   2
   6  -6  -2 -5.1457 7.02889   2
   6  -6  -2 -3.5337 6.84808   3
  -6   6   2 5.83823 9.65335   3
  -6   6   2 7.47865 12.1128   4
   6   6  -2 -2.8376 8.57723   2
   6   6  -2 -10.002 10.8643   4
  -5  -6   2 142.239 23.4123   3
   5  -6  -2 142.299 18.2851   3
   5  -6  -2 130.109 19.1389   2
   5   6  -2 155.864 26.7728   4
  -5   6   2 117.112 20.0459   3
   5   6  -2 117.319 20.0973   2
  -5   6   2 142.197 24.6235   4
   4  -6  -2 55.0809 12.8161   2
   4  -6  -2 51.0042 11.2111   2
  -4  -6   2 35.3435 14.6493   3
   4  -6  -2 42.3410 11.9827   3
   4   6  -2 33.0023 14.8046   4
  -4   6   2 33.6447 12.5252   3
  -4   6   2 53.8589 16.8324   4
   4   6  -2 53.4197 14.3421   2
   3  -6  -2 330.694 31.0920   2
   3  -6  -2 306.113 30.9233   3
  -3  -6   2 246.139 31.2111   3
   3  -6  -2 277.227 27.6473   2
  -3   6   2 285.204 30.5077   3
   3   6  -2 218.245 32.8678   4
  -3   6   2 285.396 34.4012   4
   3   6  -2 279.752 30.3133   2
   2  -6  -2 19.2967 7.83577   2
   2  -6  -2 29.5231 12.1117   3
  -2  -6   2 19.9129 11.5003   3
  -2  -6   2 20.9093 9.56215   2
   2  -6  -2 20.0340 9.81599   2
   2   6  -2 4.77020 10.6084   4
  -2   6   2 5.73949 16.2534   3
  -2   6   2 9.63525 12.2848   4
   2   6  -2 27.2528 10.7816   2
   1  -6  -2 27.1942 12.1936   3
  -1  -6   2 29.0667 10.6377   2
   1  -6  -2 23.1522 8.67796   2
  -1  -6   2 21.1410 11.8778   3
  -1  -6   2 31.4243 13.7284   2
   1  -6  -2 33.4022 12.7866   2
  -1   6   2 26.2478 15.2757   4
   1   6  -2 37.4783 11.8327   2
   1   6  -2 17.7453 12.8387   4
   0  -6   2 160.014 19.8297   2
   0  -6   2 134.643 22.3120   3
   0  -6  -2 184.266 24.1204   3
   0  -6  -2 145.998 22.0683   2
   0  -6  -2 151.636 18.1787   2
   0   6  -2 175.522 27.6675   4
   0   6   2 161.842 25.8407   4
   0   6  -2 131.217 20.9501   3
  -1  -6  -2 59.6236 16.6259   3
   1  -6   2 43.1121 11.1924   2
  -1  -6  -2 39.9067 10.0273   2
   1  -6   2 50.6057 23.0182   3
  -1   6  -2 48.8856 13.4912   3
  -1   6  -2 47.3135 16.9447   4
   1   6   2 46.4970 16.3420   4
   1   6   2 34.6776 11.1040   2
   2  -6   2 34.4984 12.9317   2
   2  -6   2 5.60834 7.42344   2
   2  -6   2 27.4423 11.4871   3
  -2  -6  -2 17.0858 13.0726   3
  -2  -6  -2 7.36039 6.95384   2
  -2   6  -2 42.4855 15.7210   4
  -2   6  -2 29.6496 11.9432   3
   2   6   2 -7.6509 9.82222   4
   2   6   2 30.0596 9.74936   2
  -3  -6  -2 29.7553 13.1253   3
   3  -6   2 17.3583 9.14031   2
  -3  -6  -2 33.0000 9.70697   2
   3  -6   2 43.5741 12.4816   3
   3  -6   2 32.1443 12.1390   2
   3   6   2 27.0457 10.3499   2
  -3   6  -2 27.4109 12.9682   3
  -3   6  -2 38.3950 15.6127   4
   3   6   2 20.8956 13.2535   4
  -4  -6  -2 20.2744 10.5953   2
   4  -6   2 27.8726 9.89163   3
  -4  -6  -2 20.4776 12.6329   3
   4  -6   2 41.5818 13.7071   2
  -4   6  -2 11.9605 9.39255   3
   4   6   2 33.8281 10.7055   2
   4   6   2 18.6701 13.8874   4
  -4   6  -2 -4.8536 12.1946   4
  -5  -6  -2 23.7390 13.1888   3
   5  -6   2 23.7592 11.6165   2
   5  -6   2 23.9324 8.22167   3
  -5   6  -2 17.3891 9.58433   3
   5   6   2 28.4308 15.9231   4
  -5   6  -2 33.7639 15.6146   4
   5   6   2 36.8979 11.9360   2
  -6  -6  -2 47.6497 16.3170   3
   6  -6   2 54.5744 9.77172   3
   6  -6   2 51.6655 14.3542   2
  -6   6  -2 59.2239 12.6106   3
  -6   6  -2 44.5052 17.3747   4
   6   6   2 86.9443 17.2394   2
   4  -7  -2 35.7991 13.0577   2
   4  -7  -2 51.0083 12.4111   2
  -4  -7   2 48.1879 17.6719   3
   4  -7  -2 39.0670 12.8946   3
   4   7  -2 46.3278 20.4607   4
  -4   7   2 21.2098 15.2177   4
   4   7  -2 56.9361 16.4548   2
   3  -7  -2 -11.281 6.76219   2
   3  -7  -2 6.66209 11.3224   3
   3  -7  -2 17.9781 18.3458   2
  -3   7   2 3.37908 13.3416   4
   3   7  -2 7.27217 14.8386   4
   3   7  -2 6.82982 10.1557   2
   2  -7  -2 2.82949 11.3332   3
   2  -7  -2 5.15950 11.3005   2
   2  -7  -2 1.54279 7.71119   2
  -2  -7   2 29.9556 13.3456   3
  -2   7   2 8.23433 14.3314   4
   2   7  -2 0.94041 7.82110   2
  -1  -7   2 69.8305 18.9796   2
  -1  -7   2 73.4757 18.0624   3
   1  -7  -2 56.8756 12.4702   2
   1  -7  -2 93.3020 20.0462   3
   1  -7  -2 60.3390 17.7487   2
  -1   7   2 65.4562 19.1244   4
   1   7  -2 58.9998 23.9341   4
   0  -7  -2 29.6174 22.0008   2
   0  -7  -2 39.5459 15.8704   3
   0  -7   2 16.2884 13.8700   2
   0  -7   2 5.13907 11.1492   3
   0  -7  -2 8.74437 8.02579   2
   0   7   2 38.1554 17.8270   4
   0   7  -2 22.9203 15.3111   4
  -1  -7  -2 -11.817 10.6943   3
   1  -7   2 9.20591 12.0213   3
  -1  -7  -2 11.7777 7.88635   2
  -1  -7  -2 -2.6467 11.6558   2
   1  -7   2 2.25700 12.2423   2
  -1   7  -2 9.10068 14.7309   4
   1   7   2 37.1183 19.8186   4
   2  -7   2 32.4600 14.9448   2
   2  -7   2 67.9194 17.2201   3
   2   7   2 68.1934 14.1875   2
   2   7   2 46.2095 18.1815   4
   3  -7   2 -2.0939 12.0364   2
  -3  -7  -2 8.05059 12.0288   3
   3  -7   2 10.6973 10.5091   3
  -3   7  -2 1.65824 17.1030   4
   3   7   2 5.43972 9.00470   2
   3   7   2 -11.727 11.5868   4
   4  -7   2 57.5846 17.7771   2
  -4  -7  -2 66.2912 19.1477   3
   4  -7   2 92.2241 16.0591   3
  -4   7  -2 67.7253 20.7140   4
   4   7   2 65.2902 22.6744   4
   4   7   2 43.8418 14.3024   2
  12   0  -3 -2.6837 5.92151   4
  12   0  -3 -4.8748 7.91870   2
  12   0  -3 2.04406 5.99579   4
 -12   0   3 2.65893 8.08516   3
  11   0  -3 492.909 46.7122   2
  11   0  -3 530.198 43.5693   4
  11   0  -3 482.899 43.3788   4
 -11   0   3 548.683 43.6839   3
  10   0  -3 360.491 29.5699   4
 -10   0   3 355.051 29.3909   3
  10   0  -3 288.833 28.8174   4
  10   0  -3 326.659 32.0271   2
 -10   0   3 288.250 30.7985   3
   9   0  -3 144.911 16.8353   4
   9   0  -3 178.013 19.8703   2
   9   0  -3 171.966 17.1032   4
  -9   0   3 160.788 19.0474   3
  -9   0   3 172.248 20.9682   2
  -9   0   3 172.900 17.6035   3
  -8   0   3 374.689 36.4553   3
  -8   0   3 436.706 39.2997   2
   8   0  -3 487.501 35.5725   4
   8   0  -3 416.508 35.2967   4
   8   0  -3 417.038 37.6865   2
  -8   0   3 432.402 35.8434   3
   7   0  -3 351.066 24.9566   4
  -7   0   3 293.032 25.4255   3
  -7   0   3 287.241 27.2692   2
   7   0  -3 265.614 26.0633   2
  -7   0   3 278.108 25.8402   3
   7   0  -3 266.475 24.4547   4
  -6   0   3 300.526 25.3740   3
  -6   0   3 312.275 25.9481   3
  -6   0   3 301.895 26.7516   2
   6   0  -3 313.158 26.5667   2
   6   0  -3 277.623 24.2546   4
   5   0  -3 449.337 36.7179   2
   5   0  -3 441.834 34.8735   4
  -5   0   3 466.288 36.0358   3
  -4   0   3 307.308 22.3305   4
  -4   0   3 277.310 24.0381   3
   4   0  -3 283.200 24.4663   2
  -4   0   3 322.061 24.7994   2
  -4   0   3 298.796 24.1949   3
   4   0  -3 281.295 22.8276   4
  -3   0   3 4.42294 2.97347   3
  -3   0   3 3.90234 1.13931   4
  -3   0   3 5.10990 2.96961   2
  -3   0   3 2.49589 3.35130   3
   3   0  -3 0.71413 0.95311   4
   3   0  -3 5.99146 2.96038   2
   2   0  -3 1391.88 108.275   3
  -2   0   3 1531.25 108.360   3
  -2   0   3 1455.35 106.973   4
  -1   0   3 31.9197 4.42803   2
   1   0  -3 33.7818 5.29724   3
  -1   0   3 26.3363 3.33488   4
   1   0  -3 25.2663 4.40425   2
  -1   0   3 18.7237 3.61640   4
  -1   0   3 26.6319 4.80243   3
   0   0   3 4565.67 414.077   1
   0   0  -3 5252.01 424.323   1
  -1   0  -3 566.170 46.1478   4
  -1   0  -3 633.779 47.0201   2
   1   0   3 679.387 46.4096   4
  -1   0  -3 627.509 45.5919   3
   1   0   3 551.734 45.6586   3
   1   0   3 618.829 46.7422   2
  -2   0  -3 59.5020 6.84360   3
  -2   0  -3 75.0499 7.67510   4
   2   0   3 72.1574 7.43327   3
   2   0   3 87.7986 8.80929   2
   2   0   3 80.2361 7.83762   4
  -2   0  -3 73.5033 8.96200   2
   3   0   3 1.13743 2.63742   3
  -3   0  -3 4.46025 3.04050   4
  -3   0  -3 4.85343 4.25008   2
   3   0   3 3.82953 2.97457   4
  -3   0  -3 1.94991 2.81634   3
   3   0   3 -2.6947 3.51067   2
  -4   0  -3 806.338 60.0563   4
  -4   0  -3 831.921 59.6216   3
   4   0   3 710.444 58.6973   3
  -4   0  -3 823.603 64.0044   2
   4   0   3 786.425 60.4094   4
   4   0   3 751.929 60.9235   2
   5   0   3 288.374 24.4536   2
   5   0   3 285.258 23.3499   4
  -5   0  -3 263.059 22.4799   3
  -5   0  -3 263.364 25.1009   2
  -5   0  -3 258.515 22.7282   4
   5   0   3 243.872 21.1932   3
  -6   0  -3 152.988 16.9669   2
   6   0   3 138.189 12.7806   3
  -6   0  -3 138.209 14.7383   3
   6   0   3 165.395 15.5075   4
   6   0   3 150.318 16.1687   2
  -6   0  -3 129.994 14.2783   4
   7   0   3 235.564 22.5224   4
  -7   0  -3 248.914 26.1170   2
   7   0   3 257.909 23.9743   4
   7   0   3 236.381 23.5275   2
   7   0   3 232.675 19.6196   3
  -7   0  -3 209.280 21.5802   3
   8   0   3 106.562 13.6954   4
  -8   0  -3 89.6795 15.9145   2
  -8   0  -3 80.4807 10.4331   3
   8   0   3 82.8029 13.6868   4
   8   0   3 88.1327 12.7112   2
   9   0   3 -0.8892 6.20787   4
   9   0   3 -4.5047 4.93698   4
  -9   0  -3 2.26655 5.72241   3
  -9   0  -3 -7.1896 4.83302   3
   9   0   3 8.18441 6.57093   2
 -10   0  -3 74.8001 9.78970   3
  10   0   3 76.1955 13.7326   4
  10   0   3 67.6527 14.4893   4
 -10   0  -3 89.6029 12.8722   3
  10   0   3 61.4247 14.3064   2
 -11   0  -3 7.54423 6.99009   3
 -11   0  -3 6.66382 4.70637   3
  11   0   3 12.3163 8.94875   4
  11   0   3 7.24981 9.16183   2
 -11  -1   3 7.99778 8.98927   3
  11  -1  -3 8.22739 6.02339   4
  11  -1  -3 16.9117 8.97048   2
  11   1  -3 18.6026 8.66102   4
 -11   1   3 10.7006 6.56651   3
  11   1  -3 14.1385 6.85018   4
  11   1  -3 15.1867 9.26320   2
 -11   1   3 0.17390 6.58443   3
 -10  -1   3 18.9362 8.55040   3
  10  -1  -3 26.5396 9.52960   2
  10  -1  -3 35.6112 8.00091   4
  10  -1  -3 24.8637 9.10826   4
 -10   1   3 14.6318 7.65210   3
  10   1  -3 42.2340 8.79512   4
 -10   1   3 33.3109 7.80235   3
  10   1  -3 27.3479 10.1371   2
  10   1  -3 12.4877 7.76415   4
  -9  -1   3 58.7424 12.7808   3
  -9  -1   3 72.3920 12.4830   3
   9  -1  -3 70.9031 12.4958   2
  -9  -1   3 80.0084 9.27005   4
   9  -1  -3 77.2191 9.73439   4
   9  -1  -3 54.3727 10.4040   4
   9   1  -3 88.7272 11.8077   3
  -9   1   3 48.5392 10.5727   3
  -9   1   3 72.3911 14.8782   2
  -9   1   3 74.8683 11.0315   3
   9   1  -3 78.5586 14.4998   2
   9   1  -3 76.4270 13.1802   4
  -8  -1   3 77.2886 9.00872   4
   8  -1  -3 69.2586 8.81321   4
   8  -1  -3 77.8271 11.8293   2
  -8  -1   3 89.7357 14.8988   2
  -8  -1   3 67.8489 13.0448   3
   8  -1  -3 63.7734 10.3402   4
   8   1  -3 84.6039 11.1512   3
  -8   1   3 78.1926 13.3050   2
   8   1  -3 60.9048 12.0858   2
  -8   1   3 76.0858 11.4361   3
  -8   1   3 80.6355 10.8057   3
  -7  -1   3 61.3975 11.5425   3
   7  -1  -3 72.4348 10.5899   2
   7  -1  -3 72.8634 9.43839   4
   7  -1  -3 70.4679 7.73180   4
  -7  -1   3 74.2570 11.6154   2
  -7  -1   3 81.2959 8.25704   4
  -7   1   3 54.8545 9.52831   3
   7   1  -3 49.9988 10.0771   4
  -7   1   3 72.8029 11.7110   2
   7   1  -3 64.8039 11.4005   2
  -7   1   3 55.2458 9.13731   3
   7   1  -3 74.4634 10.0258   3
  -6  -1   3 295.454 29.3050   3
  -6  -1   3 315.048 29.4355   2
   6  -1  -3 365.672 26.4698   4
  -6  -1   3 386.142 27.3956   4
   6  -1  -3 351.818 29.1616   2
   6  -1  -3 302.544 27.5125   4
  -6   1   3 340.739 27.8592   3
   6   1  -3 361.696 28.6729   3
  -6   1   3 311.660 29.5473   2
   6   1  -3 339.759 29.8626   2
  -6   1   3 349.738 27.9704   3
   6   1  -3 295.638 28.6540   4
   5  -1  -3 591.920 50.2978   4
  -5  -1   3 644.796 51.9014   2
  -5  -1   3 605.990 51.9529   3
   5  -1  -3 686.924 51.5833   2
  -5  -1   3 713.156 50.5021   4
   5  -1  -3 701.326 49.2745   4
   5   1  -3 568.568 51.2462   4
   5   1  -3 668.270 52.3456   2
  -5   1   3 674.881 50.5720   3
  -5   1   3 664.960 52.0816   2
   5   1  -3 680.360 51.4139   3
  -4  -1   3 54.7922 7.94669   2
   4  -1  -3 44.2810 6.81652   4
   4  -1  -3 53.9576 6.98757   2
   4  -1  -3 47.4995 7.74478   3
  -4  -1   3 48.5358 7.13686   4
  -4  -1   3 48.0377 9.60022   3
   4   1  -3 32.3061 7.22550   2
   4   1  -3 47.6828 8.13360   4
  -4   1   3 57.6338 5.97236   4
  -4   1   3 50.1131 7.33432   3
   4   1  -3 40.9821 7.59370   3
  -4   1   3 44.9428 7.22316   2
   3  -1  -3 2360.80 171.801   3
   3  -1  -3 2408.15 171.812   2
   3  -1  -3 2206.50 171.744   4
  -3  -1   3 2185.13 172.649   3
   3   1  -3 2189.36 172.712   4
  -3   1   3 2384.68 172.105   2
  -3   1   3 2336.17 171.563   4
   3   1  -3 2427.60 172.472   3
  -3   1   3 2403.65 171.902   3
   2  -1  -3 2227.02 150.087   3
   2  -1  -3 1886.83 149.951   4
   2  -1  -3 2065.47 149.355   2
  -2  -1   3 1850.79 150.841   4
  -2  -1   3 2064.57 150.705   3
   2   1  -3 2160.20 150.480   3
  -2   1   3 1889.77 150.165   4
  -2   1   3 2136.39 150.202   3
   2   1  -3 2111.02 151.202   4
  -2   1   3 1892.85 149.458   2
  -1  -1   3 1090.01 91.2669   4
  -1  -1   3 1229.93 91.0015   2
  -1  -1   3 1199.82 90.5214   3
   1  -1  -3 1201.12 90.5282   4
   1   1  -3 1245.47 91.0875   2
  -1   1   3 1196.22 90.5365   3
   1   1  -3 1279.97 91.4924   4
   1   1  -3 1339.62 90.4392   3
  -1   1   3 1122.38 90.6971   4
   0  -1   3 357.894 28.4690   2
   0  -1   3 357.113 29.0825   2
   0  -1   3 354.234 27.5588   3
   0  -1  -3 347.798 28.3313   3
   0  -1  -3 344.942 26.5759   2
   0  -1  -3 372.095 28.3698   4
   0  -1   3 346.149 29.3088   4
   0   1  -3 385.336 29.2304   4
   0   1   3 322.348 26.4642   2
   0   1  -3 389.136 28.6766   2
   0   1   3 321.972 28.1527   3
   0   1   3 374.595 28.9354   4
   0   1  -3 369.233 27.3093   3
  -1  -1  -3 380.374 27.9738   4
  -1  -1  -3 347.790 26.7965   2
   1  -1   3 326.032 26.2337   3
   1  -1   3 312.864 28.2297   4
   1  -1   3 361.990 28.5957   2
  -1  -1  -3 330.046 27.8182   3
   1   1   3 315.807 27.8027   3
  -1   1  -3 343.094 28.9319   2
  -1   1  -3 397.343 28.8782   4
   1   1   3 335.805 26.5450   2
   1   1   3 339.094 28.1567   4
  -1   1  -3 358.192 25.9455   3
  -2  -1  -3 1811.81 129.962   2
   2  -1   3 1677.47 130.866   4
  -2  -1  -3 1786.96 130.256   4
   2  -1   3 1793.50 131.172   2
  -2  -1  -3 1737.78 130.394   3
   2   1   3 1869.23 131.005   4
   2   1   3 1586.09 130.220   3
  -2   1  -3 1632.10 131.138   2
   2   1   3 1793.97 129.743   2
  -3  -1  -3 1109.59 89.9247   3
   3  -1   3 1159.38 90.5986   2
  -3  -1  -3 1267.46 89.8144   4
   3  -1   3 1192.09 90.6869   4
   3  -1   3 1174.25 89.1748   4
  -3  -1  -3 1324.98 90.2775   2
  -3   1  -3 1133.49 91.1481   2
   3   1   3 1164.66 90.3877   4
   3   1   3 1206.88 89.6301   2
   3   1   3 1112.98 89.8902   3
   4  -1   3 331.886 29.9186   4
  -4  -1  -3 342.941 29.5795   2
  -4  -1  -3 321.796 29.5571   3
  -4  -1  -3 373.268 28.9563   4
   4  -1   3 341.052 28.4860   4
   4  -1   3 363.963 30.3432   2
   4   1   3 354.902 29.1370   2
   4   1   3 389.722 30.3421   4
   4   1   3 323.601 29.1847   3
  -4   1  -3 341.727 31.0818   2
   5  -1   3 105.684 12.6263   2
   5  -1   3 98.9234 10.6086   4
  -5  -1  -3 92.0151 12.1912   3
   5  -1   3 90.8584 12.4392   4
  -5  -1  -3 105.042 10.8238   4
  -5  -1  -3 88.8306 11.5886   2
  -5   1  -3 96.4383 7.80314   3
   5   1   3 80.9943 11.1435   3
   5   1   3 75.7908 11.0385   2
  -5   1  -3 96.6517 12.7822   2
   5   1   3 108.310 12.3051   4
  -5   1  -3 81.0538 8.37515   3
   6  -1   3 225.010 22.4520   2
  -6  -1  -3 207.715 21.9044   3
  -6  -1  -3 240.218 22.8128   2
   6  -1   3 219.658 20.4582   4
   6  -1   3 212.473 22.6076   4
  -6  -1  -3 261.294 21.3078   4
  -6   1  -3 231.706 17.8180   3
   6   1   3 216.723 22.4468   4
   6   1   3 212.969 21.9364   2
   6   1   3 245.774 21.2951   3
  -6   1  -3 208.679 23.8949   2
  -6   1  -3 219.411 18.7052   3
   7  -1   3 716.760 60.0723   4
   7  -1   3 762.710 57.8393   4
  -7  -1  -3 823.868 58.3610   4
  -7  -1  -3 667.569 58.8951   3
   7  -1   3 673.639 59.5187   2
   7   1   3 780.605 57.6692   3
  -7   1  -3 733.077 54.6589   3
   7   1   3 712.281 59.3302   2
  -7   1  -3 673.658 55.5753   3
   7   1   3 720.521 59.9572   4
   8  -1   3 300.973 29.5816   2
   8  -1   3 346.500 30.9232   4
   8  -1   3 339.287 27.8922   4
  -8  -1  -3 272.440 28.8939   3
  -8  -1  -3 304.098 27.3760   4
  -8  -1  -3 312.864 34.7174   2
  -8   1  -3 291.369 25.3763   3
   8   1   3 298.188 29.8777   4
  -8   1  -3 328.162 36.1594   2
   8   1   3 284.692 26.5453   3
   8   1   3 290.031 29.1074   2
  -8   1  -3 304.718 24.0766   3
   9  -1   3 22.6679 10.4211   4
  -9  -1  -3 46.7392 9.41986   4
  -9  -1  -3 32.0792 9.98916   3
   9  -1   3 30.7250 8.86676   4
   9  -1   3 21.7997 9.03764   2
  -9   1  -3 24.0594 4.98943   3
   9   1   3 34.2948 10.3634   2
   9   1   3 33.7939 11.1512   4
  -9   1  -3 32.7362 6.79751   3
   9   1   3 40.1815 7.79051   3
 -10  -1  -3 7.50508 7.78701   3
  10  -1   3 2.89705 6.54029   4
 -10  -1  -3 1.02833 5.88163   4
  10  -1   3 24.0709 10.7582   4
  10  -1   3 3.38491 7.88552   2
  10   1   3 5.28965 4.90859   3
  10   1   3 25.3586 9.43633   4
  10   1   3 14.5662 8.75097   2
  10   1   3 11.8211 9.16378   4
 -10   1  -3 15.7591 4.12299   3
 -10   1  -3 14.8557 5.41494   3
 -11  -1  -3 20.1357 9.57439   3
 -11  -1  -3 24.7409 8.11167   3
  11  -1   3 17.3625 9.14927   4
  11  -1   3 17.3140 9.96993   2
  11   1   3 38.0341 12.8075   4
 -11   1  -3 24.0705 5.54330   3
 -11   1  -3 27.0158 4.85003   3
  11   1   3 19.5124 10.4515   2
  11  -2  -3 19.0977 6.15383   4
  11  -2  -3 31.6736 11.6866   2
 -11  -2   3 18.6689 10.4598   3
  11  -2  -3 9.88939 7.21931   4
 -11  -2   3 36.0330 7.89626   4
 -11   2   3 13.8699 7.88043   3
  11   2  -3 19.8222 10.5495   4
 -11   2   3 33.3080 8.84707   3
  11   2  -3 31.1401 10.7439   2
  10  -2  -3 31.8742 9.71643   2
  10  -2  -3 17.0798 8.82148   4
  10  -2  -3 15.9353 5.47199   4
 -10  -2   3 5.78557 9.36563   3
 -10  -2   3 22.1907 6.56534   4
  10   2  -3 11.8596 8.93650   4
  10   2  -3 20.8148 10.0946   2
 -10   2   3 9.27847 6.73965   3
 -10   2   3 29.7276 7.95195   3
  -9  -2   3 164.425 22.8267   3
   9  -2  -3 174.217 20.1884   4
   9  -2  -3 210.440 21.6132   2
   9  -2  -3 199.771 17.7030   4
  -9  -2   3 232.336 19.3365   4
   9   2  -3 186.584 22.7389   4
  -9   2   3 188.135 19.7566   3
   9   2  -3 203.778 21.1345   3
   9   2  -3 167.683 21.3856   2
  -9   2   3 186.183 19.4660   3
  -9   2   3 207.355 23.9061   2
   8  -2  -3 84.2899 12.9250   4
   8  -2  -3 91.6486 10.1349   4
  -8  -2   3 113.058 12.0386   4
   8  -2  -3 87.1670 12.8652   2
  -8  -2   3 58.1941 14.0164   3
  -8  -2   3 110.326 14.2306   2
   8   2  -3 78.2738 14.0890   2
  -8   2   3 91.5338 15.0004   2
   8   2  -3 76.2915 14.7333   4
  -8   2   3 86.2965 11.5813   3
  -8   2   3 111.247 12.8823   3
   7  -2  -3 120.273 11.6025   4
   7  -2  -3 123.611 14.9047   2
  -7  -2   3 88.7266 16.0648   3
   7  -2  -3 102.364 14.2672   4
  -7  -2   3 142.912 14.2119   4
  -7  -2   3 136.525 16.3736   2
   7   2  -3 101.567 15.1632   2
  -7   2   3 144.335 13.3989   3
   7   2  -3 118.658 14.9097   3
  -7   2   3 119.634 13.8055   3
  -7   2   3 108.784 15.6240   2
   7   2  -3 106.599 16.2661   4
   6  -2  -3 56.6904 9.09381   3
  -6  -2   3 65.8323 11.9506   3
   6  -2  -3 40.7880 9.35832   4
   6  -2  -3 69.8365 9.36960   2
  -6  -2   3 56.2494 9.38100   4
  -6  -2   3 56.1544 10.1126   2
  -6   2   3 58.8141 9.76366   3
  -6   2   3 62.4095 10.4783   2
  -6   2   3 60.7583 8.72170   4
   6   2  -3 52.9513 9.30490   2
   6   2  -3 64.1222 10.2236   3
   6   2  -3 54.0374 11.3492   4
   5  -2  -3 185.314 16.9422   3
   5  -2  -3 168.669 16.9187   2
   5  -2  -3 185.400 18.3253   4
  -5  -2   3 212.196 18.8324   2
  -5  -2   3 176.348 18.8635   3
  -5  -2   3 175.676 18.0501   4
   5   2  -3 179.079 19.4590   4
  -5   2   3 196.617 17.2717   3
  -5   2   3 157.884 17.6730   2
   5   2  -3 162.027 17.8885   3
  -5   2   3 194.306 17.3978   4
   5   2  -3 186.401 18.6838   2
   4  -2  -3 221.582 23.2965   4
  -4  -2   3 222.565 23.8564   3
   4  -2  -3 287.162 21.9586   3
  -4  -2   3 272.245 24.2407   4
  -4  -2   3 266.370 23.1606   2
   4  -2  -3 268.959 22.2043   2
  -4   2   3 265.285 22.5278   3
  -4   2   3 248.139 22.9543   4
  -4   2   3 266.488 23.0472   2
   4   2  -3 269.645 23.8899   2
   4   2  -3 281.869 23.8033   3
   4   2  -3 228.956 24.4485   4
   3  -2  -3 196.145 16.8025   3
  -3  -2   3 212.358 18.2404   2
  -3  -2   3 171.015 18.5985   3
   3  -2  -3 189.522 16.2095   2
  -3  -2   3 158.359 18.3268   4
   3  -2  -3 177.754 18.5016   4
   3   2  -3 178.912 19.1465   4
  -3   2   3 176.204 16.7693   2
   3   2  -3 188.723 17.8740   2
   3   2  -3 209.576 18.5589   3
  -3   2   3 186.294 17.2257   3
  -3   2   3 189.334 18.5534   4
  -2  -2   3 163.450 20.2095   4
  -2  -2   3 197.506 19.5966   3
  -2  -2   3 188.617 18.8211   2
   2  -2  -3 201.770 19.9176   4
   2  -2  -3 192.080 17.1330   2
   2  -2  -3 253.182 18.9611   3
   2   2  -3 236.685 19.3540   3
  -2   2   3 199.571 18.8211   3
   2   2  -3 217.473 21.4318   4
   2   2  -3 242.283 19.6962   2
  -2   2   3 200.490 20.0548   4
  -2   2   3 224.141 17.8548   2
  -1  -2   3 880.925 68.4793   2
   1  -2  -3 980.494 66.4534   2
  -1  -2   3 839.482 70.0156   4
   1  -2  -3 945.993 68.3176   3
   1  -2  -3 896.665 69.2879   4
  -1  -2   3 810.672 68.1458   3
   1  -2  -3 949.379 66.7630   2
  -1   2   3 764.641 67.9155   3
  -1   2   3 897.127 69.5919   4
   1   2  -3 893.505 68.1376   3
   1   2  -3 900.895 68.7823   2
   1   2  -3 867.682 70.0435   4
   0  -2  -3 324.333 27.4943   3
   0  -2   3 348.914 27.7484   2
   0  -2   3 340.289 27.1357   3
   0  -2  -3 290.082 27.7280   4
   0  -2  -3 333.568 25.1870   2
   0  -2   3 301.101 28.7229   4
   0   2  -3 363.439 29.5636   4
   0   2  -3 321.066 26.5986   3
   0   2   3 280.287 27.1994   3
   0   2  -3 325.485 27.6053   2
   0   2   3 349.098 25.4825   2
   0   2   3 313.491 28.4628   4
  -1  -2  -3 907.334 70.3926   4
   1  -2   3 901.454 68.7599   3
   1  -2   3 897.474 69.8209   2
  -1  -2  -3 902.182 70.2505   3
  -1  -2  -3 951.767 67.9634   2
   1  -2   3 828.912 70.8419   4
   1  -2   3 941.983 70.8459   2
  -1   2  -3 980.548 71.4980   4
   1   2   3 894.392 68.0966   2
   1   2   3 809.348 69.6925   3
  -1   2  -3 900.936 68.4005   3
   1   2   3 936.713 71.3352   4
  -2  -2  -3 368.239 28.7400   2
   2  -2   3 326.669 28.0902   3
  -2  -2  -3 354.065 31.2506   3
   2  -2   3 328.788 31.5025   4
   2  -2   3 341.648 33.2445   2
  -2  -2  -3 347.908 30.6282   4
   2   2   3 386.653 28.9953   2
  -2   2  -3 382.002 28.2968   3
  -2   2  -3 340.828 31.5139   2
   2   2   3 357.140 32.0552   4
  -2   2  -3 418.731 34.9785   4
   2   2   3 350.717 31.0301   3
   3  -2   3 453.838 42.5391   2
  -3  -2  -3 540.134 41.5185   2
   3  -2   3 486.113 43.7496   4
  -3  -2  -3 539.873 43.5412   3
  -3  -2  -3 554.423 43.0349   4
   3  -2   3 518.886 38.9699   3
   3   2   3 495.587 41.4370   2
  -3   2  -3 485.612 43.7588   2
  -3   2  -3 602.976 43.9298   4
   3   2   3 518.222 43.2137   3
   3   2   3 500.279 43.7313   4
  -3   2  -3 537.242 39.5605   3
  -4  -2  -3 48.1391 8.93307   4
  -4  -2  -3 41.2771 7.94340   2
   4  -2   3 41.0579 9.02500   2
   4  -2   3 37.2013 8.89113   4
  -4  -2  -3 22.5892 8.30770   3
  -4   2  -3 45.1629 9.55420   4
  -4   2  -3 35.5780 9.27873   2
   4   2   3 33.4929 7.07917   2
   4   2   3 24.2207 7.86786   3
   4   2   3 32.4126 8.85646   4
   5  -2   3 205.965 23.6262   4
  -5  -2  -3 257.350 22.6912   4
   5  -2   3 250.328 23.6964   2
  -5  -2  -3 257.820 22.9453   2
  -5  -2  -3 248.593 24.3173   3
   5  -2   3 248.731 21.5644   4
   5   2   3 203.573 23.9504   4
   5   2   3 224.671 23.3509   3
  -5   2  -3 239.825 23.4841   4
   5   2   3 218.030 21.9858   2
  -5   2  -3 230.522 24.6392   2
  -6  -2  -3 332.897 28.9082   2
  -6  -2  -3 259.301 28.5325   3
   6  -2   3 299.899 28.7164   2
   6  -2   3 283.759 29.3473   4
  -6  -2  -3 333.853 27.6466   4
   6  -2   3 306.848 26.3599   4
  -6   2  -3 288.821 30.5880   2
   6   2   3 275.877 27.8258   3
   6   2   3 327.806 30.6432   4
   6   2   3 278.265 27.4595   2
  -7  -2  -3 41.2993 11.8678   3
  -7  -2  -3 51.2644 12.3172   2
   7  -2   3 46.2663 9.07343   4
   7  -2   3 51.4147 12.2766   4
  -7  -2  -3 58.5214 9.69458   4
   7  -2   3 47.3624 11.2288   2
   7   2   3 51.7809 12.9757   4
   7   2   3 47.6146 10.7385   3
   7   2   3 49.1072 10.8848   2
  -7   2  -3 54.4252 14.3567   2
   8  -2   3 172.828 20.4011   2
  -8  -2  -3 178.057 25.2771   4
  -8  -2  -3 183.795 21.4617   3
   8  -2   3 159.834 17.0642   4
   8  -2   3 142.169 20.5432   4
   8   2   3 161.583 18.8684   2
   8   2   3 148.994 18.6206   3
   8   2   3 148.118 20.4779   4
  -9  -2  -3 433.653 42.5664   3
   9  -2   3 412.712 43.2462   4
   9  -2   3 481.281 39.5514   4
   9  -2   3 491.712 42.9653   2
  -9  -2  -3 494.208 40.3265   4
   9   2   3 462.834 42.2604   2
   9   2   3 422.843 43.6576   4
  10  -2   3 47.8700 12.8764   2
  10  -2   3 56.7166 10.9370   4
  10  -2   3 53.1106 16.0253   4
 -10  -2  -3 45.2391 13.0253   3
  10   2   3 56.3749 11.3814   3
  10   2   3 66.2431 17.1868   4
  10   2   3 52.6050 13.3611   2
 -11  -3   3 51.0573 14.7315   3
 -11  -3   3 46.6982 10.1022   4
  11  -3  -3 36.7159 11.2583   4
  11  -3  -3 51.8630 9.04971   4
  11  -3  -3 92.2203 16.3034   2
 -11   3   3 53.8446 10.8508   3
  11   3  -3 39.0619 14.8652   4
  11   3  -3 29.7699 12.4678   2
 -11   3   3 27.6715 9.11514   3
  10  -3  -3 150.823 20.1385   4
 -10  -3   3 153.783 23.1844   3
  10  -3  -3 173.532 16.3240   4
  10  -3  -3 165.580 20.1239   2
 -10   3   3 152.366 18.8362   3
  10   3  -3 180.358 23.0471   2
 -10   3   3 174.244 18.2111   3
  10   3  -3 136.229 22.8942   4
  -9  -3   3 14.2462 7.64626   4
   9  -3  -3 10.0909 7.95680   4
   9  -3  -3 22.6063 8.71438   2
  -9  -3   3 6.41967 9.67269   3
   9  -3  -3 9.92823 5.04296   4
  -9   3   3 32.7036 13.6071   2
  -9   3   3 22.5698 8.19274   3
  -9   3   3 17.4365 6.77807   3
   9   3  -3 22.1921 10.3574   4
   9   3  -3 13.4473 9.22416   2
  -8  -3   3 98.2890 13.3974   4
  -8  -3   3 28.7797 11.9642   3
   8  -3  -3 41.1483 11.6233   4
   8  -3  -3 53.1900 11.1521   2
   8  -3  -3 68.6480 9.05303   4
  -8   3   3 72.8132 10.1753   3
  -8   3   3 72.7492 12.3492   3
   8   3  -3 75.4002 15.5917   4
   8   3  -3 80.7920 22.0973   3
   8   3  -3 56.7366 13.8063   2
   7  -3  -3 103.718 12.7887   3
  -7  -3   3 121.109 15.2321   4
  -7  -3   3 98.7011 18.3363   3
   7  -3  -3 121.935 14.7616   2
   7  -3  -3 86.0943 15.2029   4
  -7  -3   3 98.2398 14.9906   2
   7   3  -3 103.458 15.6827   2
  -7   3   3 88.1049 13.5139   3
   7   3  -3 90.3741 16.8057   4
   7   3  -3 96.0069 14.5213   3
  -7   3   3 104.896 13.8480   4
  -7   3   3 110.427 16.6381   2
  -6  -3   3 109.907 14.3353   2
   6  -3  -3 113.100 14.4421   2
   6  -3  -3 121.546 13.4861   3
  -6  -3   3 98.8971 17.2666   3
   6  -3  -3 119.190 17.0436   4
  -6  -3   3 141.833 16.6959   4
  -6   3   3 104.169 14.5639   3
   6   3  -3 138.375 17.1100   3
  -6   3   3 108.882 16.2006   2
  -6   3   3 143.393 15.7838   4
   6   3  -3 120.440 18.4102   4
   6   3  -3 109.418 15.7532   2
   5  -3  -3 120.051 13.8149   2
   5  -3  -3 115.030 16.5534   4
   5  -3  -3 127.975 13.3708   3
  -5  -3   3 141.077 15.4811   2
  -5  -3   3 115.592 16.9294   3
  -5  -3   3 98.3668 15.6476   4
  -5   3   3 108.175 14.8171   2
   5   3  -3 120.348 15.7844   2
  -5   3   3 124.975 15.4669   4
  -5   3   3 134.341 14.7410   3
   5   3  -3 115.395 17.6657   4
   5   3  -3 134.155 15.7881   3
   4  -3  -3 39.4361 10.2314   4
   4  -3  -3 42.2257 7.67178   2
  -4  -3   3 40.3747 8.67716   2
  -4  -3   3 32.5895 9.74805   3
   4  -3  -3 34.6661 7.15646   3
  -4  -3   3 34.2449 9.79161   4
   4   3  -3 61.6949 10.3117   2
  -4   3   3 27.7353 7.93177   3
  -4   3   3 53.0756 10.7118   4
  -4   3   3 35.0689 8.17904   2
   4   3  -3 40.9306 11.4403   4
   4   3  -3 35.8118 9.47299   3
   3  -3  -3 108.527 12.0601   3
  -3  -3   3 96.1507 12.2971   2
  -3  -3   3 96.6789 14.2520   4
  -3  -3   3 80.9944 13.6607   3
   3  -3  -3 99.9875 10.9868   2
   3  -3  -3 91.9931 13.5826   4
   3   3  -3 101.103 13.3049   2
  -3   3   3 93.3626 14.3310   4
  -3   3   3 92.2517 12.3148   3
   3   3  -3 93.3150 14.7265   4
  -3   3   3 106.613 11.9487   2
   3   3  -3 79.3995 12.4342   3
   2  -3  -3 441.301 33.4739   2
  -2  -3   3 426.332 34.8183   2
   2  -3  -3 399.455 34.2387   3
  -2  -3   3 374.342 35.3650   3
   2  -3  -3 335.014 35.8515   4
  -2  -3   3 396.349 37.0354   4
   2  -3  -3 441.598 32.9134   2
   2   3  -3 420.310 35.2879   3
  -2   3   3 389.096 34.5381   3
  -2   3   3 435.459 36.9712   4
   2   3  -3 426.856 35.4484   2
   2   3  -3 396.401 37.3370   4
   1  -3  -3 77.0122 9.54477   2
   1  -3  -3 96.8473 13.0944   3
   1  -3  -3 102.257 11.2633   2
  -1  -3   3 94.3301 11.2746   2
  -1  -3   3 102.691 13.1659   3
  -1  -3   3 83.4876 14.2639   4
   1   3  -3 107.005 12.9531   2
  -1   3   3 77.5444 12.4631   3
   1   3  -3 90.7904 15.6514   3
  -1   3   3 113.161 15.5059   4
   1   3  -3 88.6129 16.0893   4
   0  -3   3 73.5544 14.3844   4
   0  -3  -3 92.7036 14.0168   4
   0  -3  -3 101.078 14.3675   3
   0  -3   3 107.017 14.0918   3
   0  -3  -3 108.377 10.4701   2
   0  -3   3 102.595 12.9871   2
   0   3   3 117.460 11.0515   2
   0   3   3 109.249 15.2481   4
   0   3   3 99.1831 13.7469   3
   0   3  -3 113.356 12.5749   2
   0   3  -3 112.756 13.0629   3
   0   3  -3 89.7219 16.1872   4
   1  -3   3 94.0949 13.4158   2
   1  -3   3 76.9208 11.6125   3
  -1  -3  -3 94.4489 13.3983   4
   1  -3   3 66.5602 13.0506   4
   1  -3   3 82.6390 11.6831   2
  -1  -3  -3 95.8779 9.62448   2
  -1  -3  -3 87.1470 13.5086   3
  -1   3  -3 98.4179 14.5925   4
   1   3   3 78.1125 9.78257   2
   1   3   3 79.3647 13.6083   4
  -1   3  -3 82.1333 10.8008   3
   1   3   3 72.7108 12.6096   3
  -2  -3  -3 243.710 24.1322   4
  -2  -3  -3 268.424 21.3321   2
   2  -3   3 277.741 24.9731   2
  -2  -3  -3 285.838 24.9759   3
   2  -3   3 219.414 24.6776   4
   2  -3   3 256.868 22.9073   2
   2  -3   3 224.523 21.3726   3
   2   3   3 230.233 24.0633   3
  -2   3  -3 247.039 25.3895   4
   2   3   3 232.760 21.4643   2
   2   3   3 235.662 25.0825   4
  -2   3  -3 213.383 21.3074   3
   3  -3   3 75.4831 12.7209   2
  -3  -3  -3 81.2950 13.5519   3
  -3  -3  -3 67.2448 11.5311   4
  -3  -3  -3 70.4564 9.21839   2
   3  -3   3 54.2660 8.40512   3
   3  -3   3 79.6338 13.6384   4
   3   3   3 65.7039 12.3305   3
  -3   3  -3 71.7247 9.40588   3
  -3   3  -3 75.0739 13.1579   2
  -3   3  -3 97.3877 13.8452   4
   3   3   3 67.3337 14.3646   4
   3   3   3 71.2193 9.64468   2
   4  -3   3 111.305 9.96384   3
  -4  -3  -3 102.201 15.0374   4
  -4  -3  -3 109.380 16.1502   3
  -4  -3  -3 124.927 13.0613   2
   4  -3   3 114.149 15.2770   2
   4  -3   3 78.3594 15.2283   4
  -4   3  -3 113.177 15.5151   4
  -4   3  -3 95.6555 11.0871   3
   4   3   3 98.4414 15.4455   3
  -4   3  -3 98.9003 15.5613   2
   4   3   3 118.529 13.1135   2
   4   3   3 92.2839 15.7960   4
   5  -3   3 164.618 14.6039   3
  -5  -3  -3 213.052 19.7292   2
  -5  -3  -3 189.359 22.2458   3
   5  -3   3 162.688 21.7595   4
   5  -3   3 186.256 20.1253   2
  -5  -3  -3 198.359 20.4041   4
  -5   3  -3 190.109 15.9502   3
   5   3   3 165.444 21.1076   3
  -5   3  -3 170.019 22.2007   2
   5   3   3 186.986 22.6239   4
  -5   3  -3 195.785 21.2521   4
   5   3   3 177.163 18.9976   2
  -6  -3  -3 135.073 16.6492   2
  -6  -3  -3 149.860 16.6549   4
   6  -3   3 92.6942 17.5672   4
   6  -3   3 134.089 17.3196   2
  -6  -3  -3 107.860 18.0652   3
  -6   3  -3 120.106 17.1214   4
   6   3   3 113.358 17.7176   3
   6   3   3 124.693 15.8714   2
   6   3   3 108.122 19.4477   4
   7  -3   3 212.362 28.6221   4
  -7  -3  -3 321.031 27.9239   4
   7  -3   3 296.317 28.7564   2
  -7  -3  -3 278.400 27.8880   2
   7  -3   3 254.655 25.1566   4
  -7  -3  -3 274.058 29.5714   3
   7   3   3 227.210 30.4636   4
  -7   3  -3 287.998 31.3659   2
   7   3   3 282.302 27.6172   2
   8  -3   3 109.668 16.3273   2
   8  -3   3 105.884 13.3663   4
   8  -3   3 61.5535 16.3910   4
  -8  -3  -3 61.6705 15.9272   3
   8   3   3 83.8813 15.9461   3
   8   3   3 89.0204 15.2165   2
   8   3   3 127.718 20.3229   4
  -9  -3  -3 51.3682 13.7670   3
   9  -3   3 20.5110 12.5330   4
   9  -3   3 63.4614 14.2135   2
   9  -3   3 33.4444 8.71948   4
   9   3   3 19.2608 9.87287   2
   9   3   3 47.7087 15.4119   4
 -10  -3  -3 153.657 22.5266   3
  10  -3   3 138.057 20.5282   2
  10  -3   3 119.745 16.5225   4
  10   3   3 106.859 19.3894   2
  10   3   3 162.712 25.0922   4
  10  -4  -3 71.5551 11.1182   4
  10  -4  -3 68.4325 16.0481   4
  10  -4  -3 92.9485 16.8190   2
  10   4  -3 81.6384 19.8482   4
 -10   4   3 80.4902 14.0037   3
 -10   4   3 66.1131 12.0954   3
  10   4  -3 73.2577 18.1265   2
   9  -4  -3 57.9083 9.79468   4
  -9  -4   3 49.8486 15.4049   3
   9  -4  -3 52.7961 12.5598   2
   9  -4  -3 66.3607 14.4924   4
  -9   4   3 35.2331 8.72352   3
   9   4  -3 72.4697 16.8717   2
  -9   4   3 43.3707 11.1417   3
   9   4  -3 38.0933 15.1392   4
  -8  -4   3 8.48835 8.16388   4
   8  -4  -3 9.63374 7.53812   3
  -8  -4   3 10.8972 9.89912   3
   8  -4  -3 15.9490 9.05028   2
   8  -4  -3 0.97021 7.44144   4
   8   4  -3 5.95733 15.7808   4
   8   4  -3 13.9743 8.95032   2
  -8   4   3 21.7001 8.57860   3
  -8   4   3 0.72474 7.57612   4
  -8   4   3 18.9531 10.8435   2
   7  -4  -3 240.242 23.0833   3
  -7  -4   3 226.903 27.9781   3
   7  -4  -3 206.640 27.3007   4
   7  -4  -3 294.905 25.6121   2
   7   4  -3 238.405 30.0734   4
  -7   4   3 239.122 27.4859   2
  -7   4   3 250.623 25.7549   3
   7   4  -3 280.266 28.4973   2
  -7   4   3 284.705 27.3868   4
   6  -4  -3 258.130 30.2643   4
  -6  -4   3 288.265 31.1431   3
  -6  -4   3 334.907 29.9471   2
   6  -4  -3 304.198 27.9642   2
   6  -4  -3 340.290 26.6951   3
  -6  -4   3 265.967 29.9105   4
  -6   4   3 284.941 28.2685   3
   6   4  -3 253.768 32.0908   4
   6   4  -3 279.087 29.9900   2
  -6   4   3 297.799 30.3859   4
   6   4  -3 335.176 31.4488   3
  -6   4   3 282.670 29.6105   2
   5  -4  -3 61.7813 10.4642   3
   5  -4  -3 57.5751 13.8949   4
   5  -4  -3 56.4487 10.9891   2
  -5  -4   3 84.3505 16.9011   4
  -5  -4   3 57.0407 14.8654   3
   5   4  -3 47.5961 14.5607   4
  -5   4   3 54.0246 13.4661   4
  -5   4   3 53.0470 11.5958   3
   5   4  -3 71.6569 13.5463   3
  -5   4   3 55.2043 12.2728   2
   5   4  -3 59.3948 13.2761   2
   4  -4  -3 71.8220 10.9448   2
  -4  -4   3 69.9465 16.3088   4
  -4  -4   3 73.5507 13.8042   3
   4  -4  -3 90.7791 12.2416   3
   4  -4  -3 54.9840 14.2514   4
   4  -4  -3 75.6355 11.5499   2
  -4  -4   3 94.5198 13.2264   2
   4   4  -3 72.4235 13.3691   3
  -4   4   3 85.5990 15.7075   4
   4   4  -3 76.0987 13.5034   2
   4   4  -3 42.0019 13.6019   4
  -4   4   3 72.5181 12.7854   3
   3  -4  -3 59.8788 9.58724   2
   3  -4  -3 83.2386 15.6515   4
   3  -4  -3 95.2081 19.0410   2
  -3  -4   3 65.5859 14.7363   4
  -3  -4   3 58.7786 11.5909   2
   3  -4  -3 59.5867 11.0875   3
  -3  -4   3 55.9676 12.6550   3
   3   4  -3 51.3122 14.0341   4
   3   4  -3 70.7357 12.5343   3
  -3   4   3 63.1493 12.2666   3
   3   4  -3 59.2461 12.0554   2
  -3   4   3 83.0438 15.8296   4
   2  -4  -3 69.1629 12.6892   3
   2  -4  -3 68.8804 14.8215   4
  -2  -4   3 89.7313 15.6769   4
   2  -4  -3 67.1886 9.46833   2
  -2  -4   3 69.9113 11.3932   2
  -2  -4   3 51.9425 11.9923   3
   2  -4  -3 75.3555 11.2099   2
  -2   4   3 71.3331 15.0427   4
   2   4  -3 81.0033 12.7681   2
   2   4  -3 62.3918 14.8101   4
   2   4  -3 79.0137 14.4561   3
  -2   4   3 73.2130 12.7797   3
   1  -4  -3 39.4537 7.29290   2
  -1  -4   3 59.8818 12.4377   3
   1  -4  -3 42.8132 10.9557   3
  -1  -4   3 44.9004 9.63272   2
   1  -4  -3 56.3254 9.67815   2
   1  -4  -3 24.6482 10.1693   4
  -1  -4   3 39.8279 12.2709   4
  -1   4   3 33.6963 9.40258   3
   1   4  -3 35.5720 9.69449   3
   1   4  -3 42.6728 9.96072   2
  -1   4   3 28.2606 11.0149   4
   1   4  -3 41.2739 12.8514   4
   0  -4  -3 235.603 19.2942   2
   0  -4  -3 197.743 23.7657   4
   0  -4   3 202.492 21.2355   2
   0  -4  -3 226.129 23.4959   3
   0  -4   3 199.916 23.2598   2
   0  -4   3 175.084 21.7252   3
   0  -4   3 190.563 24.1710   4
   0   4  -3 220.575 22.0017   2
   0   4   3 214.862 24.7698   4
   0   4  -3 197.697 24.6249   4
   0   4   3 195.296 19.3693   2
   0   4  -3 220.496 21.7902   3
   0   4   3 212.867 22.2054   3
  -1  -4  -3 58.1556 8.24755   2
   1  -4   3 58.9575 11.3867   2
   1  -4   3 33.2198 11.6146   4
  -1  -4  -3 75.9730 14.8518   3
   1  -4   3 73.9091 12.6885   3
  -1  -4  -3 81.6347 13.9298   4
   1  -4   3 50.3232 12.0722   2
   1   4   3 60.4424 12.6219   3
  -1   4  -3 73.7591 11.9873   3
   1   4   3 60.5232 9.61015   2
  -1   4  -3 36.1112 12.7805   4
   1   4   3 71.1020 15.7442   4
   2  -4   3 302.730 36.5168   4
   2  -4   3 435.081 37.1152   2
   2  -4   3 433.195 34.4446   3
  -2  -4  -3 429.756 32.8926   2
   2  -4   3 389.733 35.0594   2
  -2  -4  -3 475.285 38.3092   3
  -2  -4  -3 378.981 36.8653   4
  -2   4  -3 398.723 35.8933   3
   2   4   3 343.024 37.9055   4
  -2   4  -3 401.686 38.2675   4
   2   4   3 386.021 33.2508   2
   2   4   3 299.870 34.6743   3
   3  -4   3 110.070 14.8870   2
   3  -4   3 90.0570 15.9396   2
  -3  -4  -3 110.563 12.7023   2
   3  -4   3 111.012 14.1092   3
  -3  -4  -3 102.353 17.2623   3
   3  -4   3 98.1342 17.8067   4
  -3  -4  -3 103.013 16.3689   4
  -3   4  -3 97.9916 13.4599   3
   3   4   3 104.925 17.8203   4
   3   4   3 91.9366 16.5981   3
  -3   4  -3 121.311 18.2286   4
   3   4   3 102.082 13.2957   2
   4  -4   3 284.769 25.1616   3
  -4  -4  -3 341.444 28.2023   2
   4  -4   3 306.870 29.1609   2
  -4  -4  -3 336.384 32.3321   3
   4  -4   3 252.589 31.4469   4
   4  -4   3 319.995 30.9183   2
  -4   4  -3 320.695 32.8062   4
   4   4   3 285.967 27.7384   2
  -4   4  -3 312.677 31.9231   2
   4   4   3 262.246 31.8994   4
  -4   4  -3 287.103 26.5050   3
  -5  -4  -3 44.4935 12.2028   4
  -5  -4  -3 31.8970 13.2061   3
   5  -4   3 76.3476 26.4362   4
   5  -4   3 63.1208 8.05310   3
  -5  -4  -3 58.2958 11.4071   2
   5  -4   3 58.8811 13.3652   2
   5   4   3 50.8018 13.9310   3
   5   4   3 84.4399 22.0674   4
   5   4   3 77.1067 12.2003   2
  -5   4  -3 58.4132 9.87861   3
  -5   4  -3 67.9149 15.3024   4
  -6  -4  -3 89.0161 18.7339   3
   6  -4   3 96.9535 10.2509   3
   6  -4   3 122.000 17.5736   2
  -6  -4  -3 134.233 16.5388   2
   6  -4   3 85.5665 17.2276   4
  -6  -4  -3 92.4248 17.9604   4
  -6   4  -3 90.7436 18.8417   2
   6   4   3 104.022 19.6559   4
  -6   4  -3 118.995 12.1379   3
  -6   4  -3 145.033 18.9478   4
   6   4   3 113.259 19.9185   3
   7  -4   3 135.486 22.6044   4
  -7  -4  -3 163.456 24.1539   3
   7  -4   3 168.049 21.5312   2
   7   4   3 168.769 25.7254   4
   7   4   3 122.198 19.0506   2
  -7   4  -3 239.147 24.7803   4
   8  -4   3 189.482 19.9259   4
   8  -4   3 185.230 23.0623   2
  -8  -4  -3 163.603 24.4598   3
   8   4   3 156.576 21.7469   2
   8   4   3 138.813 25.8860   4
   9  -4   3 45.5332 13.2294   2
  -9  -4  -3 26.3299 13.1514   3
   9  -4   3 29.7509 9.04626   4
   9   4   3 53.7051 17.1471   4
   9   4   3 9.37412 9.08099   2
   9  -5  -3 20.1302 12.9713   4
   9  -5  -3 66.7724 14.6401   2
  -9  -5   3 41.4865 16.3193   3
   9  -5  -3 58.0595 11.3881   3
  -9   5   3 93.8832 16.7138   4
   9   5  -3 63.8545 17.1042   2
   9   5  -3 87.1877 22.0044   4
   8  -5  -3 1.15536 6.79509   2
   8  -5  -3 4.25385 7.01016   3
  -8  -5   3 36.6433 14.3998   3
   8  -5  -3 4.28681 10.5888   4
   8   5  -3 -1.1358 7.13416   2
   8   5  -3 3.81139 11.3332   4
  -8   5   3 18.4868 12.6057   4
   7  -5  -3 63.5392 12.4196   2
   7  -5  -3 71.1345 12.3916   3
   7  -5  -3 60.9811 16.1487   4
  -7  -5   3 73.6364 18.3125   3
   7   5  -3 68.3532 17.6685   4
  -7   5   3 49.2851 12.4538   3
  -7   5   3 75.5758 17.6463   2
   7   5  -3 56.7274 15.0994   2
  -7   5   3 90.0224 16.9277   4
   6  -5  -3 84.9447 28.2348   4
  -6  -5   3 99.6075 19.7733   3
   6  -5  -3 77.8691 13.1076   2
   6  -5  -3 105.842 14.4298   2
   6  -5  -3 85.7948 13.4970   3
  -6   5   3 94.6689 18.1302   4
   6   5  -3 84.7694 17.4264   2
  -6   5   3 95.3308 16.3541   3
   6   5  -3 90.4229 20.3199   4
   5  -5  -3 69.4786 11.7265   2
   5  -5  -3 64.0728 12.2718   2
   5  -5  -3 95.0603 13.4717   3
  -5  -5   3 49.0158 14.8446   3
  -5  -5   3 76.9545 17.4930   4
   5   5  -3 50.9378 18.1655   4
  -5   5   3 65.9954 16.7267   4
   5   5  -3 59.6122 14.7752   2
  -5   5   3 53.7724 13.2914   3
   4  -5  -3 191.915 19.5428   2
  -4  -5   3 190.684 25.0226   3
   4  -5  -3 209.661 21.9287   3
  -4  -5   3 225.730 27.6207   4
  -4  -5   3 168.751 20.9125   2
   4  -5  -3 192.351 20.5763   2
   4  -5  -3 153.614 27.5700   4
   4   5  -3 167.807 22.2208   2
   4   5  -3 149.000 24.7706   4
  -4   5   3 201.415 26.2378   4
  -4   5   3 173.562 21.9167   3
  -3  -5   3 149.462 22.9194   4
  -3  -5   3 146.577 23.2019   3
   3  -5  -3 156.177 17.0484   2
   3  -5  -3 156.045 18.5842   2
  -3  -5   3 168.951 19.9167   2
   3  -5  -3 143.687 23.4757   4
   3  -5  -3 169.501 20.1778   3
  -3   5   3 123.333 23.0683   4
   3   5  -3 149.583 20.4155   3
  -3   5   3 156.125 20.4202   3
   3   5  -3 147.306 20.0167   2
  -2  -5   3 160.177 17.7015   2
   2  -5  -3 129.152 15.0356   2
   2  -5  -3 160.355 17.8158   2
  -2  -5   3 130.315 20.0256   3
   2  -5  -3 130.692 24.0453   4
  -2  -5   3 127.366 22.2483   4
   2  -5  -3 128.799 18.7604   3
   2   5  -3 134.937 18.5215   2
   2   5  -3 65.9342 18.9782   4
  -2   5   3 94.6832 17.6598   3
  -2   5   3 118.340 20.5154   4
   1  -5  -3 363.810 33.3326   3
   1  -5  -3 328.644 28.1334   2
   1  -5  -3 336.235 30.7273   2
  -1  -5   3 315.148 35.0602   4
  -1  -5   3 336.491 33.1924   3
  -1  -5   3 323.022 30.7354   2
   1   5  -3 331.092 32.0343   3
  -1   5   3 288.120 33.9690   3
   1   5  -3 252.223 33.5810   4
  -1   5   3 245.945 33.3008   4
   1   5  -3 334.365 31.7245   2
   0  -5   3 96.7731 16.9402   3
   0  -5   3 113.144 18.5055   2
   0  -5   3 71.7842 17.7217   4
   0  -5  -3 83.8532 16.2793   3
   0  -5   3 95.8883 14.7291   2
   0  -5  -3 87.2249 11.9526   2
   0  -5  -3 76.3502 17.9815   4
   0   5  -3 109.678 16.7343   3
   0   5   3 88.4920 19.3880   4
   0   5  -3 109.302 21.2764   4
   0   5   3 81.7623 12.8153   2
   1  -5   3 -8.1818 6.84468   4
   1  -5   3 0.35655 8.15417   3
  -1  -5  -3 -5.3548 7.81238   4
   1  -5   3 6.03954 7.25439   2
   1  -5   3 -0.7991 8.79327   2
  -1  -5  -3 10.2816 6.02925   2
  -1  -5  -3 -0.8614 8.74915   3
   1   5   3 -13.826 8.50644   4
   1   5   3 0.42662 7.73192   3
   1   5   3 2.33260 6.38916   2
  -1   5  -3 8.85727 8.59608   3
  -1   5  -3 5.87543 10.6915   4
  -2  -5  -3 461.551 46.5440   4
  -2  -5  -3 548.266 47.4741   3
   2  -5   3 546.724 44.8141   2
  -2  -5  -3 540.607 41.8839   2
   2  -5   3 570.356 44.6526   3
   2  -5   3 602.673 47.5234   2
   2  -5   3 439.519 47.1646   4
  -2   5  -3 367.127 57.0392   4
  -2   5  -3 510.857 43.5470   3
   2   5   3 450.384 44.8748   3
   2   5   3 412.345 47.1877   4
   2   5   3 438.109 42.2246   2
   3  -5   3 68.7389 12.8019   3
  -3  -5  -3 69.4475 11.9113   2
   3  -5   3 58.6193 17.3813   4
   3  -5   3 54.0314 14.3484   2
  -3  -5  -3 55.6020 17.0654   4
  -3  -5  -3 72.7130 16.1122   3
  -3   5  -3 96.0621 19.3180   4
  -3   5  -3 52.0626 11.9492   3
   3   5   3 82.8866 13.4086   2
   3   5   3 66.3678 17.2196   4
   3   5   3 37.0013 15.1789   3
   4  -5   3 61.8369 19.2022   4
   4  -5   3 91.9739 13.1503   3
  -4  -5  -3 82.1138 18.3382   3
  -4  -5  -3 103.989 13.8393   2
   4  -5   3 88.4517 16.0469   2
  -4   5  -3 98.0550 14.5057   3
  -4   5  -3 104.027 20.5674   4
   4   5   3 82.9175 14.0268   2
   4   5   3 91.1531 20.6501   4
  -5  -5  -3 299.231 34.1834   3
  -5  -5  -3 341.576 29.9954   2
   5  -5   3 293.825 25.8485   3
   5  -5   3 308.796 32.9666   2
  -5   5  -3 269.143 27.5373   3
   5   5   3 273.429 33.7270   2
   5   5   3 295.750 35.8465   4
  -5   5  -3 383.225 36.6937   4
   6  -5   3 14.5304 6.65560   3
  -6  -5  -3 -7.3170 8.95410   3
   6  -5   3 4.94570 8.59058   2
   6   5   3 4.50978 8.03274   2
  -6   5  -3 13.0799 10.6688   4
  -6   5  -3 11.8858 7.10977   3
   6   5   3 13.0900 13.2472   4
   7  -5   3 16.0230 10.5950   2
  -7  -5  -3 14.2416 12.1757   3
   7  -5   3 5.75882 4.43943   3
  -7   5  -3 7.04982 11.0503   4
   7   5   3 13.0422 13.0056   4
   7   5   3 -11.932 6.47454   2
  -7   5  -3 1.02156 4.69856   3
   8  -5   3 88.9661 17.2343   2
  -8  -5  -3 27.3891 23.4393   3
  -8   5  -3 64.1743 17.8151   4
   8   5   3 33.0551 18.0761   4
   8   5   3 64.8979 16.0750   2
   7  -6  -3 169.184 20.8196   3
  -7  -6   3 192.326 29.1609   3
   7  -6  -3 156.428 24.7775   2
   7  -6  -3 240.407 24.3581   2
   7   6  -3 198.968 26.6187   2
   7   6  -3 193.115 29.5886   4
  -7   6   3 207.960 27.5999   4
   6  -6  -3 51.6552 11.8427   2
   6  -6  -3 34.1945 11.0319   2
   6  -6  -3 33.8015 10.6037   3
   6   6  -3 33.6865 17.2377   4
   6   6  -3 16.1099 11.6577   2
  -6   6   3 29.8654 13.8002   4
  -5  -6   3 1.32539 9.86934   3
   5  -6  -3 2.32591 8.75142   3
   5  -6  -3 16.2092 8.02325   2
   5  -6  -3 12.3845 9.05034   2
  -5   6   3 14.6175 11.9080   4
   5   6  -3 15.4743 10.8652   2
   5   6  -3 -3.9094 10.4100   4
   4  -6  -3 212.543 22.0282   2
  -4  -6   3 166.866 25.2090   3
   4  -6  -3 187.314 22.0124   3
   4  -6  -3 156.769 19.5692   2
   4   6  -3 155.334 26.4556   4
  -4   6   3 141.474 26.3369   4
   4   6  -3 186.155 23.6580   2
   3  -6  -3 13.0484 7.25477   2
   3  -6  -3 -3.3360 8.07511   3
   3  -6  -3 12.2968 9.70312   2
  -3  -6   3 -11.668 8.61025   3
   3   6  -3 -10.310 6.89361   2
   3   6  -3 -3.7894 11.0567   4
  -3   6   3 9.68022 10.8225   4
   2  -6  -3 130.982 16.5616   2
  -2  -6   3 136.928 22.7199   3
   2  -6  -3 189.599 21.7075   2
   2  -6  -3 162.110 23.0263   3
   2   6  -3 93.8223 22.7410   4
  -2   6   3 137.195 25.2273   4
   2   6  -3 151.752 20.9460   2
  -1  -6   3 0.50692 9.79280   3
  -1  -6   3 31.2362 13.6558   2
   1  -6  -3 10.1206 11.0311   3
   1  -6  -3 10.9418 6.44880   2
   1  -6  -3 15.2540 10.1756   2
  -1  -6   3 8.61908 7.74917   2
   1   6  -3 3.08562 9.20501   2
   1   6  -3 23.9785 14.9712   4
  -1   6   3 8.95537 13.0717   4
   0  -6  -3 54.4973 11.3733   2
   0  -6   3 88.0727 16.0859   2
   0  -6   3 68.5018 16.9046   3
   0  -6  -3 98.9879 19.7638   3
   0  -6   3 83.2692 18.6617   2
   0  -6  -3 87.0219 17.0372   2
   0   6   3 81.0028 19.8879   4
   0   6  -3 68.1917 15.6212   3
   0   6  -3 47.5862 17.1539   4
   1  -6   3 96.3147 16.2856   2
  -1  -6  -3 75.5912 17.0597   3
  -1  -6  -3 59.7294 11.8118   2
   1  -6   3 69.2776 17.7381   2
   1  -6   3 73.6391 19.6951   3
  -1   6  -3 67.6958 19.5551   4
   1   6   3 67.1031 14.8217   2
   1   6   3 53.6149 17.7302   4
  -1   6  -3 84.3449 16.5306   3
   2  -6   3 43.6870 13.3989   3
   2  -6   3 25.5900 11.7127   2
  -2  -6  -3 74.8594 18.0277   3
  -2  -6  -3 26.5252 9.35298   2
   2  -6   3 15.2914 10.7848   2
   2   6   3 11.3930 12.6513   4
   2   6   3 25.1007 9.95846   2
  -2   6  -3 41.6508 16.5800   4
  -3  -6  -3 29.3524 12.7650   3
   3  -6   3 16.6600 9.39401   3
   3  -6   3 18.8872 11.8837   2
  -3  -6  -3 1.44390 6.45791   2
  -3   6  -3 16.4890 9.43562   3
   3   6   3 23.3889 14.3892   4
  -3   6  -3 20.8661 13.8735   4
   3   6   3 6.94860 8.53730   2
   4  -6   3 29.2921 9.83089   3
  -4  -6  -3 31.1412 9.76336   2
  -4  -6  -3 42.4106 14.4796   3
   4  -6   3 31.6956 13.7239   2
  -4   6  -3 21.6173 14.7229   4
   4   6   3 6.74264 13.0383   4
  -4   6  -3 37.4349 11.0918   3
   4   6   3 28.1060 11.1087   2
   5  -6   3 69.1771 12.0360   3
  -5  -6  -3 78.5248 18.6073   3
   5  -6   3 111.483 20.0943   2
  -5   6  -3 82.6065 14.6613   3
   5   6   3 51.8185 14.9646   2
   5   6   3 57.2368 19.6639   4
  -5   6  -3 53.0928 17.1327   4
   6  -6   3 21.9925 12.5465   2
   6  -6   3 45.6636 8.60799   3
  -6  -6  -3 74.1340 18.8372   3
  -6   6  -3 49.7162 11.2053   3
  -6   6  -3 36.2890 16.6139   4
   6   6   3 44.4647 14.0777   2
   6   6   3 74.9980 23.0193   4
  -4  -7   3 13.5642 13.5160   3
   4  -7  -3 -5.9254 7.30872   2
   4  -7  -3 16.6226 10.1434   2
   4  -7  -3 13.9428 11.6881   3
  -4   7   3 -1.2601 13.4095   4
   4   7  -3 12.7083 11.2964   2
   4   7  -3 22.0459 15.5996   4
   3  -7  -3 77.6096 18.1496   3
   3  -7  -3 75.8832 16.3316   2
   3   7  -3 53.7435 20.0080   4
  -3   7   3 121.462 25.9903   4
   3   7  -3 51.4324 15.8612   2
  -2  -7   3 -17.376 11.9604   2
  -2  -7   3 16.1963 13.0885   3
   2  -7  -3 11.2263 12.3054   3
   2  -7  -3 -3.7372 7.03722   2
   2  -7  -3 13.4535 10.9257   2
  -2   7   3 32.7271 18.3572   4
   2   7  -3 6.17411 9.96980   2
   2   7  -3 -8.2643 17.2030   4
   1  -7  -3 28.9278 13.4407   2
  -1  -7   3 49.7476 15.5043   3
   1  -7  -3 31.8339 10.6867   2
   1  -7  -3 28.8302 14.0100   3
  -1  -7   3 15.7772 13.7782   2
  -1   7   3 16.2926 15.9290   4
   0  -7   3 261.555 32.7682   2
   0  -7  -3 294.043 33.8708   3
   0  -7  -3 242.998 30.3736   2
   0  -7   3 276.329 32.8074   3
   0   7   3 206.602 33.4906   4
  -1  -7  -3 307.958 33.5340   3
   1  -7   3 215.382 30.6153   2
  -1  -7  -3 234.264 24.5529   2
   1  -7   3 190.170 29.6230   3
  -2  -7  -3 72.3657 14.2024   2
   2  -7   3 72.3459 16.8169   3
   2  -7   3 92.4853 20.4218   2
  -2  -7  -3 95.2336 23.0142   3
   2   7   3 88.7456 24.8168   4
  -2   7  -3 49.4733 18.8849   4
   2   7   3 74.3973 15.0779   2
   3  -7   3 12.8883 11.7699   2
   3  -7   3 22.9473 11.5223   3
  -3  -7  -3 15.6242 14.1510   3
   3   7   3 9.95450 9.36343   2
  -3   7  -3 -16.522 9.61116   4
   3   7   3 10.4245 14.0874   4
   4  -7   3 54.3772 12.6889   3
  -4  -7  -3 51.8401 17.9833   3
 -12   0   4 -6.3123 7.14624   3
  12   0  -4 8.90335 4.92587   4
  12   0  -4 7.94231 9.48791   2
  12   0  -4 5.71728 9.68057   4
  11   0  -4 11.9201 5.80041   4
 -11   0   4 24.2813 8.18654   3
  11   0  -4 25.0423 7.50397   4
 -11   0   4 28.8478 10.7285   3
  11   0  -4 19.9344 10.0339   2
  10   0  -4 81.2321 11.6081   4
  10   0  -4 94.1787 11.3429   4
  10   0  -4 75.8742 13.0508   2
 -10   0   4 88.0853 14.5904   3
   9   0  -4 201.550 19.8034   4
   9   0  -4 196.407 22.5589   2
  -9   0   4 206.774 24.1070   2
   9   0  -4 238.447 19.8526   4
  -9   0   4 200.151 22.1872   3
  -9   0   4 226.115 21.1566   3
   8   0  -4 150.373 13.0908   4
  -8   0   4 130.307 14.9319   3
  -8   0   4 114.172 15.4330   3
  -8   0   4 119.896 16.4861   2
   8   0  -4 111.558 12.9517   4
   8   0  -4 121.711 15.5499   2
   7   0  -4 -2.5041 4.63098   2
   7   0  -4 5.86786 3.41209   4
  -7   0   4 -1.7480 4.97697   2
  -7   0   4 4.50874 5.22337   3
   7   0  -4 2.59959 3.43019   4
  -7   0   4 1.05228 4.67592   3
   6   0  -4 680.140 54.9475   4
  -6   0   4 767.241 57.0571   3
  -6   0   4 766.566 56.6904   3
   6   0  -4 708.007 57.2886   2
  -6   0   4 718.444 57.6799   2
  -5   0   4 15.9378 5.22762   3
   5   0  -4 15.7621 3.32322   4
  -5   0   4 24.4558 5.79272   3
   5   0  -4 19.2399 4.96651   2
   5   0  -4 17.1183 3.18298   4
  -5   0   4 21.7393 6.48343   2
  -4   0   4 513.430 39.6313   2
  -4   0   4 527.641 39.4984   3
  -4   0   4 510.644 39.5026   3
   4   0  -4 457.208 39.4966   2
  -3   0   4 1207.24 92.3639   2
   3   0  -4 1195.46 92.4789   2
  -3   0   4 1187.03 92.3719   3
  -3   0   4 1348.52 92.4926   3
  -2   0   4 1942.47 136.266   4
  -2   0   4 1815.23 137.298   2
   2   0  -4 1677.37 137.346   3
  -2   0   4 1977.34 137.519   3
  -2   0   4 1853.69 136.606   4
  -1   0   4 255.408 21.3034   3
   1   0  -4 276.420 21.7113   3
  -1   0   4 283.902 21.4083   4
   1   0  -4 284.106 21.5208   2
  -1   0   4 271.394 20.8843   4
  -1   0   4 250.002 21.2484   2
   0   0   4 321.663 24.6765   3
   0   0   4 304.618 25.5125   2
   0   0  -4 345.280 24.8028   3
   0   0  -4 284.196 24.7033   4
   0   0  -4 312.090 25.7583   2
   0   0   4 339.688 24.9925   4
   1   0   4 9999.99 833.047   1
   2   0   4 226.687 17.6400   4
  -2   0  -4 197.050 18.1460   2
   2   0   4 199.428 16.7651   3
  -2   0  -4 202.908 16.3377   3
  -2   0  -4 194.303 17.4220   4
   2   0   4 212.044 17.8787   2
   3   0   4 182.805 16.6346   2
  -3   0  -4 172.661 15.4978   4
   3   0   4 191.776 15.7986   4
   3   0   4 170.359 14.7579   3
  -3   0  -4 155.405 14.3455   3
  -3   0  -4 165.320 17.0133   2
   4   0   4 758.350 57.3932   4
  -4   0  -4 747.054 56.0825   3
   4   0   4 673.663 57.7927   2
   4   0   4 753.438 55.8086   3
  -4   0  -4 736.698 58.8969   2
   5   0   4 161.344 13.8798   3
   5   0   4 160.379 16.3445   2
  -5   0  -4 172.280 15.8847   4
  -5   0  -4 165.072 18.0995   2
  -5   0  -4 147.295 14.6707   3
   5   0   4 154.686 15.6379   4
   6   0   4 720.163 53.5974   3
  -6   0  -4 698.068 54.8867   3
   6   0   4 690.732 57.1086   2
   6   0   4 700.643 56.1741   4
  -6   0  -4 690.630 55.6892   4
  -6   0  -4 727.693 59.0177   2
  -7   0  -4 177.562 16.9654   3
   7   0   4 172.997 18.1800   4
   7   0   4 150.513 17.8147   2
   7   0   4 179.610 19.4760   4
   7   0   4 157.406 14.5494   3
  -8   0  -4 1.38887 5.17434   3
   8   0   4 5.90479 6.49551   4
   8   0   4 -8.0898 4.29334   4
   8   0   4 2.17289 6.06438   2
   9   0   4 159.824 20.1690   4
  -9   0  -4 158.883 17.5522   3
  -9   0  -4 148.473 14.6226   3
   9   0   4 182.432 19.9024   4
   9   0   4 127.752 18.6480   2
  10   0   4 6.19309 7.65253   2
  10   0   4 -0.0142 6.95959   4
 -10   0  -4 4.82781 5.55036   3
 -11   0  -4 23.4640 5.90216   3
  11   0   4 28.6524 11.0121   2
 -11   0  -4 38.5044 8.32695   3
  11   0   4 30.7906 11.1001   4
  11  -1  -4 155.077 20.0462   2
  11  -1  -4 138.489 14.9118   4
 -11  -1   4 127.552 20.6394   3
  11  -1  -4 136.294 15.3054   4
  11   1  -4 168.983 16.8323   4
  11   1  -4 122.736 17.6036   4
 -11   1   4 140.680 19.2130   3
 -11   1   4 169.713 17.5279   3
  11   1  -4 163.954 21.3441   2
  10  -1  -4 178.793 21.0295   2
  10  -1  -4 169.112 17.4899   4
 -10  -1   4 154.891 21.8248   3
 -10  -1   4 201.978 20.5740   3
  10  -1  -4 194.582 17.0989   4
 -10   1   4 148.492 19.3786   3
  10   1  -4 175.199 21.9728   2
  10   1  -4 222.380 22.8186   4
 -10   1   4 180.085 18.8234   3
  10   1  -4 157.905 19.5910   4
  -9  -1   4 129.240 19.5599   3
  -9  -1   4 163.048 14.8991   4
   9  -1  -4 171.822 21.2435   2
   9  -1  -4 160.863 15.1384   4
   9  -1  -4 157.776 15.9735   4
  -9   1   4 180.692 20.8803   2
  -9   1   4 142.047 17.7846   3
  -9   1   4 170.905 17.2090   3
   9   1  -4 189.345 20.6902   2
   8  -1  -4 76.0235 8.68144   4
  -8  -1   4 96.8779 12.9154   2
   8  -1  -4 83.3376 12.1324   2
  -8  -1   4 64.6735 11.8023   3
   8  -1  -4 63.5618 9.64675   4
  -8  -1   4 77.5550 13.4990   3
  -8  -1   4 75.9825 8.68662   4
   8   1  -4 77.8706 14.0441   2
  -8   1   4 96.3598 12.2787   3
  -8   1   4 82.6604 11.2536   3
  -8   1   4 85.9188 14.8823   2
   8   1  -4 79.4866 12.0708   4
   8   1  -4 95.4550 11.7753   3
  -7  -1   4 50.3615 10.2101   3
  -7  -1   4 49.9706 9.01001   2
  -7  -1   4 51.4039 6.44030   4
   7  -1  -4 39.7823 7.31549   4
   7  -1  -4 49.4318 6.03890   4
   7  -1  -4 46.2717 9.28042   2
   7   1  -4 48.9516 9.29054   4
   7   1  -4 60.9951 11.0502   2
  -7   1   4 56.2705 9.17221   3
  -7   1   4 52.8173 8.56678   3
  -7   1   4 53.1297 10.7008   2
   7   1  -4 53.9443 8.82507   3
  -6  -1   4 149.483 17.2200   3
   6  -1  -4 172.168 13.4587   4
  -6  -1   4 183.540 14.5815   4
   6  -1  -4 139.679 14.4771   4
  -6  -1   4 149.153 16.2700   2
   6  -1  -4 176.633 16.4347   2
   6   1  -4 155.340 16.2895   4
  -6   1   4 163.791 15.7798   3
  -6   1   4 158.624 16.8989   2
   6   1  -4 160.686 16.0927   3
   6   1  -4 165.732 17.4309   2
  -6   1   4 197.330 16.1805   3
   5  -1  -4 571.351 47.2034   4
  -5  -1   4 629.516 49.4969   2
  -5  -1   4 648.948 47.7256   4
   5  -1  -4 651.280 46.2403   4
  -5  -1   4 599.986 49.5800   3
  -5   1   4 664.700 48.3873   3
   5   1  -4 612.461 49.7377   2
  -5   1   4 542.081 48.8043   2
   5   1  -4 651.200 48.8894   3
   5   1  -4 588.786 48.7922   4
  -5   1   4 643.627 48.2131   3
  -4  -1   4 481.901 41.0994   4
   4  -1  -4 538.424 41.4478   3
   4  -1  -4 490.755 40.1836   4
  -4  -1   4 528.783 42.1221   2
   4  -1  -4 535.806 41.2363   2
  -4  -1   4 502.812 42.2755   3
   4   1  -4 506.865 42.3854   2
   4   1  -4 493.843 41.8715   4
  -4   1   4 549.643 41.3978   3
   4   1  -4 563.955 41.8918   3
  -4   1   4 552.727 41.7333   2
  -4   1   4 588.445 39.8841   4
   3  -1  -4 249.872 19.5816   3
  -3  -1   4 201.153 19.6829   4
  -3  -1   4 234.048 20.2496   3
  -3  -1   4 248.472 20.3379   2
   3  -1  -4 220.887 18.5748   2
   3  -1  -4 221.575 18.4307   4
   3   1  -4 231.829 20.4001   2
  -3   1   4 245.593 18.9017   4
   3   1  -4 223.814 20.1188   4
  -3   1   4 205.696 18.7217   2
   3   1  -4 256.512 19.9083   3
  -3   1   4 251.084 19.6089   3
   2  -1  -4 2417.21 178.727   2
   2  -1  -4 2371.87 179.390   4
  -2  -1   4 2510.15 180.304   3
  -2  -1   4 2286.20 180.628   4
  -2   1   4 2333.59 178.799   2
  -2   1   4 2294.38 179.777   4
  -2   1   4 2509.10 179.988   3
   2   1  -4 2498.86 180.681   4
   2   1  -4 2674.34 180.082   3
  -1  -1   4 1346.30 112.042   4
  -1  -1   4 1501.50 111.871   2
   1  -1  -4 1406.53 111.068   4
  -1  -1   4 1601.25 111.326   3
  -1   1   4 1419.53 111.339   3
   1   1  -4 1608.19 112.274   4
   1   1  -4 1665.45 111.091   3
  -1   1   4 1327.35 111.359   4
   1   1  -4 1582.55 112.200   2
   0  -1  -4 74.9823 6.77144   2
   0  -1   4 72.3678 7.50773   3
   0  -1  -4 77.5640 8.19742   4
   0  -1  -4 78.2061 8.84011   3
   0  -1   4 79.2552 8.59991   2
   0  -1   4 81.8891 9.52363   2
   0  -1   4 75.6865 9.44874   4
   0   1  -4 94.1180 7.32822   3
   0   1  -4 79.3568 9.38559   4
   0   1   4 61.4530 8.39403   4
   0   1   4 63.3951 8.77486   3
   0   1   4 62.3159 6.27261   2
  -1  -1  -4 421.158 30.6092   2
   1  -1   4 407.031 32.6095   2
  -1  -1  -4 386.496 31.1701   4
   1  -1   4 349.464 29.3883   3
   1  -1   4 382.430 29.6774   3
  -1  -1  -4 424.239 31.4292   3
   1  -1   4 372.473 31.9834   4
   1   1   4 393.912 30.2142   2
  -1   1  -4 460.206 32.4259   4
  -1   1  -4 386.533 32.6514   2
   1   1   4 419.973 31.9234   4
   1   1   4 340.540 31.1262   3
  -2  -1  -4 394.449 34.5087   3
  -2  -1  -4 445.344 34.4401   2
   2  -1   4 450.829 35.9796   2
  -2  -1  -4 444.794 34.6876   4
   2  -1   4 408.782 35.3804   4
   2   1   4 460.196 35.4206   4
   2   1   4 465.396 34.1779   2
  -2   1  -4 429.453 35.8994   2
   2   1   4 399.416 34.7025   3
  -3  -1  -4 1398.74 98.7347   2
   3  -1   4 1317.36 99.3058   2
   3  -1   4 1426.17 102.468   4
  -3  -1  -4 1225.19 98.1099   3
  -3  -1  -4 1394.09 98.2123   4
   3  -1   4 1225.94 98.9912   4
   3   1   4 1325.32 99.0069   4
   3   1   4 1254.05 97.8690   2
  -3   1  -4 1236.55 99.6551   2
   3   1   4 1195.37 98.1778   3
  -4  -1  -4 926.791 70.9188   2
  -4  -1  -4 911.796 70.2656   3
  -4  -1  -4 895.476 69.7277   4
   4  -1   4 978.800 71.3794   2
   4  -1   4 825.313 69.1931   4
   4  -1   4 945.645 71.5118   4
   4   1   4 888.413 70.8229   4
  -4   1  -4 908.284 72.2763   2
   4   1   4 871.257 69.9732   2
   4   1   4 936.534 70.2700   3
  -5  -1  -4 1052.04 85.7804   2
  -5  -1  -4 1032.88 84.7734   3
  -5  -1  -4 1209.15 84.7072   4
   5  -1   4 1153.34 86.3087   2
   5  -1   4 1115.11 86.1760   4
   5  -1   4 1124.13 84.1373   4
   5   1   4 1055.85 84.3287   3
   5   1   4 1085.79 85.0459   2
  -5   1  -4 1032.72 87.0824   2
   5   1   4 1117.86 85.8754   4
  -6  -1  -4 261.151 27.2398   2
  -6  -1  -4 255.433 25.9087   3
   6  -1   4 305.591 27.7254   4
   6  -1   4 283.006 26.9163   2
  -6  -1  -4 330.299 25.5788   4
   6  -1   4 299.481 25.1782   4
  -6   1  -4 241.072 27.9514   2
   6   1   4 254.012 24.7448   3
   6   1   4 279.836 26.6921   4
   6   1   4 281.351 26.1782   2
   7  -1   4 527.056 44.8708   4
   7  -1   4 543.581 44.7969   2
  -7  -1  -4 534.596 42.4917   4
  -7  -1  -4 444.000 44.4826   2
  -7  -1  -4 481.412 43.1542   3
   7  -1   4 474.719 42.0115   4
   7   1   4 469.155 44.1054   4
   7   1   4 543.629 41.9807   3
  -7   1  -4 530.503 47.1857   2
   7   1   4 526.150 44.1196   2
  -7   1  -4 527.450 38.3567   3
   8  -1   4 129.841 17.1503   2
  -8  -1  -4 132.592 16.6474   3
   8  -1   4 133.713 18.0852   4
   8  -1   4 135.770 15.3812   4
   8   1   4 126.855 16.5870   2
  -8   1  -4 122.924 10.5751   3
  -8   1  -4 114.810 11.2841   3
   8   1   4 125.555 17.3423   4
   8   1   4 120.143 13.9280   3
   9  -1   4 133.030 17.9929   4
  -9  -1  -4 96.8274 16.4350   3
   9  -1   4 118.278 18.2845   4
  -9  -1  -4 121.759 15.4162   4
   9  -1   4 139.424 18.0957   2
   9   1   4 120.632 16.1292   2
   9   1   4 123.316 13.6803   3
   9   1   4 125.866 18.2740   4
  10  -1   4 76.6724 13.7300   2
  10  -1   4 83.5787 13.9342   4
 -10  -1  -4 83.5777 14.7542   3
  10   1   4 83.6791 16.3194   2
  10   1   4 87.8442 11.2744   3
  10   1   4 90.3995 17.6795   4
  11  -1   4 11.5091 8.21254   4
 -11  -1  -4 8.77468 7.65841   3
 -11  -1  -4 18.7881 7.29427   3
  11  -1   4 1.42397 6.57387   2
  11   1   4 16.1441 9.84630   2
  11   1   4 12.5761 9.97600   4
  11  -2  -4 179.224 20.6214   2
 -11  -2   4 151.367 21.9702   3
  11  -2  -4 119.963 14.9281   4
  11  -2  -4 118.967 15.8775   4
 -11  -2   4 167.616 15.4850   4
  11   2  -4 145.545 20.4066   4
 -11   2   4 140.007 18.1433   3
  11   2  -4 144.237 20.0311   2
 -10  -2   4 28.5892 11.2571   3
  10  -2  -4 22.5080 8.81130   2
 -10  -2   4 44.3048 7.75170   4
  10  -2  -4 53.8892 10.0709   4
  10  -2  -4 27.6054 6.11804   4
  10   2  -4 42.0107 11.9056   4
  10   2  -4 20.1014 10.4967   2
 -10   2   4 28.5319 8.75392   3
 -10   2   4 33.6086 8.66912   3
   9  -2  -4 51.5252 16.2890   2
   9  -2  -4 61.4597 7.95956   4
   9  -2  -4 54.2785 10.6198   4
  -9  -2   4 73.0296 15.5088   3
  -9  -2   4 57.3484 8.98679   4
   9   2  -4 64.5764 11.5887   3
  -9   2   4 48.6689 10.2014   3
   9   2  -4 61.4641 13.3988   4
  -9   2   4 52.0574 10.2046   3
   9   2  -4 66.2005 13.9968   2
  -9   2   4 53.1440 13.1046   2
  -8  -2   4 40.9049 7.58546   4
  -8  -2   4 45.5469 10.7017   2
   8  -2  -4 23.6253 4.83820   4
   8  -2  -4 9.09872 6.57001   4
  -8  -2   4 14.6774 8.83112   3
   8  -2  -4 20.6013 7.97355   2
  -8   2   4 21.5654 7.08825   3
  -8   2   4 17.4733 6.78801   3
   8   2  -4 9.30039 7.84393   4
   8   2  -4 22.8723 9.14287   2
  -8   2   4 17.6132 9.54525   2
   8   2  -4 14.5007 8.35096   3
   7  -2  -4 150.665 15.2882   2
  -7  -2   4 116.228 17.3532   3
   7  -2  -4 132.473 12.1186   4
  -7  -2   4 137.226 17.0485   2
   7  -2  -4 121.932 14.9610   4
  -7   2   4 146.299 15.2316   3
  -7   2   4 135.901 14.2254   3
  -7   2   4 127.380 16.3147   2
   7   2  -4 128.180 17.3289   4
   7   2  -4 138.313 15.7775   3
   7   2  -4 114.969 16.2860   2
  -6  -2   4 53.6416 9.19460   4
   6  -2  -4 57.1728 9.71661   3
  -6  -2   4 52.3025 11.3628   3
   6  -2  -4 76.0437 9.53609   2
  -6  -2   4 81.4095 10.3268   2
   6  -2  -4 67.7653 10.1189   4
  -6   2   4 74.9088 8.74855   4
   6   2  -4 59.4744 9.81005   2
  -6   2   4 52.7623 9.80450   2
  -6   2   4 54.5260 9.70215   3
   6   2  -4 55.4916 13.4044   4
   6   2  -4 61.5202 10.5487   3
   5  -2  -4 34.3161 7.20564   3
   5  -2  -4 25.1647 6.68709   4
  -5  -2   4 31.3018 7.66592   2
  -5  -2   4 35.3033 8.18948   4
   5  -2  -4 26.4095 6.93300   2
  -5  -2   4 33.0453 9.08900   3
  -5   2   4 35.3810 6.76250   4
   5   2  -4 38.3718 8.09627   3
  -5   2   4 24.7268 6.42758   3
  -5   2   4 20.7759 6.83012   2
   5   2  -4 26.8967 7.49146   2
   5   2  -4 30.9955 8.82255   4
  -4  -2   4 536.273 42.4429   2
   4  -2  -4 489.014 41.7198   4
  -4  -2   4 493.902 42.7997   3
   4  -2  -4 581.848 40.9482   3
   4  -2  -4 531.351 40.4866   2
  -4  -2   4 503.240 42.6867   4
  -4   2   4 524.803 41.7124   4
  -4   2   4 488.722 40.9919   2
   4   2  -4 522.358 42.0332   3
   4   2  -4 559.899 42.8825   2
   4   2  -4 471.142 43.0755   4
  -4   2   4 490.489 41.1241   3
  -3  -2   4 470.465 39.5979   4
  -3  -2   4 454.491 38.8230   3
   3  -2  -4 432.814 35.9854   2
   3  -2  -4 543.505 37.7548   3
   3  -2  -4 444.358 38.2060   4
  -3   2   4 458.280 37.6882   3
  -3   2   4 457.887 38.3606   4
   3   2  -4 454.784 39.7734   4
  -3   2   4 468.872 36.7237   2
   3   2  -4 506.410 38.9983   2
  -2  -2   4 1086.14 83.0862   3
   2  -2  -4 1212.39 82.3349   3
   2  -2  -4 995.727 80.1959   2
   2  -2  -4 1027.02 82.8358   4
  -2  -2   4 1084.89 83.0145   2
  -2  -2   4 1023.35 84.2255   4
   2   2  -4 1109.50 84.6066   4
  -2   2   4 1162.01 80.8183   2
   2   2  -4 1188.02 82.7408   3
   2   2  -4 1075.47 88.8953   2
  -2   2   4 996.650 83.1953   4
  -2   2   4 1019.66 82.3512   3
  -1  -2   4 515.330 41.7238   3
  -1  -2   4 569.216 42.2633   2
   1  -2  -4 535.320 39.3424   2
  -1  -2   4 451.943 42.9560   4
   1  -2  -4 517.937 39.0029   2
   1  -2  -4 546.447 41.7511   3
   1  -2  -4 531.905 42.4184   4
  -1   2   4 489.340 41.7351   3
   1   2  -4 581.019 44.0315   4
   1   2  -4 513.249 42.3432   2
   1   2  -4 537.117 41.3157   3
  -1   2   4 485.702 42.7256   4
   0  -2  -4 451.821 36.3753   4
   0  -2   4 450.714 37.4526   2
   0  -2   4 436.968 35.9974   2
   0  -2   4 420.644 35.1374   3
   0  -2  -4 438.270 35.9128   3
   0  -2  -4 443.736 33.2239   2
   0  -2   4 404.609 37.3680   4
   0   2   4 370.606 35.6705   3
   0   2   4 442.910 33.5245   2
   0   2   4 418.079 37.0090   4
   0   2  -4 510.505 38.1119   4
   0   2  -4 483.247 36.6856   2
   0   2  -4 458.979 34.8454   3
  -1  -2  -4 184.606 18.1384   3
  -1  -2  -4 157.909 17.2027   4
  -1  -2  -4 180.418 14.9163   2
   1  -2   4 150.089 18.0665   4
   1  -2   4 184.169 16.1473   3
   1  -2   4 179.022 17.5725   2
   1  -2   4 209.446 19.6926   2
   1   2   4 180.371 15.0400   2
   1   2   4 170.415 18.3383   4
  -1   2  -4 186.279 21.0536   4
  -1   2  -4 185.767 15.3881   3
   1   2   4 160.632 17.6211   3
   2  -2   4 908.592 80.9644   4
   2  -2   4 1186.22 82.0127   2
  -2  -2  -4 1054.44 82.3794   4
   2  -2   4 1003.03 77.7532   3
  -2  -2  -4 1040.76 78.5413   2
  -2  -2  -4 1062.53 81.0615   3
  -2   2  -4 1164.30 81.7624   4
   2   2   4 910.494 80.1601   3
  -2   2  -4 1060.49 77.3957   3
   2   2   4 1016.96 78.4523   2
   2   2   4 1115.02 81.8628   4
  -2   2  -4 990.365 81.9272   2
  -3  -2  -4 294.574 24.4686   4
  -3  -2  -4 255.759 24.8898   3
   3  -2   4 237.016 25.0112   4
   3  -2   4 248.393 25.1420   2
  -3  -2  -4 295.507 23.5390   2
  -3   2  -4 318.256 26.0606   4
   3   2   4 216.695 25.0008   4
  -3   2  -4 263.084 26.0492   2
   3   2   4 251.621 26.4460   3
   4  -2   4 1205.41 101.104   4
  -4  -2  -4 1384.87 99.9339   4
  -4  -2  -4 1326.36 100.799   3
  -4  -2  -4 1294.74 99.3284   2
   4  -2   4 1317.15 101.006   2
  -4   2  -4 1294.48 102.014   2
   4   2   4 1213.54 100.186   3
   4   2   4 1293.86 101.564   4
   4   2   4 1343.98 99.1944   2
   5  -2   4 68.3930 10.2093   4
   5  -2   4 72.2678 12.2396   2
  -5  -2  -4 76.2291 10.8496   4
  -5  -2  -4 84.4460 11.7122   2
   5  -2   4 70.2172 12.9953   4
  -5  -2  -4 81.5842 13.7278   3
  -5   2  -4 84.6365 14.9342   2
   5   2   4 83.1903 11.0409   2
   5   2   4 67.2451 13.6559   4
   5   2   4 68.7025 12.7967   3
  -6  -2  -4 96.3737 15.5331   3
  -6  -2  -4 94.6387 13.7641   2
   6  -2   4 64.8806 14.4842   4
  -6  -2  -4 89.8942 12.3776   4
   6  -2   4 81.4969 13.8084   2
   6  -2   4 96.1819 11.9320   4
   6   2   4 73.8966 13.8536   4
  -6   2  -4 105.970 16.6516   2
   6   2   4 71.4353 11.1117   2
   6   2   4 87.5217 14.3884   3
   7  -2   4 29.8722 9.80911   2
  -7  -2  -4 25.1593 7.89567   4
  -7  -2  -4 53.0603 12.2555   2
  -7  -2  -4 26.2010 10.3773   3
   7  -2   4 31.8663 10.8422   4
   7  -2   4 27.3387 7.82739   4
   7   2   4 39.8425 10.6983   3
   7   2   4 33.2772 9.46489   2
  -7   2  -4 33.8642 11.1568   2
   7   2   4 25.6664 10.1675   4
   8  -2   4 100.506 15.9879   2
  -8  -2  -4 81.3479 16.1452   3
  -8  -2  -4 99.0059 13.8473   4
   8  -2   4 105.933 13.5305   4
   8   2   4 102.454 14.8161   3
   8   2   4 113.811 19.7082   4
   8   2   4 88.4544 14.9168   2
  -9  -2  -4 68.7060 15.0838   3
   9  -2   4 64.7321 11.3685   4
   9  -2   4 75.0423 15.0275   2
   9  -2   4 59.7277 14.7763   4
   9   2   4 59.1328 15.6870   4
   9   2   4 47.2551 12.7698   2
   9   2   4 47.1875 12.7959   3
  10  -2   4 16.8358 12.1006   2
  10  -2   4 20.6786 8.22229   4
  10   2   4 16.3441 11.4151   4
  10   2   4 17.6448 8.10013   3
  10   2   4 23.0794 12.0434   2
  11  -3  -4 20.4474 5.99203   4
  11  -3  -4 16.9691 8.39455   4
  11  -3  -4 24.4103 9.72753   2
 -11  -3   4 19.0401 11.7626   3
 -11  -3   4 21.7718 8.56701   4
  11   3  -4 16.1711 10.7615   2
 -11   3   4 15.7264 8.14702   3
  11   3  -4 26.8785 11.9333   4
  10  -3  -4 413.371 38.6685   4
  10  -3  -4 432.852 39.5047   2
 -10  -3   4 517.458 38.1473   4
 -10  -3   4 345.095 41.6646   3
  10   3  -4 406.208 41.8334   2
 -10   3   4 445.963 37.5159   3
 -10   3   4 433.836 38.3713   3
  10   3  -4 406.864 42.1228   4
   9  -3  -4 28.3281 9.62632   4
  -9  -3   4 31.2723 8.78891   4
   9  -3  -4 31.6240 9.15592   2
   9  -3  -4 23.4565 5.59537   4
  -9  -3   4 18.5009 10.6228   3
  -9   3   4 24.7012 7.85885   3
   9   3  -4 15.7616 10.4966   4
  -9   3   4 35.4700 11.8530   2
   9   3  -4 20.1089 8.98500   2
  -9   3   4 30.2175 8.99752   3
  -8  -3   4 190.717 25.9520   3
   8  -3  -4 188.396 21.6605   3
   8  -3  -4 190.405 24.1535   4
  -8  -3   4 291.344 24.4886   4
   8  -3  -4 259.209 23.3881   2
  -8   3   4 223.053 25.2214   2
  -8   3   4 238.675 23.2983   3
   8   3  -4 234.180 25.8185   2
  -8   3   4 258.686 22.1271   3
   8   3  -4 204.936 26.5668   4
  -7  -3   4 262.133 26.6427   4
  -7  -3   4 308.173 28.1137   2
   7  -3  -4 257.458 32.9693   4
   7  -3  -4 286.085 25.6352   2
   7  -3  -4 268.101 24.8690   3
  -7   3   4 249.856 27.1436   2
   7   3  -4 265.863 28.1219   2
  -7   3   4 316.930 25.9669   4
  -7   3   4 254.799 25.7897   3
   7   3  -4 236.798 28.7303   4
   7   3  -4 309.833 27.6665   3
   6  -3  -4 80.3553 10.9031   3
  -6  -3   4 59.7255 13.4061   3
   6  -3  -4 85.2893 11.2847   2
  -6  -3   4 89.1821 16.1287   2
   6  -3  -4 67.0604 13.1927   4
  -6  -3   4 78.2794 13.0229   4
  -6   3   4 65.9720 12.3437   2
   6   3  -4 71.4950 15.2198   4
  -6   3   4 84.6608 12.6248   3
   6   3  -4 52.3877 12.4263   2
   6   3  -4 69.3632 12.2926   3
  -6   3   4 78.3588 12.1398   4
   5  -3  -4 198.588 17.6608   3
   5  -3  -4 199.528 17.3929   2
  -5  -3   4 143.242 19.9981   3
   5  -3  -4 142.503 19.3177   4
  -5  -3   4 165.926 19.5720   4
  -5  -3   4 173.075 18.3864   2
  -5   3   4 198.359 19.7377   4
   5   3  -4 180.347 19.2960   2
   5   3  -4 185.866 19.8123   3
  -5   3   4 194.707 18.7776   3
   5   3  -4 165.637 21.3313   4
  -5   3   4 151.672 17.6068   2
  -4  -3   4 100.007 15.0317   3
   4  -3  -4 117.199 12.3813   3
   4  -3  -4 104.708 11.3119   2
   4  -3  -4 119.153 15.0561   4
  -4  -3   4 119.562 13.8687   2
  -4  -3   4 98.9256 15.2272   4
   4   3  -4 95.1401 14.0735   3
  -4   3   4 92.2778 13.1085   3
  -4   3   4 93.1908 12.0828   2
  -4   3   4 101.470 14.7708   4
   4   3  -4 119.738 14.7403   2
   4   3  -4 114.470 16.7892   4
   3  -3  -4 22.7397 8.17606   4
  -3  -3   4 13.1824 6.29149   2
   3  -3  -4 16.6185 4.62243   2
   3  -3  -4 18.9396 6.42949   3
   3  -3  -4 18.3281 4.84129   2
  -3  -3   4 23.0632 8.81694   4
  -3  -3   4 4.99319 6.71637   3
   3   3  -4 12.7478 7.82853   4
   3   3  -4 19.9914 7.47153   2
   3   3  -4 19.8712 6.91504   3
  -3   3   4 15.6416 6.57582   3
  -3   3   4 22.8338 8.66175   4
  -2  -3   4 94.9104 14.9735   4
   2  -3  -4 114.349 13.2669   3
  -2  -3   4 93.3996 12.0065   2
  -2  -3   4 102.920 14.1446   3
   2  -3  -4 111.199 14.3548   4
   2  -3  -4 105.496 10.8270   2
   2  -3  -4 97.4679 10.2448   2
   2   3  -4 129.827 13.7436   2
  -2   3   4 96.1281 13.0999   3
   2   3  -4 96.7285 15.2425   4
  -2   3   4 97.7331 14.3500   4
   2   3  -4 105.343 13.5205   3
   1  -3  -4 322.773 24.8527   2
   1  -3  -4 299.071 26.7940   3
  -1  -3   4 305.148 29.4473   4
   1  -3  -4 328.013 23.9301   2
  -1  -3   4 305.135 27.0652   2
   1  -3  -4 286.639 28.1515   4
  -1  -3   4 273.754 26.8931   3
   1   3  -4 295.535 29.4830   4
   1   3  -4 286.026 27.2661   2
  -1   3   4 249.956 26.2119   3
  -1   3   4 282.717 28.4614   4
   0  -3  -4 301.151 22.1405   2
   0  -3  -4 286.716 25.9436   3
   0  -3  -4 258.174 25.9024   4
   0  -3   4 283.168 25.3427   2
   0  -3   4 234.235 25.9899   2
   0  -3   4 250.714 24.9825   3
   0  -3   4 246.423 27.3155   4
   0   3   4 268.863 22.4033   2
   0   3   4 227.728 24.9060   3
   0   3  -4 312.906 24.6848   3
   0   3   4 277.356 27.1487   4
   0   3  -4 275.086 25.0303   2
   0   3  -4 264.167 27.4462   4
  -1  -3  -4 435.247 36.1881   3
   1  -3   4 410.802 35.4791   2
  -1  -3  -4 428.686 36.4590   4
  -1  -3  -4 446.254 32.6002   2
   1  -3   4 358.454 36.9600   4
   1  -3   4 445.128 36.9958   2
   1  -3   4 415.997 34.5832   3
   1   3   4 415.275 33.0623   2
   1   3   4 361.333 36.9988   4
   1   3   4 369.583 35.4928   3
  -1   3  -4 386.064 33.5911   3
  -1   3  -4 429.061 37.6608   4
   2  -3   4 150.742 15.3754   2
  -2  -3  -4 141.119 17.3324   3
   2  -3   4 98.2877 16.1972   4
   2  -3   4 138.376 14.1872   3
   2  -3   4 110.417 15.3355   2
  -2  -3  -4 157.771 17.2478   4
  -2  -3  -4 151.106 13.4215   2
  -2   3  -4 135.867 13.6587   3
   2   3   4 121.657 13.0241   2
  -2   3  -4 156.813 18.0616   4
   2   3   4 131.165 17.3724   4
   2   3   4 109.652 16.1602   3
   3  -3   4 122.200 17.4783   4
   3  -3   4 135.440 17.0949   2
   3  -3   4 106.569 11.7925   3
  -3  -3  -4 158.887 14.1052   2
  -3  -3  -4 114.868 16.6408   3
  -3  -3  -4 131.215 16.4239   4
   3   3   4 117.559 17.6660   4
   3   3   4 120.262 16.5282   3
  -3   3  -4 172.628 18.1827   4
   3   3   4 128.665 13.6570   2
  -3   3  -4 112.738 16.8584   2
  -3   3  -4 114.745 12.1994   3
   4  -3   4 79.8627 7.79601   3
  -4  -3  -4 67.3039 13.8476   3
   4  -3   4 95.3339 14.3669   2
   4  -3   4 79.5250 15.0685   4
  -4  -3  -4 114.320 12.7277   2
  -4  -3  -4 71.1860 12.2718   4
   4   3   4 88.8790 11.3166   2
  -4   3  -4 66.3919 14.3814   2
  -4   3  -4 92.9281 15.1770   4
  -4   3  -4 78.2051 8.70601   3
   4   3   4 85.7614 15.7229   4
   4   3   4 84.8774 14.3612   3
   5  -3   4 54.5797 12.5848   2
   5  -3   4 58.4759 13.9879   4
  -5  -3  -4 50.4468 12.9927   3
  -5  -3  -4 66.1150 12.4358   4
  -5  -3  -4 58.6976 10.7654   2
   5   3   4 44.3868 12.9081   4
   5   3   4 45.5190 9.93122   2
   5   3   4 39.6715 11.6851   3
  -5   3  -4 49.9588 11.9442   4
  -5   3  -4 42.3049 13.0405   2
  -6  -3  -4 98.3484 15.4371   4
  -6  -3  -4 78.5325 14.1715   2
   6  -3   4 53.6918 12.8632   2
   6  -3   4 58.7049 11.4818   4
   6  -3   4 56.1018 14.3270   4
  -6  -3  -4 86.4400 15.8268   3
   6   3   4 69.0858 16.0250   4
   6   3   4 72.9175 13.1089   2
  -6   3  -4 62.4648 15.5032   2
   6   3   4 97.6631 16.5467   3
  -6   3  -4 90.9945 14.9100   4
  -7  -3  -4 92.5255 14.2400   2
   7  -3   4 108.883 13.9476   4
  -7  -3  -4 107.580 18.3853   3
   7  -3   4 75.1367 17.7561   4
  -7  -3  -4 95.6064 14.1935   4
   7  -3   4 95.9141 16.2193   2
   7   3   4 106.245 15.2197   2
   7   3   4 107.655 22.2334   3
   7   3   4 106.751 18.4036   4
   8  -3   4 132.317 21.1735   4
   8  -3   4 121.940 19.1410   2
   8  -3   4 178.133 17.6789   4
  -8  -3  -4 176.635 22.4918   3
   8   3   4 130.383 21.3328   4
   8   3   4 125.232 18.3062   2
   8   3   4 111.267 19.4219   3
  -9  -3  -4 -12.749 7.07297   3
   9  -3   4 -0.0159 7.60326   2
   9  -3   4 2.71046 6.38281   4
   9   3   4 20.2883 9.74809   2
   9   3   4 6.86499 12.0620   4
  10  -3   4 5.88081 7.20634   4
  10  -3   4 28.4933 11.8050   2
 -10  -3  -4 12.5282 10.8362   3
  10   3   4 17.2007 13.4004   4
  10   3   4 15.6909 10.2416   2
  10  -4  -4 7.12711 5.29772   4
  10  -4  -4 6.78400 9.20245   4
 -10  -4   4 11.8444 12.3317   3
  10  -4  -4 -5.1862 7.58764   2
  10   4  -4 0.34490 9.18122   2
 -10   4   4 10.8227 7.16140   3
  10   4  -4 10.9168 11.9264   4
   9  -4  -4 5.15334 5.27292   4
  -9  -4   4 -10.999 7.32177   3
   9  -4  -4 6.58702 7.11474   2
  -9  -4   4 5.02178 8.95088   4
   9  -4  -4 5.68699 8.40033   4
  -9   4   4 7.50712 6.35925   3
   9   4  -4 10.3471 9.98270   2
   9   4  -4 -3.8357 10.7461   4
  -9   4   4 11.1742 8.66929   3
   8  -4  -4 55.3801 10.8352   2
  -8  -4   4 44.2123 12.1310   4
  -8  -4   4 65.2716 15.9843   3
   8  -4  -4 44.1016 12.9293   4
   8  -4  -4 50.9834 10.7509   3
  -8   4   4 54.6035 12.0395   3
   8   4  -4 72.6593 18.0683   4
  -8   4   4 77.2538 13.4788   4
   8   4  -4 53.8675 14.3597   2
  -7  -4   4 205.582 26.9627   3
   7  -4  -4 207.667 22.3170   2
   7  -4  -4 182.821 24.8483   4
   7  -4  -4 235.800 21.8889   3
  -7   4   4 206.451 23.6311   3
   7   4  -4 251.667 26.5286   2
   7   4  -4 234.043 28.4218   4
  -7   4   4 232.178 25.2193   2
  -7   4   4 242.239 24.5615   4
  -6  -4   4 68.1475 10.9708   2
  -6  -4   4 38.5022 12.2222   4
   6  -4  -4 50.4010 13.2860   4
  -6  -4   4 49.5769 13.5642   3
   6  -4  -4 46.2369 9.81093   2
   6  -4  -4 49.7369 9.71508   3
  -6   4   4 49.9580 12.4463   4
   6   4  -4 35.0851 11.6974   2
  -6   4   4 61.3219 12.5034   3
   6   4  -4 36.4654 13.5844   4
   6   4  -4 33.7205 12.5115   3
  -6   4   4 48.0096 11.6918   2
  -5  -4   4 227.939 23.3717   2
  -5  -4   4 202.940 25.4886   4
  -5  -4   4 194.822 25.3550   3
   5  -4  -4 223.693 21.0994   3
   5  -4  -4 210.851 25.1146   4
   5  -4  -4 227.378 20.9885   2
  -5   4   4 195.299 24.0955   4
  -5   4   4 230.114 22.7507   2
  -5   4   4 189.626 22.4036   3
   5   4  -4 263.054 25.3792   2
   5   4  -4 218.625 24.4910   3
   5   4  -4 193.428 26.6597   4
   4  -4  -4 867.917 68.5093   2
  -4  -4   4 823.168 73.4623   4
  -4  -4   4 894.355 71.1113   2
   4  -4  -4 985.800 70.8020   2
  -4  -4   4 745.638 71.7724   3
   4  -4  -4 1008.30 69.8050   3
   4  -4  -4 878.528 73.3022   4
   4   4  -4 917.162 71.8546   3
  -4   4   4 851.716 72.8546   4
   4   4  -4 820.643 74.1024   4
   4   4  -4 909.008 72.2582   2
  -4   4   4 819.028 70.5905   3
  -3  -4   4 9.57272 6.43133   2
   3  -4  -4 19.3377 5.83181   2
   3  -4  -4 9.35122 6.77912   3
   3  -4  -4 6.52939 4.95847   2
  -3  -4   4 6.44134 7.93919   3
   3  -4  -4 15.3814 9.63829   4
  -3  -4   4 8.71062 9.77250   4
   3   4  -4 5.69510 9.04367   4
  -3   4   4 -4.4939 7.38090   4
  -3   4   4 12.0612 7.23184   3
   3   4  -4 13.5196 8.05714   2
   3   4  -4 -1.8059 6.63492   3
  -2  -4   4 56.9778 13.5418   4
   2  -4  -4 42.1790 12.4586   4
   2  -4  -4 53.5370 9.58458   2
   2  -4  -4 81.9576 13.4802   3
  -2  -4   4 66.8876 10.1983   2
  -2  -4   4 54.5124 12.2947   3
   2  -4  -4 60.6948 8.47171   2
  -2   4   4 44.4542 10.8587   3
   2   4  -4 53.6791 11.7431   2
   2   4  -4 81.1153 12.8525   3
  -2   4   4 60.8241 13.9461   4
   2   4  -4 52.0039 13.9047   4
   1  -4  -4 80.5945 13.5451   3
  -1  -4   4 107.089 14.8751   3
  -1  -4   4 96.0156 13.3802   2
   1  -4  -4 100.862 16.3149   4
   1  -4  -4 97.5170 10.2962   2
   1  -4  -4 73.4798 11.7569   2
  -1  -4   4 79.6875 17.0437   4
   1   4  -4 82.0269 13.3402   3
   1   4  -4 114.176 17.6666   4
  -1   4   4 84.8205 15.6540   4
   1   4  -4 96.2476 14.0847   2
  -1   4   4 65.2449 13.2716   3
   0  -4  -4 25.7924 5.81661   2
   0  -4   4 8.39717 9.05988   4
   0  -4   4 29.7574 10.9458   2
   0  -4   4 36.2039 10.1633   3
   0  -4   4 19.5709 7.55306   2
   0  -4  -4 18.7678 9.02073   3
   0  -4  -4 22.8584 9.69131   4
   0   4  -4 28.5891 8.37564   3
   0   4   4 33.5192 11.4022   4
   0   4   4 21.1900 5.75485   2
   0   4  -4 30.5757 11.0938   4
   0   4   4 29.5325 10.1166   3
   1  -4   4 216.294 24.4657   2
   1  -4   4 220.880 23.2229   3
  -1  -4  -4 229.375 25.0180   4
  -1  -4  -4 252.018 25.4165   3
  -1  -4  -4 237.275 20.1144   2
   1  -4   4 235.994 23.3967   2
  -1   4  -4 249.989 22.7626   3
   1   4   4 178.297 24.8237   4
   1   4   4 225.311 22.4536   2
  -1   4  -4 229.834 26.3784   4
   1   4   4 174.341 23.2177   3
  -2  -4  -4 222.438 19.3076   2
   2  -4   4 198.319 21.2575   2
   2  -4   4 203.815 20.7529   3
   2  -4   4 218.739 23.9559   2
  -2  -4  -4 225.153 23.8196   4
  -2  -4  -4 247.688 24.2154   3
   2  -4   4 145.225 22.7539   4
  -2   4  -4 208.151 25.9570   4
  -2   4  -4 227.425 21.0882   3
   2   4   4 193.661 22.4897   3
   2   4   4 175.488 24.2196   4
   2   4   4 177.958 19.3556   2
  -3  -4  -4 7.77217 8.46867   4
   3  -4   4 1.00601 6.28172   2
   3  -4   4 -8.7396 6.38827   4
  -3  -4  -4 19.4197 9.84713   3
  -3  -4  -4 13.3735 5.89521   2
   3  -4   4 13.2205 8.99459   2
   3  -4   4 19.4656 6.62827   3
   3   4   4 11.9963 6.67680   2
  -3   4  -4 8.20240 5.98415   3
   3   4   4 1.91145 7.97484   3
  -3   4  -4 17.1133 10.4095   4
   3   4   4 3.70696 7.88114   4
  -4  -4  -4 305.157 30.6524   3
   4  -4   4 267.892 27.6000   2
   4  -4   4 331.281 30.6132   2
   4  -4   4 263.778 23.1929   3
  -4  -4  -4 282.231 25.7816   2
  -4  -4  -4 249.132 28.7795   4
   4   4   4 259.289 30.9293   4
   4   4   4 289.631 26.6535   2
  -4   4  -4 271.639 24.4162   3
  -4   4  -4 313.916 31.0411   4
  -4   4  -4 236.880 29.5396   2
  -5  -4  -4 14.7583 9.59422   4
  -5  -4  -4 20.9888 7.81167   2
   5  -4   4 14.5491 10.7365   4
   5  -4   4 36.7928 12.9777   2
   5  -4   4 16.9639 4.22696   3
  -5   4  -4 33.4331 11.8687   2
  -5   4  -4 9.17981 5.19030   3
   5   4   4 10.4021 10.4451   3
   5   4   4 18.7252 10.6347   4
  -5   4  -4 20.5106 11.5932   4
   5   4   4 25.2682 8.41995   2
  -6  -4  -4 44.6362 11.6136   2
   6  -4   4 61.0568 13.8178   2
  -6  -4  -4 31.8179 12.3942   3
   6  -4   4 34.9779 13.3928   4
   6   4   4 45.9415 13.2536   2
  -6   4  -4 64.0240 15.6444   4
  -6   4  -4 46.0740 6.34741   3
   6   4   4 49.0829 17.3083   4
   7  -4   4 21.0271 8.10575   4
   7  -4   4 23.1695 10.5123   2
  -7  -4  -4 27.2478 12.1380   3
  -7   4  -4 47.1827 13.8661   4
   7   4   4 14.4427 9.12107   2
   7   4   4 31.0654 13.8747   4
  -8  -4  -4 37.1499 14.0392   3
   8  -4   4 23.9186 8.66624   4
   8  -4   4 38.4386 12.2700   2
   8   4   4 13.3019 8.72507   2
   8   4   4 9.35439 12.4396   4
  -9  -4  -4 114.404 22.4417   3
   9  -4   4 139.912 23.9549   2
   9   4   4 104.013 24.4144   4
   9   4   4 137.441 33.3415   2
   9  -5  -4 25.2763 13.1606   4
   9  -5  -4 78.6726 13.9656   2
  -9  -5   4 66.9427 18.9327   3
   9  -5  -4 49.4330 11.4456   3
   9   5  -4 57.6417 16.7907   2
   9   5  -4 77.3582 20.8788   4
  -9   5   4 56.7469 13.5997   3
  -9   5   4 68.2304 23.0914   4
  -8  -5   4 76.1067 21.3173   3
   8  -5  -4 59.0687 16.6494   4
   8  -5  -4 54.1689 13.3143   3
   8  -5  -4 77.1355 14.3712   2
  -8   5   4 57.5136 15.6926   2
   8   5  -4 77.3951 17.0398   2
   8   5  -4 60.0221 17.9341   4
  -8   5   4 64.0583 14.0486   3
  -8   5   4 96.6894 16.6003   4
   7  -5  -4 1.25374 6.47284   2
   7  -5  -4 -9.6822 5.15995   2
   7  -5  -4 6.80200 7.58033   3
  -7  -5   4 5.39186 9.04211   3
   7   5  -4 -1.2284 6.93715   2
   7   5  -4 10.8294 12.1155   4
  -7   5   4 4.88068 9.26124   4
  -7   5   4 0.21622 7.89794   2
  -7   5   4 -5.0524 7.58898   3
  -6  -5   4 43.0618 15.2658   3
   6  -5  -4 76.7025 12.6970   3
   6  -5  -4 70.0176 11.9803   2
   6  -5  -4 69.0104 11.6909   2
  -6   5   4 75.0615 16.2929   4
   6   5  -4 55.2049 17.9245   4
   6   5  -4 56.0985 14.6414   2
   5  -5  -4 60.8478 15.7114   4
   5  -5  -4 38.4545 9.46732   2
  -5  -5   4 41.1072 13.7154   3
   5  -5  -4 49.7413 10.4694   2
  -5  -5   4 44.9270 14.2829   4
   5  -5  -4 72.1989 12.3292   3
  -5   5   4 42.2738 14.4105   4
   5   5  -4 40.2616 15.4755   4
   5   5  -4 42.2993 12.7603   2
   4  -5  -4 249.134 23.3767   2
  -4  -5   4 227.394 27.8466   3
  -4  -5   4 246.343 26.1175   2
   4  -5  -4 232.286 29.5051   4
  -4  -5   4 222.650 29.3447   4
   4  -5  -4 242.100 25.7645   3
   4  -5  -4 266.139 24.4614   2
  -4   5   4 255.016 29.3514   4
   4   5  -4 231.682 31.3497   4
   4   5  -4 276.518 28.2678   2
   3  -5  -4 477.379 47.0006   4
  -3  -5   4 456.873 45.5337   3
   3  -5  -4 555.451 44.1741   3
  -3  -5   4 468.192 43.0358   2
   3  -5  -4 541.100 41.8511   2
   3  -5  -4 421.823 40.1987   2
  -3  -5   4 449.635 47.0461   4
  -3   5   4 470.858 47.1406   4
   3   5  -4 520.572 62.3514   4
   3   5  -4 485.559 44.1365   3
   3   5  -4 523.343 45.8126   2
  -2  -5   4 59.2039 14.4392   3
   2  -5  -4 36.3672 11.8637   3
   2  -5  -4 45.8074 9.97583   2
   2  -5  -4 37.5884 8.49337   2
  -2  -5   4 27.2322 12.4339   4
   2   5  -4 38.5330 10.7925   2
  -2   5   4 37.7665 14.8594   4
   2   5  -4 17.4079 15.3619   4
  -1  -5   4 9.47991 11.4776   4
  -1  -5   4 22.8301 9.43441   2
   1  -5  -4 24.6416 10.4677   3
   1  -5  -4 43.5572 8.12993   2
  -1  -5   4 44.0310 12.2123   3
   1  -5  -4 18.4774 8.88306   2
   1   5  -4 22.0633 14.5071   4
  -1   5   4 33.8829 18.4062   3
   1   5  -4 34.6592 11.1721   3
  -1   5   4 25.5870 13.6412   4
   1   5  -4 1.31511 7.78843   2
   0  -5   4 213.438 28.9418   4
   0  -5  -4 281.111 22.9659   2
   0  -5  -4 251.534 29.1029   4
   0  -5  -4 243.910 27.3908   3
   0  -5   4 236.311 27.7536   3
   0  -5   4 208.736 25.1761   2
   0  -5   4 257.376 29.1800   2
   0   5  -4 276.064 36.7377   4
   0   5   4 232.511 27.3137   3
   0   5   4 252.020 23.5327   2
   0   5  -4 289.459 27.6252   3
   0   5   4 199.793 28.7335   4
  -1  -5  -4 33.6331 7.74154   2
   1  -5   4 8.81161 9.38593   4
   1  -5   4 14.0773 9.93891   3
  -1  -5  -4 50.5373 20.7752   3
   1  -5   4 18.2503 9.32137   2
  -1  -5  -4 17.5163 10.9767   4
   1  -5   4 4.67594 9.36722   2
   1   5   4 21.9660 11.3775   3
  -1   5  -4 4.62906 8.22225   3
   1   5   4 33.5097 8.40268   2
  -1   5  -4 16.8817 15.1114   4
  -2  -5  -4 88.7382 11.9389   2
  -2  -5  -4 79.7243 17.0223   3
   2  -5   4 118.442 16.2139   3
   2  -5   4 72.0495 18.0411   4
   2  -5   4 61.2076 16.0843   2
  -2  -5  -4 60.0764 15.6415   4
   2   5   4 95.7113 18.5438   3
   2   5   4 72.0313 12.5574   2
  -2   5  -4 87.5931 14.4503   3
  -2   5  -4 82.6372 18.6010   4
   2   5   4 67.6675 17.7835   4
   3  -5   4 130.810 17.0619   3
  -3  -5  -4 151.240 16.5367   2
   3  -5   4 111.300 17.6701   2
  -3  -5  -4 146.043 22.1060   3
   3  -5   4 117.491 22.7686   4
   3  -5   4 138.110 24.2591   2
  -3   5  -4 139.064 17.5721   3
   3   5   4 117.471 21.8533   4
  -3   5  -4 172.116 25.1850   4
   3   5   4 151.444 17.7147   2
   4  -5   4 235.079 21.3776   3
  -4  -5  -4 199.913 27.6960   3
   4  -5   4 233.442 25.3090   2
   4  -5   4 235.790 27.3345   2
  -4  -5  -4 256.151 23.7362   2
  -4   5  -4 212.928 22.3123   3
   4   5   4 226.011 23.8955   2
  -4   5  -4 211.242 28.0526   4
   4   5   4 151.308 27.4032   4
   5  -5   4 206.231 25.4233   2
  -5  -5  -4 215.366 22.4986   2
   5  -5   4 202.893 18.4908   3
  -5  -5  -4 169.679 25.1627   3
   5   5   4 165.808 27.4903   4
  -5   5  -4 238.255 23.7618   3
  -5   5  -4 201.764 28.1870   4
   6  -5   4 5.35746 9.55701   2
  -6  -5  -4 -1.9473 10.2154   3
   6  -5   4 6.44944 4.13349   3
  -6   5  -4 3.48027 10.7156   4
   6   5   4 -17.150 6.37712   2
  -6   5  -4 8.38410 5.40451   3
   6   5   4 -1.8409 12.1285   4
  -7  -5  -4 133.006 23.1630   3
   7  -5   4 144.986 21.1775   2
   7   5   4 119.328 18.7964   2
   7   5   4 106.046 26.4961   4
  -7   5  -4 186.846 25.3736   4
   8  -5   4 28.4300 11.0608   4
   8   5   4 52.2340 19.5245   4
  -8   5  -4 89.0837 19.0900   4
   8   5   4 30.4943 12.1195   2
   7  -6  -4 28.2758 9.93352   3
  -7  -6   4 11.7051 12.0691   3
   7  -6  -4 32.4993 10.5978   2
   7   6  -4 16.0864 15.6094   4
   7   6  -4 56.8119 15.8635   2
  -7   6   4 67.6188 16.6242   4
   6  -6  -4 115.792 16.0931   2
   6  -6  -4 115.050 15.5988   2
   6  -6  -4 106.287 16.2395   3
  -6   6   4 71.2997 18.7201   4
   6   6  -4 97.3148 20.0678   2
   6   6  -4 72.1467 21.4201   4
   5  -6  -4 94.4265 16.0590   3
   5  -6  -4 95.3151 14.6501   2
  -5  -6   4 53.6923 16.7255   3
   5  -6  -4 71.5544 12.9678   2
   5   6  -4 90.4710 23.1558   4
   5   6  -4 87.6346 18.2244   2
  -5   6   4 60.0038 17.4648   4
  -4  -6   4 -0.6698 10.4835   3
   4  -6  -4 -6.6550 6.47415   2
   4  -6  -4 3.50612 6.63900   2
   4  -6  -4 10.0711 9.01953   3
   4   6  -4 8.84756 9.81713   2
   4   6  -4 -0.7905 11.3017   4
  -4   6   4 -5.5010 10.8497   4
   3  -6  -4 241.422 23.4892   2
   3  -6  -4 221.232 25.0245   2
   3  -6  -4 329.890 29.6018   3
  -3  -6   4 192.312 28.6262   3
   3   6  -4 289.362 29.6330   2
  -3   6   4 243.815 31.9872   4
   3   6  -4 172.743 29.3881   4
   2  -6  -4 26.6246 12.1007   3
  -2  -6   4 15.9531 11.3671   3
   2  -6  -4 10.6565 9.35083   2
   2  -6  -4 21.6625 7.67031   2
  -2   6   4 -8.3622 11.1826   4
   2   6  -4 31.3341 15.2313   4
   2   6  -4 4.43977 9.27996   2
   1  -6  -4 132.503 15.0005   2
   1  -6  -4 151.991 20.3048   2
   1  -6  -4 140.480 21.9009   3
  -1  -6   4 150.808 21.8944   3
  -1  -6   4 81.5691 20.5776   2
   1   6  -4 116.926 22.8477   4
  -1   6   4 133.145 25.0156   4
   1   6  -4 88.8665 18.4915   2
   0  -6   4 103.595 19.2548   3
   0  -6  -4 106.047 20.2792   3
   0  -6  -4 101.622 13.3324   2
   0  -6  -4 91.1088 17.6735   2
   0  -6   4 107.233 21.7980   2
   0   6  -4 101.798 18.5115   3
   0   6   4 89.2620 22.5117   4
   0   6  -4 95.5653 22.9947   4
  -1  -6  -4 63.0153 11.3642   2
   1  -6   4 108.462 20.5141   2
   1  -6   4 92.3562 17.7274   3
  -1  -6  -4 62.7288 17.7562   3
   1   6   4 55.9870 12.0808   2
  -1   6  -4 53.3349 17.6680   4
  -1   6  -4 60.1144 14.5868   3
   1   6   4 30.5898 15.4439   4
  -2  -6  -4 267.189 33.0981   3
   2  -6   4 300.337 30.8707   3
   2  -6   4 307.260 33.2509   2
  -2  -6  -4 268.531 26.8219   2
  -2   6  -4 321.265 37.1598   4
   2   6   4 303.758 28.8888   2
   2   6   4 220.924 33.8331   4
   3  -6   4 69.5078 16.5723   2
   3  -6   4 59.8128 13.3329   3
  -3  -6  -4 65.3662 17.0999   3
   3   6   4 42.3655 11.7919   2
  -3   6  -4 82.3649 14.7336   3
  -3   6  -4 83.3242 19.7699   4
   3   6   4 25.2633 15.0196   4
   4  -6   4 39.2011 10.2581   3
  -4  -6  -4 29.3985 12.9555   3
   4  -6   4 26.0228 14.8920   2
  -4  -6  -4 25.9255 9.69753   2
   4   6   4 21.2584 10.0771   2
   4   6   4 20.3501 14.2663   4
  -4   6  -4 68.0943 12.9176   3
  -4   6  -4 39.7759 15.9499   4
   5  -6   4 40.8291 13.9782   2
   5  -6   4 35.7430 8.44044   3
  -5  -6  -4 15.7373 12.3336   3
   5   6   4 20.6267 10.2398   2
  -5   6  -4 29.5308 9.48117   3
  -5   6  -4 15.0959 13.2312   4
   5   6   4 24.7920 15.3133   4
   6  -6   4 28.5723 6.62410   3
  -6  -6  -4 16.4770 13.3648   3
   6  -6   4 39.4348 13.7819   2
   6   6   4 31.7121 11.2588   2
  -6   6  -4 16.0878 12.3083   4
  -6   6  -4 22.0686 7.88306   3
   6   6   4 10.3157 14.8529   4
   4  -7  -4 -1.7065 9.54442   3
   4  -7  -4 5.94935 8.23825   2
   4  -7  -4 -4.1659 6.42168   2
  -4  -7   4 11.8302 12.5874   3
   4   7  -4 -7.7678 8.64254   2
   4   7  -4 2.37509 13.6276   4
  -4   7   4 5.29467 13.9047   4
   3  -7  -4 -1.8872 10.3317   3
   3  -7  -4 -5.9892 5.88685   2
   3  -7  -4 -5.2214 7.57654   2
  -3   7   4 -4.8133 10.3142   4
   3   7  -4 31.2919 17.0685   4
   3   7  -4 21.2425 11.5876   2
   2  -7  -4 84.9512 16.2809   2
  -2  -7   4 47.1545 16.9417   2
  -2  -7   4 94.8414 21.5371   3
   2  -7  -4 77.2224 18.0465   3
   2  -7  -4 60.5225 11.8898   2
  -2   7   4 81.9176 21.9699   4
   2   7  -4 47.1211 15.3752   2
   2   7  -4 63.3961 21.4248   4
  -1  -7   4 10.8226 12.7744   3
   1  -7  -4 6.11390 6.65655   2
   1  -7  -4 15.7366 10.4931   2
   1  -7  -4 -0.0143 11.6722   3
  -1  -7   4 42.1323 17.6054   2
   1   7  -4 31.4695 26.0744   4
  -1   7   4 0.58779 13.9336   4
   0  -7   4 86.4364 19.3806   3
   0  -7  -4 75.1933 13.4914   2
   0  -7  -4 97.0458 18.5716   2
   0  -7   4 99.5035 21.6048   2
   0  -7  -4 113.300 22.3575   3
   0   7  -4 68.3791 23.1285   4
   0   7   4 43.0257 19.4510   4
   1  -7   4 140.563 25.7471   2
   1  -7   4 165.871 25.5046   3
  -1  -7  -4 181.049 25.9351   2
   1   7   4 143.697 33.1620   4
  -1   7  -4 164.063 28.1023   4
   2  -7   4 189.706 26.5477   3
  -2  -7  -4 284.494 32.0664   3
   2  -7   4 226.749 29.8735   2
  -2  -7  -4 202.945 22.6345   2
   2   7   4 160.947 23.3737   2
   2   7   4 167.571 32.5862   4
  -2   7  -4 229.432 32.6015   4
  -3  -7  -4 11.3868 13.6743   3
   3  -7   4 30.4149 11.9128   3
   3  -7   4 28.5204 14.4998   2
   3   7   4 12.3239 14.7359   4
   3   7   4 6.83208 9.22036   2
  -3   7  -4 3.06232 13.0404   4
 -12   0   5 99.1532 18.8988   3
  12   0  -5 120.956 19.0122   2
  11   0  -5 18.3339 9.63767   2
 -11   0   5 5.69713 8.04410   3
  11   0  -5 0.72621 4.12852   4
  11   0  -5 9.19495 3.75326   4
  10   0  -5 -2.7324 3.79750   4
  10   0  -5 2.41154 6.75179   2
 -10   0   5 -5.0880 5.35311   3
  10   0  -5 2.70357 3.56212   4
  -9   0   5 56.6252 10.4664   3
  -9   0   5 87.0102 13.8971   2
   9   0  -5 46.2050 6.92401   4
   9   0  -5 37.1981 10.7584   2
  -9   0   5 44.2034 10.6059   3
   9   0  -5 43.0430 7.72871   4
   8   0  -5 6.14716 6.19150   2
  -8   0   5 3.77751 6.62287   2
  -8   0   5 -5.0564 5.54717   3
   8   0  -5 -4.2303 2.66902   4
   8   0  -5 0.31298 3.62320   4
  -8   0   5 -4.7925 5.11536   3
   7   0  -5 116.695 13.9533   2
  -7   0   5 114.104 14.0746   2
  -7   0   5 109.611 13.5140   3
   7   0  -5 95.6024 10.0264   4
   7   0  -5 111.085 9.59088   4
  -7   0   5 118.871 13.1091   3
  -6   0   5 72.2441 9.82910   3
  -6   0   5 63.3886 9.69275   2
  -6   0   5 85.9606 10.4659   3
   6   0  -5 66.5605 9.97003   2
  -5   0   5 -1.4548 3.86916   3
   5   0  -5 1.86042 3.69404   2
  -5   0   5 0.34244 3.51306   2
  -5   0   5 -0.6765 3.95194   3
   4   0  -5 1065.61 82.0953   2
  -4   0   5 1086.17 81.9102   2
  -4   0   5 1040.46 81.7871   3
  -4   0   5 1135.99 82.1068   3
  -3   0   5 85.1392 8.30396   3
  -3   0   5 70.5707 6.52725   4
  -3   0   5 58.7856 7.65612   3
   3   0  -5 71.4209 8.14268   2
  -3   0   5 63.4378 5.40790   4
  -3   0   5 67.1312 7.43044   2
  -2   0   5 296.570 23.8144   4
   2   0  -5 289.370 24.5913   3
   2   0  -5 335.334 24.7473   2
  -2   0   5 337.673 24.6352   3
  -2   0   5 289.368 23.3060   4
  -2   0   5 308.986 24.4209   2
  -1   0   5 506.069 41.1475   4
  -1   0   5 572.371 41.1079   3
   1   0  -5 581.854 41.3282   3
   1   0  -5 552.172 41.4218   2
  -1   0   5 500.711 41.1053   2
  -1   0   5 522.591 40.6867   4
   0   0  -5 463.238 36.8406   2
   0   0  -5 496.953 35.6708   3
   0   0  -5 404.820 35.7163   4
   0   0   5 443.507 35.6185   3
   0   0   5 521.438 36.1320   4
   0   0   5 477.098 36.6772   2
  -1   0  -5 155.467 14.4959   2
  -1   0  -5 156.474 13.3779   4
   1   0   5 149.810 13.2979   4
   1   0   5 141.003 13.8455   2
   1   0   5 143.257 12.6877   3
  -1   0  -5 150.521 12.5269   3
  -2   0  -5 229.475 17.3964   3
  -2   0  -5 179.105 18.2047   4
  -2   0  -5 240.495 20.3009   2
   2   0   5 229.451 19.3691   2
   2   0   5 192.290 17.6457   3
   2   0   5 248.120 18.9108   4
  -3   0  -5 -8.4451 4.24332   2
  -3   0  -5 0.96118 2.80114   3
   3   0   5 5.29437 3.99944   4
  -3   0  -5 -3.0732 2.89505   4
   3   0   5 -6.1348 3.19668   3
   3   0   5 3.88921 4.35576   2
   4   0   5 74.6025 9.25119   4
  -4   0  -5 64.4566 9.87979   2
  -4   0  -5 59.7746 7.51103   3
   4   0   5 59.2559 9.53859   2
   4   0   5 79.0784 8.01391   3
  -4   0  -5 64.0835 8.67893   4
   5   0   5 10.6569 4.93543   4
  -5   0  -5 1.99898 3.50441   3
   5   0   5 7.48418 3.35454   3
   5   0   5 -1.1523 4.38655   2
  -5   0  -5 8.72675 4.55998   4
  -5   0  -5 -2.2673 4.18898   2
   6   0   5 194.710 20.8687   2
  -6   0  -5 193.941 22.5751   2
   6   0   5 236.046 22.2800   4
   6   0   5 197.856 16.9770   3
  -6   0  -5 198.476 18.1080   3
   6   0   5 237.137 20.8426   4
  -6   0  -5 175.624 18.9740   4
  -7   0  -5 22.0162 10.1397   2
   7   0   5 26.4242 8.62337   4
   7   0   5 37.1611 5.77710   3
  -7   0  -5 48.2075 7.93699   3
   7   0   5 40.3405 10.5796   4
   7   0   5 33.2558 9.59150   2
  -8   0  -5 24.6504 6.96407   3
   8   0   5 34.1517 9.94210   2
   8   0   5 32.1707 12.4883   4
   8   0   5 39.5618 9.68325   4
  -9   0  -5 108.041 11.5303   3
  -9   0  -5 118.153 13.4570   3
   9   0   5 136.294 18.4708   4
   9   0   5 123.654 16.9670   4
   9   0   5 107.215 16.6763   2
  10   0   5 36.6196 11.5327   4
  10   0   5 42.1915 11.0645   2
 -10   0  -5 21.1586 5.17160   3
 -11  -1   5 8.09097 8.92026   3
  11  -1  -5 17.1542 8.35910   2
  11   1  -5 4.70438 9.10590   2
  11   1  -5 16.8814 8.40446   4
  11   1  -5 11.7173 5.48701   4
 -11   1   5 12.4957 7.24438   3
 -11   1   5 9.27623 8.79653   3
 -10  -1   5 235.965 26.4470   3
  10  -1  -5 260.890 25.8613   2
  10  -1  -5 234.295 19.4787   4
  10  -1  -5 226.682 19.7937   4
  10   1  -5 240.889 26.5095   2
 -10   1   5 248.378 24.9152   3
  10   1  -5 243.710 23.4955   4
  -9  -1   5 20.0936 7.87160   3
   9  -1  -5 12.8462 4.02914   4
  -9  -1   5 19.3499 4.47772   4
   9  -1  -5 26.1448 5.19172   4
   9  -1  -5 29.8725 10.3214   2
  -9  -1   5 22.6988 9.08349   3
   9   1  -5 16.9292 7.35786   4
  -9   1   5 22.6258 8.15591   3
  -9   1   5 25.7940 7.33236   3
  -9   1   5 16.5127 8.99052   2
   9   1  -5 3.53867 7.41801   2
   8  -1  -5 36.8084 9.36009   2
  -8  -1   5 27.1890 8.77409   3
   8  -1  -5 34.4361 5.15962   4
  -8  -1   5 51.1400 6.01109   4
   8  -1  -5 31.7028 6.03915   4
  -8  -1   5 25.6080 8.99452   3
  -8  -1   5 38.5217 10.5708   2
  -8   1   5 50.6464 8.97076   3
  -8   1   5 29.2985 8.30137   3
  -8   1   5 35.9583 10.3156   2
   8   1  -5 54.6081 11.1678   2
   8   1  -5 40.7466 8.90013   4
   7  -1  -5 23.9441 6.96353   2
  -7  -1   5 28.7518 4.90435   4
  -7  -1   5 13.3529 6.97793   3
  -7  -1   5 19.0517 7.38536   2
  -7  -1   5 27.4792 8.07886   3
   7  -1  -5 31.5960 3.90206   4
   7  -1  -5 31.4551 4.89133   4
   7   1  -5 32.7863 7.72995   4
  -7   1   5 34.9198 7.21090   3
  -7   1   5 14.6953 7.06773   2
  -7   1   5 34.6303 7.57312   3
   7   1  -5 23.2591 8.47240   2
   7   1  -5 36.0922 7.94753   3
   6  -1  -5 78.6211 10.4528   2
  -6  -1   5 89.5173 8.72978   4
  -6  -1   5 94.3584 11.8404   2
  -6  -1   5 67.1767 11.6262   3
   6   1  -5 103.325 11.1021   3
  -6   1   5 89.6344 10.5475   3
  -6   1   5 89.6854 10.7205   3
  -6   1   5 84.7510 11.1042   2
   6   1  -5 90.2870 10.9425   4
   6   1  -5 74.5989 11.6025   2
   5  -1  -5 205.526 19.4235   2
  -5  -1   5 198.926 20.6695   3
   5  -1  -5 180.866 19.7468   3
  -5  -1   5 203.460 20.3786   2
  -5  -1   5 220.021 18.7543   4
  -5   1   5 261.525 20.1868   3
   5   1  -5 256.210 20.4287   3
   5   1  -5 242.860 21.3621   2
  -5   1   5 248.531 20.2973   2
   5   1  -5 232.427 20.1142   4
   4  -1  -5 104.865 10.0216   2
  -4  -1   5 95.5497 11.6274   3
   4  -1  -5 97.5759 11.1109   3
  -4  -1   5 89.3492 10.3519   4
   4  -1  -5 97.9497 8.02127   4
  -4  -1   5 100.444 11.2456   2
   4   1  -5 91.3482 10.7658   2
  -4   1   5 101.418 8.16607   4
   4   1  -5 100.071 11.4080   3
  -4   1   5 80.0379 9.55346   2
  -4   1   5 95.2308 10.6845   3
   4   1  -5 89.2725 10.7378   4
  -3  -1   5 753.511 63.7935   4
   3  -1  -5 834.624 62.6106   2
   3  -1  -5 833.147 62.1314   4
  -3  -1   5 877.131 64.3938   2
   3  -1  -5 820.168 63.3678   3
  -3  -1   5 890.022 64.2594   3
   3   1  -5 917.177 63.7669   3
   3   1  -5 867.254 64.7573   2
   3   1  -5 839.678 63.8507   4
  -3   1   5 834.372 63.5419   3
  -3   1   5 740.436 62.6113   4
  -3   1   5 832.960 62.6763   2
   2  -1  -5 797.044 58.1090   2
  -2  -1   5 712.616 60.1657   4
   2  -1  -5 767.911 58.6466   4
  -2  -1   5 778.565 59.5805   3
  -2  -1   5 843.452 60.3633   2
   2  -1  -5 883.673 59.5903   3
   2   1  -5 763.520 59.8576   4
   2   1  -5 809.711 59.3049   3
  -2   1   5 803.193 59.6057   3
  -2   1   5 694.570 59.1472   4
  -2   1   5 746.322 57.9092   2
   2   1  -5 793.690 60.4776   2
   1  -1  -5 132.477 13.3707   4
  -1  -1   5 172.254 13.9072   3
   1  -1  -5 166.558 14.2631   3
  -1  -1   5 174.567 14.9501   2
  -1  -1   5 167.632 15.1014   4
  -1   1   5 143.159 14.1959   3
  -1   1   5 133.408 11.9984   2
   1   1  -5 180.897 15.2194   4
  -1   1   5 150.362 14.2247   4
   1   1  -5 185.641 13.6301   3
   1   1  -5 166.254 14.8123   2
   0  -1   5 491.979 41.6263   3
   0  -1  -5 593.562 41.8141   2
   0  -1  -5 591.025 42.8172   3
   0  -1   5 537.522 43.6905   4
   0  -1   5 577.056 44.4635   2
   0  -1   5 550.210 43.5670   2
   0  -1   5 570.507 41.9232   3
   0  -1  -5 566.748 42.6741   4
   0   1   5 581.940 43.3688   4
   0   1   5 493.466 42.7016   3
   0   1   5 525.359 41.3020   2
  -1  -1  -5 12.1147 4.53376   3
  -1  -1  -5 16.6369 4.09747   2
   1  -1   5 14.6127 2.99313   3
  -1  -1  -5 18.1594 4.94533   4
   1  -1   5 16.7203 5.26837   4
   1  -1   5 9.14151 6.16478   2
   1  -1   5 17.3494 2.97669   3
   1   1   5 12.1840 3.37325   2
   1   1   5 15.4460 4.93878   4
  -1   1  -5 18.1192 6.55343   2
  -1   1  -5 21.3554 5.72402   4
   1   1   5 15.9775 4.83936   3
   2  -1   5 633.693 49.0340   4
  -2  -1  -5 659.422 47.8934   2
  -2  -1  -5 582.786 47.5295   3
  -2  -1  -5 581.939 47.4900   4
   2  -1   5 617.799 47.7132   4
   2  -1   5 645.392 49.4133   2
   2  -1   5 596.332 45.1811   3
   2  -1   5 612.239 45.2646   3
   2   1   5 674.337 50.5308   4
   2   1   5 611.819 47.1980   2
  -2   1  -5 588.466 49.2779   2
   2   1   5 547.315 47.6735   3
   3  -1   5 2139.22 153.694   4
  -3  -1  -5 2175.61 150.623   4
  -3  -1  -5 1922.53 150.162   3
   3  -1   5 2099.98 150.251   4
   3  -1   5 2004.84 151.758   2
  -3  -1  -5 2112.30 151.074   2
   3   1   5 1843.23 150.345   3
   3   1   5 1894.33 151.061   4
  -3   1  -5 1978.63 152.457   2
   3   1   5 1928.17 151.208   2
  -4  -1  -5 55.9857 9.63723   2
   4  -1   5 58.8567 9.50064   4
  -4  -1  -5 43.3210 7.32479   4
   4  -1   5 38.9394 7.52577   4
   4  -1   5 45.8314 8.78224   2
  -4  -1  -5 31.2264 7.74519   3
   4   1   5 43.2163 8.35103   4
   4   1   5 47.4090 7.90560   2
   4   1   5 56.0535 9.13395   3
  -4   1  -5 34.3511 9.54788   2
  -5  -1  -5 92.8912 13.5402   2
  -5  -1  -5 107.656 12.3356   4
   5  -1   5 85.0411 13.1007   2
  -5  -1  -5 85.8521 12.5453   3
   5  -1   5 102.376 14.2271   4
   5  -1   5 122.773 12.4808   4
   5   1   5 99.1024 11.8488   2
  -5   1  -5 117.781 15.8895   2
   5   1   5 98.2886 13.4747   4
   5   1   5 101.989 12.5565   3
  -6  -1  -5 346.669 32.1010   2
  -6  -1  -5 335.432 30.1511   3
   6  -1   5 365.823 29.7382   4
   6  -1   5 369.113 31.7765   2
  -6  -1  -5 341.415 29.7113   4
   6  -1   5 328.857 31.8043   4
   6   1   5 313.672 29.0776   3
  -6   1  -5 282.146 32.5053   2
   6   1   5 327.194 30.3337   2
   6   1   5 355.065 31.4184   4
  -7  -1  -5 578.126 44.9778   4
   7  -1   5 529.403 49.3043   2
   7  -1   5 566.517 47.7137   4
   7  -1   5 545.861 44.5670   4
  -7  -1  -5 498.861 44.8087   3
  -7  -1  -5 535.553 47.7457   2
   7   1   5 503.316 43.5731   3
   7   1   5 534.688 45.9693   2
  -7   1  -5 526.736 49.2291   2
   7   1   5 563.544 46.9732   4
  -8  -1  -5 110.365 13.6668   4
   8  -1   5 77.0550 15.8103   4
   8  -1   5 84.3644 14.7805   2
  -8  -1  -5 99.6105 14.4514   3
   8  -1   5 97.8450 13.3910   4
   8   1   5 90.4020 11.6250   3
   8   1   5 64.4879 13.6272   2
   8   1   5 83.9215 17.6538   4
   9  -1   5 115.601 17.5978   4
   9  -1   5 192.795 22.9688   4
   9  -1   5 188.037 21.2558   2
  -9  -1  -5 157.199 18.8669   3
   9   1   5 181.811 20.3966   2
   9   1   5 154.758 20.4073   4
   9   1   5 158.538 16.0754   3
  10  -1   5 46.1135 11.5320   4
 -10  -1  -5 52.3523 11.5941   3
  10   1   5 46.1326 8.56663   3
  10   1   5 57.9261 14.5177   4
  10   1   5 50.4930 12.8643   2
 -11  -2   5 144.038 23.5896   3
  11  -2  -5 154.623 14.8737   4
 -11  -2   5 166.755 16.0752   4
  11  -2  -5 182.516 21.3509   2
 -11   2   5 164.054 18.9801   3
  11   2  -5 156.962 20.8366   4
  11   2  -5 166.789 23.2626   2
 -11   2   5 165.568 20.2734   3
  10  -2  -5 91.0232 9.37926   4
 -10  -2   5 80.0616 16.6843   3
 -10  -2   5 91.0130 10.6516   4
  10  -2  -5 85.1671 11.1213   4
  10  -2  -5 95.8094 16.6860   2
  10   2  -5 79.6401 14.2719   2
  10   2  -5 99.4881 15.9872   4
 -10   2   5 77.7215 13.5845   3
   9  -2  -5 250.454 20.8102   4
  -9  -2   5 240.056 27.8791   3
  -9  -2   5 308.620 22.9019   4
   9  -2  -5 251.500 25.2641   2
   9  -2  -5 208.591 22.5282   4
  -9   2   5 251.304 24.6334   3
  -9   2   5 260.776 28.1781   2
  -9   2   5 263.028 24.5072   3
   9   2  -5 284.800 27.1279   4
   9   2  -5 231.338 27.0942   2
   8  -2  -5 124.107 15.3769   2
  -8  -2   5 150.814 19.5558   4
  -8  -2   5 164.540 19.5404   3
   8  -2  -5 99.7488 13.9551   4
  -8  -2   5 151.080 17.1688   2
   8  -2  -5 144.412 11.8543   4
   8   2  -5 126.242 17.5224   4
  -8   2   5 122.997 15.5772   3
   8   2  -5 130.090 16.7964   2
  -8   2   5 133.261 15.2344   3
   8   2  -5 150.039 16.6204   3
  -8   2   5 108.658 16.6286   2
   7  -2  -5 26.1022 8.18868   3
  -7  -2   5 21.5006 8.90789   3
   7  -2  -5 22.4138 6.86521   2
  -7  -2   5 31.8024 7.41766   4
   7  -2  -5 27.3238 4.56062   4
   7  -2  -5 14.9968 6.18892   4
  -7   2   5 27.0396 7.53838   3
  -7   2   5 34.0434 7.53696   3
  -7   2   5 12.0240 7.74721   2
   7   2  -5 28.5741 8.21435   3
   7   2  -5 23.3849 8.75877   2
   7   2  -5 13.9303 8.32809   4
  -6  -2   5 335.123 32.8220   4
   6  -2  -5 417.899 33.0286   2
   6  -2  -5 378.058 32.5335   4
  -6  -2   5 415.515 34.8188   2
  -6  -2   5 373.078 35.2207   3
   6  -2  -5 352.606 32.5809   3
  -6   2   5 409.460 33.3651   3
  -6   2   5 449.476 31.7584   4
  -6   2   5 336.563 33.2101   2
   6   2  -5 419.367 35.3431   2
   6   2  -5 417.474 35.5405   4
   6   2  -5 434.250 34.2730   3
   5  -2  -5 291.838 24.4788   3
  -5  -2   5 256.033 26.3174   3
   5  -2  -5 247.422 24.1121   4
  -5  -2   5 272.799 25.5846   4
   5  -2  -5 286.768 23.8553   2
  -5  -2   5 273.163 25.3732   2
  -5   2   5 295.251 24.0766   4
  -5   2   5 285.301 24.8675   3
   5   2  -5 307.892 26.4557   2
   5   2  -5 273.468 25.2786   3
   5   2  -5 298.389 27.0662   4
  -5   2   5 317.052 25.1900   2
   4  -2  -5 44.2580 6.16308   2
  -4  -2   5 49.8965 9.50546   4
  -4  -2   5 53.7351 8.72380   2
  -4  -2   5 32.2452 8.09016   3
   4  -2  -5 44.6520 7.83896   4
   4  -2  -5 51.1014 8.23207   3
  -4   2   5 47.4290 7.19191   2
  -4   2   5 33.7200 7.29317   3
   4   2  -5 42.0808 9.48455   4
   4   2  -5 46.6099 9.21343   2
   4   2  -5 36.2253 7.80327   3
  -4   2   5 40.0974 7.81517   4
  -3  -2   5 3925.93 301.346   4
   3  -2  -5 4165.74 299.773   4
  -3  -2   5 4165.09 300.600   2
  -3  -2   5 3968.78 300.536   3
   3  -2  -5 4193.52 297.626   2
  -3   2   5 3989.17 299.918   3
   3   2  -5 4101.15 301.606   4
  -3   2   5 3894.48 300.118   4
  -3   2   5 3886.66 298.056   2
   3   2  -5 4187.81 299.849   3
  -2  -2   5 947.849 81.7289   4
   2  -2  -5 1029.62 77.2132   2
   2  -2  -5 1132.17 80.0091   3
   2  -2  -5 1022.20 80.2258   4
   2  -2  -5 1111.31 77.4771   2
  -2  -2   5 1085.29 81.0054   2
  -2   2   5 896.238 80.5271   4
   2   2  -5 1103.03 81.5467   2
   2   2  -5 1112.28 80.0362   3
   2   2  -5 1091.52 82.1484   4
  -2   2   5 984.004 80.1662   3
   1  -2  -5 324.047 27.2319   4
  -1  -2   5 296.245 26.8092   3
  -1  -2   5 286.005 28.7604   4
   1  -2  -5 322.528 31.1138   3
  -1  -2   5 320.033 27.6373   2
   1   2  -5 367.545 26.6180   3
  -1   2   5 286.200 27.1559   3
   1   2  -5 366.915 30.7425   2
  -1   2   5 293.484 28.0971   4
   1   2  -5 329.353 28.9457   4
   0  -2  -5 178.877 14.4191   2
   0  -2  -5 191.916 17.9690   4
   0  -2   5 176.294 19.5308   4
   0  -2   5 189.119 16.9102   3
   0  -2   5 182.111 17.9820   2
   0  -2   5 193.759 22.1416   2
   0   2  -5 201.086 16.0239   3
   0   2   5 174.256 14.4796   2
   0   2   5 146.154 17.7653   4
   0   2   5 166.651 17.8195   3
   0   2  -5 210.539 22.1880   4
   1  -2   5 123.573 13.6514   2
   1  -2   5 119.409 14.9918   4
  -1  -2  -5 132.871 14.3686   4
   1  -2   5 116.534 12.3712   3
   1  -2   5 143.203 16.3549   2
  -1  -2  -5 138.448 14.9336   3
  -1  -2  -5 136.845 11.6921   2
  -1   2  -5 145.491 15.6832   4
  -1   2  -5 124.437 11.3832   3
   1   2   5 114.491 15.2195   4
   1   2   5 118.265 14.5468   3
   1   2   5 115.000 11.1515   2
   2  -2   5 330.576 33.4642   4
   2  -2   5 392.825 34.0607   2
  -2  -2  -5 413.522 32.6459   4
  -2  -2  -5 422.968 31.1072   2
  -2  -2  -5 374.168 32.7863   3
   2  -2   5 383.334 29.9438   3
   2   2   5 355.948 30.3771   2
  -2   2  -5 431.549 34.0701   4
   2   2   5 338.834 32.5090   3
  -2   2  -5 378.482 29.0007   3
   2   2   5 391.464 33.8308   4
  -2   2  -5 358.521 34.1201   2
  -3  -2  -5 146.725 17.0786   3
  -3  -2  -5 173.389 16.6830   4
   3  -2   5 165.931 17.6217   2
  -3  -2  -5 149.943 15.4736   2
   3  -2   5 147.444 18.0773   4
  -3   2  -5 134.681 17.2716   2
   3   2   5 131.772 16.9575   3
   3   2   5 171.775 18.3453   4
   3   2   5 166.301 15.1598   2
  -3   2  -5 199.433 18.9697   4
   4  -2   5 437.346 35.0966   4
  -4  -2  -5 460.619 36.0146   2
   4  -2   5 357.556 37.0367   4
  -4  -2  -5 424.185 35.6835   4
  -4  -2  -5 393.166 36.5600   3
   4  -2   5 430.523 37.4729   2
   4   2   5 403.787 36.7690   3
   4   2   5 425.887 35.0482   2
   4   2   5 419.905 37.6963   4
  -4   2  -5 371.838 37.7835   2
  -4   2  -5 499.817 38.2512   4
  -5  -2  -5 146.294 16.5234   2
   5  -2   5 125.108 14.7586   4
   5  -2   5 132.016 16.9751   2
   5  -2   5 124.457 17.0142   4
  -5  -2  -5 145.432 17.4789   3
  -5  -2  -5 124.873 15.3809   4
   5   2   5 157.109 15.5278   2
   5   2   5 111.870 17.4066   4
  -5   2  -5 170.547 19.7890   2
   5   2   5 126.585 16.3597   3
  -6  -2  -5 349.329 31.2891   2
  -6  -2  -5 336.123 29.4813   4
  -6  -2  -5 310.566 31.2175   3
   6  -2   5 333.289 32.7095   4
   6  -2   5 340.073 31.5646   2
   6  -2   5 292.606 28.5939   4
   6   2   5 329.339 29.9277   2
   6   2   5 315.740 30.6085   3
   6   2   5 336.554 32.4485   4
  -7  -2  -5 133.247 15.5935   4
   7  -2   5 125.695 17.8109   2
  -7  -2  -5 109.739 16.1856   2
  -7  -2  -5 112.627 17.8491   3
   7  -2   5 134.210 15.4191   4
   7  -2   5 133.404 31.3799   4
  -7   2  -5 134.262 19.7109   2
   7   2   5 120.510 16.8722   3
   7   2   5 137.448 19.6389   4
   7   2   5 135.826 16.7802   2
  -8  -2  -5 14.2776 9.22182   3
   8  -2   5 20.2678 10.0723   4
  -8  -2  -5 36.6287 13.6984   4
   8  -2   5 27.6422 10.3490   2
   8  -2   5 20.9318 7.38401   4
   8   2   5 18.5137 8.13601   3
   8   2   5 13.8662 7.75943   2
   8   2   5 21.3508 11.4373   4
   9  -2   5 18.6618 7.73356   4
  -9  -2  -5 24.4215 10.2538   3
   9  -2   5 33.5252 11.9600   2
   9   2   5 38.1198 11.2909   2
   9   2   5 25.9312 8.51526   3
   9   2   5 27.2217 11.7064   4
  10  -2   5 57.7385 14.7596   2
  10  -2   5 71.7240 12.9473   4
  10   2   5 53.5280 14.0960   2
  10   2   5 66.0269 12.1382   3
  10   2   5 80.8577 18.6167   4
 -11  -3   5 6.46265 6.47428   4
  11  -3  -5 8.47465 6.67039   4
  11  -3  -5 18.4539 10.2748   2
  11  -3  -5 15.1130 6.01780   4
 -11   3   5 22.4494 8.89026   3
  11   3  -5 15.7508 11.2415   2
  11   3  -5 30.0780 11.9542   4
 -11   3   5 8.68840 7.89951   3
  10  -3  -5 78.4118 12.9253   4
 -10  -3   5 88.7343 18.0719   3
  10  -3  -5 73.0500 13.6024   2
 -10  -3   5 70.5542 11.4348   4
 -10   3   5 74.7871 12.4831   3
  10   3  -5 47.0001 14.7412   2
 -10   3   5 99.2781 14.8003   3
  10   3  -5 58.2679 15.7287   4
   9  -3  -5 3.68484 7.11429   4
  -9  -3   5 -2.8532 8.57202   3
   9  -3  -5 10.4776 5.91426   4
   9  -3  -5 6.14823 7.95451   2
  -9  -3   5 5.15203 6.69270   4
  -9   3   5 10.1995 6.55079   3
   9   3  -5 21.9062 10.4632   2
  -9   3   5 33.7424 11.7844   2
  -9   3   5 21.5062 8.75242   3
   9   3  -5 19.5834 10.5917   4
   8  -3  -5 363.277 30.0573   2
  -8  -3   5 338.462 33.8987   3
   8  -3  -5 276.495 28.5651   3
  -8  -3   5 345.801 30.0894   4
   8  -3  -5 300.275 29.8257   4
   8   3  -5 304.369 32.5616   4
  -8   3   5 302.748 29.7149   3
  -8   3   5 349.246 32.6606   2
   8   3  -5 327.459 32.5621   2
   7  -3  -5 423.366 34.9718   3
  -7  -3   5 445.180 37.6729   2
   7  -3  -5 366.841 35.9596   4
  -7  -3   5 394.808 36.4533   4
  -7  -3   5 382.738 38.4968   3
   7  -3  -5 471.439 35.5950   2
   7   3  -5 405.903 39.3184   4
  -7   3   5 406.809 36.0892   3
  -7   3   5 378.366 36.4211   2
   7   3  -5 442.154 36.9601   3
   7   3  -5 361.194 37.4319   2
   6  -3  -5 80.2332 12.0798   3
  -6  -3   5 78.6424 15.1942   3
   6  -3  -5 67.7345 12.9953   4
  -6  -3   5 89.7341 14.1168   4
   6  -3  -5 84.7662 10.5786   2
   6   3  -5 53.7173 12.5966   2
  -6   3   5 70.6183 11.9814   2
   6   3  -5 66.8337 14.8789   4
  -6   3   5 84.7811 17.5552   4
  -6   3   5 66.8674 12.4292   3
   5  -3  -5 2046.16 141.890   3
   5  -3  -5 2058.29 141.529   2
  -5  -3   5 1966.41 144.261   2
  -5  -3   5 1846.08 144.914   4
  -5  -3   5 1775.15 144.807   3
   5  -3  -5 1751.91 143.583   4
   5   3  -5 1756.31 145.586   4
  -5   3   5 1750.63 142.705   3
  -5   3   5 1812.40 142.357   2
   5   3  -5 1859.33 144.759   2
   5   3  -5 2071.64 144.201   3
   4  -3  -5 341.838 31.4913   4
  -4  -3   5 329.479 32.1498   3
  -4  -3   5 334.508 32.9561   4
   4  -3  -5 356.513 28.2193   2
   4  -3  -5 385.514 29.8393   3
  -4  -3   5 329.935 30.8719   2
  -4   3   5 327.781 33.9482   4
  -4   3   5 346.580 29.2172   2
   4   3  -5 326.191 33.3468   4
   4   3  -5 373.356 31.5132   3
  -4   3   5 333.759 30.7093   3
   4   3  -5 350.359 32.1264   2
   3  -3  -5 511.295 42.2203   3
  -3  -3   5 431.964 43.2525   3
  -3  -3   5 511.983 45.5211   4
   3  -3  -5 534.253 44.2844   4
   3  -3  -5 540.118 40.2035   2
   3  -3  -5 584.380 40.6410   2
  -3  -3   5 548.490 43.7279   2
   3   3  -5 535.737 44.5339   2
   3   3  -5 528.231 43.3329   3
  -3   3   5 462.290 42.7982   3
   3   3  -5 535.594 46.4125   4
  -3   3   5 489.906 44.3768   4
  -2  -3   5 613.821 51.8240   3
   2  -3  -5 668.058 50.9069   3
   2  -3  -5 671.281 48.0207   2
   2  -3  -5 662.899 48.0758   2
  -2  -3   5 580.362 53.4677   4
  -2  -3   5 610.926 51.5216   2
   2   3  -5 656.850 54.2716   4
   2   3  -5 663.736 52.5316   2
  -2   3   5 537.256 50.8512   3
  -2   3   5 576.888 52.6575   4
   2   3  -5 668.734 51.2537   3
  -1  -3   5 354.050 29.5776   2
   1  -3  -5 333.750 26.0119   2
   1  -3  -5 334.576 29.1967   3
   1  -3  -5 329.148 25.1324   2
  -1  -3   5 299.594 31.2464   4
  -1  -3   5 314.160 28.9715   3
   1  -3  -5 321.831 29.6961   4
   1   3  -5 329.084 28.4422   3
   1   3  -5 316.349 31.7424   4
  -1   3   5 335.629 31.2312   4
   1   3  -5 335.418 29.8296   2
  -1   3   5 270.631 28.6118   3
   0  -3   5 32.1759 10.8273   4
   0  -3  -5 43.0356 9.93408   3
   0  -3   5 38.3186 9.84892   3
   0  -3  -5 36.5558 5.05492   2
   0  -3   5 31.6890 8.56340   2
   0  -3   5 51.9988 11.6120   2
   0  -3  -5 30.5538 8.96925   4
   0   3   5 41.5976 11.0141   4
   0   3   5 18.8045 7.44548   3
   0   3  -5 45.0256 8.00378   3
   0   3   5 38.3041 5.83271   2
   0   3  -5 59.2373 12.9072   4
   1  -3   5 26.7265 8.93674   2
  -1  -3  -5 28.5445 8.97235   3
   1  -3   5 15.2353 7.10186   2
   1  -3   5 33.2127 9.58602   4
   1  -3   5 17.4815 6.76422   3
  -1  -3  -5 29.3086 5.05306   2
  -1  -3  -5 29.2475 8.35495   4
   1   3   5 26.5315 8.02525   3
   1   3   5 27.3336 5.51686   2
  -1   3  -5 35.5971 6.87703   3
   1   3   5 33.7321 9.81625   4
  -1   3  -5 25.9953 9.15179   4
  -2  -3  -5 504.895 41.1307   3
  -2  -3  -5 496.811 40.5683   4
   2  -3   5 373.123 40.6882   4
   2  -3   5 476.291 40.1502   2
   2  -3   5 468.898 41.2897   2
  -2  -3  -5 494.009 37.3581   2
   2  -3   5 482.782 37.7788   3
   2   3   5 405.634 39.6631   3
   2   3   5 447.737 41.7653   4
  -2   3  -5 460.937 36.8254   3
  -2   3  -5 539.204 42.5753   4
   2   3   5 448.768 37.2816   2
  -3  -3  -5 74.0315 12.0201   4
   3  -3   5 83.3307 15.6637   4
  -3  -3  -5 75.5788 9.94991   2
   3  -3   5 72.8737 8.53592   3
   3  -3   5 72.8063 14.0646   2
  -3  -3  -5 90.1358 14.1990   3
   3   3   5 70.8120 13.6766   3
  -3   3  -5 54.2370 13.0215   2
   3   3   5 62.5831 9.34788   2
  -3   3  -5 86.3599 8.60122   3
  -3   3  -5 101.279 14.6647   4
   3   3   5 79.6195 13.9814   4
  -4  -3  -5 115.013 14.5552   2
  -4  -3  -5 129.119 18.0777   3
   4  -3   5 127.225 16.6581   2
  -4  -3  -5 137.758 16.5226   4
   4  -3   5 127.064 10.5838   3
   4  -3   5 119.824 17.7587   4
  -4   3  -5 129.732 18.7628   2
   4   3   5 122.130 17.7917   3
  -4   3  -5 158.854 18.6904   4
   4   3   5 120.449 18.2720   4
   4   3   5 140.173 14.7933   2
  -4   3  -5 139.377 10.8825   3
   5  -3   5 202.763 24.2284   2
  -5  -3  -5 235.565 22.8189   2
  -5  -3  -5 239.380 23.9468   4
   5  -3   5 172.003 24.7500   4
  -5  -3  -5 236.423 25.4779   3
   5   3   5 223.586 25.1817   3
   5   3   5 232.291 22.2615   2
  -5   3  -5 261.036 26.2833   4
   5   3   5 193.972 25.3156   4
   6  -3   5 60.0399 12.7979   2
  -6  -3  -5 74.4215 12.5898   4
  -6  -3  -5 69.5374 14.9259   3
   6  -3   5 66.7483 11.8701   4
   6   3   5 83.3951 15.4724   3
   6   3   5 66.8585 12.8424   2
  -6   3  -5 70.1597 16.5875   2
   7  -3   5 103.776 18.8154   4
   7  -3   5 89.8353 13.0033   4
  -7  -3  -5 108.110 17.5849   3
   7  -3   5 104.920 16.7657   2
   7   3   5 77.7792 15.9238   3
   7   3   5 115.570 15.5573   2
   7   3   5 84.2973 18.3751   4
   8  -3   5 155.191 20.8453   2
  -8  -3  -5 162.372 21.8574   3
   8  -3   5 128.063 16.7502   4
   8   3   5 164.582 20.8805   3
   8   3   5 161.463 24.5149   4
   8   3   5 145.069 19.2798   2
  -9  -3  -5 19.8639 11.4760   3
   9  -3   5 26.6634 11.5402   2
   9  -3   5 28.5487 8.72386   4
   9   3   5 18.3941 12.4496   4
   9   3   5 10.5482 8.30296   2
 -10  -4   5 11.5451 11.1136   3
  10  -4  -5 12.7969 8.99614   4
  10  -4  -5 16.7992 5.79657   4
  10  -4  -5 24.9082 8.96032   2
 -10   4   5 26.2768 10.1757   3
  10   4  -5 8.68712 11.1602   4
  10   4  -5 16.6335 11.4356   2
 -10   4   5 8.12556 7.15078   3
   9  -4  -5 22.8690 8.18338   2
  -9  -4   5 3.70992 8.43007   4
   9  -4  -5 23.1715 10.6357   4
   9  -4  -5 23.2413 9.37848   3
   9  -4  -5 17.7585 6.34899   4
  -9  -4   5 37.1403 14.1851   3
  -9   4   5 17.4494 8.96597   3
  -9   4   5 12.3059 10.7779   2
   9   4  -5 18.5390 14.3860   4
   9   4  -5 20.1461 11.5766   2
   8  -4  -5 32.9332 9.85329   3
   8  -4  -5 51.9326 10.7307   2
   8  -4  -5 48.3212 12.5841   4
  -8  -4   5 33.5059 13.5345   3
  -8  -4   5 69.0214 14.2188   4
  -8   4   5 32.8454 12.0168   2
   8   4  -5 12.9843 11.9510   4
   8   4  -5 47.2100 13.5939   2
  -8   4   5 36.1319 9.67960   4
   7  -4  -5 36.7920 11.5017   4
  -7  -4   5 31.5120 13.0609   3
   7  -4  -5 26.1590 8.12480   2
   7  -4  -5 18.4929 8.52813   3
  -7  -4   5 35.3076 11.9342   4
  -7   4   5 31.5491 10.4165   2
  -7   4   5 25.3560 9.76627   4
   7   4  -5 34.9662 14.1155   4
   7   4  -5 37.2654 10.7661   2
  -7   4   5 41.4791 11.0364   3
  -6  -4   5 14.2492 9.74441   3
   6  -4  -5 45.0147 8.69797   2
   6  -4  -5 22.9651 10.3669   4
   6  -4  -5 36.2094 9.09223   3
  -6  -4   5 43.8948 13.0347   4
  -6   4   5 47.2531 11.7112   4
  -6   4   5 32.4890 9.57163   2
   6   4  -5 22.7338 11.7035   4
   6   4  -5 25.7451 10.9412   2
  -6   4   5 36.6548 10.8830   3
   5  -4  -5 428.767 33.6940   3
  -5  -4   5 421.464 35.2746   2
   5  -4  -5 406.020 37.1344   4
   5  -4  -5 340.702 31.5441   2
  -5  -4   5 315.445 36.7175   4
  -5   4   5 361.671 35.0911   3
  -5   4   5 325.649 36.0714   2
   5   4  -5 360.836 38.5226   4
   5   4  -5 442.367 36.7147   3
  -5   4   5 368.234 36.3384   4
   5   4  -5 419.747 37.6669   2
   4  -4  -5 688.613 50.7893   3
   4  -4  -5 625.211 53.8517   4
   4  -4  -5 613.288 48.5295   2
  -4  -4   5 527.599 52.8533   3
  -4  -4   5 594.953 51.7861   2
  -4  -4   5 608.313 55.1216   4
   4  -4  -5 584.052 48.6674   2
   4   4  -5 648.221 53.5052   2
  -4   4   5 615.348 51.9723   3
   4   4  -5 644.726 53.9474   3
   4   4  -5 665.595 56.0895   4
  -4   4   5 581.501 53.3747   4
   3  -4  -5 95.9223 16.3870   4
  -3  -4   5 76.2994 14.3106   3
   3  -4  -5 85.5553 13.9085   3
  -3  -4   5 83.4250 16.0054   4
   3  -4  -5 89.0928 10.3267   2
   3  -4  -5 82.1420 10.1613   2
  -3  -4   5 79.9893 13.0460   2
  -3   4   5 87.1092 15.0210   3
  -3   4   5 84.4674 15.2218   4
   3   4  -5 87.2121 14.6802   2
   3   4  -5 71.6674 16.9642   4
   3   4  -5 130.756 15.8055   3
   2  -4  -5 13.6301 7.85546   3
  -2  -4   5 6.73611 7.44997   3
  -2  -4   5 8.38388 6.51743   2
  -2  -4   5 33.6639 11.7148   4
   2  -4  -5 1.42857 4.50589   2
   2  -4  -5 16.8285 8.71407   4
   2  -4  -5 10.5461 4.21378   2
   2   4  -5 3.97112 6.92484   2
   2   4  -5 9.55988 7.20613   3
  -2   4   5 4.51630 7.58516   3
   2   4  -5 17.2520 9.99855   4
  -2   4   5 12.5631 9.95414   4
   1  -4  -5 464.748 34.8287   2
  -1  -4   5 352.810 39.5495   4
   1  -4  -5 480.332 38.4184   3
  -1  -4   5 395.207 36.9127   2
   1  -4  -5 421.634 33.0510   2
  -1  -4   5 420.010 37.6170   3
   1  -4  -5 446.486 39.3072   4
   1   4  -5 406.638 40.3241   4
  -1   4   5 375.639 37.1609   3
   1   4  -5 420.316 36.7035   3
  -1   4   5 387.486 39.7687   4
   1   4  -5 388.850 37.4769   2
   0  -4  -5 42.4266 6.40650   2
   0  -4   5 14.4891 8.08714   2
   0  -4   5 45.3212 13.2289   4
   0  -4  -5 50.5431 11.9685   3
   0  -4   5 27.1776 10.8231   2
   0  -4  -5 42.7386 11.4052   4
   0  -4   5 60.1627 11.7788   3
   0   4   5 29.9861 6.49984   2
   0   4   5 31.1299 11.4552   4
   0   4  -5 43.1428 12.7152   4
   0   4  -5 26.9180 8.26019   3
   0   4   5 33.3903 9.80844   3
   1  -4   5 293.670 26.9387   3
   1  -4   5 249.550 26.7441   2
  -1  -4  -5 294.648 28.9631   3
   1  -4   5 306.179 29.5302   2
   1  -4   5 269.480 30.2370   4
  -1  -4  -5 258.530 27.8849   4
  -1  -4  -5 270.603 23.1772   2
   1   4   5 283.241 24.2595   2
  -1   4  -5 302.245 25.8673   3
   1   4   5 212.085 26.9596   3
  -1   4  -5 290.160 30.3696   4
   1   4   5 244.602 29.6815   4
  -2  -4  -5 98.4288 17.0747   3
   2  -4   5 83.6147 16.3553   4
  -2  -4  -5 100.069 13.4652   2
  -2  -4  -5 109.295 15.9249   4
   2  -4   5 75.0127 13.9833   2
   2  -4   5 99.6960 13.8607   3
   2  -4   5 120.146 17.4396   2
  -2   4  -5 120.528 18.3958   4
  -2   4  -5 99.0025 13.0228   3
   2   4   5 90.7155 11.8265   2
   2   4   5 91.7765 16.4145   3
   2   4   5 87.6919 16.8005   4
  -3  -4  -5 131.856 19.4978   3
   3  -4   5 113.352 16.4453   2
   3  -4   5 105.552 18.4801   4
   3  -4   5 139.769 19.0168   2
  -3  -4  -5 121.620 14.1276   2
   3  -4   5 108.923 13.7721   3
  -3   4  -5 163.855 20.6161   4
   3   4   5 109.372 14.0932   2
   3   4   5 104.007 18.8969   4
   3   4   5 118.615 20.6681   3
  -3   4  -5 129.529 13.9738   3
   4  -4   5 299.175 32.1637   2
   4  -4   5 394.490 35.1245   2
  -4  -4  -5 332.620 33.2464   4
   4  -4   5 337.146 26.9585   3
  -4  -4  -5 315.629 34.0921   3
   4  -4   5 295.163 34.8306   4
  -4  -4  -5 382.309 30.5340   2
   4   4   5 286.123 33.0354   3
   4   4   5 306.259 29.9067   2
  -4   4  -5 338.718 27.6574   3
  -4   4  -5 350.018 34.6259   2
  -5  -4  -5 31.9291 9.99000   2
  -5  -4  -5 26.1912 11.4111   3
   5  -4   5 33.8620 5.02466   3
   5  -4   5 26.1627 11.0236   2
   5  -4   5 12.5386 10.0838   4
   5   4   5 35.6405 14.5394   4
  -5   4  -5 26.7434 12.3890   2
   5   4   5 45.1266 13.4897   3
   5   4   5 28.3721 8.61177   2
  -5   4  -5 32.6353 5.82294   3
  -5   4  -5 37.7603 13.7130   4
   6  -4   5 116.188 18.7045   2
  -6  -4  -5 134.151 17.4923   2
  -6  -4  -5 104.021 19.8527   3
   6   4   5 116.425 22.4188   4
   6   4   5 106.345 15.9840   2
  -6   4  -5 155.411 21.7889   4
  -7  -4  -5 58.2330 16.0329   3
   7  -4   5 80.1001 15.7637   2
   7  -4   5 52.4048 11.4878   4
  -7   4  -5 68.9465 15.7898   4
   7   4   5 20.6764 10.0857   2
   7   4   5 15.3645 12.6728   4
   8  -4   5 43.1275 11.0734   4
   8  -4   5 40.5100 13.1150   2
  -8  -4  -5 49.4640 15.3675   3
   8   4   5 58.1879 18.2124   4
   8   4   5 46.9893 12.6654   2
  -9  -4  -5 12.2050 11.6517   3
   9  -4   5 17.6676 11.6974   2
   9  -4   5 15.8627 8.64523   4
   9   4   5 -4.7621 9.29123   2
   9  -5  -5 39.1437 11.1153   3
   9  -5  -5 59.7697 12.3868   2
  -9  -5   5 30.8979 15.3342   3
   9   5  -5 59.4858 16.6467   2
   9   5  -5 21.4491 14.7673   4
  -9   5   5 65.0641 13.8117   4
   8  -5  -5 31.4157 10.0043   2
   8  -5  -5 40.7374 10.3625   3
  -8   5   5 38.1521 12.5671   3
  -8   5   5 38.5251 13.0305   2
   8   5  -5 39.6646 16.4847   4
  -8   5   5 39.9714 12.0110   4
   7  -5  -5 24.5504 9.32510   3
   7  -5  -5 1.70894 9.96701   4
  -7  -5   5 22.7742 12.1529   3
   7  -5  -5 14.6560 7.79168   2
   7  -5  -5 18.2795 7.64180   2
  -7   5   5 31.7572 12.6867   4
  -7   5   5 32.8031 11.6585   3
   7   5  -5 3.13652 9.36016   2
   7   5  -5 12.5467 11.7478   4
   6  -5  -5 14.6334 6.88867   2
  -6  -5   5 24.3409 11.3270   3
   6  -5  -5 -2.0711 5.99593   2
  -6   5   5 8.62861 10.7638   4
   6   5  -5 22.3940 12.3260   4
   6   5  -5 -0.2632 8.24424   2
  -6   5   5 13.0282 9.85971   3
   5  -5  -5 32.2233 7.87815   2
   5  -5  -5 18.3011 11.3683   4
   5  -5  -5 14.7654 9.02809   3
  -5  -5   5 20.9248 11.6666   4
  -5  -5   5 7.66346 9.46112   3
   5  -5  -5 36.5513 8.13571   2
  -5   5   5 12.5237 10.6980   4
  -5   5   5 28.2656 10.7699   3
   5   5  -5 14.9312 9.25063   2
   5   5  -5 31.3814 14.2186   4
  -4  -5   5 4.79318 9.51568   4
   4  -5  -5 2.81834 5.59593   2
   4  -5  -5 6.58929 8.61173   2
   4  -5  -5 -7.6601 7.18472   3
  -4  -5   5 -6.1220 8.64329   3
   4  -5  -5 -0.7025 9.15756   4
   4   5  -5 4.40794 8.06738   2
  -4   5   5 -6.4759 8.82510   4
   4   5  -5 22.4920 12.3715   4
  -4   5   5 5.55521 8.08651   3
  -3  -5   5 111.541 22.5792   4
   3  -5  -5 113.945 21.0332   4
  -3  -5   5 98.8375 18.9229   3
  -3  -5   5 109.053 16.4237   2
   3  -5  -5 108.643 17.5125   3
   3  -5  -5 113.121 12.9294   2
   3   5  -5 120.942 18.7412   3
  -3   5   5 134.762 18.9085   3
   3   5  -5 132.612 22.9574   4
   3   5  -5 119.291 18.3020   2
  -3   5   5 96.9567 20.4822   4
  -2  -5   5 219.251 26.5599   3
  -2  -5   5 220.599 24.4163   2
   2  -5  -5 226.438 25.7873   3
   2  -5  -5 252.019 22.4795   2
   2  -5  -5 215.033 20.4171   2
  -2  -5   5 185.270 28.2122   4
  -2   5   5 222.082 28.1950   4
  -2   5   5 211.837 25.5166   3
   2   5  -5 242.466 30.5934   3
   2   5  -5 222.368 40.1097   4
   2   5  -5 249.850 26.6256   2
  -1  -5   5 57.1878 13.3569   2
   1  -5  -5 64.7101 8.99251   2
  -1  -5   5 64.4768 14.5899   3
  -1  -5   5 37.7954 14.1271   4
   1  -5  -5 75.5421 14.8100   2
   1  -5  -5 44.3720 16.4588   4
   1  -5  -5 62.9352 14.5633   3
   1   5  -5 22.8202 10.3691   2
  -1   5   5 19.9842 12.0387   4
   1   5  -5 43.6207 17.1764   4
  -1   5   5 53.7653 14.0587   3
   1   5  -5 39.9267 12.0449   3
   0  -5   5 223.550 25.1456   2
   0  -5   5 198.180 23.3443   2
   0  -5   5 186.128 26.2718   4
   0  -5   5 184.029 24.0589   3
   0  -5  -5 232.621 33.4111   3
   0  -5  -5 198.748 18.5266   2
   0  -5  -5 179.468 24.5638   4
   0   5   5 193.169 24.1451   3
   0   5  -5 198.589 22.9709   3
   0   5   5 136.533 24.9206   4
   0   5  -5 200.232 26.8570   4
   0   5   5 216.117 19.7724   2
  -1  -5  -5 199.993 17.6591   2
   1  -5   5 173.951 21.9937   3
  -1  -5  -5 194.713 24.5862   3
  -1  -5  -5 174.315 23.2205   4
   1  -5   5 206.245 24.7903   2
   1  -5   5 122.807 22.5853   4
   1  -5   5 173.563 21.3084   2
  -1   5  -5 192.528 21.0984   3
  -1   5  -5 161.374 24.7354   4
   1   5   5 135.008 21.1692   3
   1   5   5 148.298 24.4647   4
   1   5   5 194.319 19.0366   2
  -2  -5  -5 10.2938 11.3724   3
  -2  -5  -5 39.1851 15.3258   4
   2  -5   5 29.8855 10.4216   2
  -2  -5  -5 33.1213 7.86028   2
   2  -5   5 37.2439 23.3291   2
   2  -5   5 31.3649 10.1728   3
   2  -5   5 13.1709 10.2590   4
   2   5   5 3.01784 9.99871   4
   2   5   5 16.0764 7.29906   2
  -2   5  -5 13.2926 8.28562   3
  -2   5  -5 31.0809 14.5584   4
   3  -5   5 154.163 17.4515   3
   3  -5   5 106.749 18.1630   2
  -3  -5  -5 134.063 16.3760   2
   3  -5   5 145.628 21.5339   2
  -3  -5  -5 163.929 22.8838   3
  -3   5  -5 159.201 23.4180   4
  -3   5  -5 148.567 17.3758   3
   3   5   5 145.721 16.8164   2
   3   5   5 111.597 24.0880   4
   4  -5   5 114.575 19.3314   2
   4  -5   5 84.0164 13.3287   3
  -4  -5  -5 129.744 16.0962   2
  -4  -5  -5 126.265 21.0282   3
   4   5   5 84.6277 20.9504   4
   4   5   5 112.086 15.8044   2
  -4   5  -5 128.126 21.2155   4
  -4   5  -5 129.084 14.9844   3
   5  -5   5 148.721 22.6393   2
  -5  -5  -5 163.014 24.7234   3
   5  -5   5 165.693 15.2059   3
  -5  -5  -5 174.889 20.5791   2
   5   5   5 154.775 26.9041   4
   5   5   5 146.762 26.0093   2
  -5   5  -5 169.007 16.6276   3
   6  -5   5 30.9306 12.1951   2
  -6  -5  -5 12.2470 11.2884   3
  -6   5  -5 35.8467 14.6974   4
   6   5   5 22.6875 14.8367   4
   6   5   5 29.4842 10.9431   2
  -6   5  -5 20.4503 4.99277   3
  -7  -5  -5 27.4558 15.2433   3
   7  -5   5 1.44613 8.48294   2
   7   5   5 -6.0861 11.1297   4
  -7   5  -5 10.2422 12.7298   4
   7   5   5 9.53978 9.52914   2
   7  -6  -5 129.352 17.0376   2
  -7  -6   5 181.231 26.1128   3
   7  -6  -5 98.1395 21.8938   2
   7  -6  -5 119.246 17.0010   3
   7   6  -5 68.9799 21.9505   4
  -7   6   5 117.933 21.6355   4
   7   6  -5 129.314 22.0388   2
  -6  -6   5 87.0554 23.9555   3
   6  -6  -5 117.351 15.2740   2
   6  -6  -5 86.0130 14.4712   2
   6  -6  -5 137.642 17.6481   3
   6   6  -5 68.4318 18.3682   2
   6   6  -5 81.3706 21.5359   4
  -6   6   5 119.739 21.7108   4
   5  -6  -5 60.3894 11.7390   2
   5  -6  -5 79.4413 12.4061   2
   5  -6  -5 85.4081 15.2218   3
  -5  -6   5 51.4170 16.8690   3
  -5   6   5 77.5295 19.9795   4
   5   6  -5 45.9279 14.8031   2
   5   6  -5 56.1139 20.1209   4
   4  -6  -5 39.1465 12.5591   3
   4  -6  -5 65.9188 11.1556   2
   4  -6  -5 51.2459 9.74415   2
  -4  -6   5 32.0943 14.4215   3
  -4   6   5 27.8791 14.7017   4
   4   6  -5 31.6518 15.5527   4
   4   6  -5 53.8622 14.6157   2
   3  -6  -5 38.0233 9.67263   2
   3  -6  -5 29.2372 7.62896   2
   3  -6  -5 38.9767 12.5960   3
  -3  -6   5 26.5428 13.4858   3
  -3   6   5 44.2629 17.3851   4
   3   6  -5 56.4846 14.9672   2
   3   6  -5 24.6590 14.9795   4
   2  -6  -5 45.7607 11.0617   2
   2  -6  -5 41.8706 8.89836   2
  -2  -6   5 62.4549 15.9659   3
   2  -6  -5 67.2300 16.6692   3
   2   6  -5 54.0880 17.2931   4
  -2   6   5 55.6569 16.9280   4
   2   6  -5 28.1166 11.7830   2
  -1  -6   5 60.8013 16.3835   3
   1  -6  -5 34.9068 13.2455   3
  -1  -6   5 87.1494 19.6201   2
   1  -6  -5 49.9334 9.43649   2
   1   6  -5 49.8236 16.5364   4
  -1   6   5 39.2994 16.5832   4
   0  -6  -5 57.5112 13.7488   2
   0  -6   5 87.9357 19.2536   2
   0  -6   5 56.3489 14.8430   3
   0  -6  -5 68.1204 16.7521   3
   0  -6  -5 43.6441 9.53137   2
   0   6  -5 45.8869 13.5771   3
   0   6  -5 74.4142 19.4264   4
   0   6   5 34.3968 15.7925   4
  -1  -6  -5 59.7146 10.9092   2
   1  -6   5 80.7107 16.9027   3
  -1  -6  -5 85.1202 18.0936   3
   1  -6   5 82.6241 18.2112   2
   1   6   5 64.5491 12.1092   2
  -1   6  -5 60.0408 19.0886   4
  -1   6  -5 66.7407 14.1752   3
   1   6   5 59.9546 18.3843   4
   2  -6   5 14.5203 9.94805   3
  -2  -6  -5 24.8662 7.98388   2
   2  -6   5 9.91175 11.6499   2
  -2  -6  -5 23.4698 11.9477   3
   2   6   5 4.10122 7.03934   2
   2   6   5 22.9460 14.6794   4
  -2   6  -5 13.5062 9.33293   3
  -2   6  -5 -4.1971 9.76896   4
   3  -6   5 40.9239 11.3067   3
  -3  -6  -5 42.0579 10.3946   2
  -3  -6  -5 28.5887 13.3094   3
   3  -6   5 23.8479 13.2823   2
   3   6   5 47.6922 11.4104   2
   3   6   5 13.2291 13.4123   4
  -3   6  -5 27.7099 14.0175   4
  -3   6  -5 9.14868 8.93463   3
  -4  -6  -5 150.477 19.6142   2
  -4  -6  -5 173.487 25.8063   3
   4  -6   5 146.577 18.2657   3
   4  -6   5 164.196 24.4364   2
   4   6   5 180.399 21.0799   2
  -4   6  -5 165.931 26.0967   4
   4   6   5 153.109 27.3065   4
  -4   6  -5 140.491 18.6939   3
   5  -6   5 43.2479 8.01287   3
   5  -6   5 34.1605 13.5740   2
   5   6   5 12.8766 14.0766   4
  -5   6  -5 7.01045 11.2041   4
  -5   6  -5 21.5580 8.38452   3
   5   6   5 40.5308 12.2423   2
  -6  -6  -5 7.71122 12.1869   3
   6   6   5 18.9465 10.5676   2
   6   6   5 4.86307 13.1029   4
  -6   6  -5 -0.8540 8.65521   3
  -6   6  -5 12.0231 12.5430   4
   4  -7  -5 76.0226 17.6577   3
   4  -7  -5 37.3652 10.8279   2
  -4  -7   5 42.0012 18.0409   3
   4  -7  -5 30.0122 8.92431   2
   4   7  -5 61.0983 20.8183   4
  -4   7   5 47.7018 18.1002   4
   4   7  -5 26.1774 13.7103   2
   3  -7  -5 90.3426 14.9673   2
   3  -7  -5 51.0759 16.4339   3
  -3   7   5 92.3006 22.6533   4
   3   7  -5 70.9198 21.1610   4
   3   7  -5 74.0761 18.7155   2
   2  -7  -5 12.4335 7.58860   2
   2  -7  -5 49.1686 15.8707   3
   2  -7  -5 24.4723 10.7425   2
  -2  -7   5 13.0907 12.1500   3
  -2  -7   5 37.5250 18.2654   2
  -2   7   5 29.7712 17.3206   4
   2   7  -5 44.8823 17.9889   4
   2   7  -5 27.8923 12.0155   2
  -1  -7   5 39.7666 15.8255   3
   1  -7  -5 39.8731 9.44388   2
  -1  -7   5 72.4735 19.9969   2
   1  -7  -5 69.5889 14.4683   2
   1  -7  -5 106.578 21.5180   3
  -1   7   5 55.3645 21.7550   4
   1   7  -5 13.5527 16.2355   4
   0  -7   5 105.116 23.0319   2
   0  -7   5 109.846 22.1196   3
   0  -7  -5 104.446 14.8583   2
   0  -7  -5 86.0489 18.5249   2
   0   7  -5 151.932 25.8371   4
   1  -7   5 152.609 26.7329   2
  -1  -7  -5 199.300 28.5398   3
  -1  -7  -5 174.826 19.6308   2
   1  -7   5 177.274 25.9411   3
  -1   7  -5 135.709 27.2948   4
   1   7   5 158.417 31.0769   4
   2  -7   5 183.691 24.7558   3
  -2  -7  -5 173.586 19.1759   2
   2  -7   5 152.405 26.1919   2
  -2  -7  -5 187.753 28.0295   3
   2   7   5 83.6752 25.8498   4
   2   7   5 143.879 20.0394   2
  -2   7  -5 159.268 29.3165   4
  -3  -7  -5 43.0208 16.1590   3
   3  -7   5 46.7222 13.0190   3
  -3  -7  -5 41.7612 17.5849   2
   3  -7   5 49.8728 16.9029   2
   3   7   5 49.4134 13.0273   2
   3   7   5 47.3860 19.2441   4
  -3   7  -5 36.3625 18.7594   4
  12   0  -6 11.4064 10.7508   2
 -12   0   6 5.85664 9.28162   3
 -11   0   6 339.339 35.8009   3
  11   0  -6 424.841 37.9232   2
 -10   0   6 -0.6658 6.15737   3
 -10   0   6 5.16911 7.28181   3
  10   0  -6 14.6566 8.49755   2
  -9   0   6 118.877 15.8350   2
  -9   0   6 83.0347 13.8673   3
   9   0  -6 80.0118 13.7099   2
  -8   0   6 143.942 17.5575   3
   8   0  -6 159.685 17.9811   2
  -8   0   6 178.129 17.6993   3
  -8   0   6 139.848 17.9134   2
   7   0  -6 114.393 13.9372   2
  -7   0   6 113.935 14.0407   2
  -7   0   6 111.343 13.4127   3
  -7   0   6 111.721 13.8580   3
  -6   0   6 1030.75 79.3720   2
  -6   0   6 1009.57 79.0366   3
   6   0  -6 1028.43 79.5830   2
  -6   0   6 1034.38 78.9100   3
  -5   0   6 19.5846 5.68843   3
   5   0  -6 13.1245 4.99044   2
  -5   0   6 17.1087 5.59215   3
  -5   0   6 8.42992 4.49362   2
  -4   0   6 171.763 16.3648   2
  -4   0   6 189.255 16.7745   3
  -4   0   6 184.786 20.3925   3
   4   0  -6 181.494 16.6406   2
  -3   0   6 724.267 53.0250   4
  -3   0   6 729.403 54.7531   3
   3   0  -6 686.936 55.2691   3
  -3   0   6 685.349 53.6240   4
  -3   0   6 743.568 54.9820   3
  -3   0   6 721.539 54.7032   2
   3   0  -6 710.775 54.9899   2
  -2   0   6 269.804 21.3211   3
   2   0  -6 270.426 21.6506   2
  -2   0   6 240.393 20.9829   2
  -2   0   6 255.994 20.2507   4
  -2   0   6 262.912 20.8470   4
   2   0  -6 257.398 21.7205   3
  -1   0   6 54.2274 7.00524   4
  -1   0   6 87.0918 9.30383   2
   1   0  -6 80.0158 8.35917   3
   1   0  -6 72.6145 7.95583   2
  -1   0   6 72.8864 7.88562   3
  -1   0   6 85.4191 8.30718   4
  -1   0   6 68.1184 7.90146   2
   0   0   6 5.68783 3.77350   2
   0   0  -6 8.89791 3.41816   3
   0   0   6 7.20358 3.14026   3
   0   0  -6 7.16198 4.31867   2
   0   0  -6 0.86214 2.60237   4
   0   0   6 2.56370 3.02256   4
   1   0   6 43.9287 6.11727   3
   1   0   6 31.9727 5.90710   4
  -1   0  -6 47.8279 5.93093   3
  -1   0  -6 40.3809 6.10717   4
  -1   0  -6 53.7595 8.16388   2
   1   0   6 44.6885 7.24747   2
  -2   0  -6 1164.18 82.6216   3
  -2   0  -6 1052.22 83.9695   4
  -2   0  -6 1175.62 85.6873   2
   2   0   6 959.893 82.8755   3
   2   0   6 1199.56 84.3874   4
   2   0   6 1129.99 84.7763   2
   3   0   6 356.404 29.4242   4
  -3   0  -6 373.992 27.6227   3
   3   0   6 333.361 28.2953   3
   3   0   6 362.810 30.1978   2
  -3   0  -6 335.341 29.2237   4
   4   0   6 172.989 15.8600   3
  -4   0  -6 183.816 15.3299   3
   4   0   6 185.431 18.2566   2
   4   0   6 199.308 17.8954   4
  -4   0  -6 160.806 17.0705   4
  -4   0  -6 174.076 19.3368   2
   5   0   6 347.098 28.2054   3
  -5   0  -6 372.332 33.3191   2
   5   0   6 367.385 30.9478   4
  -5   0  -6 339.419 28.0771   3
  -5   0  -6 362.837 30.4708   4
   5   0   6 352.453 31.1205   2
  -6   0  -6 106.952 17.0469   2
   6   0   6 135.648 16.0607   2
  -6   0  -6 122.777 12.1366   3
   6   0   6 145.553 16.5154   4
   6   0   6 131.696 14.8570   4
   6   0   6 115.554 11.3454   3
  -6   0  -6 104.299 13.5707   4
   7   0   6 13.8397 7.47039   2
   7   0   6 10.0451 3.48526   3
  -7   0  -6 6.00011 4.37514   3
  -7   0  -6 24.2540 9.13077   2
   7   0   6 1.89551 10.1030   4
   7   0   6 19.0813 7.38353   4
   8   0   6 140.748 17.8215   4
   8   0   6 165.670 19.3130   4
  -8   0  -6 133.195 13.8645   3
   8   0   6 124.216 16.6903   2
   9   0   6 3.22799 5.94907   2
  -9   0  -6 6.89023 4.45115   3
   9   0   6 30.8814 10.0025   4
  -9   0  -6 11.0515 3.81668   3
 -10   0  -6 -0.8144 3.60948   3
  10   0   6 -3.0277 7.45102   4
  10   0   6 -0.1446 7.23540   2
 -10   0  -6 4.53890 3.25179   3
 -11  -1   6 132.668 19.9059   3
  11  -1  -6 126.832 18.4544   2
  11   1  -6 121.661 13.3841   4
  11   1  -6 106.839 18.8604   2
 -11   1   6 135.845 18.6653   3
  11   1  -6 142.624 12.8055   4
 -10  -1   6 158.620 22.1433   3
  10  -1  -6 168.612 21.0248   2
  10   1  -6 173.703 17.8824   4
 -10   1   6 198.540 20.2776   3
  10   1  -6 162.232 22.0378   2
  10   1  -6 216.393 17.0911   4
  -9  -1   6 66.9459 12.7759   3
   9  -1  -6 96.4217 13.6897   2
  -9  -1   6 94.0626 17.6688   3
  -9   1   6 96.5339 12.9104   3
  -9   1   6 90.3582 15.3228   2
  -9   1   6 80.5628 12.7762   3
   9   1  -6 80.8458 11.3411   4
  -8  -1   6 60.5454 12.5996   2
  -8  -1   6 83.6809 12.3345   3
  -8  -1   6 56.7207 12.7335   3
   8  -1  -6 69.2358 11.3399   2
  -8  -1   6 76.2099 7.26567   4
  -8   1   6 60.1168 10.8762   3
   8   1  -6 58.3353 10.7987   2
  -8   1   6 66.5007 12.4505   2
   8   1  -6 67.4473 10.0597   4
  -8   1   6 63.6885 11.4222   3
  -7  -1   6 312.387 22.2798   4
  -7  -1   6 248.333 25.5235   2
   7  -1  -6 266.788 25.5515   2
  -7  -1   6 254.242 25.5478   3
  -7  -1   6 292.566 26.9518   3
   7   1  -6 290.529 27.0304   2
  -7   1   6 299.866 25.3057   3
  -7   1   6 326.718 25.7240   3
  -7   1   6 230.757 25.4043   2
   7   1  -6 255.918 23.9966   4
  -6  -1   6 117.190 10.0954   4
  -6  -1   6 119.948 13.2783   2
   6  -1  -6 92.4156 11.9572   2
  -6  -1   6 104.083 12.9786   3
  -6  -1   6 99.4567 13.4889   3
   6   1  -6 108.468 12.4365   3
  -6   1   6 98.3675 12.5404   2
   6   1  -6 99.9099 11.4143   4
  -6   1   6 115.366 12.4482   3
  -6   1   6 101.361 12.2989   3
   6   1  -6 118.389 13.7573   2
   5  -1  -6 376.729 31.0993   2
  -5  -1   6 392.783 32.3937   3
  -5  -1   6 373.731 30.2405   4
   5  -1  -6 340.102 31.4855   3
  -5  -1   6 373.416 32.1449   2
   5   1  -6 367.427 30.7691   4
  -5   1   6 385.972 31.4579   3
   5   1  -6 438.692 32.0078   3
  -5   1   6 394.495 31.3972   2
   5   1  -6 379.054 32.5710   2
   4  -1  -6 908.016 68.2433   4
  -4  -1   6 938.401 71.5670   3
  -4  -1   6 937.902 73.5646   2
   4  -1  -6 910.785 70.0662   2
   4  -1  -6 977.166 71.0866   3
  -4  -1   6 853.691 70.4863   4
   4   1  -6 947.345 70.4881   4
  -4   1   6 1030.06 71.1419   3
  -4   1   6 850.818 69.9860   2
   4   1  -6 915.447 71.9809   2
  -4   1   6 878.657 68.6995   4
   4   1  -6 1015.26 71.0925   3
   3  -1  -6 947.213 66.3642   3
   3  -1  -6 869.077 64.4333   4
  -3  -1   6 757.772 66.3205   4
  -3  -1   6 850.600 66.7274   2
  -3  -1   6 881.416 66.5540   3
   3  -1  -6 845.298 64.9644   2
   3   1  -6 982.246 66.3489   3
   3   1  -6 865.189 67.2585   2
  -3   1   6 857.439 66.1439   3
  -3   1   6 790.313 65.2159   4
  -3   1   6 877.476 64.8454   2
   3   1  -6 875.249 66.0887   4
   2  -1  -6 787.743 55.8610   4
   2  -1  -6 767.986 55.3079   2
  -2  -1   6 670.038 56.4566   3
  -2  -1   6 683.736 57.4085   4
   2  -1  -6 842.195 56.9560   3
  -2  -1   6 752.230 56.7511   3
  -2  -1   6 753.394 57.5140   2
  -2   1   6 690.464 54.9268   2
   2   1  -6 758.057 57.9309   2
  -2   1   6 674.866 56.3977   4
   2   1  -6 781.411 57.2396   4
  -2   1   6 730.572 56.8545   3
  -1  -1   6 531.693 45.3800   4
   1  -1  -6 652.224 44.7070   3
  -1  -1   6 543.715 45.0418   2
  -1  -1   6 513.933 43.8347   3
   1  -1  -6 621.478 44.1995   4
  -1  -1   6 580.571 44.1146   3
   1   1  -6 600.222 45.5770   2
  -1   1   6 543.364 42.8941   2
  -1   1   6 587.593 44.7981   4
  -1   1   6 600.692 44.8674   3
  -1   1   6 553.094 42.7494   2
   0  -1   6 54.0899 8.92565   4
   0  -1  -6 65.5802 7.04000   2
   0  -1   6 52.8071 8.21542   2
   0  -1   6 57.2459 6.55841   3
   0  -1   6 54.4662 6.48798   3
   0  -1  -6 61.1423 7.91534   3
   0  -1  -6 58.4922 7.43768   4
   0  -1   6 58.3449 9.63462   2
   0   1   6 66.3644 8.53939   4
   0   1  -6 50.6245 8.19459   4
   0   1   6 53.1151 8.14480   3
   0   1   6 48.9365 5.93514   2
   1  -1   6 497.408 38.7114   2
   1  -1   6 479.491 35.3413   3
   1  -1   6 452.256 38.3004   4
  -1  -1  -6 473.882 36.9198   3
   1  -1   6 455.205 36.8512   4
   1  -1   6 460.768 35.1793   3
  -1  -1  -6 456.228 36.6804   2
  -1  -1  -6 457.048 36.8660   4
  -1   1  -6 527.557 38.8034   4
   1   1   6 513.165 38.0869   4
   1   1   6 434.485 35.9982   2
   1   1   6 402.530 36.8862   3
  -1   1  -6 452.029 39.0932   2
  -2  -1  -6 554.949 40.8067   4
   2  -1   6 484.353 40.4904   2
  -2  -1  -6 476.206 38.3730   3
   2  -1   6 454.529 36.2428   3
   2  -1   6 494.310 36.2513   3
   2  -1   6 461.340 38.4008   4
  -2  -1  -6 519.093 39.2090   2
  -2   1  -6 468.315 40.9512   2
   2   1   6 521.104 39.7629   4
   2   1   6 470.456 38.1176   2
   2   1   6 440.684 38.7496   3
   3  -1   6 199.218 20.1078   4
  -3  -1  -6 198.657 18.4153   4
   3  -1   6 193.796 19.9029   2
  -3  -1  -6 184.828 18.0436   3
  -3  -1  -6 183.237 18.6806   2
   3  -1   6 216.080 18.2823   4
  -3   1  -6 212.963 21.1381   2
   3   1   6 179.863 17.8201   2
   3   1   6 198.807 19.1902   4
   3   1   6 196.402 19.1031   3
   4  -1   6 59.5510 11.4994   2
  -4  -1  -6 89.7412 11.2127   3
  -4  -1  -6 98.3052 12.4832   2
   4  -1   6 105.474 10.9909   4
   4  -1   6 63.3059 11.8360   4
  -4  -1  -6 94.6406 10.8539   4
  -4   1  -6 75.0850 13.2123   2
   4   1   6 93.3601 11.0863   2
   4   1   6 92.0739 12.0456   3
   4   1   6 88.2608 11.7985   4
  -5  -1  -6 175.026 19.6485   3
   5  -1   6 173.503 19.8694   2
  -5  -1  -6 186.577 20.4067   2
   5  -1   6 194.118 18.2609   4
   5  -1   6 192.410 20.4019   4
  -5  -1  -6 194.626 18.6983   4
   5   1   6 177.715 18.6593   2
   5   1   6 175.750 19.4370   4
   5   1   6 182.548 18.7235   3
  -5   1  -6 221.649 22.9863   2
  -6  -1  -6 280.617 25.1583   4
  -6  -1  -6 277.574 27.8691   2
   6  -1   6 323.224 25.7962   4
  -6  -1  -6 265.689 25.0677   3
   6  -1   6 241.949 26.4105   2
   6  -1   6 269.487 27.2126   4
   6   1   6 224.373 26.1555   4
   6   1   6 269.696 24.7052   3
   6   1   6 270.922 25.9095   2
  -7  -1  -6 108.305 16.3951   2
   7  -1   6 69.5056 14.2006   2
  -7  -1  -6 91.1889 12.9860   3
   7  -1   6 74.4276 12.2187   4
  -7  -1  -6 98.6296 12.6911   4
   7   1   6 74.4274 11.6701   3
  -7   1  -6 89.8480 17.8436   2
   7   1   6 103.984 15.3233   4
   7   1   6 71.1575 11.6219   2
   8  -1   6 28.9634 9.24712   2
  -8  -1  -6 46.6431 9.69128   4
   8  -1   6 32.1216 11.1276   4
   8  -1   6 31.5190 8.83542   4
  -8  -1  -6 36.3879 9.48948   3
   8   1   6 22.4474 6.60705   3
   8   1   6 30.9528 11.1124   4
   8   1   6 18.0576 8.58011   2
  -9  -1  -6 51.1820 10.9758   3
   9  -1   6 59.9961 13.4092   2
   9  -1   6 77.0680 13.1037   4
   9   1   6 66.1177 15.2949   4
   9   1   6 63.6442 13.6659   2
   9   1   6 57.3927 9.19109   3
 -10  -1  -6 0.85356 6.41642   3
  10  -1   6 -1.1903 6.03545   4
  10  -1   6 7.44962 8.40459   2
  10   1   6 -3.7371 8.09324   4
  10   1   6 4.28420 4.45599   3
  10   1   6 4.44587 7.47353   2
 -11  -2   6 60.8544 8.59603   4
 -11  -2   6 60.1730 16.4880   3
  11  -2  -6 53.9015 13.4068   2
  11   2  -6 59.1367 12.3150   4
  11   2  -6 81.0342 17.1558   2
 -11   2   6 57.4409 12.6005   3
 -10  -2   6 -5.9797 8.36128   3
  10  -2  -6 13.2077 7.63126   2
 -10  -2   6 13.5250 5.36143   4
  10   2  -6 8.91515 8.90823   2
 -10   2   6 17.8460 8.02416   3
  10   2  -6 -3.1069 6.08182   4
   9  -2  -6 124.617 16.4117   2
  -9  -2   6 92.7995 17.8163   3
   9   2  -6 136.819 18.6211   2
   9   2  -6 116.357 16.6026   4
  -9   2   6 140.983 16.0897   3
  -9   2   6 130.668 16.2029   3
  -9   2   6 124.197 18.3324   2
  -8  -2   6 74.2687 9.90750   4
  -8  -2   6 68.4855 14.7432   3
  -8  -2   6 78.3993 13.4259   2
   8  -2  -6 66.6232 8.22612   4
   8  -2  -6 60.2580 11.4088   2
   8  -2  -6 70.9872 6.82045   4
  -8   2   6 80.2543 12.8098   2
   8   2  -6 86.3495 13.7262   4
  -8   2   6 63.4523 11.6857   3
  -8   2   6 84.9821 11.6573   3
   8   2  -6 83.7346 12.3996   3
   8   2  -6 59.8165 13.6188   2
   7  -2  -6 106.844 15.0928   3
  -7  -2   6 117.885 12.9436   4
   7  -2  -6 123.755 13.4591   2
  -7  -2   6 105.124 16.3629   3
   7  -2  -6 113.525 11.5610   4
   7   2  -6 110.545 16.0957   4
  -7   2   6 84.8628 13.4848   2
   7   2  -6 125.431 16.2354   2
   7   2  -6 132.330 16.4414   3
  -7   2   6 116.940 14.3584   3
   6  -2  -6 62.4688 8.41234   4
   6  -2  -6 63.4928 10.8335   3
  -6  -2   6 70.1328 10.5735   4
  -6  -2   6 88.5915 11.8951   2
  -6  -2   6 45.9487 10.7142   3
   6  -2  -6 71.3837 9.37298   2
   6   2  -6 66.8665 11.8228   2
  -6   2   6 77.3870 7.98129   4
  -6   2   6 53.7207 9.28158   2
   6   2  -6 63.5648 12.3741   4
   6   2  -6 69.8383 10.7863   3
  -6   2   6 67.3740 10.8284   3
  -5  -2   6 146.217 16.3853   3
  -5  -2   6 118.478 15.1642   4
   5  -2  -6 143.339 13.3140   2
  -5  -2   6 155.925 16.0609   2
   5  -2  -6 148.498 15.0622   3
   5  -2  -6 130.828 13.3622   4
  -5   2   6 152.571 15.5832   3
  -5   2   6 129.115 13.4839   4
   5   2  -6 143.868 15.8716   2
   5   2  -6 149.098 16.9528   4
   5   2  -6 152.316 15.0388   3
  -5   2   6 130.493 13.9626   2
   4  -2  -6 1139.03 81.4966   2
   4  -2  -6 967.824 82.1583   4
   4  -2  -6 1204.28 83.1127   3
  -4  -2   6 1112.29 84.9073   4
  -4  -2   6 1030.94 84.3428   3
  -4  -2   6 1073.56 84.2608   2
   4   2  -6 1154.55 83.6319   3
   4   2  -6 1085.16 84.9666   2
  -4   2   6 1087.95 82.0179   2
   4   2  -6 1117.87 85.0731   4
  -4   2   6 989.388 82.8642   4
  -3  -2   6 943.484 71.9582   2
  -3  -2   6 836.471 72.5691   4
   3  -2  -6 902.060 68.5174   2
   3  -2  -6 1064.10 71.1538   3
  -3  -2   6 927.899 72.0859   3
   3  -2  -6 923.768 70.7062   4
  -3   2   6 868.348 71.4946   4
  -3   2   6 891.277 71.2797   3
  -3   2   6 863.635 68.8854   2
   3   2  -6 920.759 72.4838   2
   3   2  -6 988.603 71.2298   3
   3   2  -6 960.314 73.0519   4
  -2  -2   6 5.62562 5.03597   3
  -2  -2   6 -4.4570 5.02472   4
   2  -2  -6 4.59752 4.49400   4
  -2  -2   6 6.82104 4.10282   2
   2  -2  -6 7.25642 5.48336   3
   2   2  -6 6.14291 6.36666   4
  -2   2   6 7.80872 5.29879   3
  -2   2   6 13.6589 6.26838   4
   2   2  -6 -3.0290 4.89687   2
   2   2  -6 1.61063 4.18071   3
   1  -2  -6 1784.13 126.724   3
  -1  -2   6 1479.30 128.118   4
   1  -2  -6 1752.47 126.875   4
  -1  -2   6 1686.41 126.510   3
  -1  -2   6 1656.59 129.357   2
   1   2  -6 1630.98 127.767   2
   1   2  -6 1859.16 125.913   3
  -1   2   6 1559.10 127.530   4
   0  -2  -6 165.889 16.9722   4
   0  -2   6 242.753 20.0969   2
   0  -2  -6 162.231 14.2186   2
   0  -2   6 152.721 18.4113   4
   0  -2  -6 182.024 17.6958   3
   0  -2   6 169.313 16.3481   3
   0   2   6 157.976 20.2824   4
   0   2   6 173.545 14.0118   2
   0   2  -6 189.275 19.4320   4
   0   2   6 160.749 18.6973   3
   0   2  -6 208.050 15.7402   3
  -1  -2  -6 30.6591 7.29038   4
   1  -2   6 29.4531 9.32955   2
  -1  -2  -6 31.3156 5.25863   2
   1  -2   6 30.6851 5.85947   3
   1  -2   6 33.8388 8.83643   4
  -1  -2  -6 26.5896 7.34212   3
   1  -2   6 23.9864 7.51706   2
   1   2   6 26.9494 4.80517   2
  -1   2  -6 28.4445 5.08184   3
   1   2   6 26.9649 8.11456   4
  -1   2  -6 31.3195 8.74670   4
  -2  -2  -6 231.312 21.1378   3
   2  -2   6 273.410 23.2636   2
  -2  -2  -6 215.076 19.0007   2
   2  -2   6 195.996 16.8018   3
   2  -2   6 219.921 17.9133   3
   2  -2   6 177.092 21.2066   4
  -2  -2  -6 247.617 20.9259   4
   2   2   6 200.833 21.4313   4
  -2   2  -6 239.544 21.9955   4
   2   2   6 201.132 18.2199   2
   2   2   6 185.803 20.4743   3
  -2   2  -6 229.087 23.2138   2
   3  -2   6 246.043 24.7614   2
  -3  -2  -6 239.824 22.1619   2
  -3  -2  -6 246.908 23.6278   3
   3  -2   6 242.675 24.6925   4
  -3  -2  -6 260.786 22.9846   4
  -3   2  -6 245.648 24.3402   4
   3   2   6 254.999 24.7320   4
   3   2   6 252.454 21.7212   2
  -3   2  -6 249.271 25.5450   2
   3   2   6 221.838 23.7169   3
   4  -2   6 515.170 41.3804   4
   4  -2   6 492.182 44.0051   4
  -4  -2  -6 556.548 42.4415   4
  -4  -2  -6 569.170 42.5206   2
  -4  -2  -6 493.663 42.5840   3
   4  -2   6 471.752 43.4424   2
   4   2   6 486.127 42.6354   3
   4   2   6 457.206 43.5217   4
   4   2   6 506.192 41.0799   2
  -4   2  -6 461.407 44.2290   2
   5  -2   6 440.101 34.9585   4
   5  -2   6 387.591 36.7250   2
  -5  -2  -6 449.113 36.7597   3
  -5  -2  -6 431.690 35.4674   4
  -5  -2  -6 452.892 36.4736   2
   5  -2   6 353.712 36.8262   4
  -5   2  -6 378.246 38.3928   2
   5   2   6 387.552 36.0515   3
   5   2   6 369.099 34.3308   2
   5   2   6 378.114 37.1302   4
   6  -2   6 558.621 48.5391   4
  -6  -2  -6 634.170 51.4631   2
   6  -2   6 618.014 52.2600   2
   6  -2   6 574.776 52.4640   4
  -6  -2  -6 594.688 50.6854   3
   6   2   6 545.953 49.9590   3
   6   2   6 577.113 52.4787   4
   6   2   6 666.602 50.2509   2
  -6   2  -6 621.468 53.7736   2
  -7  -2  -6 233.980 24.7859   3
   7  -2   6 195.906 24.3035   2
   7  -2   6 275.357 25.0587   4
  -7  -2  -6 239.372 25.4240   2
  -7  -2  -6 269.009 23.3815   4
   7  -2   6 189.222 25.6173   4
   7   2   6 188.408 22.4716   2
   7   2   6 184.642 24.6922   4
   7   2   6 205.213 23.1918   3
  -8  -2  -6 170.788 21.0897   3
   8  -2   6 189.501 19.3229   4
   8  -2   6 169.904 21.4991   2
   8   2   6 181.429 20.0772   3
   8   2   6 124.697 21.6079   4
   8   2   6 147.660 19.5528   2
   9  -2   6 189.467 22.5134   4
  -9  -2  -6 253.336 25.7792   3
   9  -2   6 260.774 27.1040   2
   9   2   6 203.351 24.4428   2
   9   2   6 196.712 22.5171   3
   9   2   6 229.841 27.3443   4
  10  -2   6 109.055 18.5280   2
  10  -2   6 92.0588 15.7247   4
 -10  -2  -6 116.651 20.2553   3
  10   2   6 100.890 17.7595   2
  10   2   6 130.566 21.6713   4
  10   2   6 101.632 14.5985   3
 -11  -3   6 4.31146 5.73836   4
  11  -3  -6 -0.2571 7.40526   2
 -11  -3   6 8.00425 11.2000   3
  11   3  -6 10.2480 10.0855   4
  11   3  -6 13.3695 8.78497   2
 -11   3   6 6.19583 7.67487   3
  10  -3  -6 23.3228 6.55871   4
 -10  -3   6 33.0480 8.21683   4
  10  -3  -6 29.0346 9.42772   2
  10  -3  -6 22.0968 4.77782   4
 -10  -3   6 27.1941 13.4258   3
 -10   3   6 45.5588 11.7030   3
  10   3  -6 23.6284 11.8204   2
  10   3  -6 26.6365 11.6744   4
 -10   3   6 33.1578 9.21314   3
  -9  -3   6 -0.8118 8.48158   3
  -9  -3   6 -8.7348 4.90594   4
   9  -3  -6 12.5395 7.21641   2
   9  -3  -6 -0.4573 5.37685   4
   9  -3  -6 -0.3930 3.18510   4
   9   3  -6 -8.7095 4.93447   2
  -9   3   6 -3.7893 5.60420   3
   9   3  -6 7.51768 9.10926   4
  -9   3   6 6.41689 8.13293   3
  -9   3   6 16.7854 10.1764   2
   8  -3  -6 2.32644 6.02961   2
   8  -3  -6 7.97085 7.58516   3
  -8  -3   6 -1.6471 6.03379   4
   8  -3  -6 4.22611 3.89115   4
  -8  -3   6 12.6595 10.1247   3
   8  -3  -6 -0.9060 5.68819   4
   8   3  -6 2.44040 8.25814   4
   8   3  -6 -0.7019 7.03782   2
  -8   3   6 4.47062 7.26780   3
  -8   3   6 0.76766 7.95823   2
   7  -3  -6 27.6354 9.31879   3
   7  -3  -6 27.8741 7.71532   2
  -7  -3   6 48.4690 11.0250   2
  -7  -3   6 34.2690 12.0480   3
   7  -3  -6 34.8728 9.45266   4
  -7  -3   6 46.5937 10.9282   4
   7   3  -6 25.9114 10.8123   2
   7   3  -6 38.3884 10.0129   3
   7   3  -6 47.3803 12.8203   4
  -7   3   6 24.6616 9.26927   3
  -7   3   6 55.3494 11.0883   2
  -7   3   6 46.3238 8.75212   4
  -6  -3   6 2.18609 7.89831   2
   6  -3  -6 13.0585 6.83900   3
  -6  -3   6 6.84337 7.92340   4
   6  -3  -6 -0.8496 5.65679   4
  -6  -3   6 6.55823 8.18904   3
   6  -3  -6 3.50992 4.60738   2
  -6   3   6 14.8354 7.92628   2
  -6   3   6 11.4091 7.03930   3
   6   3  -6 0.03907 8.93262   3
  -6   3   6 3.87739 6.15891   4
   6   3  -6 1.48618 7.41368   2
   6   3  -6 10.1753 8.18973   4
   5  -3  -6 344.271 30.5517   4
  -5  -3   6 310.816 31.6082   3
   5  -3  -6 366.191 29.5059   3
  -5  -3   6 347.876 31.0910   2
  -5  -3   6 331.868 32.1693   4
   5  -3  -6 344.832 27.7171   2
  -5   3   6 310.781 28.7272   2
   5   3  -6 339.069 32.0840   2
   5   3  -6 359.320 30.9197   3
  -5   3   6 323.633 30.4855   4
  -5   3   6 324.214 30.4324   3
   5   3  -6 318.020 32.9678   4
  -4  -3   6 316.519 29.3498   3
  -4  -3   6 297.325 27.9454   2
   4  -3  -6 313.020 24.2386   2
   4  -3  -6 267.291 27.2036   4
   4  -3  -6 346.047 26.9585   3
  -4  -3   6 287.190 29.5590   4
   4   3  -6 288.908 28.6869   2
   4   3  -6 290.550 30.2225   4
  -4   3   6 305.669 27.8944   3
   4   3  -6 337.717 28.0576   3
  -4   3   6 257.765 24.9362   2
   3  -3  -6 462.151 36.6287   2
  -3  -3   6 437.796 40.8407   3
   3  -3  -6 478.058 40.7160   4
   3  -3  -6 545.610 39.9598   3
   3  -3  -6 508.067 36.4473   2
  -3  -3   6 415.530 42.1826   4
  -3  -3   6 458.738 40.2629   2
   3   3  -6 468.368 41.5211   2
  -3   3   6 495.929 41.8598   4
  -3   3   6 449.311 40.2416   3
   3   3  -6 474.147 43.1730   4
   3   3  -6 505.202 40.1967   3
  -2  -3   6 505.900 47.2216   3
  -2  -3   6 544.974 49.6474   4
   2  -3  -6 588.556 48.0995   4
  -2  -3   6 571.019 47.7580   2
   2  -3  -6 596.572 42.8704   2
   2  -3  -6 555.482 42.8233   2
   2  -3  -6 635.085 47.0919   3
   2   3  -6 599.064 46.7713   3
  -2   3   6 520.916 47.2039   3
   2   3  -6 574.424 48.4660   2
   2   3  -6 665.617 51.1852   4
  -2   3   6 556.007 48.7006   4
   1  -3  -6 266.872 23.9727   4
   1  -3  -6 242.080 18.5895   2
  -1  -3   6 217.307 22.8865   3
   1  -3  -6 251.492 23.1779   3
   1  -3  -6 251.928 19.2962   2
  -1  -3   6 222.905 25.0987   4
  -1  -3   6 246.357 23.2645   2
   1   3  -6 271.430 26.7577   4
  -1   3   6 205.662 23.1324   3
  -1   3   6 252.524 25.1029   4
   1   3  -6 246.405 24.2561   2
   1   3  -6 236.570 22.0760   3
   0  -3  -6 271.293 24.2033   4
   0  -3  -6 254.971 23.3207   3
   0  -3   6 224.317 24.8545   2
   0  -3   6 196.047 23.2376   3
   0  -3   6 193.902 24.6287   4
   0  -3  -6 246.454 18.9715   2
   0  -3   6 251.663 23.2509   2
   0   3   6 210.591 22.9899   3
   0   3  -6 239.470 21.2148   3
   0   3   6 248.371 19.3746   2
   0   3  -6 252.540 25.4486   4
   0   3   6 209.728 24.1081   4
  -1  -3  -6 73.5088 8.41066   2
  -1  -3  -6 94.4152 13.5980   3
   1  -3   6 83.4361 12.4934   2
   1  -3   6 72.2675 13.0723   4
  -1  -3  -6 65.9478 11.3054   4
   1  -3   6 84.6633 11.4418   2
   1  -3   6 66.7873 10.6997   3
   1   3   6 50.8647 11.5367   3
  -1   3  -6 85.4835 9.66562   3
   1   3   6 63.0584 13.3289   4
  -1   3  -6 70.9630 13.2765   4
   1   3   6 78.8351 8.51180   2
  -2  -3  -6 344.344 31.9500   3
  -2  -3  -6 332.056 31.2315   4
   2  -3   6 328.111 32.3352   2
   2  -3   6 301.154 30.8052   2
   2  -3   6 320.881 32.7071   4
  -2  -3  -6 354.850 28.4287   2
   2  -3   6 340.513 28.6638   3
  -2   3  -6 388.063 27.6291   3
   2   3   6 312.939 32.6207   4
   2   3   6 353.039 28.3071   2
  -2   3  -6 384.263 33.7700   4
   2   3   6 275.489 30.7504   3
   3  -3   6 209.891 23.9385   2
  -3  -3  -6 213.757 22.1121   4
  -3  -3  -6 260.062 20.9009   2
   3  -3   6 204.513 18.0760   3
   3  -3   6 163.402 22.9808   4
  -3  -3  -6 219.313 23.6422   3
   3   3   6 188.417 19.5635   2
  -3   3  -6 236.515 17.5453   3
  -3   3  -6 268.392 24.9844   4
  -3   3  -6 199.076 24.4967   2
   3   3   6 208.837 24.8673   4
   3   3   6 187.293 22.8552   3
  -4  -3  -6 76.6257 14.9242   3
  -4  -3  -6 85.5232 12.7560   4
  -4  -3  -6 69.0244 11.1988   2
   4  -3   6 78.3024 14.9249   2
   4  -3   6 61.2426 14.3126   4
  -4   3  -6 63.2483 13.7785   2
  -4   3  -6 73.7934 14.4017   4
   4   3   6 85.1775 17.0183   4
   4   3   6 71.7075 10.9442   2
   4   3   6 89.1772 15.0049   3
  -5  -3  -6 15.7909 7.74215   2
   5  -3   6 19.4292 8.20954   2
  -5  -3  -6 2.19796 8.27946   3
  -5  -3  -6 18.2820 8.82427   4
   5   3   6 9.41020 6.51716   2
  -5   3  -6 10.0174 8.54875   4
   5   3   6 10.0631 9.23159   4
   5   3   6 17.0626 8.98039   3
  -5   3  -6 16.9303 10.6322   2
   6  -3   6 48.6638 12.5288   2
  -6  -3  -6 61.3859 14.4857   3
  -6  -3  -6 57.8775 11.9259   4
   6  -3   6 29.8952 12.3409   4
   6   3   6 57.6959 11.4463   2
   6   3   6 56.7381 13.3962   3
   6   3   6 61.5817 15.4385   4
   7  -3   6 79.2522 13.2979   4
  -7  -3  -6 93.0479 17.4948   3
   7  -3   6 59.7644 14.6395   2
   7   3   6 89.9573 16.0538   3
   7   3   6 99.3068 18.2526   4
   7   3   6 95.4674 14.4554   2
   8  -3   6 39.2962 9.71841   4
   8  -3   6 28.6934 10.2621   2
  -8  -3  -6 55.0270 14.0880   3
   8   3   6 34.7536 10.8922   2
   8   3   6 28.5650 11.4509   3
   8   3   6 41.6300 14.5800   4
  -9  -3  -6 44.3829 13.8327   3
   9  -3   6 40.4895 11.5498   2
   9  -3   6 33.1913 9.79070   4
   9   3   6 30.1535 14.6950   4
   9   3   6 63.5068 14.4995   2
  10  -4  -6 26.9303 9.44871   4
  10  -4  -6 14.4993 5.31371   4
  10  -4  -6 13.1880 8.69253   2
 -10  -4   6 24.6492 12.2643   3
 -10  -4   6 32.4280 10.8555   4
  10   4  -6 59.4972 16.0590   2
  10   4  -6 41.4198 14.8265   4
 -10   4   6 28.5280 8.99349   3
  -9  -4   6 36.7732 12.3495   4
   9  -4  -6 48.3638 11.5569   3
   9  -4  -6 62.2561 12.4843   2
  -9  -4   6 39.0548 15.0343   3
   9  -4  -6 51.2631 12.0413   4
   9  -4  -6 52.6728 8.70541   4
  -9   4   6 38.7180 12.4792   3
   9   4  -6 71.7595 17.1577   4
  -9   4   6 52.6576 13.3284   2
   9   4  -6 63.7152 15.8338   2
  -8  -4   6 70.7108 17.0134   3
   8  -4  -6 73.6653 12.1087   2
   8  -4  -6 79.6299 15.6170   3
   8  -4  -6 69.0095 14.4524   4
  -8   4   6 109.119 16.9276   3
  -8   4   6 94.5857 15.6927   2
   8   4  -6 108.745 20.0478   4
   8   4  -6 78.7855 17.0118   2
  -8   4   6 84.9296 13.5449   4
   7  -4  -6 8.25889 8.73471   4
   7  -4  -6 4.57269 5.25572   2
  -7  -4   6 -5.6371 7.53977   4
  -7  -4   6 -7.2207 6.94462   3
   7  -4  -6 -3.1138 6.94480   3
  -7   4   6 15.0389 8.48450   4
  -7   4   6 15.4749 8.09653   2
   7   4  -6 7.26641 10.8236   4
   7   4  -6 3.05424 8.55653   2
   6  -4  -6 21.9786 6.20556   2
  -6  -4   6 22.1521 9.90131   4
   6  -4  -6 9.80871 8.73122   4
  -6  -4   6 5.16021 9.92090   3
   6  -4  -6 4.55540 7.55142   3
   6   4  -6 -5.2462 8.90779   4
  -6   4   6 3.43558 7.93593   3
  -6   4   6 2.35735 7.98842   4
  -6   4   6 16.7085 7.89838   2
   6   4  -6 8.72995 7.35538   2
  -5  -4   6 736.716 64.3656   2
   5  -4  -6 858.687 63.0872   3
   5  -4  -6 834.087 66.2132   4
  -5  -4   6 711.689 67.1421   3
   5  -4  -6 774.435 61.3129   2
  -5  -4   6 695.074 66.5116   4
   5  -4  -6 830.807 61.1156   2
   5   4  -6 811.533 64.8991   3
   5   4  -6 776.202 68.3793   4
   5   4  -6 768.428 66.4161   2
  -5   4   6 784.523 65.6777   4
  -5   4   6 787.967 64.8545   3
   4  -4  -6 234.560 21.1231   3
   4  -4  -6 166.332 21.7044   4
  -4  -4   6 194.969 23.0739   3
   4  -4  -6 173.227 16.6543   2
  -4  -4   6 169.507 23.5849   4
   4  -4  -6 164.261 16.2729   2
   4   4  -6 190.905 24.1342   4
  -4   4   6 176.155 21.4167   3
  -4   4   6 178.263 22.4685   4
   4   4  -6 180.902 21.9882   2
   3  -4  -6 525.947 41.4743   2
   3  -4  -6 554.769 47.6621   4
  -3  -4   6 506.574 45.7581   2
   3  -4  -6 522.556 41.3682   2
  -3  -4   6 470.383 48.2961   4
   3  -4  -6 569.743 45.4729   3
  -3  -4   6 477.170 46.3003   3
   3   4  -6 656.503 47.0165   3
  -3   4   6 510.677 46.2149   3
   3   4  -6 490.818 46.3129   2
  -3   4   6 583.009 48.9864   4
   3   4  -6 557.743 49.7998   4
   2  -4  -6 85.4007 8.54002   2
   2  -4  -6 69.5549 9.14544   2
   2  -4  -6 81.6506 13.3016   3
  -2  -4   6 99.1145 15.2677   3
  -2  -4   6 77.6776 13.3128   2
  -2  -4   6 101.456 19.1643   4
   2  -4  -6 76.8284 14.2192   4
  -2   4   6 77.4556 14.5595   3
  -2   4   6 100.862 16.3064   4
   2   4  -6 87.6888 16.7128   4
   2   4  -6 60.3230 13.6735   2
   2   4  -6 115.443 14.3814   3
   1  -4  -6 442.206 40.9066   4
  -1  -4   6 441.246 39.6653   3
   1  -4  -6 523.903 40.6521   3
  -1  -4   6 451.677 39.7988   2
  -1  -4   6 379.238 41.5382   4
   1  -4  -6 479.772 35.9323   2
   1  -4  -6 462.798 34.5147   2
   1   4  -6 450.687 43.2937   4
   1   4  -6 395.403 39.6478   2
  -1   4   6 401.622 41.8634   4
  -1   4   6 355.742 38.9828   3
   1   4  -6 500.911 39.0408   3
   0  -4   6 745.952 59.2097   2
   0  -4  -6 746.756 52.0847   2
   0  -4  -6 762.341 57.8790   3
   0  -4  -6 688.150 57.8369   4
   0  -4   6 617.373 56.1052   2
   0  -4   6 673.784 56.3549   3
   0  -4   6 580.601 58.5996   4
   0   4   6 676.400 52.6805   2
   0   4   6 598.355 56.4783   3
   0   4  -6 642.053 59.2560   4
   0   4   6 576.964 58.5416   4
   0   4  -6 768.990 55.5467   3
  -1  -4  -6 201.641 22.6485   3
   1  -4   6 191.460 22.7981   2
   1  -4   6 171.814 19.7874   3
   1  -4   6 139.036 22.4859   4
   1  -4   6 184.927 19.9999   2
  -1  -4  -6 189.010 21.5333   4
  -1  -4  -6 196.673 16.2666   2
  -1   4  -6 151.950 23.4444   4
   1   4   6 147.012 20.8925   3
   1   4   6 174.145 16.8579   2
   1   4   6 139.292 21.8179   4
  -1   4  -6 189.857 18.6194   3
  -2  -4  -6 135.239 18.8380   4
   2  -4   6 163.320 17.4676   3
  -2  -4  -6 159.099 16.6131   2
   2  -4   6 131.981 20.6016   4
  -2  -4  -6 180.131 21.7557   3
   2  -4   6 140.114 18.6136   2
   2  -4   6 122.978 19.7547   2
   2   4   6 148.977 21.5087   4
   2   4   6 88.4308 18.5562   3
  -2   4  -6 164.953 21.9873   4
  -2   4  -6 172.721 16.3907   3
   2   4   6 156.104 15.6443   2
  -3  -4  -6 107.217 17.6665   4
   3  -4   6 123.531 20.3487   4
  -3  -4  -6 156.867 15.8231   2
  -3  -4  -6 139.552 19.5761   3
   3  -4   6 146.611 15.1772   3
   3  -4   6 159.979 21.1347   2
   3   4   6 104.291 19.9084   4
  -3   4  -6 150.750 14.5845   3
  -3   4  -6 153.260 21.2707   4
   3   4   6 131.661 15.3762   2
  -4  -4  -6 481.144 41.4323   4
   4  -4   6 512.232 44.0062   2
   4  -4   6 409.387 40.3850   2
  -4  -4  -6 460.334 46.4513   3
  -4  -4  -6 444.578 38.3125   2
   4  -4   6 397.936 34.4819   3
   4  -4   6 371.482 42.7183   4
  -4   4  -6 545.110 47.8056   4
  -4   4  -6 488.904 35.0041   3
  -4   4  -6 448.281 43.8198   2
   4   4   6 434.819 44.2716   4
   4   4   6 459.178 38.4731   2
   4   4   6 391.468 41.4141   3
  -5  -4  -6 1.32054 8.49831   3
  -5  -4  -6 16.9999 8.20246   2
   5  -4   6 4.04907 6.91046   2
   5   4   6 1.01396 10.5871   4
   5   4   6 6.59375 9.19524   3
  -5   4  -6 -10.622 7.35940   4
   5   4   6 11.2548 6.63812   2
  -6  -4  -6 22.7016 11.3415   3
  -6  -4  -6 20.4125 9.39366   2
   6  -4   6 22.6900 10.5290   2
  -6   4  -6 25.0103 12.4939   4
   6   4   6 13.6677 12.0440   4
   6   4   6 17.8185 8.29584   2
   7  -4   6 325.515 33.8421   2
  -7  -4  -6 306.550 34.9657   3
   7   4   6 291.233 37.2437   4
   7   4   6 324.319 31.5727   2
  -8  -4  -6 14.3926 11.9299   3
   8  -4   6 1.57066 8.55289   2
   8  -4   6 2.26915 6.48203   4
   8   4   6 7.64306 8.46790   2
   8   4   6 9.29420 13.2022   4
   8  -5  -6 147.052 16.3001   2
   8  -5  -6 121.953 20.3693   4
  -8  -5   6 79.8294 21.3223   3
   8  -5  -6 127.568 16.7121   3
  -8   5   6 92.0257 17.6359   2
  -8   5   6 135.945 18.4794   4
   8   5  -6 66.4215 19.4049   4
   8   5  -6 98.1447 24.0663   2
   7  -5  -6 134.048 15.0547   2
  -7  -5   6 130.105 22.1953   3
   7  -5  -6 105.476 15.1397   2
   7  -5  -6 128.697 17.1039   3
   7  -5  -6 118.773 20.4205   4
  -7   5   6 120.861 19.3605   4
   7   5  -6 112.043 23.3613   4
   7   5  -6 125.643 20.5106   2
   6  -5  -6 86.8124 12.9751   2
   6  -5  -6 103.859 13.2292   2
   6  -5  -6 131.344 20.5706   4
  -6  -5   6 109.433 20.8229   3
   6  -5  -6 131.260 16.0209   3
  -6   5   6 92.5583 17.5307   3
   6   5  -6 95.3270 19.3965   2
  -6   5   6 98.4202 18.5067   4
   6   5  -6 87.1339 20.5934   4
   5  -5  -6 170.438 18.8016   3
  -5  -5   6 126.482 21.6266   3
  -5  -5   6 142.807 22.8581   4
   5  -5  -6 120.242 20.9610   4
   5  -5  -6 166.386 15.6747   2
  -5   5   6 134.622 20.3272   3
   5   5  -6 156.069 20.2696   2
   5   5  -6 100.116 23.1797   4
  -5   5   6 123.213 21.0865   4
  -4  -5   6 284.693 33.6501   3
  -4  -5   6 277.512 34.6282   4
   4  -5  -6 343.159 31.4059   3
   4  -5  -6 323.361 27.4551   2
   4  -5  -6 325.302 34.7795   4
   4  -5  -6 354.888 27.6326   2
  -4   5   6 292.852 34.5017   4
   4   5  -6 354.182 34.3466   2
   4   5  -6 294.917 35.6465   4
  -4   5   6 302.135 32.5034   3
  -3  -5   6 211.938 26.6020   3
   3  -5  -6 232.316 30.8973   4
  -3  -5   6 206.496 24.4236   2
   3  -5  -6 235.373 20.1768   2
   3  -5  -6 239.028 20.7203   2
   3  -5  -6 249.359 27.4684   3
  -3  -5   6 172.668 28.2411   4
   3   5  -6 207.030 28.5248   4
  -3   5   6 204.744 25.7811   3
   3   5  -6 219.168 25.4841   3
   3   5  -6 247.383 27.1483   2
  -3   5   6 245.207 29.5691   4
   2  -5  -6 30.6763 6.43308   2
  -2  -5   6 27.1567 10.6056   2
  -2  -5   6 47.1604 13.5736   3
   2  -5  -6 39.9370 14.0059   3
   2  -5  -6 46.0599 8.59014   2
  -2  -5   6 43.7928 14.9807   4
   2   5  -6 48.3287 12.9036   2
   2   5  -6 22.8370 10.3897   3
  -2   5   6 23.9876 10.7310   3
  -2   5   6 28.1689 13.9286   4
   2   5  -6 53.6707 15.8293   4
  -1  -5   6 27.5603 10.1798   2
  -1  -5   6 25.0119 11.2851   3
  -1  -5   6 8.18421 17.7900   2
   1  -5  -6 17.6757 10.9848   4
  -1  -5   6 32.8804 13.2160   4
   1  -5  -6 34.8530 8.92030   2
   1  -5  -6 13.3968 11.0627   3
   1  -5  -6 22.7770 5.63577   2
   1   5  -6 22.8279 10.2480   3
  -1   5   6 38.3458 11.6929   3
   1   5  -6 7.12085 12.4560   4
  -1   5   6 10.5988 10.5595   4
   1   5  -6 32.7286 17.5359   2
   0  -5  -6 150.697 13.6004   2
   0  -5  -6 135.671 21.2779   4
   0  -5   6 101.897 18.1784   3
   0  -5   6 120.570 17.8335   2
   0  -5   6 114.702 32.9222   2
   0  -5  -6 103.343 18.7402   3
   0  -5   6 101.939 20.2702   4
   0   5   6 94.0304 23.6120   4
   0   5   6 137.762 14.3604   2
   0   5   6 120.821 18.7821   3
   0   5  -6 110.433 21.2168   4
   0   5  -6 139.212 18.1944   3
   1  -5   6 121.922 24.4776   4
  -1  -5  -6 112.364 19.7655   4
  -1  -5  -6 163.311 22.5997   3
   1  -5   6 137.838 19.1788   2
   1  -5   6 139.053 21.8999   2
   1  -5   6 166.962 20.4794   3
   1   5   6 120.740 23.0894   4
   1   5   6 133.220 15.8565   2
  -1   5  -6 178.637 19.0827   3
   1   5   6 132.677 28.3075   3
  -1   5  -6 187.298 24.7520   4
  -2  -5  -6 61.7696 15.1997   3
   2  -5   6 67.1544 15.9535   2
   2  -5   6 59.4871 13.6626   2
  -2  -5  -6 91.7240 11.4324   2
   2  -5   6 49.0979 12.5740   3
  -2   5  -6 56.8609 11.5584   3
  -2   5  -6 79.9721 18.7089   4
   2   5   6 60.7914 17.3274   4
   2   5   6 63.6148 11.2956   2
  -3  -5  -6 151.110 23.5050   3
  -3  -5  -6 178.736 18.1035   2
   3  -5   6 152.534 18.1012   3
   3  -5   6 183.319 23.7362   2
   3   5   6 146.111 17.7869   2
   3   5   6 118.869 22.9393   4
  -3   5  -6 162.089 17.8433   3
  -3   5  -6 180.241 25.0678   4
   4  -5   6 175.331 17.9443   3
   4  -5   6 176.162 24.5854   2
  -4  -5  -6 240.457 21.8210   2
  -4  -5  -6 202.919 26.3562   3
   4   5   6 142.471 19.7825   2
   4   5   6 135.695 26.2519   4
  -4   5  -6 190.377 18.5226   3
  -4   5  -6 234.979 27.8801   4
   5  -5   6 115.172 11.4769   3
   5  -5   6 134.579 20.8023   2
  -5  -5  -6 131.291 22.1436   3
  -5  -5  -6 103.277 16.2845   2
   5   5   6 112.406 25.5936   2
  -5   5  -6 127.881 12.3912   3
  -5   5  -6 146.427 23.6069   4
   5   5   6 111.541 25.0199   4
  -6  -5  -6 137.616 23.6689   3
   6  -5   6 168.995 23.5112   2
   6   5   6 145.793 25.7947   4
  -6   5  -6 182.530 24.9227   4
   6   5   6 125.712 18.5789   2
  -7  -5  -6 8.53672 11.3103   3
   7   5   6 -1.0961 13.1069   4
   7   5   6 26.9508 10.9150   2
  -7   5  -6 26.2937 14.4184   4
   7  -6  -6 7.47468 7.48848   2
   7  -6  -6 10.9362 9.27580   3
   7  -6  -6 10.2810 8.00901   2
  -7  -6   6 6.46015 11.4602   3
   7   6  -6 4.51141 9.06295   2
  -7   6   6 10.6201 12.2575   4
   7   6  -6 -8.0201 12.2168   4
   6  -6  -6 14.5688 7.55717   2
   6  -6  -6 25.0152 10.7533   3
   6  -6  -6 38.6330 8.99981   2
  -6  -6   6 40.3316 14.8841   3
  -6   6   6 47.8206 15.0295   4
   6   6  -6 44.8736 16.8892   4
   5  -6  -6 9.52134 6.44233   2
   5  -6  -6 1.31303 5.47862   2
  -5  -6   6 22.4754 13.4582   3
   5  -6  -6 46.0162 12.5504   3
   5   6  -6 -6.3181 8.47716   2
   5   6  -6 11.3967 13.3637   4
  -5   6   6 7.07289 11.8469   4
  -4  -6   6 162.888 23.9369   3
   4  -6  -6 103.579 13.4062   2
   4   6  -6 133.359 21.2354   2
   4   6  -6 97.2288 22.9610   4
  -4   6   6 124.759 24.8522   4
   3  -6  -6 19.7674 7.14997   2
   3  -6  -6 31.9638 12.7603   3
  -3  -6   6 16.3287 11.7122   3
   3  -6  -6 13.0274 6.15666   2
  -3   6   6 8.28572 11.3146   4
   3   6  -6 15.8594 14.0078   4
   3   6  -6 24.0599 12.0750   2
   2  -6  -6 16.0326 11.8462   3
   2  -6  -6 7.64695 5.42281   2
   2  -6  -6 10.0317 7.53687   2
  -2  -6   6 27.0942 13.0064   3
  -2   6   6 23.1617 13.6299   4
   2   6  -6 26.6971 12.3169   2
   2   6  -6 23.1339 13.5012   4
   1  -6  -6 102.536 15.1714   2
  -1  -6   6 53.4788 17.4321   2
   1  -6  -6 70.4035 17.2565   3
  -1  -6   6 101.944 19.5610   3
   1   6  -6 78.9519 22.2387   4
  -1   6   6 67.6757 20.7117   4
   0  -6   6 74.5322 17.6481   3
   0  -6  -6 96.0996 15.6685   2
   0  -6   6 63.9946 17.6861   2
   0  -6  -6 128.951 20.9312   3
   0  -6  -6 69.2898 10.8126   2
   0   6  -6 93.5702 17.2668   3
   0   6  -6 79.5720 21.4748   4
   0   6   6 68.7696 20.7273   4
  -1  -6  -6 70.7928 10.9324   2
   1  -6   6 42.0450 13.9569   3
  -1  -6  -6 94.9080 19.4933   3
   1  -6   6 61.1186 17.0654   2
  -1   6  -6 34.0926 16.7607   4
   1   6   6 82.8530 12.5496   2
   1   6   6 74.6161 21.2367   4
  -1   6  -6 60.2540 13.8228   3
  -2  -6  -6 88.4482 19.4003   3
   2  -6   6 61.2244 17.0865   2
   2  -6   6 53.9342 14.3964   3
  -2  -6  -6 45.1760 9.99823   2
   2   6   6 48.3536 18.3760   4
  -2   6  -6 52.7898 18.6646   4
   2   6   6 59.5892 11.8994   2
  -2   6  -6 41.7446 12.1237   3
  -3  -6  -6 12.3171 12.8139   3
   3  -6   6 25.3667 9.50629   3
  -3  -6  -6 23.8567 8.91422   2
   3  -6   6 35.8951 14.4631   2
   3   6   6 24.5210 8.84414   2
  -3   6  -6 14.5363 13.5140   4
  -3   6  -6 21.8390 9.17930   3
   3   6   6 18.8651 13.6103   4
  -4  -6  -6 22.7385 9.98582   2
   4  -6   6 34.9618 9.13890   3
   4  -6   6 12.1002 11.5743   2
  -4  -6  -6 39.6535 15.5759   3
  -4   6  -6 37.5266 9.78598   3
  -4   6  -6 22.4774 14.9661   4
   4   6   6 9.13294 13.4276   4
   5  -6   6 19.9995 6.08474   3
  -5  -6  -6 13.6413 12.4861   3
   5  -6   6 4.67289 10.1225   2
  -5   6  -6 0.35297 6.30390   3
   5   6   6 21.2780 10.5589   2
   5   6   6 12.9067 15.2577   4
  -4  -7   6 19.6484 13.9990   3
   4  -7  -6 23.9911 15.0904   3
  -3  -7   6 25.3508 25.1533   3
   3  -7  -6 100.758 13.4128   2
   3  -7  -6 59.8982 10.6404   2
   3  -7  -6 79.5395 21.3693   3
  -3   7   6 63.3097 19.8930   4
   3   7  -6 53.6174 19.5523   4
   3   7  -6 87.1901 23.1074   2
   2  -7  -6 21.0305 8.88372   2
  -2  -7   6 16.3044 13.1931   3
  -2  -7   6 13.3918 14.7214   2
   2  -7  -6 9.74929 6.38197   2
   2   7  -6 15.7058 16.7675   4
  -2   7   6 9.94746 14.9956   4
   1  -7  -6 8.90103 9.16527   2
  -1  -7   6 66.4751 19.7139   2
   1  -7  -6 33.8331 8.43235   2
  -1  -7   6 26.9128 13.4830   3
   1  -7  -6 35.3743 23.9588   3
   1   7  -6 11.7685 15.5035   4
  -1   7   6 43.2367 27.2401   4
   0  -7   6 193.560 29.5361   2
   0  -7  -6 213.612 29.6920   3
   0  -7  -6 192.908 20.0142   2
   0  -7   6 191.249 27.6168   3
   0   7  -6 198.071 30.7253   4
   0   7   6 181.226 31.5770   4
  -1  -7  -6 34.0567 9.24220   2
   1  -7   6 34.0433 14.3607   3
  -1  -7  -6 23.8943 12.4487   2
  -1  -7  -6 43.5128 16.5365   3
   1  -7   6 33.2475 16.8299   2
   1   7   6 5.05765 14.2237   4
  -1   7  -6 15.1227 14.9247   4
  -2  -7  -6 39.8848 16.3785   3
   2  -7   6 47.1363 14.2170   3
   2  -7   6 61.6730 21.8138   2
   2   7   6 20.0235 15.8284   4
  -2   7  -6 16.8675 15.1769   4
   2   7   6 36.9538 11.0095   2
  11   0  -7 181.907 23.5305   2
 -11   0   7 213.676 24.5831   3
 -10   0   7 151.624 19.5499   3
  10   0  -7 149.927 19.4863   2
  -9   0   7 -12.796 5.36016   2
  -9   0   7 2.03689 5.78421   3
   9   0  -7 -4.5858 5.60350   2
  -9   0   7 -9.1208 5.96433   3
   8   0  -7 51.3371 10.7813   2
  -8   0   7 61.0236 10.7579   3
  -8   0   7 56.9719 11.6305   2
  -8   0   7 42.4650 10.2007   3
  -7   0   7 105.319 13.2453   2
   7   0  -7 91.2008 12.9990   2
  -7   0   7 109.205 13.1596   3
  -7   0   7 107.669 13.7891   3
  -6   0   7 27.8891 7.27642   3
  -6   0   7 31.2188 6.88144   3
   6   0  -7 17.7155 6.36142   2
  -6   0   7 19.6651 5.93750   2
   5   0  -7 62.4432 9.56023   2
  -5   0   7 69.9251 9.64211   3
  -5   0   7 51.9233 9.46002   2
  -5   0   7 80.6314 9.35801   3
  -4   0   7 91.0415 9.23091   2
  -4   0   7 76.0129 6.94585   4
  -4   0   7 93.5869 9.69830   3
  -4   0   7 69.9737 6.34720   4
   4   0  -7 90.9291 9.84671   2
  -4   0   7 80.9471 9.90907   3
  -3   0   7 114.002 11.0771   3
   3   0  -7 68.6366 11.4674   3
  -3   0   7 96.0153 9.62065   4
  -3   0   7 97.4838 10.4708   3
  -3   0   7 97.6923 10.0325   2
  -3   0   7 95.9275 8.58559   4
   3   0  -7 115.989 11.3931   2
  -2   0   7 340.929 29.0527   2
   2   0  -7 383.627 29.8039   3
   2   0  -7 367.540 29.4572   2
  -2   0   7 351.807 28.9195   4
  -2   0   7 381.689 29.3773   3
  -1   0   7 1358.13 95.7014   4
  -1   0   7 1353.60 94.9171   4
   1   0  -7 1321.09 95.1195   3
  -1   0   7 1127.11 95.0515   2
  -1   0   7 1208.54 95.7874   2
  -1   0   7 1231.01 94.8486   3
   0   0   7 26.7271 5.23708   4
   0   0   7 19.2858 5.76805   2
   0   0   7 16.0831 5.02442   2
   0   0  -7 12.1645 4.22693   4
   0   0  -7 26.4052 6.45147   2
   0   0  -7 23.0724 4.89734   3
   0   0   7 21.2557 4.74863   3
  -1   0  -7 332.421 28.3582   2
   1   0   7 295.957 25.9107   3
   1   0   7 320.312 27.7049   2
  -1   0  -7 351.873 25.8626   3
  -1   0  -7 321.706 26.8894   4
   2   0   7 2364.38 160.774   4
  -2   0  -7 2125.06 161.609   2
  -2   0  -7 2191.69 158.492   3
  -2   0  -7 1929.84 159.908   4
   2   0   7 2104.90 162.284   2
  -3   0  -7 1.81036 4.22533   4
   3   0   7 4.59109 4.75942   2
  -3   0  -7 2.98556 3.11085   3
   3   0   7 10.6785 4.03858   3
   3   0   7 2.85598 3.98662   4
  -3   0  -7 -2.4220 5.56663   2
  -4   0  -7 155.529 16.4105   4
  -4   0  -7 164.489 14.3325   3
   4   0   7 200.586 18.3173   2
   4   0   7 178.445 15.5631   3
   4   0   7 149.893 16.4200   4
  -4   0  -7 158.704 18.7566   2
  -5   0  -7 225.491 23.0950   2
  -5   0  -7 202.457 16.9077   3
  -5   0  -7 176.402 19.3991   4
   5   0   7 217.701 21.5650   4
   5   0   7 206.962 19.9470   4
   5   0   7 181.295 20.2158   2
   5   0   7 193.053 17.2381   3
  -6   0  -7 9.68277 5.94180   4
  -6   0  -7 4.83673 3.93213   3
   6   0   7 17.9810 7.11940   4
   6   0   7 9.29859 7.01663   4
   6   0   7 11.0629 3.96004   3
   6   0   7 5.74812 6.50575   2
   7   0   7 348.506 28.1508   3
   7   0   7 410.027 35.6682   4
   7   0   7 343.965 35.0206   4
  -7   0  -7 381.328 37.4066   2
  -7   0  -7 340.837 28.7139   3
   7   0   7 400.060 34.3872   2
  -8   0  -7 146.072 13.7588   3
   8   0   7 147.560 18.9475   4
   8   0   7 161.130 19.3436   2
  -9   0  -7 0.11525 2.78181   3
   9   0   7 4.80011 6.56315   4
   9   0   7 9.48445 7.40763   2
  -9   0  -7 -2.8666 3.01537   3
  10   0   7 76.0692 15.7307   4
  10   0   7 61.4159 14.7941   2
 -11  -1   7 0.02332 8.52037   3
  11  -1  -7 -1.3977 7.11164   2
 -11   1   7 3.02450 7.57632   3
  11   1  -7 2.65844 8.34362   2
 -10  -1   7 10.7448 8.79437   3
  10  -1  -7 18.4957 9.62262   2
 -10   1   7 15.1044 7.77164   3
 -10   1   7 27.0111 9.37991   3
  10   1  -7 17.6395 9.09573   2
   9  -1  -7 121.369 16.7276   2
  -9  -1   7 80.8992 14.9992   3
  -9  -1   7 108.734 17.1381   3
  -9   1   7 106.231 15.5899   3
   9   1  -7 115.289 17.0321   2
  -9   1   7 120.306 15.1009   3
   9   1  -7 147.043 10.9817   4
  -9   1   7 111.962 16.3648   2
   9   1  -7 122.580 11.3012   4
  -8  -1   7 129.023 15.5507   2
   8  -1  -7 99.0112 13.6491   2
  -8  -1   7 82.5789 14.8869   3
  -8  -1   7 76.0384 14.3008   3
  -8  -1   7 111.488 8.97951   4
  -8   1   7 107.135 13.7718   3
  -8   1   7 91.2459 13.6436   3
   8   1  -7 115.992 15.5368   2
  -8   1   7 115.842 15.5349   2
   8   1  -7 99.5240 10.5095   4
  -7  -1   7 70.9684 12.4610   2
  -7  -1   7 106.162 8.54526   4
  -7  -1   7 81.0905 12.9945   3
  -7  -1   7 83.9595 13.7574   3
   7  -1  -7 98.2012 12.3754   2
  -7   1   7 84.2559 12.2681   3
   7   1  -7 95.7618 9.97558   4
  -7   1   7 99.9891 13.2571   2
  -7   1   7 89.5028 12.3312   3
   7   1  -7 110.560 14.0648   2
  -6  -1   7 95.7965 12.0888   2
   6  -1  -7 94.3295 11.3876   2
  -6  -1   7 71.5601 11.9390   3
  -6  -1   7 94.1607 8.97572   4
  -6  -1   7 97.4540 13.0341   3
  -6   1   7 97.8585 11.9440   3
   6   1  -7 82.1915 12.2740   2
  -6   1   7 90.9348 11.5207   2
  -6   1   7 109.582 12.0292   3
   6   1  -7 96.1702 9.81885   4
  -5  -1   7 358.059 29.9581   4
  -5  -1   7 385.728 32.1970   3
   5  -1  -7 389.198 30.7018   2
   5  -1  -7 376.146 31.7368   3
  -5  -1   7 349.297 31.4302   3
  -5  -1   7 388.174 32.0465   2
  -5   1   7 396.512 31.4350   3
  -5   1   7 361.622 30.5042   2
   5   1  -7 359.325 32.2879   2
   5   1  -7 384.625 29.9758   4
  -4  -1   7 453.323 38.5283   4
   4  -1  -7 510.558 36.0665   4
   4  -1  -7 469.849 38.7696   3
   4  -1  -7 484.525 37.8985   2
  -4  -1   7 490.204 39.4338   2
  -4  -1   7 455.149 38.9052   3
  -4  -1   7 448.592 38.9688   3
  -4   1   7 485.215 37.6269   2
   4   1  -7 543.284 38.2454   4
   4   1  -7 544.558 40.5302   2
  -4   1   7 489.482 38.8868   3
  -4   1   7 434.770 36.7428   4
  -3  -1   7 512.466 42.8493   4
   3  -1  -7 598.047 40.5757   4
   3  -1  -7 534.244 41.0727   2
  -3  -1   7 561.743 42.5955   3
  -3  -1   7 476.581 42.2678   3
  -3  -1   7 534.810 42.8661   2
   3  -1  -7 552.594 42.3141   3
   3   1  -7 583.260 42.2549   4
   3   1  -7 529.990 49.2177   2
  -3   1   7 539.856 42.4476   3
  -3   1   7 485.862 41.3745   4
  -3   1   7 496.681 40.5584   2
   2  -1  -7 3163.73 221.198   4
  -2  -1   7 2795.71 222.664   2
  -2  -1   7 2818.55 222.881   4
   2  -1  -7 3077.13 220.723   2
  -2  -1   7 2836.03 221.806   3
   2  -1  -7 3342.33 222.271   3
  -2  -1   7 3249.64 222.437   3
   2   1  -7 2967.49 223.218   2
  -2   1   7 2993.82 222.276   3
   2   1  -7 3377.07 222.784   4
  -2   1   7 2617.80 221.646   4
  -2   1   7 2752.49 220.278   2
   1  -1  -7 1626.69 112.682   4
  -1  -1   7 1441.99 113.804   2
  -1  -1   7 1554.06 112.576   3
   1  -1  -7 1616.06 113.049   3
  -1  -1   7 1372.31 113.832   4
  -1  -1   7 1474.76 112.406   3
   1   1  -7 1690.32 114.173   4
   1   1  -7 1492.59 114.133   2
  -1   1   7 1422.35 113.067   3
  -1   1   7 1442.31 111.604   2
  -1   1   7 1453.88 113.182   4
  -1   1   7 1495.10 111.467   2
   0  -1   7 199.402 16.2663   3
   0  -1  -7 193.142 17.3184   3
   0  -1  -7 219.027 17.3880   4
   0  -1   7 182.088 16.0683   3
   0  -1  -7 186.171 16.8109   2
   0  -1   7 178.969 19.1230   2
   0  -1   7 187.288 18.2976   2
   0  -1   7 201.528 19.0087   4
   0   1  -7 217.813 18.7877   4
   0   1   7 148.087 17.2139   3
   0   1   7 190.724 17.9062   4
   1  -1   7 1018.22 75.0957   2
  -1  -1  -7 971.141 72.2318   3
   1  -1   7 976.144 70.8534   3
   1  -1   7 919.906 72.3938   4
  -1  -1  -7 960.580 72.5237   4
  -1  -1  -7 984.834 72.6139   2
   1  -1   7 982.615 70.7781   3
   1  -1   7 914.667 73.8620   4
   1   1   7 840.123 71.5159   2
   1   1   7 897.262 73.0651   4
  -1   1  -7 974.873 75.1260   2
  -2  -1  -7 585.101 45.5728   2
  -2  -1  -7 598.889 45.2858   4
   2  -1   7 551.013 42.7589   3
   2  -1   7 565.818 46.6772   4
   2  -1   7 569.788 44.9988   4
   2  -1   7 611.660 47.3265   2
  -2  -1  -7 574.402 44.6730   3
   2  -1   7 579.006 42.6407   3
  -2   1  -7 543.194 47.1409   2
   2   1   7 578.625 46.0644   4
   2   1   7 544.814 44.4903   2
   2   1   7 515.687 45.0427   3
   3  -1   7 464.438 38.4760   4
  -3  -1  -7 435.852 35.9234   3
  -3  -1  -7 467.775 39.6147   2
  -3  -1  -7 473.460 36.8510   4
   3  -1   7 432.239 38.1337   2
   3  -1   7 513.909 36.9154   4
   3  -1   7 417.666 33.4561   3
  -3   1  -7 444.973 39.2908   2
   3   1   7 432.982 36.3019   2
   3   1   7 462.402 37.8764   4
   3   1   7 382.250 36.3512   3
  -4  -1  -7 233.033 22.2592   2
  -4  -1  -7 193.512 19.6989   3
  -4  -1  -7 219.540 20.4150   4
   4  -1   7 191.478 21.5999   2
   4  -1   7 216.566 22.1601   4
   4  -1   7 258.546 20.8186   4
   4   1   7 211.736 20.3899   2
   4   1   7 205.143 21.3658   4
  -4   1  -7 216.364 23.5898   2
   4   1   7 217.021 20.7838   3
  -5  -1  -7 359.191 30.0200   4
  -5  -1  -7 341.402 29.4774   3
   5  -1   7 334.657 31.4584   2
   5  -1   7 351.454 29.7148   4
   5  -1   7 314.279 31.4667   4
  -5  -1  -7 372.592 32.5845   2
   5   1   7 308.428 30.7730   4
   5   1   7 340.004 29.9003   3
   5   1   7 336.583 30.1182   2
  -5   1  -7 317.001 33.1623   2
  -6  -1  -7 42.7055 11.6101   2
   6  -1   7 5.02816 7.31133   4
  -6  -1  -7 28.7731 7.39882   3
  -6  -1  -7 44.1971 16.4047   4
   6  -1   7 24.4046 7.66759   4
   6  -1   7 21.7088 8.59408   2
   6   1   7 25.9495 9.47582   4
   6   1   7 12.2040 9.72195   3
  -6   1  -7 14.0902 9.88049   2
   6   1   7 24.5937 8.08845   2
  -7  -1  -7 7.67669 5.75800   4
  -7  -1  -7 15.3172 9.62542   2
   7  -1   7 4.57811 7.58555   2
   7  -1   7 -2.3221 6.15824   4
  -7  -1  -7 3.14348 5.90531   3
   7   1   7 3.98328 5.53891   3
   7   1   7 10.4549 6.55654   2
   7   1   7 11.4712 8.00627   4
  -8  -1  -7 64.3783 11.6739   3
   8  -1   7 77.6809 12.1970   4
   8  -1   7 54.4632 12.7756   2
   8   1   7 61.0755 13.1717   2
   8   1   7 72.1648 15.4584   4
   8   1   7 68.5875 10.1475   3
   9  -1   7 73.1367 13.2077   4
  -9  -1  -7 86.2548 12.6687   3
   9  -1   7 108.884 16.7273   2
   9   1   7 89.6524 16.0844   2
   9   1   7 72.7688 10.5427   3
   9   1   7 109.492 17.6089   4
  10  -1   7 23.3592 11.1607   2
  10  -1   7 16.3634 9.20629   4
 -10  -1  -7 43.7713 9.04813   3
  10   1   7 19.3852 5.68877   3
  10   1   7 12.8927 9.31714   2
  10   1   7 11.1637 10.9105   4
  11  -2  -7 44.7653 11.9346   2
 -11  -2   7 38.6635 13.5344   3
 -11  -2   7 39.6614 6.30776   4
  11   2  -7 15.9274 9.62160   2
 -11   2   7 30.3161 10.2704   3
 -10  -2   7 35.3309 13.3018   3
  10  -2  -7 82.4589 14.1240   2
 -10  -2   7 89.9222 8.96150   4
 -10   2   7 82.2299 13.8753   3
 -10   2   7 78.3972 13.5966   3
  10   2  -7 36.3135 12.8171   2
  -9  -2   7 7.64373 8.90763   3
  -9  -2   7 16.0056 5.10951   4
   9  -2  -7 17.8491 8.26319   2
  -9   2   7 16.8421 7.88270   3
  -9   2   7 19.4492 8.01334   3
   9   2  -7 27.3201 10.5200   2
   9   2  -7 11.4479 12.2603   4
  -8  -2   7 64.2890 13.0474   2
   8  -2  -7 61.3405 10.6039   2
  -8  -2   7 65.4039 9.25170   4
  -8  -2   7 71.1961 15.3094   3
   8   2  -7 60.9574 11.7423   4
   8   2  -7 88.5810 12.4699   3
  -8   2   7 81.3692 13.9019   2
  -8   2   7 69.2203 12.0578   3
   8   2  -7 45.2942 12.2820   2
  -8   2   7 63.4260 11.1648   3
  -7  -2   7 175.161 17.0340   4
   7  -2  -7 192.752 17.7691   2
   7  -2  -7 159.099 18.5929   3
  -7  -2   7 135.829 19.6822   3
  -7   2   7 164.087 18.2751   3
   7   2  -7 152.906 19.5974   2
  -7   2   7 153.471 17.9712   2
   7   2  -7 180.694 19.2464   4
   7   2  -7 208.830 24.3327   3
  -6  -2   7 86.5869 13.8964   3
   6  -2  -7 72.2017 12.2459   3
   6  -2  -7 88.1303 10.3363   2
  -6  -2   7 80.0154 11.5005   2
  -6  -2   7 69.9277 11.0672   4
   6  -2  -7 77.4312 8.27176   4
   6   2  -7 69.1531 11.7155   2
   6   2  -7 94.8100 13.0801   4
  -6   2   7 93.1251 8.53873   4
  -6   2   7 84.7357 12.2037   3
  -6   2   7 81.7491 11.0251   2
   6   2  -7 82.4535 11.7845   3
   5  -2  -7 351.309 28.4154   2
  -5  -2   7 308.803 30.4954   4
  -5  -2   7 337.769 31.3619   3
  -5  -2   7 340.266 30.9776   2
   5  -2  -7 357.368 30.0856   3
   5  -2  -7 333.959 27.9201   4
  -5   2   7 337.412 28.6786   4
   5   2  -7 396.628 31.9458   4
  -5   2   7 341.808 28.9765   2
   5   2  -7 399.820 30.6977   3
  -5   2   7 356.832 30.4880   3
   5   2  -7 379.318 32.4097   2
   4  -2  -7 140.203 13.5154   4
  -4  -2   7 118.343 16.1201   4
  -4  -2   7 155.998 15.6143   2
   4  -2  -7 168.195 15.5965   3
  -4  -2   7 144.324 16.3783   3
   4  -2  -7 143.255 12.5546   2
  -4   2   7 140.464 12.9915   2
   4   2  -7 138.631 16.5652   2
  -4   2   7 145.049 15.5572   3
   4   2  -7 132.245 16.3769   4
   4   2  -7 158.455 15.2644   3
  -3  -2   7 587.616 49.8174   4
   3  -2  -7 588.473 47.0228   4
  -3  -2   7 627.785 49.0453   2
   3  -2  -7 628.982 44.9244   2
  -3  -2   7 579.515 48.5599   3
  -3   2   7 514.798 47.9514   4
   3   2  -7 586.271 49.2572   4
  -3   2   7 577.327 45.0155   2
  -3   2   7 606.561 48.3841   3
   3   2  -7 647.753 49.9796   2
   3   2  -7 686.578 48.0334   3
  -2  -2   7 987.914 76.5877   2
   2  -2  -7 1127.65 75.7931   3
  -2  -2   7 1030.58 76.1318   3
   2  -2  -7 990.273 75.2464   4
  -2  -2   7 859.685 77.1203   4
   2   2  -7 1044.08 85.5289   4
  -2   2   7 899.469 75.8210   3
   2   2  -7 988.003 77.2578   2
  -2   2   7 930.919 76.4280   4
   1  -2  -7 530.427 39.3634   3
  -1  -2   7 455.076 39.8550   2
  -1  -2   7 451.666 40.9708   4
   1  -2  -7 472.416 38.7910   4
  -1  -2   7 478.997 38.8162   3
   1   2  -7 508.792 40.7515   4
  -1   2   7 432.254 39.2806   3
  -1   2   7 461.682 39.9695   4
   1   2  -7 459.910 39.9841   2
   1   2  -7 519.216 37.9144   3
   0  -2  -7 156.645 19.9653   4
   0  -2   7 146.527 16.2353   2
   0  -2  -7 173.514 12.8269   2
   0  -2   7 115.527 16.5958   4
   0  -2   7 143.666 17.6140   2
   0  -2  -7 151.615 15.6627   3
   0  -2   7 144.306 14.2687   3
   0   2   7 135.658 11.8123   2
   0   2   7 142.292 15.9922   3
   0   2  -7 152.168 16.7093   4
   0   2   7 143.704 16.6384   4
   0   2  -7 143.257 13.1919   3
   1  -2   7 732.788 66.7956   4
   1  -2   7 784.540 62.9109   3
  -1  -2  -7 898.693 63.8839   2
   1  -2   7 954.257 68.4754   2
   1  -2   7 784.957 63.7135   3
  -1  -2  -7 943.852 66.0246   4
   1  -2   7 793.768 66.3072   2
  -1  -2  -7 918.107 65.9498   3
   1   2   7 793.958 62.9967   2
   1   2   7 808.862 65.9090   3
   1   2   7 854.027 67.2234   4
   2  -2   7 538.224 42.0087   3
  -2  -2  -7 555.065 44.8245   3
  -2  -2  -7 589.059 44.8798   4
   2  -2   7 548.706 41.1036   3
   2  -2   7 591.941 46.8019   2
  -2  -2  -7 560.746 43.5542   2
   2  -2   7 476.858 46.0486   4
   2   2   7 523.595 46.0069   4
   2   2   7 547.521 42.6591   2
  -2   2  -7 593.237 47.9609   2
   2   2   7 492.641 44.7450   3
  -3  -2  -7 151.661 15.8548   3
   3  -2   7 119.541 13.8754   4
   3  -2   7 120.370 16.2930   4
   3  -2   7 138.987 16.2209   2
  -3  -2  -7 138.685 14.6920   4
  -3   2  -7 145.126 17.9725   2
   3   2   7 143.831 13.6236   2
   3   2   7 107.837 15.7351   4
   3   2   7 122.621 16.1043   3
  -3   2  -7 112.517 15.8349   4
   4  -2   7 511.536 48.5932   4
   4  -2   7 556.760 48.7364   2
  -4  -2  -7 596.257 47.5288   3
  -4  -2  -7 598.418 47.3636   2
  -4  -2  -7 672.102 47.4854   4
   4  -2   7 523.002 45.8869   4
  -4   2  -7 501.320 49.5849   2
   4   2   7 548.040 47.4464   3
   4   2   7 587.589 45.9810   2
   4   2   7 548.312 49.0703   4
  -5  -2  -7 694.264 56.7857   2
   5  -2   7 617.652 58.1596   4
   5  -2   7 696.268 57.6957   2
  -5  -2  -7 679.213 56.5143   3
  -5  -2  -7 748.652 56.1571   4
   5  -2   7 772.166 55.8540   4
   5   2   7 640.690 58.0407   4
   5   2   7 598.911 55.9860   3
   5   2   7 691.229 55.4198   2
   6  -2   7 163.650 21.7715   4
  -6  -2  -7 188.122 20.2934   3
  -6  -2  -7 172.087 18.9072   4
   6  -2   7 179.533 21.1279   2
   6  -2   7 155.854 17.5832   4
  -6   2  -7 152.498 21.3455   2
   6   2   7 140.985 19.3839   3
   6   2   7 169.914 18.5564   2
  -7  -2  -7 44.4314 11.9564   3
   7  -2   7 35.6208 11.1095   2
   7  -2   7 66.9649 10.7066   4
   7  -2   7 47.1101 13.5288   4
   7   2   7 29.8378 9.56519   2
   7   2   7 45.8003 13.7724   4
   7   2   7 46.4973 10.7118   3
   8  -2   7 17.2832 9.59627   2
   8  -2   7 18.3692 8.56324   4
  -8  -2  -7 -2.4223 7.00280   3
   8   2   7 2.28626 6.58042   3
   8   2   7 -4.6938 6.13017   2
   8   2   7 9.34451 9.16403   4
   9  -2   7 21.9083 12.2144   2
  -9  -2  -7 32.8231 10.4330   3
   9  -2   7 18.4335 8.19564   4
   9   2   7 12.3117 7.64439   3
   9   2   7 13.8430 8.96195   2
   9   2   7 2.67379 9.93033   4
  10  -3  -7 226.781 23.1715   2
 -10  -3   7 208.409 20.0668   4
 -10  -3   7 182.808 26.6320   3
  10   3  -7 187.254 23.9971   4
 -10   3   7 196.105 21.7176   3
  10   3  -7 182.987 24.3999   2
  -9  -3   7 46.4187 14.9233   3
   9  -3  -7 77.8818 13.0381   2
  -9  -3   7 66.1990 11.5023   4
   9  -3  -7 47.1196 8.15459   4
  -9   3   7 84.9789 14.6673   3
   9   3  -7 40.9580 13.9284   2
  -9   3   7 69.2598 12.3335   3
   9   3  -7 72.7620 15.5945   4
   8  -3  -7 37.6429 8.56952   2
   8  -3  -7 27.3674 9.79396   3
   8  -3  -7 18.5005 6.34104   4
  -8  -3   7 20.6286 8.35259   4
   8  -3  -7 15.7233 4.36475   4
  -8  -3   7 21.3945 10.1637   3
  -8   3   7 12.8559 8.94997   3
  -8   3   7 19.3244 8.97416   2
   8   3  -7 23.1880 10.4686   4
   8   3  -7 33.2438 11.7923   2
  -7  -3   7 48.5406 11.7038   4
   7  -3  -7 56.5588 9.32546   2
  -7  -3   7 56.6180 14.3478   2
   7  -3  -7 76.9727 13.2237   3
   7  -3  -7 55.2643 9.97528   4
  -7  -3   7 53.0050 13.4278   3
   7   3  -7 40.5625 12.6249   2
  -7   3   7 57.1484 12.0004   3
   7   3  -7 62.3496 14.1154   4
   7   3  -7 71.1885 13.0446   3
  -7   3   7 57.0871 9.56656   4
  -7   3   7 62.5715 11.7344   2
   6  -3  -7 272.102 22.2320   2
   6  -3  -7 239.100 23.8144   3
  -6  -3   7 255.986 25.9548   4
  -6  -3   7 266.765 25.8857   2
  -6  -3   7 236.009 27.0998   3
   6  -3  -7 251.453 23.7852   4
   6   3  -7 282.163 25.5230   3
   6   3  -7 254.178 26.8918   2
   6   3  -7 272.640 28.1549   4
  -6   3   7 257.664 25.5173   3
  -6   3   7 230.684 23.5055   4
  -6   3   7 218.946 23.1924   2
  -5  -3   7 -2.5440 6.51936   3
  -5  -3   7 2.74890 7.02326   4
   5  -3  -7 10.0291 7.20145   3
   5  -3  -7 2.76654 3.69273   2
   5  -3  -7 2.75661 5.78325   4
  -5  -3   7 7.98325 5.84085   2
  -5   3   7 1.43005 5.92656   3
  -5   3   7 4.22362 6.29716   4
  -5   3   7 9.71812 5.22704   2
   5   3  -7 13.7200 7.02723   3
   5   3  -7 15.6305 9.74508   4
   5   3  -7 -3.3451 5.23654   2
   4  -3  -7 252.186 22.3839   3
   4  -3  -7 235.224 18.6319   2
   4  -3  -7 233.400 22.5581   4
  -4  -3   7 229.843 23.2749   2
  -4  -3   7 243.315 25.3064   4
  -4  -3   7 209.785 23.9178   3
  -4   3   7 218.875 19.5784   2
   4   3  -7 261.820 22.7006   3
  -4   3   7 221.535 23.1704   3
  -4   3   7 209.829 23.5002   4
   4   3  -7 256.124 24.7832   2
   4   3  -7 202.062 24.8186   4
  -3  -3   7 0.64277 3.99204   2
   3  -3  -7 6.52182 6.61684   4
   3  -3  -7 2.20105 1.26488   2
  -3  -3   7 12.4438 7.38488   3
   3  -3  -7 6.25408 1.85940   2
  -3  -3   7 -4.0646 6.39737   4
   3  -3  -7 3.59324 5.64935   3
  -3   3   7 11.2672 7.11473   4
   3   3  -7 1.97818 6.59455   4
  -3   3   7 3.88034 6.30392   3
   3   3  -7 12.7960 5.74553   3
   3   3  -7 10.6825 6.08003   2
  -2  -3   7 12.5685 6.93071   3
  -2  -3   7 6.58329 8.05325   4
   2  -3  -7 7.43878 6.86593   3
  -2  -3   7 12.2758 6.06426   2
   2  -3  -7 3.58566 5.39699   4
   2   3  -7 3.21486 5.22443   3
  -2   3   7 5.60761 5.61208   3
   2   3  -7 -1.8751 6.05555   2
   2   3  -7 9.91809 7.26994   4
  -2   3   7 5.89243 7.45719   4
  -1  -3   7 -1.8400 5.03873   2
  -1  -3   7 -6.9378 5.02400   4
  -1  -3   7 11.4366 6.24017   3
   1  -3  -7 2.68061 6.37411   3
   1  -3  -7 3.82815 5.69308   4
  -1   3   7 11.2982 6.09292   3
   1   3  -7 1.53634 4.44007   3
   1   3  -7 5.80454 6.11471   2
   1   3  -7 8.40377 8.00577   4
  -1   3   7 -0.7586 6.26760   4
   0  -3  -7 154.376 13.0857   2
   0  -3   7 158.760 17.4434   2
   0  -3   7 142.545 16.4280   3
   0  -3   7 163.156 19.8715   2
   0  -3   7 136.258 18.8824   4
   0  -3  -7 151.632 17.1308   4
   0  -3  -7 198.292 18.9000   3
   0   3   7 138.712 17.7344   3
   0   3  -7 159.359 15.2890   3
   0   3   7 156.764 13.1774   2
   0   3   7 158.525 19.0621   4
   0   3  -7 159.754 19.4231   4
  -1  -3  -7 52.2756 6.79502   2
   1  -3   7 45.9038 9.78971   2
   1  -3   7 34.3307 8.05151   3
  -1  -3  -7 56.9781 9.98363   4
   1  -3   7 48.3575 10.9151   2
  -1  -3  -7 23.0266 8.51964   3
   1  -3   7 31.5082 10.3353   4
  -1   3  -7 45.7849 7.27831   3
   1   3   7 46.5146 6.24097   2
   1   3   7 41.7377 9.91145   3
  -1   3  -7 62.2009 12.8371   4
   1   3   7 48.2671 11.8882   4
   2  -3   7 25.7585 8.54251   2
   2  -3   7 32.1294 7.16538   3
   2  -3   7 39.6415 10.0829   2
  -2  -3  -7 39.5150 7.26668   2
  -2  -3  -7 50.8424 10.8801   3
   2  -3   7 35.0780 11.5249   4
  -2  -3  -7 43.5978 10.1992   4
   2   3   7 25.3746 9.02134   3
  -2   3  -7 20.4364 9.49895   4
   2   3   7 35.3532 6.58197   2
  -2   3  -7 36.5035 5.99269   3
   2   3   7 40.3307 11.6035   4
  -3  -3  -7 65.9179 11.4523   4
  -3  -3  -7 62.7140 9.73134   2
  -3  -3  -7 75.4089 13.8399   3
   3  -3   7 55.3475 14.0106   4
   3  -3   7 74.2881 12.8978   2
   3  -3   7 63.0431 7.86680   3
  -3   3  -7 66.0782 14.7487   2
   3   3   7 73.5666 14.4167   3
   3   3   7 63.3180 14.7074   4
  -3   3  -7 77.8421 15.5372   4
   3   3   7 63.8609 9.44610   2
  -4  -3  -7 84.7110 16.3263   3
   4  -3   7 125.594 17.9275   2
  -4  -3  -7 107.626 14.2450   2
   4  -3   7 123.961 20.5586   4
   4   3   7 85.4807 16.3931   3
   4   3   7 92.5583 16.8520   4
  -4   3  -7 149.626 18.3976   4
   4   3   7 129.801 14.2047   2
   5  -3   7 61.8000 14.0993   2
   5  -3   7 55.0569 11.4189   4
  -5  -3  -7 67.3529 12.1155   4
  -5  -3  -7 82.4793 15.1794   3
   5  -3   7 37.8764 12.5494   4
  -5  -3  -7 72.0838 13.7724   2
   5   3   7 69.7854 16.2279   4
  -5   3  -7 92.4151 16.7505   4
  -5   3  -7 78.7899 16.9455   2
   5   3   7 70.4593 14.6884   3
   5   3   7 68.7562 12.4517   2
   6  -3   7 127.253 17.3608   4
  -6  -3  -7 178.227 19.9711   2
  -6  -3  -7 163.431 21.2707   3
   6  -3   7 158.074 20.9048   2
   6  -3   7 146.385 23.7394   4
   6   3   7 125.333 21.0701   4
   6   3   7 160.800 18.0215   2
   7  -3   7 148.447 19.5708   2
   7  -3   7 101.593 15.4601   4
   7   3   7 95.8260 17.6791   3
   7   3   7 116.337 16.2730   2
   7   3   7 123.922 23.3910   4
   8  -3   7 41.2794 10.6454   4
  -8  -3  -7 54.5336 14.4622   3
   8  -3   7 37.3824 12.5188   2
   8   3   7 24.2928 13.3359   4
   8   3   7 78.2010 14.6498   2
   8   3   7 45.7422 14.3785   3
   9  -3   7 4.39836 7.15677   4
  -9  -3  -7 -3.1856 8.21535   3
   9  -3   7 9.96723 8.90596   2
   9   3   7 -8.1663 8.90574   4
   9   3   7 12.1694 8.36205   2
  10  -4  -7 20.0143 8.08081   4
 -10  -4   7 30.6751 10.7844   4
  10  -4  -7 40.0330 11.0499   2
 -10  -4   7 41.4879 14.9512   3
  10   4  -7 53.6016 16.0665   2
 -10   4   7 29.8525 9.60814   3
   9  -4  -7 53.1870 12.5713   3
  -9  -4   7 73.6022 18.2491   3
   9  -4  -7 80.2934 12.4931   2
  -9  -4   7 63.5497 14.3016   4
   9  -4  -7 70.5330 13.2643   4
   9   4  -7 95.5635 22.4717   2
   9   4  -7 70.9462 16.6885   4
   8  -4  -7 40.8000 9.25158   2
  -8  -4   7 23.9213 12.7101   3
   8  -4  -7 31.4114 10.4090   3
  -8  -4   7 24.3309 13.2456   4
   8  -4  -7 36.6414 10.5007   4
   8   4  -7 34.7393 12.9797   2
  -8   4   7 25.4282 8.92774   4
   8   4  -7 32.2250 12.9432   4
  -8   4   7 29.2518 10.1653   2
  -8   4   7 57.9141 13.2275   3
   7  -4  -7 78.3191 13.8061   4
  -7  -4   7 70.8831 15.7973   3
   7  -4  -7 76.1547 10.7704   2
  -7  -4   7 63.1528 14.9482   4
   7  -4  -7 52.8345 19.4000   3
  -7   4   7 85.5663 13.3058   2
  -7   4   7 72.8975 14.5733   3
  -7   4   7 46.8787 11.3892   4
   7   4  -7 83.4502 14.5566   2
   7   4  -7 63.8354 16.4708   4
  -6  -4   7 378.751 39.2293   3
  -6  -4   7 356.052 38.2864   4
   6  -4  -7 440.078 35.3954   3
   6  -4  -7 415.618 37.4896   4
   6  -4  -7 430.829 33.0570   2
   6   4  -7 415.979 39.1298   2
   6   4  -7 395.782 40.5988   4
  -6   4   7 369.722 36.4318   4
  -6   4   7 338.240 36.7735   3
  -6   4   7 406.604 34.7581   2
   5  -4  -7 12.4271 8.45979   3
  -5  -4   7 21.8948 8.48701   2
  -5  -4   7 40.1135 12.4405   4
   5  -4  -7 38.6898 10.9482   4
   5  -4  -7 22.5186 5.73975   2
  -5  -4   7 19.5171 11.3027   3
   5  -4  -7 26.9742 5.78966   2
  -5   4   7 21.0587 9.63976   4
   5   4  -7 24.7022 11.5843   4
   5   4  -7 5.92272 8.67152   2
   5   4  -7 14.8170 9.09132   3
  -4  -4   7 458.755 42.0675   2
  -4  -4   7 414.184 43.9736   4
   4  -4  -7 510.791 36.8369   2
   4  -4  -7 563.686 41.5805   3
   4  -4  -7 455.201 42.4808   4
  -4  -4   7 400.783 42.7178   3
   4  -4  -7 459.885 37.1201   2
  -4   4   7 427.515 41.9441   3
   4   4  -7 498.492 43.8622   3
  -4   4   7 471.732 43.6561   4
   4   4  -7 522.695 46.6889   4
   4   4  -7 478.750 43.8156   2
   3  -4  -7 149.385 13.0074   2
   3  -4  -7 160.103 13.0318   2
   3  -4  -7 182.642 19.4730   3
   3  -4  -7 167.252 20.1419   4
  -3  -4   7 146.337 22.5300   4
  -3  -4   7 118.072 19.4311   3
   3   4  -7 187.954 21.1283   2
   3   4  -7 161.633 19.0656   3
   3   4  -7 178.095 23.1587   4
  -3   4   7 156.001 19.2881   3
  -3   4   7 129.162 19.7949   4
  -2  -4   7 61.4511 15.9374   4
  -2  -4   7 92.3374 15.6061   3
   2  -4  -7 102.884 15.5936   3
   2  -4  -7 88.0750 7.98668   2
   2  -4  -7 87.8707 15.6604   4
   2  -4  -7 93.8596 7.79197   2
  -2  -4   7 82.7273 12.9953   2
   2   4  -7 103.188 19.2161   4
  -2   4   7 101.699 16.9541   4
   2   4  -7 88.5985 15.6030   2
  -2   4   7 79.8824 15.0159   3
   2   4  -7 93.2120 13.9238   3
   1  -4  -7 837.185 71.1621   4
   1  -4  -7 897.742 65.6479   2
  -1  -4   7 951.391 74.2901   2
  -1  -4   7 760.456 69.7471   3
   1  -4  -7 883.580 64.6954   2
  -1  -4   7 774.157 70.3156   2
   1  -4  -7 954.763 71.0199   3
  -1   4   7 824.063 72.7624   4
  -1   4   7 781.803 70.2464   3
   1   4  -7 885.596 68.9393   3
   1   4  -7 969.310 74.7022   4
   1   4  -7 897.282 71.8243   2
   0  -4   7 40.0885 10.6283   3
   0  -4   7 33.8741 10.0705   2
   0  -4   7 32.1056 12.7487   2
   0  -4   7 23.7982 10.9761   4
   0  -4  -7 30.7134 11.0356   3
   0  -4  -7 42.2162 5.95533   2
   0  -4  -7 30.6257 10.4564   4
   0   4  -7 35.4294 13.0260   4
   0   4  -7 45.2153 9.68276   3
   0   4   7 37.5628 10.4279   3
   0   4   7 22.2125 11.6563   4
   0   4   7 29.3316 5.89150   2
   1  -4   7 260.840 25.8120   3
   1  -4   7 240.039 27.5577   2
  -1  -4  -7 258.858 27.0555   4
  -1  -4  -7 259.203 27.7619   3
   1  -4   7 199.367 28.1003   4
  -1  -4  -7 295.768 22.3884   2
   1  -4   7 271.113 27.1483   2
  -1   4  -7 301.826 30.4170   4
   1   4   7 258.281 22.4839   2
   1   4   7 222.632 27.2155   3
  -1   4  -7 273.912 23.8930   3
   1   4   7 211.753 28.8747   4
  -2  -4  -7 145.124 20.0159   3
   2  -4   7 131.445 19.9259   2
   2  -4   7 88.1790 18.0880   4
  -2  -4  -7 138.929 26.1517   4
  -2  -4  -7 127.495 13.9302   2
   2  -4   7 126.196 15.8357   3
  -2   4  -7 128.447 13.8102   3
  -2   4  -7 151.680 20.9430   4
   2   4   7 121.502 19.8733   4
   2   4   7 109.278 13.1797   2
   3  -4   7 316.824 48.9699   2
  -3  -4  -7 376.589 37.5467   4
   3  -4   7 399.960 33.6118   3
  -3  -4  -7 459.276 40.2391   3
   3  -4   7 319.036 39.1522   4
   3  -4   7 392.892 38.0456   2
  -3  -4  -7 481.312 35.5547   2
   3   4   7 368.637 41.4970   4
   3   4   7 387.340 34.4682   2
  -3   4  -7 464.684 32.9847   3
   3   4   7 389.519 38.8808   3
   4  -4   7 29.0845 4.93850   3
  -4  -4  -7 36.3109 11.8817   3
  -4  -4  -7 35.3817 9.29665   2
   4  -4   7 10.0500 10.4999   2
   4  -4   7 29.3357 10.2198   2
   4  -4   7 29.2489 12.2523   4
   4   4   7 16.0641 9.62881   3
   4   4   7 17.0347 7.13706   2
   4   4   7 39.8561 13.6638   4
  -4   4  -7 27.8614 5.15917   3
  -4   4  -7 36.1010 14.0068   4
  -5  -4  -7 77.6464 16.6099   3
   5  -4   7 49.2247 14.0300   2
  -5  -4  -7 40.6401 11.9267   2
  -5   4  -7 62.2097 15.7758   4
   5   4   7 49.0623 15.8517   4
   5   4   7 71.9316 12.6992   2
  -6  -4  -7 6.18641 10.0441   3
  -6  -4  -7 28.2895 10.5683   2
   6  -4   7 -8.9355 4.79419   4
   6  -4   7 1.25520 8.28642   2
  -6   4  -7 -7.0618 8.14562   4
   6   4   7 14.5843 11.3438   4
   6   4   7 6.21285 6.41752   2
   7  -4   7 14.5172 10.2882   2
   7  -4   7 11.5869 7.44626   4
  -7  -4  -7 3.25213 10.0025   3
   7   4   7 9.49758 8.80642   2
   7   4   7 1.02856 11.3543   4
  -8  -4  -7 207.989 25.8105   3
   8  -4   7 133.122 22.1309   2
   8   4   7 143.426 20.4518   2
   8  -5  -7 81.8862 12.1413   2
   8  -5  -7 64.9227 12.3292   2
   8  -5  -7 52.0427 14.6147   4
   8  -5  -7 94.5200 15.1380   3
  -8  -5   7 61.4455 19.0273   3
  -8   5   7 48.9794 13.3741   4
   8   5  -7 44.5931 16.3795   4
  -8   5   7 70.3961 14.0719   2
   8   5  -7 77.2649 17.9057   2
  -7  -5   7 8.30621 10.2406   3
   7  -5  -7 27.9753 7.85821   2
   7  -5  -7 7.78711 10.0826   4
   7  -5  -7 27.1662 7.26310   2
   7  -5  -7 26.5202 9.95364   3
   7   5  -7 13.9323 11.2701   2
   7   5  -7 4.64797 11.3700   4
  -7   5   7 33.8178 11.7586   4
  -6  -5   7 21.4503 11.6870   3
   6  -5  -7 39.9618 10.8177   3
   6  -5  -7 36.6683 8.28618   2
   6  -5  -7 37.2661 7.61949   2
   6  -5  -7 44.7101 14.0307   4
   6   5  -7 36.2714 14.7743   4
   6   5  -7 49.8893 14.3431   2
  -6   5   7 41.0862 12.8651   4
   5  -5  -7 45.9205 8.35586   2
   5  -5  -7 58.0446 12.5953   3
   5  -5  -7 38.5866 13.5840   4
  -5  -5   7 73.3658 16.4603   3
   5  -5  -7 55.1814 8.50005   2
   5   5  -7 54.8545 14.6293   2
   5   5  -7 43.6079 16.4492   4
  -5   5   7 54.0942 15.0653   4
  -4  -5   7 103.157 21.1981   4
   4  -5  -7 121.866 17.1544   3
   4  -5  -7 92.5289 10.3272   2
  -4  -5   7 61.2684 16.9426   3
   4  -5  -7 101.703 10.4618   2
   4  -5  -7 87.7763 18.5389   4
  -4   5   7 110.387 21.4655   3
   4   5  -7 100.279 18.4017   2
   4   5  -7 92.1429 21.0430   4
  -4   5   7 56.5795 16.2181   4
  -3  -5   7 114.380 22.9028   4
   3  -5  -7 101.929 10.3500   2
   3  -5  -7 91.0496 10.0214   2
  -3  -5   7 103.805 18.7045   3
   3  -5  -7 127.477 17.8098   3
   3   5  -7 104.031 18.1957   2
  -3   5   7 56.0745 15.4263   3
   3   5  -7 83.6801 19.1515   4
   3   5  -7 125.358 17.7994   3
  -3   5   7 117.377 20.9968   4
  -2  -5   7 486.755 50.9034   2
   2  -5  -7 550.466 51.3823   4
  -2  -5   7 460.306 51.3492   4
  -2  -5   7 502.506 49.1699   3
   2  -5  -7 612.999 49.4308   3
   2  -5  -7 583.749 42.9652   2
   2   5  -7 607.782 48.5503   3
  -2   5   7 509.712 51.9296   4
   2   5  -7 541.647 52.8323   4
  -2   5   7 507.348 49.2143   3
   2   5  -7 594.191 50.2020   2
   1  -5  -7 737.880 52.8833   2
   1  -5  -7 670.638 57.4658   3
   1  -5  -7 641.208 58.6020   4
   1  -5  -7 691.747 50.9589   2
  -1  -5   7 552.905 59.7633   4
  -1  -5   7 656.112 57.6496   3
  -1  -5   7 576.742 56.6491   2
  -1  -5   7 785.813 62.4376   2
   1   5  -7 721.396 62.2588   4
   1   5  -7 681.280 56.1006   3
  -1   5   7 664.185 66.4858   4
  -1   5   7 561.107 57.5466   3
   0  -5  -7 205.755 19.6353   2
   0  -5  -7 170.650 16.0249   2
   0  -5   7 180.712 25.0502   2
   0  -5   7 173.554 21.9784   2
   0  -5  -7 169.531 22.7726   3
   0  -5  -7 190.321 24.4155   4
   0  -5   7 157.431 22.2762   3
   0   5  -7 156.769 26.2946   4
   0   5   7 163.613 26.0295   4
   0   5  -7 174.137 20.1149   3
   1  -5   7 103.111 21.7492   2
   1  -5   7 134.153 20.5887   2
  -1  -5  -7 157.684 15.2028   2
  -1  -5  -7 169.840 22.8527   3
   1  -5   7 174.061 21.2910   3
   1   5   7 128.083 23.0480   4
  -1   5  -7 146.309 18.1191   3
  -1   5  -7 160.979 25.4992   4
   1   5   7 152.800 15.7966   2
  -2  -5  -7 224.985 19.8624   2
   2  -5   7 202.840 22.1081   3
   2  -5   7 168.362 23.6923   2
  -2  -5  -7 203.298 25.9455   3
  -2   5  -7 186.564 20.3004   3
   2   5   7 167.521 26.3841   4
   2   5   7 172.965 19.3242   2
  -2   5  -7 248.691 28.9037   4
   3  -5   7 162.668 24.6882   2
   3  -5   7 193.947 20.0636   3
  -3  -5  -7 202.341 20.1736   2
  -3  -5  -7 187.508 25.8758   3
  -3   5  -7 204.540 27.7591   4
  -3   5  -7 197.709 19.1581   3
   3   5   7 162.650 27.4223   4
   3   5   7 176.117 19.6711   2
   4  -5   7 53.1563 9.85803   3
  -4  -5  -7 66.8520 16.3376   3
  -4  -5  -7 63.8266 12.0995   2
   4  -5   7 37.7118 13.7671   2
  -4   5  -7 42.3731 7.86088   3
  -4   5  -7 40.8557 14.6675   4
   4   5   7 54.9669 11.5652   2
   4   5   7 50.2955 16.7829   4
   5  -5   7 38.0993 5.29058   3
  -5  -5  -7 34.4008 13.7670   3
   5  -5   7 63.6807 16.0233   2
  -5  -5  -7 41.2214 11.2318   2
  -5   5  -7 32.6172 13.7604   4
  -5   5  -7 37.8575 5.60989   3
   5   5   7 41.8212 16.0586   4
   6  -5   7 51.3634 14.6237   2
  -6  -5  -7 28.5487 13.4638   3
   6   5   7 30.5028 10.9517   2
   6   5   7 35.5068 16.6184   4
  -6   5  -7 35.1982 14.7329   4
  -7  -5  -7 31.2275 15.7919   3
   7  -5   7 33.8857 12.5362   2
   7  -5   7 -5.3839 11.1117   4
   7   5   7 9.16086 9.36439   2
   7   5   7 6.32738 13.9823   4
   6  -6  -7 33.7339 8.23165   2
   6  -6  -7 33.1346 7.85252   2
   6  -6  -7 29.8056 11.6867   3
  -6  -6   7 41.1171 16.4282   3
   6   6  -7 46.7124 16.2538   4
  -6   6   7 45.0565 14.7229   4
   6   6  -7 17.9646 10.8825   2
   5  -6  -7 104.923 12.1258   2
  -5  -6   7 128.299 22.5662   3
   5  -6  -7 88.7438 12.0792   2
   5  -6  -7 109.824 18.2153   3
   5   6  -7 137.660 25.7520   4
  -5   6   7 86.7056 20.5341   4
   5   6  -7 104.029 21.3044   2
  -4  -6   7 26.6862 14.3456   3
   4  -6  -7 36.6175 12.8104   3
   4  -6  -7 21.7263 5.74393   2
   4  -6  -7 16.5916 5.79816   2
   4   6  -7 22.7806 14.0766   4
  -4   6   7 32.2239 13.5661   4
   4   6  -7 17.2217 10.7367   2
   3  -6  -7 70.0030 15.0860   3
   3  -6  -7 47.8965 7.94119   2
  -3  -6   7 36.4856 14.7833   3
   3  -6  -7 36.6543 6.84057   2
   3   6  -7 58.8226 15.8197   2
   3   6  -7 17.4011 15.4014   4
  -3   6   7 40.7914 16.7241   4
  -2  -6   7 22.7437 14.9337   2
   2  -6  -7 51.0410 7.38500   2
  -2  -6   7 24.7121 12.9826   3
   2  -6  -7 24.2974 12.5100   3
   2   6  -7 14.7688 14.9415   4
  -2   6   7 36.0259 16.4382   4
   2   6  -7 35.4776 13.1789   2
  -1  -6   7 10.1054 13.1531   2
   1  -6  -7 6.16188 11.0370   3
  -1  -6   7 9.43774 10.5926   3
   1  -6  -7 8.78244 7.89626   2
   1  -6  -7 15.5825 5.36790   2
   1   6  -7 20.4660 13.3899   4
  -1   6   7 -2.3022 9.90004   4
   0  -6  -7 63.6551 12.5815   2
   0  -6   7 40.5557 15.5507   2
   0  -6  -7 103.211 18.2371   3
   0  -6   7 70.2830 16.4610   3
   0   6  -7 51.4825 13.8441   3
   0   6  -7 54.0865 17.9383   4
   0   6   7 55.1641 18.6828   4
  -1  -6  -7 -0.9251 4.86817   2
  -1  -6  -7 -6.1738 9.73396   3
   1  -6   7 1.69709 12.2354   2
   1  -6   7 -2.2380 8.74463   3
  -1   6  -7 -18.805 10.0547   4
  -1   6  -7 10.6517 9.42954   3
   1   6   7 2.32832 13.1959   4
   1   6   7 -3.7304 4.91950   2
   2  -6   7 12.0012 8.84315   3
  -2  -6  -7 9.60212 11.4516   3
   2  -6   7 6.11755 11.2785   2
  -2  -6  -7 -7.8464 5.19573   2
   2   6   7 17.9745 7.53680   2
  -2   6  -7 9.23959 11.9526   4
   2   6   7 1.19787 12.9627   4
  -2   6  -7 10.0859 8.56644   3
  -3  -6  -7 -3.9445 10.5754   3
  -3  -6  -7 -5.2492 6.27603   2
   3  -6   7 17.3955 8.37980   3
   3  -6   7 -8.7263 8.75003   2
  -3   6  -7 -0.5911 10.7604   4
  -3   6  -7 -9.4556 6.87154   3
   3   6   7 8.15018 7.10495   2
   3   6   7 4.19185 12.9863   4
  -4  -6  -7 37.4982 11.6748   2
   4  -6   7 45.6498 14.2628   2
   4  -6   7 77.6084 11.4619   3
  -4   6  -7 50.3142 30.0875   4
  -4   6  -7 36.5125 9.43133   3
   4   6   7 50.5985 12.1825   2
   4   6   7 46.0626 17.7375   4
  -5  -6  -7 15.2187 13.4075   3
   5  -6   7 27.8654 14.2301   2
   5   6   7 -7.7808 12.2850   4
   5   6   7 24.2959 10.2837   2
  -5   6  -7 6.42745 13.6104   4
  -5   6  -7 23.5505 7.14933   3
   3  -7  -7 8.80591 12.1540   3
  -3  -7   7 13.4651 13.6796   3
   3  -7  -7 5.29624 5.03084   2
  -3   7   7 9.61682 12.9335   4
   3   7  -7 14.2703 11.2811   2
   3   7  -7 2.62467 13.6976   4
   2  -7  -7 9.15614 12.8592   3
   2  -7  -7 7.41432 6.11270   2
  -2  -7   7 -4.8202 12.6299   2
  -2  -7   7 17.3358 13.2636   3
   2   7  -7 26.4686 14.8265   4
  -2   7   7 10.0988 16.6984   4
   1  -7  -7 -9.9283 4.47619   2
  -1  -7   7 -15.054 9.77421   3
   1  -7  -7 8.13983 11.4700   3
   1  -7  -7 9.08818 7.56472   2
  -1  -7   7 -1.5818 24.9215   2
   1   7  -7 11.0022 12.9551   4
  -1   7   7 -14.557 13.7987   4
   0  -7  -7 67.7704 14.1608   2
   0  -7   7 54.3026 15.7559   3
   0  -7  -7 40.1616 8.77959   2
   0  -7  -7 57.7726 16.7407   3
   0  -7   7 30.0537 27.0046   2
   0   7  -7 31.9831 17.8059   4
   0   7   7 42.4764 20.2540   4
   1  -7   7 55.9427 18.9682   2
   1  -7   7 83.3593 17.2715   3
  -1  -7  -7 53.9268 14.1115   2
  -1  -7  -7 34.8912 9.67960   2
  -1  -7  -7 52.3622 16.8957   3
  -1   7  -7 45.3864 19.4462   4
   1   7   7 26.1561 17.4982   4
 -11   0   8 39.4330 12.0151   3
  11   0  -8 67.1393 14.7928   2
 -10   0   8 -15.673 5.74895   3
  10   0  -8 5.54774 7.10728   2
  -9   0   8 33.4225 9.47244   3
  -9   0   8 43.7282 11.1464   3
  -9   0   8 24.7547 10.0193   2
   9   0  -8 26.9561 11.6380   2
  -8   0   8 36.0852 9.66580   3
   8   0  -8 30.2347 9.08311   2
  -8   0   8 39.8053 9.75250   2
  -7   0   8 85.6720 12.0139   2
   7   0  -8 88.1141 12.5373   2
  -7   0   8 86.8895 12.7957   3
  -7   0   8 92.9317 12.5972   3
  -6   0   8 296.560 25.9988   3
  -6   0   8 275.287 25.4369   2
   6   0  -8 299.848 26.3078   2
  -6   0   8 293.701 26.1086   3
   5   0  -8 -4.4022 3.14155   2
  -5   0   8 -0.1514 4.58722   3
  -5   0   8 -4.9612 3.50001   3
  -5   0   8 3.59091 4.22125   2
  -4   0   8 143.156 14.0265   3
  -4   0   8 131.721 11.2904   4
  -4   0   8 140.519 12.3162   4
  -4   0   8 136.873 13.5873   2
   4   0  -8 133.318 14.0836   2
  -4   0   8 166.077 14.6382   3
   3   0  -8 787.469 57.1059   2
  -3   0   8 720.312 56.2910   2
  -3   0   8 792.401 56.7747   3
  -3   0   8 655.289 54.8683   4
   3   0  -8 709.729 56.9822   3
  -3   0   8 754.912 55.9301   4
  -2   0   8 14.3607 5.15702   3
  -2   0   8 10.1399 3.66480   4
   2   0  -8 8.53759 4.86136   2
   2   0  -8 15.0306 5.31339   3
  -2   0   8 16.1580 4.60327   4
  -2   0   8 12.9145 4.55203   2
  -1   0   8 51.7982 7.49923   2
  -1   0   8 34.1329 6.59153   4
   1   0  -8 51.0152 8.03531   3
  -1   0   8 46.5429 8.31063   2
  -1   0   8 41.9672 6.45987   4
  -1   0   8 41.6973 7.04452   3
   0   0   8 769.201 58.2952   3
   0   0   8 773.848 59.1220   2
   0   0   8 727.912 59.3948   2
   0   0   8 694.385 59.3283   4
   0   0  -8 835.932 58.3567   3
   1   0   8 390.669 32.6001   2
   1   0   8 333.879 31.2453   4
   1   0   8 381.519 30.8909   3
  -1   0  -8 423.357 33.5210   2
  -1   0  -8 361.373 32.4032   4
  -1   0  -8 434.223 30.6992   3
  -2   0  -8 103.318 9.70367   3
   2   0   8 71.6733 9.94993   3
  -2   0  -8 96.9015 13.0388   2
  -2   0  -8 98.9518 11.0177   4
   2   0   8 104.308 11.3720   4
   2   0   8 104.276 12.0359   2
   3   0   8 281.371 25.8229   3
  -3   0  -8 313.668 25.0057   3
   3   0   8 326.676 28.1568   2
  -3   0  -8 302.633 27.3146   4
  -3   0  -8 346.085 29.8747   2
   3   0   8 344.589 27.7479   4
  -4   0  -8 9.91167 7.47408   2
  -4   0  -8 6.55094 4.79134   4
   4   0   8 3.95657 5.27245   4
   4   0   8 2.30222 5.30808   2
   4   0   8 13.0654 6.23475   4
   4   0   8 6.24196 4.44999   3
  -4   0  -8 3.50166 3.32006   3
   5   0   8 4.25908 5.96178   4
   5   0   8 1.64352 3.91072   3
  -5   0  -8 -1.4887 4.40073   4
   5   0   8 -5.7385 4.80987   4
   5   0   8 -9.1660 4.72680   2
  -5   0  -8 -4.6625 6.72110   2
  -5   0  -8 4.12263 3.44674   3
  -6   0  -8 275.461 29.7327   2
   6   0   8 295.147 28.1952   2
   6   0   8 310.902 29.6200   4
   6   0   8 307.030 28.0250   4
  -6   0  -8 279.410 23.0640   3
   6   0   8 272.544 23.1725   3
   7   0   8 14.5988 8.87679   4
   7   0   8 6.60001 7.29174   2
   7   0   8 16.7735 8.19329   4
   7   0   8 15.9447 3.58029   3
  -7   0  -8 17.1391 4.50202   3
   8   0   8 129.206 17.8864   2
  -8   0  -8 131.684 11.5904   3
   8   0   8 112.089 16.7301   4
   9   0   8 6.18467 8.62939   2
   9   0   8 12.0524 8.91238   4
  10   0   8 324.846 33.3549   2
  10   0   8 303.362 33.5191   4
  11  -1  -8 55.4751 13.9143   2
 -11  -1   8 43.2252 13.1743   3
 -11   1   8 39.1188 11.0740   3
  11   1  -8 67.9994 15.5819   2
 -10  -1   8 79.6754 16.3273   3
  10  -1  -8 106.350 15.3921   2
  10   1  -8 100.357 16.3988   2
 -10   1   8 95.5982 15.4204   3
   9  -1  -8 14.2521 8.11450   2
  -9  -1   8 5.33469 7.51794   3
   9   1  -8 15.8535 9.60209   2
  -9   1   8 12.8084 8.00578   3
  -9   1   8 26.7388 8.65616   3
  -9   1   8 21.7672 10.6778   2
  -8  -1   8 68.8178 18.4006   3
   8  -1  -8 75.0406 11.5776   2
  -8  -1   8 74.5171 12.5551   2
  -8  -1   8 65.5214 11.5373   3
  -8   1   8 61.2630 11.6735   3
   8   1  -8 52.6211 12.1144   2
  -8   1   8 95.6712 13.3050   2
  -7  -1   8 130.306 11.1148   4
  -7  -1   8 129.433 15.6460   3
  -7  -1   8 144.113 16.4301   2
   7  -1  -8 136.686 15.3016   2
  -7  -1   8 131.380 17.1331   3
  -7   1   8 154.221 16.2241   2
  -7   1   8 146.500 16.0790   3
   7   1  -8 146.005 11.8362   4
  -7   1   8 144.737 15.9956   3
   7   1  -8 155.591 16.6622   2
  -6  -1   8 281.356 22.8637   4
   6  -1  -8 229.263 25.3584   3
  -6  -1   8 298.085 26.3401   2
  -6  -1   8 273.555 25.9265   3
   6  -1  -8 298.705 25.4049   2
  -6  -1   8 310.518 27.0924   3
   6   1  -8 304.949 23.0984   4
  -6   1   8 279.776 25.4703   3
  -6   1   8 276.635 25.1152   2
  -6   1   8 331.481 26.0629   3
   6   1  -8 273.807 26.7584   2
  -5  -1   8 126.112 12.6535   4
  -5  -1   8 126.598 13.9653   3
   5  -1  -8 109.253 12.8797   2
  -5  -1   8 125.145 14.1377   2
   5  -1  -8 113.016 14.4922   3
  -5  -1   8 138.925 14.9410   3
   5   1  -8 158.622 12.4934   4
   5   1  -8 121.205 14.8649   2
  -5   1   8 140.405 14.3235   3
  -5   1   8 117.060 12.5684   2
   4  -1  -8 127.348 13.8730   3
   4  -1  -8 132.967 12.6811   2
  -4  -1   8 126.006 13.6036   4
   4  -1  -8 139.129 10.7088   4
  -4  -1   8 138.622 13.9832   3
  -4  -1   8 117.117 13.6924   3
  -4  -1   8 123.192 13.7123   2
   4   1  -8 138.872 12.7334   4
   4   1  -8 129.899 14.7662   2
  -4   1   8 121.874 11.8599   2
  -4   1   8 133.708 13.6465   3
  -4   1   8 118.634 11.7778   4
  -3  -1   8 72.3928 10.4947   3
  -3  -1   8 87.6254 11.3571   4
  -3  -1   8 95.8131 10.6514   3
   3  -1  -8 91.7540 9.28806   2
  -3  -1   8 82.9976 10.6578   2
   3  -1  -8 97.2754 8.57863   4
   3  -1  -8 94.2536 10.8991   3
   3   1  -8 117.401 12.4915   2
  -3   1   8 87.8638 9.80496   4
  -3   1   8 97.9026 11.3429   3
   3   1  -8 96.5656 10.4007   4
  -3   1   8 75.3660 8.22251   2
  -2  -1   8 177.127 17.0597   2
   2  -1  -8 153.274 14.8694   4
   2  -1  -8 187.714 16.8529   3
  -2  -1   8 161.944 17.2220   4
  -2  -1   8 158.494 15.9853   3
  -2  -1   8 162.670 16.1569   3
  -2   1   8 201.476 15.5493   2
  -2   1   8 178.336 16.9064   3
  -2   1   8 178.583 16.2418   4
  -2   1   8 182.010 14.3639   2
   2   1  -8 198.761 17.1234   4
   1  -1  -8 102.344 10.6720   4
  -1  -1   8 88.2570 13.4930   2
  -1  -1   8 105.927 11.0611   3
  -1  -1   8 89.6462 12.4396   4
   1  -1  -8 96.6411 11.2128   3
  -1  -1   8 114.511 12.4281   2
  -1  -1   8 105.548 10.8004   3
   1   1  -8 110.984 12.6784   4
  -1   1   8 113.751 9.78159   2
  -1   1   8 100.304 12.0868   3
   1   1  -8 126.034 15.0131   2
  -1   1   8 92.0269 11.3834   4
  -1   1   8 114.744 10.2842   2
   0  -1  -8 71.6466 9.21028   3
   0  -1   8 68.0908 10.9790   2
   0  -1   8 67.1886 7.71692   3
   0  -1  -8 65.4586 8.95574   2
   0  -1  -8 80.8569 8.99567   4
   0  -1   8 58.9108 10.0332   2
   0  -1   8 71.0958 8.90265   4
   0  -1   8 51.4210 9.39929   4
   0  -1   8 61.3145 7.72645   3
   0   1   8 51.8286 7.24055   2
   0   1   8 59.0352 9.41138   3
   0   1   8 67.4273 9.18463   4
   1  -1   8 1088.54 79.2374   2
  -1  -1  -8 953.986 76.6693   4
  -1  -1  -8 1040.28 80.6998   3
  -1  -1  -8 1076.01 77.2814   2
   1  -1   8 967.478 78.3165   4
   1  -1   8 1005.48 76.8223   4
   1  -1   8 1057.68 75.1672   3
   1  -1   8 1011.89 75.0704   3
   1   1   8 947.149 75.9451   2
   1   1   8 1001.27 77.6854   4
  -1   1  -8 1070.70 80.2655   2
   1   1   8 868.164 76.6224   3
  -2  -1  -8 173.206 17.3686   2
  -2  -1  -8 175.725 16.2105   3
   2  -1   8 151.210 15.9006   4
   2  -1   8 152.945 14.0576   3
   2  -1   8 154.644 17.4958   2
   2  -1   8 172.544 13.7951   3
  -2  -1  -8 199.924 16.7749   4
   2  -1   8 161.304 17.7436   4
   2   1   8 170.939 16.0139   2
  -2   1  -8 154.845 18.8441   2
   2   1   8 185.951 17.5837   4
   2   1   8 153.518 16.3836   3
   3  -1   8 418.102 31.3034   3
  -3  -1  -8 453.138 36.2553   2
  -3  -1  -8 438.934 39.1808   3
   3  -1   8 369.220 31.7107   3
   3  -1   8 453.785 34.9091   4
   3  -1   8 463.764 37.0939   2
   3  -1   8 382.125 36.1670   4
  -3  -1  -8 437.744 34.9343   4
   3   1   8 372.531 34.5278   3
   3   1   8 405.855 35.7168   4
   3   1   8 447.431 34.7410   2
  -3   1  -8 403.998 37.5913   2
   4  -1   8 1424.73 115.921   4
   4  -1   8 1584.43 114.076   4
  -4  -1  -8 1526.58 115.673   2
   4  -1   8 1512.36 115.719   2
  -4  -1  -8 1639.31 114.459   4
  -4  -1  -8 1423.46 112.972   3
   4   1   8 1444.34 113.886   2
  -4   1  -8 1357.53 116.636   2
   4   1   8 1488.71 115.296   4
  -5  -1  -8 553.041 43.4660   4
   5  -1   8 505.271 42.9939   4
  -5  -1  -8 540.083 42.0627   3
  -5  -1  -8 558.365 45.7959   2
   5  -1   8 466.077 44.2974   2
   5  -1   8 533.587 45.5932   4
   5   1   8 481.076 42.6434   3
   5   1   8 534.265 44.8301   4
  -5   1  -8 463.714 46.2874   2
   5   1   8 505.746 43.2341   2
  -6  -1  -8 563.856 46.5198   4
  -6  -1  -8 484.495 51.3957   2
  -6  -1  -8 544.483 44.8979   3
   6  -1   8 549.054 48.3114   2
   6  -1   8 548.373 48.9165   4
   6  -1   8 547.276 46.2385   4
   6   1   8 573.630 50.9608   4
  -6   1  -8 535.259 50.6833   2
   6   1   8 621.344 51.0636   3
   6   1   8 553.899 46.8741   2
   7  -1   8 75.8374 12.6107   4
  -7  -1  -8 62.9454 10.7092   3
   7  -1   8 56.0993 12.9666   2
   7   1   8 69.4049 10.8214   3
   7   1   8 62.5182 14.0339   4
   7   1   8 74.8710 12.8333   2
   8  -1   8 5.54746 6.65728   4
   8  -1   8 9.63548 8.41956   2
  -8  -1  -8 9.15812 5.60172   3
   8   1   8 6.38428 5.07217   3
   8   1   8 12.2923 7.79037   2
   8   1   8 5.39118 7.03067   4
   9  -1   8 118.968 17.7395   4
   9  -1   8 102.670 18.1926   2
  -9  -1  -8 140.057 15.1199   3
   9   1   8 134.473 13.6481   3
   9   1   8 107.746 19.6506   4
   9   1   8 123.538 18.0461   2
  11  -2  -8 76.0595 14.5567   2
 -11  -2   8 30.9169 13.2965   3
  11   2  -8 61.2555 15.3722   2
 -11   2   8 72.6118 14.0095   3
  11   2  -8 61.5303 8.74415   4
  10  -2  -8 145.596 17.6166   2
 -10  -2   8 109.622 19.6140   3
 -10  -2   8 145.793 12.1188   4
  10   2  -8 146.870 20.5161   2
 -10   2   8 115.119 16.8003   3
  10   2  -8 102.395 13.8979   4
 -10   2   8 114.047 19.1581   2
   9  -2  -8 60.6523 10.7329   2
  -9  -2   8 26.5729 11.0194   3
  -9  -2   8 54.7938 7.40507   4
  -9   2   8 41.7462 10.5724   3
   9   2  -8 51.0182 9.98566   4
  -9   2   8 55.6661 11.7913   3
   9   2  -8 97.6267 15.4066   2
  -9   2   8 74.7519 13.7793   2
  -8  -2   8 168.071 21.7381   3
  -8  -2   8 198.490 17.0427   4
   8  -2  -8 174.458 19.0192   2
  -8   2   8 159.432 21.6790   3
   8   2  -8 173.839 21.6504   2
  -8   2   8 185.913 20.2210   2
  -8   2   8 183.638 19.3277   3
   8   2  -8 167.876 18.9237   4
  -7  -2   8 445.889 35.9414   4
  -7  -2   8 388.661 38.7261   3
  -7  -2   8 430.041 38.3144   2
   7  -2  -8 378.528 36.9507   3
   7  -2  -8 430.684 36.1907   2
   7   2  -8 494.302 37.8967   3
   7   2  -8 436.000 37.0484   4
  -7   2   8 427.740 36.8712   2
  -7   2   8 430.047 37.4244   3
   7   2  -8 448.495 39.7238   2
   6  -2  -8 331.713 25.6766   2
   6  -2  -8 311.644 26.1043   3
  -6  -2   8 246.757 24.8436   4
  -6  -2   8 266.690 27.0357   3
  -6  -2   8 261.828 26.0746   2
   6  -2  -8 266.341 21.1110   4
   6   2  -8 241.172 25.2575   4
   6   2  -8 271.529 27.3533   2
   6   2  -8 310.126 25.8507   3
  -6   2   8 306.236 26.2317   3
  -6   2   8 229.487 23.7649   2
  -6   2   8 277.848 21.6502   4
  -5  -2   8 236.711 22.3205   2
  -5  -2   8 204.587 21.8169   4
   5  -2  -8 210.062 18.2854   4
  -5  -2   8 228.629 22.7963   3
   5  -2  -8 212.342 18.9612   2
   5  -2  -8 236.935 21.4991   3
  -5   2   8 210.981 19.3194   2
   5   2  -8 273.926 21.8432   3
   5   2  -8 246.871 22.2389   4
   5   2  -8 220.707 23.0969   2
  -5   2   8 228.774 21.7456   3
  -5   2   8 203.510 19.5054   4
   4  -2  -8 99.8212 12.5528   3
   4  -2  -8 89.0701 8.95592   2
   4  -2  -8 103.641 10.1509   4
  -4  -2   8 110.175 13.5942   3
  -4  -2   8 93.7258 12.3902   2
  -4  -2   8 81.6778 13.1449   4
  -4   2   8 95.2916 11.6521   4
  -4   2   8 92.3899 9.26817   2
   4   2  -8 99.7209 13.2158   4
  -4   2   8 87.2068 12.2978   3
   4   2  -8 93.9766 11.6622   3
   4   2  -8 86.8679 13.3027   2
   3  -2  -8 1276.22 90.5502   3
   3  -2  -8 1262.40 89.6695   4
  -3  -2   8 1132.07 91.0890   3
  -3  -2   8 1059.37 92.1840   4
  -3  -2   8 1146.52 91.5518   2
  -3   2   8 1139.83 90.9872   3
   3   2  -8 1269.60 90.3675   3
   3   2  -8 1262.35 92.5998   4
   3   2  -8 1198.62 92.6290   2
  -3   2   8 1064.16 90.7659   4
  -2  -2   8 387.926 33.1486   2
   2  -2  -8 376.049 31.8796   3
   2  -2  -8 385.043 31.3026   4
  -2  -2   8 344.752 33.9677   4
  -2  -2   8 373.440 32.1477   3
  -2   2   8 359.348 32.8645   4
   2   2  -8 437.793 31.5096   3
   2   2  -8 384.387 33.8940   2
  -2   2   8 333.535 32.1806   3
   2   2  -8 414.069 33.8641   4
   1  -2  -8 216.563 18.7813   3
  -1  -2   8 174.590 20.0515   4
   1  -2  -8 197.619 18.2893   4
  -1  -2   8 187.513 18.1660   3
  -1  -2   8 195.920 19.2815   2
  -1  -2   8 196.290 21.7018   2
  -1   2   8 192.529 19.8388   4
   1   2  -8 210.114 17.3714   3
  -1   2   8 169.750 19.1074   3
   1   2  -8 176.743 19.8415   2
   1   2  -8 211.077 20.6104   4
   0  -2  -8 21.6325 6.05748   4
   0  -2   8 10.7221 6.76844   4
   0  -2  -8 15.6834 3.95115   2
   0  -2  -8 17.4477 6.38535   3
   0  -2   8 10.2923 6.22295   2
   0  -2   8 24.7036 8.86082   2
   0  -2   8 11.1858 4.54390   3
   0  -2   8 14.0719 5.00983   3
   0   2   8 20.0823 7.38405   4
   0   2   8 12.9121 6.70416   3
   0   2  -8 21.0645 7.40735   4
   0   2   8 15.3562 2.88699   2
  -1  -2  -8 983.988 74.3465   4
   1  -2   8 914.255 76.3319   4
   1  -2   8 1007.02 77.1227   2
   1  -2   8 958.317 71.8061   3
   1  -2   8 927.171 75.5021   2
  -1  -2  -8 1034.09 74.6477   3
  -1  -2  -8 1025.34 73.0203   2
   1  -2   8 922.150 72.5966   3
   1   2   8 951.270 71.9442   2
   1   2   8 856.671 74.5215   3
   1   2   8 928.855 75.9604   4
  -2  -2  -8 244.139 22.0380   3
   2  -2   8 207.876 18.6404   3
   2  -2   8 194.848 23.0694   4
  -2  -2  -8 261.629 20.8775   2
   2  -2   8 229.221 23.7217   2
   2  -2   8 232.171 17.7201   3
  -2  -2  -8 226.526 21.0607   4
  -2   2  -8 248.801 23.9060   4
   2   2   8 177.446 21.2479   3
  -2   2  -8 232.123 24.7222   2
   2   2   8 209.814 22.9776   4
   2   2   8 204.742 19.0373   2
  -3  -2  -8 69.4724 10.8349   2
   3  -2   8 64.3026 9.98510   4
  -3  -2  -8 55.1913 10.8828   3
   3  -2   8 60.7475 13.1368   2
   3  -2   8 75.1598 12.7049   4
  -3  -2  -8 72.5392 11.0062   4
   3   2   8 66.5956 9.24131   2
  -3   2  -8 81.0891 14.9884   2
   3   2   8 71.9099 12.4308   4
   3   2   8 68.8245 12.6238   3
  -4  -2  -8 10.9598 7.25057   3
   4  -2   8 4.43647 7.13577   2
   4  -2   8 22.7451 7.33873   4
   4  -2   8 5.22605 7.97563   4
  -4  -2  -8 10.8546 6.30318   4
  -4  -2  -8 13.2775 6.70525   2
  -4   2  -8 6.96786 9.58113   2
   4   2   8 13.0713 7.78940   3
   4   2   8 14.3388 8.21561   4
   4   2   8 5.11839 4.70621   2
  -5  -2  -8 264.947 26.2678   2
   5  -2   8 219.353 23.1985   4
  -5  -2  -8 260.786 24.2347   4
  -5  -2  -8 249.995 25.0735   3
   5  -2   8 236.198 26.2811   2
   5   2   8 293.344 27.8752   4
   5   2   8 215.567 24.9422   3
  -5   2  -8 229.571 28.3486   2
   5   2   8 250.663 23.5923   2
   6  -2   8 6.25267 5.75536   4
  -6  -2  -8 0.89914 7.23765   2
   6  -2   8 14.3502 9.07983   4
  -6  -2  -8 7.03450 7.86831   3
   6  -2   8 12.1329 8.76870   2
  -6  -2  -8 4.61321 6.63962   4
   6   2   8 9.65771 8.25658   3
   6   2   8 5.54030 8.99968   4
   6   2   8 12.9029 6.54365   2
  -7  -2  -8 7.63528 7.85051   3
   7  -2   8 4.82606 8.29108   2
   7  -2   8 8.35769 6.72683   4
   7   2   8 11.0214 7.56773   3
   7   2   8 2.31496 7.42160   4
   7   2   8 14.5757 7.61806   2
  -8  -2  -8 81.1235 14.5032   3
   8  -2   8 71.6107 12.4395   4
   8  -2   8 74.3216 15.9085   2
   8   2   8 72.4642 14.3418   2
   8   2   8 71.0635 17.9360   4
   8   2   8 65.1401 12.9273   3
   9  -2   8 11.8080 8.38655   4
   9  -2   8 21.2655 10.6470   2
  -9  -2  -8 6.27090 7.29856   3
   9   2   8 -7.7488 6.29591   3
   9   2   8 8.52952 8.09529   2
   9   2   8 2.65224 10.1318   4
 -10  -3   8 37.8060 14.6834   3
 -10  -3   8 31.1086 8.03465   4
  10  -3  -8 25.7282 9.82699   2
 -10   3   8 36.6579 9.96782   3
  10   3  -8 37.5178 11.2738   4
 -10   3   8 44.5994 12.5822   2
  -9  -3   8 25.8466 12.2891   3
   9  -3  -8 35.6662 9.86861   2
  -9  -3   8 38.7709 9.71814   4
  -9   3   8 48.5825 12.1599   2
   9   3  -8 38.6428 11.9336   4
   9   3  -8 34.8840 12.6828   2
  -9   3   8 40.6278 10.3775   3
   8  -3  -8 6.63570 3.08634   4
   8  -3  -8 -4.9220 5.07213   2
   8  -3  -8 9.77769 8.82293   3
  -8  -3   8 -2.1371 5.53348   4
  -8  -3   8 9.96869 8.94219   3
   8  -3  -8 3.34360 3.72348   4
   8   3  -8 3.23720 8.34429   4
   8   3  -8 6.87166 9.19798   2
  -8   3   8 9.18087 7.80279   3
  -8   3   8 18.3354 8.50668   2
   7  -3  -8 89.1510 10.6953   4
   7  -3  -8 79.2795 14.0212   3
  -7  -3   8 83.2471 13.8359   4
   7  -3  -8 92.0345 11.5104   2
  -7  -3   8 77.8836 16.1750   3
  -7   3   8 73.3924 16.4271   3
   7   3  -8 77.1616 15.6883   4
   7   3  -8 71.1719 14.8447   2
  -7   3   8 95.3029 11.0271   4
  -7   3   8 75.7446 12.6972   2
   6  -3  -8 323.145 28.8517   3
  -6  -3   8 253.056 37.0265   3
  -6  -3   8 247.072 29.4877   4
   6  -3  -8 321.605 26.1944   2
   6  -3  -8 289.372 26.9240   4
  -6  -3   8 317.097 30.2818   2
  -6   3   8 325.438 30.0853   3
   6   3  -8 364.104 29.6107   3
   6   3  -8 335.436 43.1669   2
  -6   3   8 311.678 27.3667   2
   6   3  -8 348.647 32.4513   4
  -6   3   8 303.619 27.8690   4
  -5  -3   8 59.0009 12.9883   4
  -5  -3   8 68.1913 10.9452   2
  -5  -3   8 60.1502 12.5160   3
   5  -3  -8 63.8573 7.43784   2
   5  -3  -8 48.0435 10.6771   3
   5  -3  -8 52.2843 9.92047   4
  -5   3   8 57.9568 11.7386   3
  -5   3   8 56.7157 10.9562   4
   5   3  -8 63.0159 14.3529   4
   5   3  -8 53.6716 12.5676   3
  -5   3   8 60.6555 8.83520   2
   5   3  -8 58.3546 12.7756   2
  -4  -3   8 519.244 48.5756   4
  -4  -3   8 554.441 47.9491   3
   4  -3  -8 567.648 41.8466   2
   4  -3  -8 569.336 45.7183   4
   4  -3  -8 572.693 42.0813   2
  -4  -3   8 499.941 46.6886   2
   4  -3  -8 580.295 45.8870   3
   4   3  -8 603.139 49.4702   4
  -4   3   8 534.889 46.9803   4
   4   3  -8 548.427 48.0343   2
  -4   3   8 484.796 46.4178   3
   4   3  -8 609.026 46.4028   3
  -3  -3   8 14.6368 8.40500   4
   3  -3  -8 15.5942 6.53915   4
  -3  -3   8 21.6086 8.24527   2
   3  -3  -8 17.4975 7.15370   3
  -3  -3   8 17.0152 8.45877   3
   3   3  -8 23.3647 9.93338   4
  -3   3   8 24.8405 8.40362   3
   3   3  -8 23.8139 7.20074   3
   3   3  -8 26.6298 9.22058   2
  -3   3   8 21.1468 8.29239   4
   2  -3  -8 174.275 18.5110   3
  -2  -3   8 163.599 18.7513   3
   2  -3  -8 163.803 18.0719   4
  -2  -3   8 177.903 19.2657   2
  -2  -3   8 145.053 20.7259   4
  -2   3   8 176.824 20.4260   4
   2   3  -8 186.819 20.3733   2
   2   3  -8 202.112 21.9843   4
   2   3  -8 194.044 17.7907   3
  -2   3   8 138.781 18.6136   3
   1  -3  -8 928.916 69.7596   4
  -1  -3   8 832.073 70.0611   2
   1  -3  -8 947.503 69.5339   3
  -1  -3   8 847.532 72.2529   2
  -1  -3   8 814.049 69.0191   3
  -1  -3   8 760.441 71.6031   4
   1   3  -8 926.693 71.1600   2
   1   3  -8 931.425 72.2010   4
  -1   3   8 795.370 71.0206   4
  -1   3   8 780.904 69.5881   3
   1   3  -8 1014.64 68.1553   3
   0  -3  -8 37.5249 9.37974   3
   0  -3   8 13.1515 7.37389   2
   0  -3   8 13.8481 9.35637   2
   0  -3   8 34.1180 8.14577   3
   0  -3  -8 30.8324 8.58733   4
   0  -3  -8 29.4277 4.62890   2
   0  -3   8 22.7856 9.84190   4
   0   3   8 37.5489 10.7170   4
   0   3  -8 45.4757 8.19213   3
   0   3   8 31.5972 9.78362   3
   0   3   8 36.1909 4.48713   2
   0   3  -8 32.2446 10.6892   4
   1  -3   8 193.609 20.2304   3
   1  -3   8 183.690 23.5349   4
  -1  -3  -8 256.425 23.4353   3
  -1  -3  -8 233.072 22.1010   4
  -1  -3  -8 209.487 18.6537   2
   1  -3   8 226.767 24.8601   2
   1  -3   8 212.512 22.8070   2
   1   3   8 181.943 22.3385   3
   1   3   8 195.583 18.0857   2
  -1   3  -8 247.700 18.9414   3
   1   3   8 201.179 23.6457   4
  -1   3  -8 267.395 25.1715   4
   2  -3   8 579.973 47.3389   3
  -2  -3  -8 654.685 51.0309   3
  -2  -3  -8 588.179 47.4672   2
   2  -3   8 567.220 50.6587   2
   2  -3   8 568.258 52.3768   4
   2  -3   8 633.775 52.6950   2
  -2  -3  -8 600.760 49.8972   4
  -2   3  -8 728.787 53.4583   4
   2   3   8 542.666 50.3856   3
   2   3   8 581.075 52.3516   4
   2   3   8 578.071 46.8040   2
   3  -3   8 26.1831 4.53803   3
  -3  -3  -8 37.9053 10.3205   3
   3  -3   8 26.6498 5.14363   3
   3  -3   8 27.9538 10.0242   4
   3  -3   8 22.0231 8.72654   2
  -3  -3  -8 34.3852 9.35287   4
  -3  -3  -8 34.0950 8.30313   2
   3  -3   8 23.8517 10.6822   2
  -3   3  -8 18.5378 10.3164   4
   3   3   8 32.2827 6.95636   2
  -3   3  -8 32.6714 12.0857   2
   3   3   8 25.6964 10.3948   4
   3   3   8 18.5156 10.2849   3
   4  -3   8 79.4475 16.8795   4
  -4  -3  -8 80.7052 12.8554   2
   4  -3   8 83.8747 14.8819   2
  -4  -3  -8 81.4742 15.5939   3
  -4  -3  -8 77.0755 14.1506   4
   4   3   8 104.437 12.6482   2
  -4   3  -8 125.205 17.6388   4
  -4   3  -8 108.091 18.8713   2
   4   3   8 92.0959 16.0341   3
   4   3   8 132.155 21.4963   4
   5  -3   8 122.078 16.3879   4
   5  -3   8 121.274 18.9969   2
  -5  -3  -8 123.994 17.2805   2
  -5  -3  -8 156.565 19.4036   3
   5  -3   8 104.989 18.7123   4
   5   3   8 134.657 15.4003   2
   5   3   8 119.673 19.1508   3
   5   3   8 135.265 20.2141   4
  -6  -3  -8 51.5485 11.9839   2
  -6  -3  -8 33.8192 11.7133   3
   6  -3   8 34.0619 12.0382   2
   6  -3   8 34.8304 9.25984   4
   6   3   8 31.5385 10.1882   2
   6   3   8 38.9777 13.9290   3
   6   3   8 24.9407 11.2174   4
   7  -3   8 1.27356 5.95146   4
  -7  -3  -8 20.1773 10.1867   3
   7  -3   8 -1.7704 7.43531   2
   7   3   8 25.2423 9.51956   2
   7   3   8 11.4536 9.04596   3
   7   3   8 7.80046 9.86458   4
   8  -3   8 41.0938 13.9417   2
   8  -3   8 24.5851 9.25942   4
  -8  -3  -8 63.9338 14.5399   3
   8   3   8 50.3964 11.9585   2
   8   3   8 24.4350 13.8533   4
   9  -3   8 183.018 22.2226   4
   9  -3   8 174.863 24.6994   2
  -9  -3  -8 201.286 24.5460   3
   9   3   8 143.727 27.4118   4
   9   3   8 196.685 26.8062   2
   9  -4  -8 41.0595 9.80679   2
   9  -4  -8 21.5147 7.58333   4
   9  -4  -8 7.96204 10.3024   3
   9   4  -8 21.3907 11.4860   4
  -9   4   8 24.0233 9.82264   2
  -8  -4   8 86.4198 16.2310   4
  -8  -4   8 36.6980 14.6230   3
   8  -4  -8 100.695 15.0253   3
   8  -4  -8 53.5979 12.0718   4
   8  -4  -8 81.1197 11.1719   2
  -8   4   8 91.5258 12.5911   4
   8   4  -8 57.1605 15.7789   2
  -8   4   8 58.7508 12.9608   2
   8   4  -8 67.6452 17.1690   4
  -7  -4   8 28.2870 11.8349   3
   7  -4  -8 35.3425 10.0375   4
  -7  -4   8 56.7343 13.8957   4
   7  -4  -8 47.1539 8.33448   2
   7  -4  -8 39.8077 11.1952   3
   7   4  -8 53.3775 15.2351   4
  -7   4   8 45.5774 13.0786   3
   7   4  -8 32.6850 12.0754   2
  -7   4   8 46.3349 10.0532   2
  -7   4   8 57.4048 11.5588   4
   6  -4  -8 45.1197 7.25564   2
  -6  -4   8 35.3518 12.4273   4
   6  -4  -8 43.7643 11.3435   3
  -6  -4   8 34.1565 12.7556   3
   6  -4  -8 42.0984 11.0712   4
   6   4  -8 40.6855 14.3445   4
  -6   4   8 36.6940 8.42099   2
  -6   4   8 39.3501 12.2193   3
  -6   4   8 40.9957 11.1371   4
   6   4  -8 31.9555 12.2507   2
  -5  -4   8 158.757 23.1701   3
   5  -4  -8 191.564 21.8212   4
   5  -4  -8 197.066 16.2120   2
  -5  -4   8 214.779 25.4459   4
   5  -4  -8 191.227 16.7700   2
   5  -4  -8 198.435 21.3536   3
   5   4  -8 154.662 22.5584   2
  -5   4   8 173.516 22.4073   4
   5   4  -8 195.338 21.7472   3
  -5   4   8 179.929 22.5621   3
   5   4  -8 189.196 25.5802   4
   4  -4  -8 286.045 21.8817   2
  -4  -4   8 219.911 28.7678   3
   4  -4  -8 293.678 21.6638   2
  -4  -4   8 245.833 30.9718   4
   4  -4  -8 319.724 27.9740   3
   4  -4  -8 308.103 29.1852   4
  -4  -4   8 263.268 28.1389   2
  -4   4   8 239.144 29.1101   4
   4   4  -8 298.817 32.8216   4
   4   4  -8 317.570 28.4834   3
  -4   4   8 261.495 30.5456   3
   4   4  -8 276.655 29.8146   2
   3  -4  -8 186.282 19.8006   3
  -3  -4   8 149.149 22.3449   4
  -3  -4   8 134.869 20.4511   3
   3  -4  -8 174.081 20.7596   4
  -3  -4   8 178.034 19.7676   2
   3   4  -8 155.963 21.5547   2
  -3   4   8 171.657 22.5487   4
   3   4  -8 154.033 22.7173   4
   3   4  -8 215.881 20.6042   3
   2  -4  -8 316.399 32.1217   4
  -2  -4   8 276.987 33.7896   4
  -2  -4   8 336.193 32.9153   3
   2  -4  -8 338.347 31.3396   3
   2   4  -8 329.012 34.8741   4
   2   4  -8 358.166 30.8587   3
  -2   4   8 349.796 35.0253   4
   2   4  -8 363.183 33.8842   2
  -1  -4   8 187.102 27.4518   4
   1  -4  -8 259.653 27.1966   4
  -1  -4   8 244.346 28.3168   2
  -1  -4   8 245.141 35.8219   2
   1  -4  -8 271.677 27.1657   3
  -1  -4   8 251.906 27.0034   3
   1   4  -8 262.261 27.7566   2
   1   4  -8 290.376 30.2860   4
   1   4  -8 297.063 25.5465   3
  -1   4   8 250.409 29.3139   4
   0  -4   8 293.123 30.5546   2
   0  -4  -8 265.209 21.5677   2
   0  -4   8 237.407 26.3342   3
   0  -4  -8 245.248 27.7606   3
   0  -4  -8 292.561 28.0190   4
   0  -4   8 178.644 37.7157   4
   0   4   8 270.959 21.8927   2
   0   4   8 257.150 30.1694   4
   0   4  -8 301.987 30.9466   4
   0   4  -8 279.259 24.9341   3
   1  -4   8 298.834 27.0416   3
   1  -4   8 259.638 29.9889   2
   1  -4   8 253.582 30.3994   4
  -1  -4  -8 314.828 23.4887   2
  -1  -4  -8 252.285 28.5147   3
   1  -4   8 265.024 28.3211   2
   1   4   8 249.882 22.9743   2
  -1   4  -8 305.367 24.4866   3
  -1   4  -8 292.922 31.5890   4
   1   4   8 221.164 29.1420   4
   1   4   8 194.009 29.1636   3
  -2  -4  -8 206.215 24.7135   3
   2  -4   8 203.749 29.1088   2
   2  -4   8 235.418 22.0218   3
   2  -4   8 168.743 24.5735   4
  -2  -4  -8 214.914 19.3927   2
   2  -4   8 188.814 23.1080   2
  -2  -4  -8 194.666 22.8910   4
   2   4   8 208.134 19.1704   2
   2   4   8 193.086 24.4834   3
   2   4   8 169.614 28.5589   4
   3  -4   8 278.677 30.4055   2
  -3  -4  -8 271.803 33.3267   3
   3  -4   8 234.446 32.3902   4
  -3  -4  -8 300.098 30.3676   4
   3  -4   8 311.355 32.0293   2
   3  -4   8 289.358 25.8713   3
  -3  -4  -8 339.249 28.1134   2
   3   4   8 260.986 31.2299   3
   3   4   8 319.334 27.1350   2
  -3   4  -8 421.292 36.1642   4
   3   4   8 327.825 34.6160   4
  -4  -4  -8 17.2716 8.79481   2
   4  -4   8 17.5690 11.0429   2
  -4  -4  -8 0.55564 9.37678   3
  -4   4  -8 16.9237 12.3656   4
   4   4   8 29.3576 7.88809   2
   4   4   8 14.3592 10.9949   4
   4   4   8 44.4859 13.0134   3
   5  -4   8 99.8307 17.1689   2
  -5  -4  -8 123.440 16.8976   2
  -5  -4  -8 156.834 21.8659   3
  -5   4  -8 158.996 21.7196   4
   5   4   8 99.5313 15.2041   2
   5   4   8 95.3760 22.1342   4
  -6  -4  -8 17.0330 9.24386   2
   6  -4   8 17.1879 8.42808   4
  -6  -4  -8 12.0383 10.7214   3
   6  -4   8 20.6541 10.8475   2
   6   4   8 23.9809 13.3638   4
   6   4   8 23.3006 8.53341   2
  -7  -4  -8 18.6654 11.6450   3
   7  -4   8 18.5316 8.55144   4
   7  -4   8 -1.8080 8.87593   2
   7   4   8 16.4421 8.38844   2
   7   4   8 2.85026 12.0235   4
   8  -4   8 37.1262 13.6098   2
  -8  -4  -8 64.9707 16.8432   3
   8   4   8 56.0379 19.4639   4
   8   4   8 47.2150 13.1350   2
   8  -5  -8 111.526 18.4180   3
  -8  -5   8 126.759 22.6083   3
   8  -5  -8 122.423 15.4147   2
   8  -5  -8 128.592 19.7358   4
   8  -5  -8 146.455 15.4351   2
   8   5  -8 166.500 25.3569   4
  -8   5   8 127.355 18.8600   4
   8   5  -8 120.426 21.9553   2
   7  -5  -8 54.7490 12.3964   3
   7  -5  -8 30.9693 11.5897   4
   7  -5  -8 38.9025 7.88921   2
  -7  -5   8 35.4665 15.2265   3
   7  -5  -8 39.4113 8.18415   2
  -7   5   8 62.3631 13.9968   4
   7   5  -8 38.7774 15.0976   4
   7   5  -8 46.3626 13.9207   2
   6  -5  -8 63.9141 8.33136   2
   6  -5  -8 43.3798 13.3432   4
   6  -5  -8 50.5032 12.6340   3
   6  -5  -8 42.9899 8.15299   2
  -6  -5   8 69.5954 17.6649   3
   6   5  -8 45.3470 16.6313   4
   6   5  -8 52.8405 15.5095   2
  -6   5   8 72.5448 15.8258   4
   5  -5  -8 27.5325 5.05511   2
  -5  -5   8 24.5107 11.3718   3
   5  -5  -8 42.8493 11.4800   3
   5  -5  -8 23.0403 4.99534   2
   5  -5  -8 25.7617 11.6358   4
   5   5  -8 18.6299 13.7878   4
  -5   5   8 37.0182 13.4872   4
   5   5  -8 3.87939 9.13653   2
   4  -5  -8 113.585 17.1482   3
  -4  -5   8 103.219 19.3066   3
   4  -5  -8 114.822 21.5569   4
   4  -5  -8 101.124 8.94514   2
   4  -5  -8 95.2563 9.04818   2
  -4   5   8 75.4110 17.6214   4
   4   5  -8 109.177 18.4159   2
   4   5  -8 109.359 22.5962   4
   3  -5  -8 111.917 17.7632   3
  -3  -5   8 77.4306 16.9298   3
  -3   5   8 59.4156 17.3363   4
   3   5  -8 113.340 20.6392   4
   3   5  -8 82.8470 17.6250   2
   3   5  -8 108.559 16.5782   3
   2  -5  -8 63.8763 15.0800   4
   2  -5  -8 64.7738 6.00683   2
  -2  -5   8 88.6931 17.2770   3
   2  -5  -8 109.102 16.3030   3
  -2   5   8 115.280 20.4484   4
   2   5  -8 80.0427 14.3863   3
   2   5  -8 61.8201 15.5395   2
   2   5  -8 95.6310 20.3617   4
   1  -5  -8 188.839 14.9647   2
   1  -5  -8 204.983 24.0994   4
  -1  -5   8 99.7471 24.2105   2
   1  -5  -8 213.853 24.7584   3
  -1  -5   8 166.100 22.5203   3
   1   5  -8 160.594 20.4378   3
   1   5  -8 189.418 26.4797   4
  -1   5   8 169.196 25.8829   4
   0  -5  -8 287.866 30.0287   4
   0  -5   8 204.832 26.7440   3
   0  -5  -8 250.647 21.0996   2
   0  -5   8 229.211 30.1796   2
   0  -5  -8 264.794 29.2984   3
   0   5   8 193.768 29.4313   4
   0   5  -8 265.226 32.4589   4
   0   5  -8 296.380 26.2198   3
   1  -5   8 225.268 27.3233   3
  -1  -5  -8 265.309 29.9247   3
   1  -5   8 255.462 31.2996   2
  -1  -5  -8 281.543 23.2976   2
   1   5   8 277.406 23.8846   2
  -1   5  -8 272.290 32.0305   4
   1   5   8 212.281 30.7496   4
  -1   5  -8 259.885 25.2669   3
  -2  -5  -8 23.2615 7.59505   2
   2  -5   8 35.9324 10.5359   3
   2  -5   8 16.6718 12.1038   2
  -2  -5  -8 50.6322 14.4768   3
  -2   5  -8 45.0028 9.52577   3
  -2   5  -8 40.1846 14.9631   4
   2   5   8 19.8531 12.7733   4
   2   5   8 38.9509 8.57650   2
  -3  -5  -8 181.111 26.0001   3
   3  -5   8 180.998 26.4464   2
  -3  -5  -8 239.857 21.4412   2
   3  -5   8 185.583 20.3031   3
   3   5   8 193.210 20.7681   2
  -3   5  -8 247.196 30.1818   4
  -3   5  -8 193.760 18.9758   3
   3   5   8 198.948 28.4102   4
   4  -5   8 294.039 33.1771   2
  -4  -5  -8 319.927 28.9212   2
   4  -5   8 246.400 23.7129   3
  -4  -5  -8 315.241 33.8927   3
  -4   5  -8 326.959 34.9744   4
  -4   5  -8 307.917 23.7256   3
   4   5   8 273.963 36.1976   4
   4   5   8 253.885 27.0075   2
  -5  -5  -8 17.7109 12.1607   3
  -5  -5  -8 -8.3563 7.10042   2
   5  -5   8 1.50516 9.44906   2
   5   5   8 2.92214 11.8492   4
  -5   5  -8 -7.1900 11.4115   4
   5   5   8 -6.5834 10.4919   2
  -6  -5  -8 19.3912 12.9742   3
   6   5   8 32.6388 9.79425   2
   6   5   8 32.4137 15.5031   4
  -6   5  -8 12.0169 12.1973   4
   6  -6  -8 5.89508 8.98807   3
  -6  -6   8 13.2292 12.0344   3
   6  -6  -8 -0.3300 3.99544   2
   6  -6  -8 -1.3262 5.95738   2
   6   6  -8 23.7402 15.0022   4
   6   6  -8 6.36382 10.6111   2
  -6   6   8 3.71019 10.2324   4
   5  -6  -8 116.235 18.2216   3
  -5  -6   8 68.5587 18.6246   3
   5  -6  -8 99.6155 9.45084   2
   5   6  -8 33.6588 16.7205   4
  -5   6   8 90.1902 21.2717   4
   5   6  -8 52.7851 17.4741   2
   4  -6  -8 9.76801 3.45041   2
  -4  -6   8 4.53992 11.4194   3
   4  -6  -8 8.45510 3.48150   2
   4  -6  -8 29.2914 11.8879   3
  -4   6   8 16.3471 12.6591   4
   4   6  -8 41.7816 16.0905   4
   4   6  -8 2.32908 10.3326   2
   3  -6  -8 77.1179 7.45070   2
  -3  -6   8 77.9665 18.3531   3
   3  -6  -8 64.9017 7.11787   2
   3  -6  -8 109.674 19.3572   3
   3   6  -8 55.9822 15.8333   2
  -3   6   8 91.4272 21.8727   4
   3   6  -8 83.2096 21.7090   4
  -2  -6   8 10.1289 13.4803   2
   2  -6  -8 11.5781 3.48453   2
  -2  -6   8 4.00951 10.8634   3
   2  -6  -8 13.8552 10.9549   3
   2  -6  -8 10.7917 3.79057   2
  -2   6   8 -1.1613 12.6137   4
   2   6  -8 10.9731 8.24612   2
   2   6  -8 21.1386 15.0359   4
   1  -6  -8 28.9966 6.91450   2
   1  -6  -8 26.6265 5.36500   2
   1  -6  -8 23.5427 13.7833   3
  -1  -6   8 28.7616 12.8276   3
  -1  -6   8 40.7071 16.4006   2
   1   6  -8 30.7426 15.3330   4
  -1   6   8 68.1438 19.6309   4
   0  -6  -8 180.442 25.4696   3
   0  -6   8 153.318 23.0748   3
   0  -6  -8 150.032 18.5248   2
   0  -6   8 163.709 25.7855   2
   0  -6  -8 163.193 15.4326   2
   0   6   8 153.323 27.9567   4
   0   6  -8 175.221 21.4278   3
   0   6  -8 102.092 25.4580   4
  -1  -6  -8 83.4531 12.0736   2
  -1  -6  -8 110.391 19.8972   3
   1  -6   8 144.064 19.9313   3
   1  -6   8 74.9393 19.8919   2
  -1   6  -8 67.9840 21.4565   4
  -1   6  -8 88.3941 16.1727   3
   1   6   8 108.852 13.1205   2
   1   6   8 71.9722 20.7391   4
  -2  -6  -8 11.5175 12.0928   3
  -2  -6  -8 -5.1220 6.27440   2
   2  -6   8 5.55047 9.11142   3
   2  -6   8 11.0774 12.9970   2
   2   6   8 -1.0772 11.1239   4
   2   6   8 3.28700 6.07266   2
  -2   6  -8 -5.0708 7.13953   3
  -2   6  -8 -12.424 9.83613   4
   3  -6   8 34.1139 10.1522   3
   3  -6   8 54.7359 16.4072   2
  -3  -6  -8 48.2232 11.1225   2
  -3  -6  -8 55.9237 19.2250   3
  -3   6  -8 34.0501 19.0815   4
   3   6   8 49.5266 11.0836   2
  -3   6  -8 47.2246 10.3327   3
  -4  -6  -8 14.7466 9.28788   2
  -4  -6  -8 35.6381 15.9030   3
   4  -6   8 28.3085 7.60396   3
   4   6   8 7.41674 13.2192   4
  -4   6  -8 12.7375 12.6854   4
  -4   6  -8 21.4013 7.16376   3
   4   6   8 13.2130 7.76329   2
  -2  -7   8 16.7635 15.3053   2
   2  -7  -8 7.43697 4.40746   2
   2  -7  -8 0.02477 10.9768   3
   2  -7  -8 3.12262 3.75431   2
  -2  -7   8 4.34492 11.3411   3
  -2   7   8 24.0269 23.7952   4
   2   7  -8 -3.0644 10.9717   4
  -1  -7   8 125.956 26.5930   2
   1  -7  -8 140.382 24.2432   3
  -1  -7   8 124.675 23.6194   3
   1  -7  -8 114.175 13.4404   2
   1  -7  -8 101.943 11.7166   2
  -1   7   8 76.9390 23.3574   4
   1   7  -8 94.7535 24.1799   4
   0  -7   8 40.2487 17.4346   2
   0  -7  -8 19.4188 14.1767   3
   0  -7   8 3.21021 11.8257   3
   0  -7  -8 26.0788 9.59080   2
   0   7   8 16.7861 15.3333   4
   0   7  -8 26.5772 15.5428   4
 -11   0   9 1.14790 8.93983   3
  11   0  -9 15.2795 9.13308   2
  10   0  -9 7.30233 8.11195   2
 -10   0   9 19.6332 9.51670   3
   9   0  -9 -0.3902 6.43774   2
  -9   0   9 -6.6208 5.84996   2
  -9   0   9 3.33466 6.92500   3
   8   0  -9 115.425 17.2490   2
  -8   0   9 189.078 18.5244   3
  -8   0   9 169.503 18.1926   2
  -8   0   9 159.370 26.0374   3
  -7   0   9 22.5173 8.28294   3
   7   0  -9 30.6086 8.54804   2
  -7   0   9 32.6253 8.09382   2
  -7   0   9 37.0633 9.08180   3
  -6   0   9 -2.2869 5.21549   3
   6   0  -9 0.38996 4.67880   2
  -6   0   9 5.80329 4.81310   2
  -6   0   9 7.63334 5.96089   3
  -5   0   9 706.923 57.7980   3
   5   0  -9 759.749 58.5329   2
  -5   0   9 722.331 57.5344   2
  -5   0   9 760.625 58.1248   3
  -4   0   9 113.493 11.2244   2
  -4   0   9 92.4558 8.86303   4
  -4   0   9 92.9366 11.6283   3
  -4   0   9 118.500 12.0409   3
   4   0  -9 115.932 12.2455   2
  -4   0   9 86.8548 9.87409   4
   3   0  -9 705.131 60.7181   3
  -3   0   9 764.246 59.0872   4
  -3   0   9 801.661 60.3851   2
  -3   0   9 819.376 60.7210   3
  -3   0   9 791.886 60.0920   4
   3   0  -9 820.231 61.1642   2
  -2   0   9 8.55610 4.55572   3
   2   0  -9 11.7440 5.52392   3
  -2   0   9 15.2466 3.99786   4
  -2   0   9 19.6963 5.15440   4
  -2   0   9 13.0842 4.78135   2
   2   0  -9 10.7306 4.58242   2
   1   0  -9 116.403 12.5174   3
  -1   0   9 107.704 11.4856   4
  -1   0   9 113.238 12.3072   2
  -1   0   9 117.955 13.0186   2
  -1   0   9 108.676 11.8869   3
  -1   0   9 138.568 13.0527   4
   0   0  -9 224.604 19.0351   3
   0   0   9 220.041 20.0107   2
   0   0   9 229.221 20.7563   2
   0   0  -9 172.847 19.8884   4
   0   0   9 166.880 24.0280   4
   0   0   9 265.253 20.0844   4
   0   0   9 228.299 19.2873   3
  -1   0  -9 309.959 24.1250   3
  -1   0  -9 309.336 27.0019   2
   1   0   9 312.442 26.7477   4
  -1   0  -9 253.472 24.7911   4
   1   0   9 286.170 24.3809   3
   1   0   9 284.871 25.0362   4
   2   0   9 3.20138 5.01168   4
   2   0   9 16.5454 5.54080   4
   2   0   9 20.3100 5.18532   3
  -2   0  -9 12.8736 6.89698   2
  -2   0  -9 7.47441 4.69531   4
  -2   0  -9 17.2244 4.38278   3
   2   0   9 10.7232 6.17136   2
  -3   0  -9 73.2946 10.2474   4
   3   0   9 80.1994 11.1928   2
  -3   0  -9 67.9557 8.18374   3
  -3   0  -9 87.6401 13.0880   2
   3   0   9 58.3663 9.02526   3
   3   0   9 74.3529 10.2595   4
   3   0   9 71.7262 11.2702   4
   4   0   9 170.598 17.3658   3
  -4   0  -9 175.118 21.3386   2
  -4   0  -9 188.533 15.9038   3
   4   0   9 224.284 21.7619   4
   4   0   9 183.885 19.3200   4
   4   0   9 205.880 20.1327   2
  -4   0  -9 163.287 18.3102   4
  -5   0  -9 186.203 15.9868   3
  -5   0  -9 212.015 23.7128   2
   5   0   9 188.987 20.4966   2
   5   0   9 176.907 17.1228   3
   5   0   9 184.182 19.8835   4
  -6   0  -9 101.157 18.4241   2
   6   0   9 114.334 11.2484   3
   6   0   9 104.964 14.9777   4
   6   0   9 124.724 16.8312   4
   6   0   9 96.4551 15.3333   2
  -6   0  -9 118.624 10.8259   3
   7   0   9 61.3570 12.6321   4
  -7   0  -9 58.7716 6.71389   3
   7   0   9 41.5212 11.9220   2
   7   0   9 56.0475 6.31270   3
   8   0   9 209.561 23.6022   4
   8   0   9 175.486 22.3470   2
   9   0   9 94.2013 16.9810   4
 -11  -1   9 73.1889 16.2273   3
  11   1  -9 121.119 17.8575   2
 -11   1   9 54.7055 14.0189   3
  10  -1  -9 184.632 22.0210   2
 -10  -1   9 199.025 24.1495   3
 -10   1   9 193.014 22.7071   3
  10   1  -9 207.981 24.0631   2
  -9  -1   9 48.5121 12.3276   3
   9  -1  -9 74.9313 13.0975   2
  -9   1   9 40.1554 10.6403   3
   9   1  -9 77.2738 14.3034   2
  -8  -1   9 46.1007 10.5113   3
  -8  -1   9 46.3882 11.5155   3
  -8  -1   9 43.3811 10.8517   2
   8  -1  -9 34.6819 8.90267   2
   8   1  -9 42.4323 11.2388   2
  -8   1   9 37.5014 9.38624   2
  -8   1   9 33.2810 9.62605   3
  -8   1   9 54.4579 10.6094   3
  -7  -1   9 57.5281 11.8589   3
   7  -1  -9 56.8918 10.7068   2
  -7  -1   9 65.7326 11.8231   2
  -7  -1   9 49.9797 13.0372   3
  -7   1   9 69.7764 11.6052   3
  -7   1   9 71.3061 10.7557   2
  -7   1   9 68.8295 11.7128   3
   7   1  -9 82.2608 12.8126   2
  -6  -1   9 20.8538 4.58473   4
  -6  -1   9 10.8143 6.35821   2
   6  -1  -9 28.5599 7.02849   2
   6  -1  -9 14.8764 7.10694   3
  -6  -1   9 33.2809 8.44857   3
  -6  -1   9 21.7508 7.97762   3
  -6   1   9 23.0234 7.13621   3
  -6   1   9 32.2999 6.98793   2
   6   1  -9 20.5199 7.90380   2
  -6   1   9 22.9301 7.35614   3
   6   1  -9 30.1053 5.01673   4
  -5  -1   9 61.0058 9.89132   3
  -5  -1   9 63.8417 10.2066   3
   5  -1  -9 61.3917 11.2328   3
  -5  -1   9 61.7760 8.76806   4
   5  -1  -9 53.9945 8.63603   2
  -5  -1   9 57.4426 9.60923   2
   5   1  -9 76.7681 8.12293   4
  -5   1   9 86.3004 10.9113   3
   5   1  -9 87.8688 11.6881   2
  -5   1   9 49.7036 7.69533   2
  -4  -1   9 152.025 15.7787   2
   4  -1  -9 153.760 12.7244   4
  -4  -1   9 142.957 15.6280   3
  -4  -1   9 146.365 15.7467   4
   4  -1  -9 172.063 14.7701   2
  -4  -1   9 160.938 16.1597   3
   4  -1  -9 144.109 16.2151   3
  -4   1   9 153.768 15.5713   3
   4   1  -9 186.131 14.9679   4
  -4   1   9 146.452 14.0338   4
  -4   1   9 139.593 13.4139   2
   4   1  -9 154.697 16.7936   2
  -3  -1   9 102.823 12.1684   3
  -3  -1   9 115.593 12.2192   3
   3  -1  -9 125.338 10.8784   2
   3  -1  -9 92.7915 9.84926   4
  -3  -1   9 99.6621 12.7094   4
  -3  -1   9 97.0020 11.9808   2
   3  -1  -9 132.153 13.3426   3
  -3   1   9 102.878 9.77000   2
  -3   1   9 108.004 11.3058   4
  -3   1   9 107.988 12.6330   3
   3   1  -9 105.095 13.3487   2
   3   1  -9 129.418 12.4195   4
  -2  -1   9 78.5613 8.46519   4
  -2  -1   9 66.4837 9.06987   3
  -2  -1   9 68.2680 10.2984   4
   2  -1  -9 77.6129 8.27072   4
  -2  -1   9 65.0778 9.44912   2
  -2  -1   9 66.3153 8.55662   3
   2  -1  -9 65.3447 9.97305   3
   2   1  -9 69.7982 10.5083   2
   2   1  -9 79.4668 10.0450   4
  -2   1   9 56.2604 9.55593   3
  -2   1   9 69.5644 7.09738   2
  -2   1   9 67.5804 8.05578   2
  -2   1   9 58.7520 8.54122   4
  -1  -1   9 64.7373 10.0110   2
   1  -1  -9 96.6036 9.43373   4
  -1  -1   9 99.6963 12.7875   2
  -1  -1   9 78.8604 9.33793   4
  -1  -1   9 69.0380 10.7340   4
   1  -1  -9 100.926 10.7695   3
  -1  -1   9 73.2289 8.94054   3
  -1  -1   9 83.9381 9.40739   3
  -1   1   9 65.9859 8.06143   2
  -1   1   9 70.8926 10.8337   4
  -1   1   9 73.2129 8.41241   2
  -1   1   9 70.0055 10.2362   3
   0  -1  -9 185.390 16.8880   3
   0  -1   9 192.246 19.4990   2
   0  -1   9 155.503 17.8641   2
   0  -1  -9 210.886 17.1937   4
   0  -1   9 153.356 16.2617   4
   0  -1   9 166.806 15.5966   3
   0  -1   9 180.543 15.7124   3
   0  -1  -9 184.531 17.3127   2
   0  -1   9 174.014 18.4795   4
   0   1   9 180.795 15.8667   2
   0   1   9 167.951 17.2719   4
   0   1   9 205.096 18.0636   3
  -1  -1  -9 490.457 40.5158   2
  -1  -1  -9 541.873 40.3255   4
  -1  -1  -9 524.881 39.6787   3
   1  -1   9 454.120 41.3421   4
   1  -1   9 521.224 38.3723   3
   1  -1   9 468.068 38.0290   3
   1  -1   9 510.287 42.2603   2
   1  -1   9 484.230 41.1604   2
   1  -1   9 479.503 39.8471   4
   1   1   9 474.006 40.7362   4
  -1   1  -9 548.285 43.6029   2
   1   1   9 472.838 39.1324   2
   1   1   9 470.862 41.6436   3
  -2  -1  -9 68.7392 11.5768   2
   2  -1   9 89.8561 8.95718   3
  -2  -1  -9 92.7441 10.7864   4
  -2  -1  -9 87.6242 10.5417   3
   2  -1   9 79.1567 11.9726   4
   2  -1   9 86.7950 8.17965   3
   2  -1   9 89.1249 11.1557   4
   2  -1   9 68.5338 12.4499   2
   2   1   9 79.5488 11.3128   4
   2   1   9 79.5502 11.3049   3
   2   1   9 75.7720 10.1052   2
  -2   1  -9 67.6177 13.3074   2
   3  -1   9 42.1638 8.45648   4
  -3  -1  -9 56.8804 10.5676   2
   3  -1   9 42.6660 10.2790   2
  -3  -1  -9 49.7269 8.67082   4
   3  -1   9 71.5348 11.1537   4
   3  -1   9 58.3800 5.63314   3
   3  -1   9 37.0847 6.39262   3
  -3  -1  -9 49.9540 8.80973   3
   3   1   9 49.9914 9.69753   4
   3   1   9 55.1759 8.59276   2
  -3   1  -9 38.4366 11.2893   2
   3   1   9 67.5092 10.7882   3
   4  -1   9 157.304 18.3058   4
   4  -1   9 135.731 15.5142   4
   4  -1   9 161.693 18.3600   2
  -4  -1  -9 115.296 17.1779   2
  -4  -1  -9 147.733 16.4069   4
  -4  -1  -9 144.600 15.2323   3
   4   1   9 142.025 17.9758   3
  -4   1  -9 185.383 21.0864   2
   4   1   9 157.202 17.5007   4
   4   1   9 119.781 15.3076   2
  -5  -1  -9 159.994 19.0645   2
  -5  -1  -9 119.916 15.2593   4
   5  -1   9 128.470 20.1409   4
  -5  -1  -9 134.344 14.7757   3
   5  -1   9 135.127 15.5188   4
   5  -1   9 149.759 18.0290   2
   5   1   9 124.643 15.5865   2
   5   1   9 134.044 17.0128   4
  -5   1  -9 94.0883 21.1835   2
  -6  -1  -9 255.665 25.1253   4
   6  -1   9 256.293 26.6398   2
  -6  -1  -9 259.201 23.1234   3
  -6  -1  -9 220.168 27.0272   2
   6  -1   9 263.961 25.0457   4
   6  -1   9 253.228 27.7955   4
   6   1   9 227.636 23.4715   3
   6   1   9 253.801 26.4536   4
  -6   1  -9 262.517 32.1525   2
   6   1   9 224.479 26.1312   2
  -7  -1  -9 188.781 19.1028   3
   7  -1   9 203.973 21.7619   4
   7  -1   9 194.658 22.8836   2
   7   1   9 178.421 22.5652   4
   7   1   9 206.314 21.9483   2
   7   1   9 183.596 19.1755   3
  -8  -1  -9 -0.4049 5.17068   3
   8  -1   9 8.90574 8.19122   2
   8  -1   9 -2.9756 6.53723   4
   8   1   9 -1.9486 7.98275   4
   8   1   9 -1.7173 4.34884   3
   8   1   9 -5.7814 5.90553   2
   9  -1   9 109.707 16.2591   4
  -9  -1  -9 110.512 13.0103   3
   9  -1   9 75.9545 16.2370   2
   9   1   9 89.3697 17.3932   4
   9   1   9 100.323 11.5316   3
   9   1   9 87.8198 17.0471   2
  11  -2  -9 168.117 20.5533   2
 -11   2   9 141.153 20.5551   3
  11   2  -9 147.783 22.5162   2
  10  -2  -9 76.7853 13.7291   2
 -10  -2   9 65.8005 6.66343   4
 -10  -2   9 64.1384 14.8078   3
  10   2  -9 63.7626 8.25181   4
 -10   2   9 47.9724 11.8197   3
  10   2  -9 55.8840 15.2870   2
  -9  -2   9 96.2870 9.14694   4
  -9  -2   9 70.8966 15.7687   3
   9  -2  -9 73.0036 12.8687   2
  -9   2   9 85.7594 13.7506   3
  -9   2   9 89.5857 14.4138   2
   9   2  -9 59.3916 15.8645   2
   9   2  -9 80.2351 10.9104   4
  -8  -2   9 185.631 18.1246   4
   8  -2  -9 233.870 21.1493   2
  -8  -2   9 156.499 22.8128   3
   8   2  -9 199.186 19.5877   4
  -8   2   9 231.810 21.9264   3
   8   2  -9 201.271 23.7563   2
  -8   2   9 223.327 22.2349   3
  -8   2   9 197.134 21.1753   2
  -7  -2   9 668.736 51.0468   4
  -7  -2   9 604.558 54.2112   3
  -7  -2   9 612.923 53.1024   2
  -7  -2   9 624.752 52.7952   3
   7  -2  -9 672.993 51.4492   2
   7  -2  -9 588.390 52.3327   3
  -7   2   9 656.571 51.8557   2
   7   2  -9 640.272 51.4518   4
   7   2  -9 656.818 55.0025   2
   6  -2  -9 124.227 13.0256   2
  -6  -2   9 121.152 16.7498   3
   6  -2  -9 126.659 15.7972   3
  -6  -2   9 88.2548 13.6314   4
  -6  -2   9 115.722 15.0990   2
   6  -2  -9 108.643 9.36504   4
  -6   2   9 105.869 12.6979   2
   6   2  -9 113.063 14.3366   4
  -6   2   9 135.358 10.3215   4
   6   2  -9 110.234 15.1836   2
  -6   2   9 107.799 15.1689   3
   5  -2  -9 283.219 22.8385   2
  -5  -2   9 273.877 26.1128   4
  -5  -2   9 247.337 26.0895   3
  -5  -2   9 280.017 26.1511   2
   5  -2  -9 288.117 25.6325   3
   5  -2  -9 285.555 21.9145   4
  -5   2   9 239.938 25.2805   3
  -5   2   9 262.280 23.5421   4
  -5   2   9 244.607 22.7082   2
   5   2  -9 309.713 25.4393   3
   5   2  -9 281.504 25.5954   4
   5   2  -9 292.888 27.5254   2
   4  -2  -9 16.4084 4.24748   4
   4  -2  -9 18.2775 7.38176   3
  -4  -2   9 20.5997 6.80436   2
  -4  -2   9 12.6021 6.70745   3
  -4  -2   9 8.85718 6.72886   4
   4  -2  -9 12.3467 3.36008   2
   4   2  -9 12.3053 5.22880   3
  -4   2   9 12.2543 3.25309   2
   4   2  -9 17.4328 7.71701   2
  -4   2   9 5.98465 6.08600   3
   4   2  -9 17.5141 6.92542   4
  -4   2   9 17.1936 6.23470   4
  -3  -2   9 25.6520 7.35854   3
  -3  -2   9 10.8844 7.99234   4
   3  -2  -9 20.0894 6.54747   3
   3  -2  -9 17.6748 4.82444   4
  -3  -2   9 7.02551 5.86424   2
   3   2  -9 32.2459 9.09374   2
   3   2  -9 20.8871 6.07200   3
  -3   2   9 18.8146 7.43744   3
   3   2  -9 15.3346 6.98155   4
  -3   2   9 15.7275 6.62591   4
   2  -2  -9 1209.82 91.0622   4
  -2  -2   9 1143.21 91.8290   3
  -2  -2   9 1069.94 93.6177   4
  -2  -2   9 1073.31 90.9132   3
  -2  -2   9 1264.82 93.5187   2
   2  -2  -9 1348.84 92.1160   3
   2   2  -9 1204.75 93.9427   2
   2   2  -9 1376.01 91.3853   3
  -2   2   9 1162.99 93.2884   4
  -2   2   9 1131.09 92.3969   3
  -1  -2   9 89.9095 10.7182   3
   1  -2  -9 105.984 11.0195   4
  -1  -2   9 67.5165 11.3488   2
  -1  -2   9 68.2582 12.5715   4
  -1  -2   9 70.2284 9.83301   3
  -1  -2   9 76.6556 13.9303   2
   1  -2  -9 82.9153 11.0106   3
  -1   2   9 100.239 12.8879   4
  -1   2   9 75.2061 11.4750   3
   1   2  -9 93.5846 13.0113   4
   0  -2  -9 80.5010 9.22045   2
   0  -2   9 114.716 13.8979   2
   0  -2  -9 95.5995 11.4074   4
   0  -2   9 92.8590 9.75805   3
   0  -2  -9 82.8759 11.8318   3
   0  -2   9 76.9126 12.1635   2
   0  -2   9 81.7906 10.2843   3
   0  -2   9 68.5076 12.9509   4
   0   2   9 79.7514 7.75656   2
   0   2   9 76.4141 12.2555   3
   0   2  -9 101.820 13.2559   4
   0   2   9 86.8437 12.3113   4
  -1  -2  -9 519.781 40.4240   4
   1  -2   9 453.741 42.4326   4
   1  -2   9 483.940 41.6605   2
   1  -2   9 475.850 38.5027   3
  -1  -2  -9 515.157 39.2316   2
   1  -2   9 500.375 37.6627   3
   1  -2   9 497.088 43.1066   2
  -1  -2  -9 535.530 40.6111   3
   1   2   9 407.420 40.3835   3
   1   2   9 457.912 37.6438   2
   1   2   9 426.547 41.3412   4
  -1   2  -9 570.364 43.0449   4
   2  -2   9 94.8555 15.2779   2
  -2  -2  -9 113.234 12.7126   4
   2  -2   9 79.8810 13.9236   4
  -2  -2  -9 99.7004 13.2846   3
   2  -2   9 79.3613 9.91154   3
  -2  -2  -9 109.340 12.3436   2
   2  -2   9 111.138 9.34069   3
   2  -2   9 101.842 13.9728   2
   2  -2   9 92.5314 11.9762   4
  -2   2  -9 101.853 16.2315   2
  -2   2  -9 118.224 15.0913   4
   2   2   9 80.8093 13.4188   4
   2   2   9 82.4451 13.6957   3
   2   2   9 93.1805 10.3242   2
  -3  -2  -9 181.989 18.3960   2
   3  -2   9 152.677 19.6398   4
  -3  -2  -9 173.299 18.7831   3
   3  -2   9 134.754 18.6480   2
   3  -2   9 158.917 17.2812   4
  -3  -2  -9 215.462 18.6591   4
   3   2   9 182.641 20.7869   4
   3   2   9 149.214 15.7808   2
   3   2   9 163.779 19.1758   3
  -3   2  -9 150.385 21.2552   2
   4  -2   9 68.1829 14.5115   2
  -4  -2  -9 76.8012 12.6159   2
   4  -2   9 75.7504 11.3899   4
  -4  -2  -9 62.0292 12.0621   3
   4   2   9 69.6975 13.8861   3
   4   2   9 74.8469 13.8915   4
   4   2   9 75.7862 11.1302   2
  -5  -2  -9 29.6893 9.60563   2
   5  -2   9 20.4725 8.14447   4
   5  -2   9 26.7250 10.5407   2
   5  -2   9 7.19481 7.94289   4
  -5  -2  -9 15.0855 6.73548   4
  -5  -2  -9 34.1126 9.11571   3
  -5   2  -9 6.09860 9.74083   2
   5   2   9 33.0276 10.4540   3
   5   2   9 14.6626 9.44292   4
   5   2   9 23.6852 7.47030   2
   6  -2   9 49.0615 12.6211   2
  -6  -2  -9 57.8697 11.7509   3
  -6  -2  -9 72.4714 14.8982   2
   6  -2   9 54.7999 11.4093   4
   6   2   9 58.0916 12.9662   2
   6   2   9 60.6185 14.4473   4
   6   2   9 56.4709 12.6320   3
   7  -2   9 33.0406 9.49882   4
   7  -2   9 16.5056 10.3396   2
  -7  -2  -9 35.1125 9.94242   3
   7   2   9 15.4951 7.81832   2
   7   2   9 14.0885 9.90848   4
   7   2   9 14.7207 8.61768   3
  -8  -2  -9 57.4716 12.0440   3
   8  -2   9 41.2858 12.7639   2
   8  -2   9 43.1494 11.4330   4
   8   2   9 44.6369 11.6024   2
   8   2   9 54.7546 15.9507   4
   8   2   9 42.4552 10.6893   3
   9  -2   9 9.34123 8.38125   4
   9  -2   9 -6.6133 8.61062   2
  -9  -2  -9 1.81204 6.82027   3
   9   2   9 -7.6264 17.4585   4
 -10  -3   9 -3.8933 5.01362   4
  10  -3  -9 7.40350 7.20324   2
  10   3  -9 3.05227 7.31399   4
  10   3  -9 5.62505 10.0448   2
 -10   3   9 6.49304 8.64009   2
 -10   3   9 4.34024 6.55043   3
  -9  -3   9 16.8642 7.40437   4
  -9  -3   9 5.02107 9.06403   3
   9  -3  -9 16.7485 7.57586   2
  -9   3   9 25.3061 8.70683   3
   9   3  -9 8.33459 9.89035   2
   9   3  -9 28.1248 10.2752   4
  -9   3   9 17.5215 8.96231   2
  -8  -3   9 158.944 17.9242   4
   8  -3  -9 127.670 18.4648   3
   8  -3  -9 159.628 16.5283   2
  -8  -3   9 103.812 20.1899   3
  -8   3   9 154.705 18.1132   2
   8   3  -9 142.079 19.2291   4
   8   3  -9 158.760 21.4186   2
  -7  -3   9 76.4672 13.5994   4
  -7  -3   9 64.6010 14.3462   3
   7  -3  -9 74.4267 8.99037   4
   7  -3  -9 90.0835 10.7876   2
   7  -3  -9 82.8997 14.1393   3
   7   3  -9 96.9660 15.9973   4
   7   3  -9 54.1635 14.2159   2
  -7   3   9 70.3239 9.70651   4
  -7   3   9 60.5397 11.2982   2
  -7   3   9 81.5266 15.2098   3
  -6  -3   9 83.9842 13.3778   2
   6  -3  -9 107.969 11.2080   2
   6  -3  -9 105.993 15.1011   3
   6  -3  -9 97.7133 11.6608   4
  -6  -3   9 71.3450 15.6013   3
  -6  -3   9 89.2864 15.0869   4
   6   3  -9 100.573 16.7065   2
  -6   3   9 107.547 16.1498   3
   6   3  -9 134.213 17.7525   4
  -6   3   9 99.4266 13.3297   4
  -6   3   9 96.6313 11.9923   2
   6   3  -9 140.930 15.5622   3
  -5  -3   9 155.535 20.5970   2
  -5  -3   9 122.652 18.7313   3
   5  -3  -9 164.710 17.9938   3
  -5  -3   9 120.658 19.0075   4
   5  -3  -9 159.177 13.0086   2
   5  -3  -9 150.216 15.5653   4
   5   3  -9 145.756 18.5827   3
  -5   3   9 135.947 18.4096   3
   5   3  -9 158.583 20.3615   4
  -5   3   9 141.370 13.5009   2
  -5   3   9 135.831 17.3524   4
   5   3  -9 152.667 19.7424   2
  -4  -3   9 82.7244 13.5562   2
  -4  -3   9 98.8627 15.3584   3
   4  -3  -9 90.2460 12.2143   4
   4  -3  -9 104.294 14.2140   3
  -4  -3   9 72.1290 15.3658   4
   4   3  -9 102.383 15.9008   2
  -4   3   9 94.1191 14.8157   3
   4   3  -9 106.951 13.4797   3
  -4   3   9 84.0922 14.2752   4
[truncated: 214,728 more chars]
